# Supplementary material for: Quantitative proteome dynamics across embryogenesis in a model chordate
Source: iScience. 2024 Feb 29;27(4):109355. doi: 10.1016/j.isci.2024.109355 (PMC10951915; doi:10.1016/j.isci.2024.109355)
Supplement: Table S1. Ciona absolute protein abundance in unfertilized egg, related to Figure 1 [file mmc2.xlsx]

## Sheet: Sheet1
protein_id	gene_id	#_peps	concentration_um
KY21.Chr1.2009.v1.ND1-1	KY21.Chr1.2009	208	179.85
KY21.Chr10.753.v1.nonSL4-3	KY21.Chr10.753	35	36.5731
KY21.Chr11.687.v1.nonSL18-1	KY21.Chr11.687	20	35.7361
KY21.Chr3.1499.v1.nonSL10-1	KY21.Chr3.1499	30	35.5364
KY21.Chr11.1236.v1.SL1-1	KY21.Chr11.1236	5	34.8867
KY21.Chr9.158.v1.nonSL8-1	KY21.Chr9.158	10	32.2734
KY21.Chr11.637.v2.nonSL7-1	KY21.Chr11.637	23	27.3404
KY21.Chr14.174.v1.nonSL6-1	KY21.Chr14.174	23	26.7054
KY21.Chr10.268.v2.SL3-1	KY21.Chr10.268	7	25.0749
KY21.Chr1.2019.v1.ND1-1	KY21.Chr1.2019	25	24.7391
KY21.Chr3.341.v1.ND1-1	KY21.Chr3.341	26	22.9207
KY21.Chr8.1148.v1.nonSL3-1	KY21.Chr8.1148	12	21.0499
KY21.Chr6.684.v1.nonSL5-7	KY21.Chr6.684	15	20.9791
KY21.Chr10.215.v1.nonSL5-1	KY21.Chr10.215	9	20.9054
KY21.Chr7.957.v1.SL2-1	KY21.Chr7.957	4	16.5286
KY21.Chr9.329.v2.nonSL22-1	KY21.Chr9.329	6	16.5219
KY21.Chr8.1088.v1.nonSL5-1	KY21.Chr8.1088	26	16.0641
KY21.Chr3.1409.v1.SL1-1	KY21.Chr3.1409	36	13.9737
KY21.Chr5.818.v1.nonSL49-1	KY21.Chr5.818	23	13.7758
KY21.Chr3.475.v4.nonSL16-1	KY21.Chr3.475	36	12.5597
KY21.Chr7.178.v1.SL2-1	KY21.Chr7.178	33	12.4821
KY21.Chr3.1244.v1.nonSL9-1	KY21.Chr3.1244	40	12.4667
KY21.Chr9.937.v3.SL1-2	KY21.Chr9.937	36	11.816
KY21.Chr11.276.v1.nonSL10-1	KY21.Chr11.276	20	11.6836
KY21.Chr12.1098.v1.nonSL1-1	KY21.Chr12.1098	25	11.5896
KY21.Chr2.1337.v1.nonSL5-1	KY21.Chr2.1337	10	10.9589
KY21.Chr4.821.v1.SL1-1	KY21.Chr4.821	19	10.7879
KY21.Chr1.2263.v1.nonSL46-1	KY21.Chr1.2263	14	10.1728
KY21.Chr12.21.v1.nonSL10-1	KY21.Chr12.21	10	10.0693
KY21.Chr5.588.v1.nonSL7-1	KY21.Chr5.588	21	10.0607
KY21.Chr1.1130.v1.nonSL9-1	KY21.Chr1.1130	45	9.02567
KY21.Chr11.91.v1.nonSL6-1	KY21.Chr11.91	5	9.0238
KY21.Chr1.2151.v1.SL1-1	KY21.Chr1.2151	28	8.99156
KY21.Chr12.460.v1.nonSL6-1	KY21.Chr12.460	9	8.81633
KY21.Chr3.1168.v1.nonSL12-1	KY21.Chr3.1168	14	8.71391
KY21.Chr8.1157.v1.nonSL21-2	KY21.Chr8.1157	7	8.53598
KY21.Chr10.215.v3.nonSL30-1	KY21.Chr10.215	7	8.20861
KY21.Chr10.172.v1.nonSL1-1	KY21.Chr10.172	7	7.92276
KY21.Chr8.1095.v1.ND1-1	KY21.Chr8.1095	7	7.56331
KY21.Chr10.776.v1.nonSL3-1	KY21.Chr10.776	22	7.5256
KY21.Chr10.312.v1.nonSL4-1	KY21.Chr10.312	8	7.35387
KY21.Chr6.582.v2.nonSL6-1	KY21.Chr6.582	13	7.30221
KY21.Chr3.284.v1.nonSL3-1	KY21.Chr3.284	11	7.29447
KY21.Chr14.422.v1.nonSL4-1	KY21.Chr14.422	7	6.96914
KY21.Chr9.191.v1.nonSL12-1	KY21.Chr9.191	11	6.9593
KY21.Chr14.15.v1.nonSL25-1	KY21.Chr14.15	11	6.94872
KY21.Chr8.603.v1.nonSL4-1	KY21.Chr8.603	3	6.68211
KY21.Chr7.670.v1.nonSL17-1	KY21.Chr7.670	8	6.66953
KY21.Chr14.228.v1.nonSL12-1	KY21.Chr14.228	5	6.22081
KY21.Chr3.73.v1.SL1-1	KY21.Chr3.73	11	6.13688
KY21.Chr6.252.v1.nonSL5-1	KY21.Chr6.252	12	6.0676
KY21.Chr1.1585.v1.nonSL4-1	KY21.Chr1.1585	9	5.95439
KY21.Chr14.58.v1.nonSL40-1	KY21.Chr14.58	6	5.95173
KY21.Chr9.986.v1.nonSL6-1	KY21.Chr9.986	13	5.93373
KY21.Chr4.1183.v1.nonSL10-1	KY21.Chr4.1183	7	5.8789
KY21.Chr2.1306.v1.SL1-1	KY21.Chr2.1306	8	5.85919
KY21.Chr8.630.v1.SL1-1	KY21.Chr8.630	8	5.82279
KY21.Chr1.1362.v1.nonSL3-1	KY21.Chr1.1362	18	5.74836
KY21.Chr8.849.v2.nonSL2-2	KY21.Chr8.849	23	5.64115
KY21.Chr11.1231.v4.ND1-1	KY21.Chr11.1231	17	5.59985
KY21.Chr6.251.v1.SL1-1	KY21.Chr6.251	32	5.57719
KY21.Chr13.486.v1.nonSL1-1	KY21.Chr13.486	11	5.53664
KY21.Chr5.531.v1.SL1-1	KY21.Chr5.531	6	5.48463
KY21.Chr14.505.v1.nonSL3-1	KY21.Chr14.505	17	5.25917
KY21.UAContig19.3.v1.ND1-1	KY21.UAContig19.3	9	5.25327
KY21.Chr1.228.v1.nonSL10-1	KY21.Chr1.228	26	5.20131
KY21.Chr5.241.v1.nonSL1-1	KY21.Chr5.241	18	5.11881
KY21.Chr2.472.v1.nonSL9-1	KY21.Chr2.472	20	5.08464
KY21.Chr2.224.v1.SL2-1	KY21.Chr2.224	15	5.08238
KY21.Chr9.980.v2.SL2-1	KY21.Chr9.980	23	5.06203
KY21.Chr5.608.v1.nonSL1-1	KY21.Chr5.608	7	5.0289
KY21.Chr14.49.v2.nonSL21-1	KY21.Chr14.49	30	4.984
KY21.Chr7.159.v1.nonSL14-1	KY21.Chr7.159	6	4.90438
KY21.Chr5.924.v1.nonSL16-2	KY21.Chr5.924	8	4.84368
KY21.Chr9.484.v1.nonSL4-1	KY21.Chr9.484	8	4.8397
KY21.Chr6.386.v2.SL8-1	KY21.Chr6.386	8	4.83962
KY21.Chr11.1294.v1.ND1-1	KY21.Chr11.1294	13	4.79654
KY21.Chr14.767.v1.nonSL1-1	KY21.Chr14.767	5	4.78366
KY21.Chr11.1076.v1.SL2-1	KY21.Chr11.1076	19	4.77524
KY21.Chr12.98.v1.nonSL10-1	KY21.Chr12.98	17	4.72716
KY21.Chr7.1217.v1.nonSL1-1	KY21.Chr7.1217	11	4.72114
KY21.Chr11.662.v2.nonSL4-1	KY21.Chr11.662	12	4.68818
KY21.Chr14.724.v1.SL2-1	KY21.Chr14.724	20	4.67193
KY21.Chr7.1089.v1.nonSL18-1	KY21.Chr7.1089	10	4.59293
KY21.Chr4.1063.v1.nonSL8-1	KY21.Chr4.1063	13	4.57522
KY21.Chr10.765.v1.SL1-1	KY21.Chr10.765	35	4.54888
KY21.Chr1.1562.v1.ND1-1	KY21.Chr1.1562	9	4.52201
KY21.Chr10.144.v1.nonSL8-1	KY21.Chr10.144	9	4.48666
KY21.Chr3.795.v1.nonSL2-1	KY21.Chr3.795	20	4.37611
KY21.Chr1.289.v1.SL2-1	KY21.Chr1.289	18	4.33863
KY21.Chr3.1281.v1.SL2-1	KY21.Chr3.1281	8	4.33629
KY21.Chr9.715.v1.nonSL3-1	KY21.Chr9.715	10	4.23169
KY21.Chr2.65.v1.nonSL37-1	KY21.Chr2.65	5	4.16234
KY21.Chr1.226.v1.nonSL13-1	KY21.Chr1.226	10	4.13775
KY21.Chr5.352.v1.SL1-1	KY21.Chr5.352	10	4.12533
KY21.Chr1.534.v1.nonSL3-1	KY21.Chr1.534	4	4.05366
KY21.Chr5.323.v1.nonSL3-1	KY21.Chr5.323	47	4.05241
KY21.Chr4.11.v1.nonSL4-1	KY21.Chr4.11	14	3.99505
KY21.Chr5.98.v1.nonSL3-1	KY21.Chr5.98	27	3.98763
KY21.Chr5.404.v1.nonSL24-1	KY21.Chr5.404	44	3.95136
KY21.Chr5.383.v3.nonSL4-2	KY21.Chr5.383	20	3.90307
KY21.Chr1.559.v1.nonSL3-1	KY21.Chr1.559	7	3.88933
KY21.Chr7.373.v1.ND1-1	KY21.Chr7.373	18	3.8025
KY21.Chr7.781.v1.nonSL4-1	KY21.Chr7.781	6	3.79554
KY21.Chr8.785.v1.ND1-1	KY21.Chr8.785	10	3.74203
KY21.Chr1.416.v1.nonSL6-1	KY21.Chr1.416	10	3.68235
KY21.Chr14.401.v1.SL2-1	KY21.Chr14.401	25	3.668
KY21.Chr3.894.v1.nonSL2-1	KY21.Chr3.894	24	3.65725
KY21.Chr1.1072.v1.nonSL3-1	KY21.Chr1.1072	12	3.65516
KY21.Chr8.1134.v1.nonSL5-1	KY21.Chr8.1134	11	3.6524
KY21.Chr10.396.v1.SL1-1	KY21.Chr10.396	6	3.60678
KY21.Chr8.1363.v1.nonSL10-1	KY21.Chr8.1363	14	3.52746
KY21.Chr2.46.v1.SL1-1	KY21.Chr2.46	19	3.5273
KY21.Chr11.986.v1.nonSL19-1	KY21.Chr11.986	17	3.51395
KY21.Chr2.529.v1.nonSL24-1	KY21.Chr2.529	16	3.5102
KY21.Chr14.298.v1.nonSL4-1	KY21.Chr14.298	8	3.41716
KY21.Chr6.507.v1.nonSL10-1	KY21.Chr6.507	8	3.40926
KY21.Chr11.1083.v2.SL1-1	KY21.Chr11.1083	8	3.37351
KY21.Chr12.860.v1.nonSL54-1	KY21.Chr12.860	4	3.30258
KY21.Chr9.844.v1.nonSL5-1	KY21.Chr9.844	16	3.28538
KY21.Chr11.1082.v1.nonSL3-1	KY21.Chr11.1082	11	3.27111
KY21.Chr5.984.v4.nonSL7-1	KY21.Chr5.984	20	3.24252
KY21.Chr12.911.v1.nonSL11-1	KY21.Chr12.911	25	3.22522
KY21.Chr13.44.v1.nonSL4-1	KY21.Chr13.44	6	3.21525
KY21.Chr4.1197.v1.nonSL3-1	KY21.Chr4.1197	8	3.21344
KY21.Chr13.141.v1.nonSL1-1	KY21.Chr13.141	11	3.14024
KY21.Chr11.165.v1.nonSL4-1	KY21.Chr11.165	11	3.0856
KY21.Chr10.928.v1.nonSL1-1	KY21.Chr10.928	59	3.06014
KY21.Chr2.1250.v3.nonSL1-4	KY21.Chr2.1250	24	3.05152
KY21.Chr10.712.v1.SL1-1	KY21.Chr10.712	16	3.04775
KY21.Chr1.1783.v1.nonSL13-1	KY21.Chr1.1783	25	3.00359
KY21.Chr8.238.v1.nonSL28-1	KY21.Chr8.238	5	3.00325
KY21.Chr4.273.v1.nonSL3-1	KY21.Chr4.273	16	3.00318
KY21.Chr1.229.v1.nonSL3-1	KY21.Chr1.229	44	2.97727
KY21.Chr1.1508.v1.nonSL7-1	KY21.Chr1.1508	9	2.93529
KY21.Chr1.560.v1.nonSL18-1	KY21.Chr1.560	2	2.90661
KY21.Chr10.855.v1.SL3-1	KY21.Chr10.855	7	2.83093
KY21.Chr6.135.v1.SL3-1	KY21.Chr6.135	22	2.82199
KY21.Chr12.813.v1.nonSL14-1	KY21.Chr12.813	36	2.81962
KY21.Chr11.835.v2.ND4-1	KY21.Chr11.835	10	2.81559
KY21.Chr2.1079.v1.nonSL5-1	KY21.Chr2.1079	12	2.79674
KY21.Chr10.256.v1.nonSL2-1	KY21.Chr10.256	8	2.79572
KY21.Chr12.805.v1.SL2-1	KY21.Chr12.805	6	2.78547
KY21.Chr6.37.v1.nonSL7-1	KY21.Chr6.37	17	2.78398
KY21.Chr3.248.v1.nonSL7-1	KY21.Chr3.248	8	2.75724
KY21.Chr10.949.v1.SL1-1	KY21.Chr10.949	39	2.73787
KY21.Chr9.945.v1.nonSL10-1	KY21.Chr9.945	3	2.73077
KY21.Chr7.307.v2.nonSL32-1	KY21.Chr7.307	6	2.69741
KY21.UAContig20.6.v1.ND1-1	KY21.UAContig20.6	7	2.69568
KY21.Chr3.213.v2.nonSL4-1	KY21.Chr3.213	5	2.67105
KY21.Chr3.1383.v1.SL1-1	KY21.Chr3.1383	37	2.66839
KY21.Chr1.63.v1.nonSL5-1	KY21.Chr1.63	26	2.65718
KY21.Chr7.490.v1.nonSL1-1	KY21.Chr7.490	3	2.6371
KY21.Chr5.511.v1.nonSL6-1	KY21.Chr5.511	6	2.58292
KY21.Chr9.951.v1.nonSL16-1	KY21.Chr9.951	10	2.57976
KY21.Chr11.95.v1.SL3-1	KY21.Chr11.95	10	2.55947
KY21.Chr11.548.v1.nonSL1-1	KY21.Chr11.548	15	2.47829
KY21.Chr2.1167.v1.nonSL3-1	KY21.Chr2.1167	18	2.42601
KY21.Chr9.728.v1.SL1-4	KY21.Chr9.728	52	2.4011
KY21.Chr3.1526.v1.SL1-1	KY21.Chr3.1526	10	2.35916
KY21.Chr10.977.v2.nonSL14-1	KY21.Chr10.977	4	2.34704
KY21.Chr14.377.v1.SL1-1	KY21.Chr14.377	29	2.33029
KY21.Chr1.75.v1.SL1-1	KY21.Chr1.75	15	2.3241
KY21.Chr1.2063.v1.nonSL24-1	KY21.Chr1.2063	20	2.28033
KY21.Chr11.309.v1.SL1-2	KY21.Chr11.309	12	2.27578
KY21.Chr3.934.v1.SL1-2	KY21.Chr3.934	30	2.22984
KY21.Chr7.526.v1.SL1-1	KY21.Chr7.526	15	2.22952
KY21.Chr9.694.v1.SL1-1	KY21.Chr9.694	6	2.2275
KY21.Chr9.15.v1.nonSL2-1	KY21.Chr9.15	42	2.22382
KY21.Chr9.581.v1.SL1-3	KY21.Chr9.581	39	2.20812
KY21.Chr1.307.v1.SL1-1	KY21.Chr1.307	10	2.18897
KY21.Chr2.1050.v1.nonSL3-8	KY21.Chr2.1050	39	2.14871
KY21.Chr2.541.v1.SL2-1	KY21.Chr2.541	17	2.14548
KY21.Chr2.254.v1.nonSL3-1	KY21.Chr2.254	6	2.13302
KY21.Chr4.79.v1.SL1-1	KY21.Chr4.79	24	2.12313
KY21.Chr4.1182.v1.SL1-1	KY21.Chr4.1182	6	2.12016
KY21.Chr3.568.v1.nonSL3-1	KY21.Chr3.568	26	2.10873
KY21.Chr10.779.v1.SL1-2	KY21.Chr10.779	13	2.08652
KY21.Chr13.332.v2.SL3-1	KY21.Chr13.332	10	2.07965
KY21.Chr2.1128.v1.SL2-1	KY21.Chr2.1128	14	2.06575
KY21.Chr6.673.v1.nonSL9-1	KY21.Chr6.673	1	2.06524
KY21.Chr11.745.v1.SL2-1	KY21.Chr11.745	35	2.06298
KY21.Chr8.590.v2.nonSL1-2	KY21.Chr8.590	31	2.05431
KY21.Chr7.402.v1.SL1-1	KY21.Chr7.402	18	2.05173
KY21.Chr11.126.v1.nonSL6-1	KY21.Chr11.126	11	2.05132
KY21.Chr10.661.v1.SL1-1	KY21.Chr10.661	15	1.97028
KY21.Chr3.1422.v1.nonSL4-1	KY21.Chr3.1422	12	1.95968
KY21.Chr9.1124.v1.SL2-1	KY21.Chr9.1124	9	1.95828
KY21.Chr3.1221.v1.ND1-1	KY21.Chr3.1221	6	1.95795
KY21.Chr11.1165.v2.nonSL4-1	KY21.Chr11.1165	15	1.95492
KY21.Chr7.1047.v1.nonSL6-1	KY21.Chr7.1047	17	1.92773
KY21.Chr1.27.v1.SL2-1	KY21.Chr1.27	15	1.91586
KY21.Chr1.1350.v1.SL1-1	KY21.Chr1.1350	5	1.91294
KY21.Chr8.695.v1.SL1-1	KY21.Chr8.695	36	1.90417
KY21.Chr14.859.v1.SL1-1	KY21.Chr14.859	12	1.89949
KY21.Chr8.719.v1.nonSL5-1	KY21.Chr8.719	6	1.87379
KY21.Chr1.610.v1.nonSL4-1	KY21.Chr1.610	9	1.85326
KY21.Chr12.981.v1.nonSL4-1	KY21.Chr12.981	6	1.83863
KY21.Chr5.591.v1.SL4-1	KY21.Chr5.591	30	1.80217
KY21.Chr1.619.v1.SL2-1	KY21.Chr1.619	13	1.78829
KY21.Chr11.1237.v1.SL2-1	KY21.Chr11.1237	11	1.77746
KY21.Chr6.159.v1.nonSL1-1	KY21.Chr6.159	34	1.76989
KY21.Chr4.930.v1.nonSL2-1	KY21.Chr4.930	27	1.76716
KY21.Chr5.611.v1.nonSL5-1	KY21.Chr5.611	6	1.76645
KY21.Chr5.458.v1.SL1-1	KY21.Chr5.458	44	1.75771
KY21.Chr10.220.v1.nonSL2-1	KY21.Chr10.220	21	1.74522
KY21.Chr8.1361.v1.nonSL6-1	KY21.Chr8.1361	9	1.73355
KY21.Chr12.284.v4.SL2-1	KY21.Chr12.284	56	1.72171
KY21.Chr5.388.v1.SL1-1	KY21.Chr5.388	29	1.70041
KY21.Chr5.348.v1.ND1-1	KY21.Chr5.348	14	1.68573
KY21.Chr13.105.v1.SL2-1	KY21.Chr13.105	10	1.679
KY21.Chr2.113.v1.nonSL18-1	KY21.Chr2.113	6	1.67787
KY21.Chr10.1108.v1.nonSL6-1	KY21.Chr10.1108	18	1.66945
KY21.Chr2.469.v1.nonSL12-1	KY21.Chr2.469	8	1.66818
KY21.Chr14.352.v1.nonSL6-1	KY21.Chr14.352	7	1.66683
KY21.Chr12.1034.v1.nonSL2-1	KY21.Chr12.1034	26	1.62923
KY21.Chr11.92.v1.nonSL4-1	KY21.Chr11.92	32	1.62071
KY21.Chr7.1191.v1.SL1-1	KY21.Chr7.1191	39	1.59515
KY21.Chr14.599.v2.SL1-2	KY21.Chr14.599	34	1.5672
KY21.Chr12.461.v1.nonSL2-1	KY21.Chr12.461	24	1.55883
KY21.Chr1.454.v2.nonSL6-1	KY21.Chr1.454	8	1.54656
KY21.Chr2.1200.v2.nonSL18-2	KY21.Chr2.1200	7	1.53421
KY21.Chr3.583.v1.SL1-1	KY21.Chr3.583	10	1.51974
KY21.Chr12.807.v1.ND1-1	KY21.Chr12.807	11	1.50297
KY21.Chr7.731.v1.SL1-1	KY21.Chr7.731	5	1.47549
KY21.Chr8.976.v1.nonSL16-1	KY21.Chr8.976	10	1.4563
KY21.Chr3.1150.v1.nonSL3-1	KY21.Chr3.1150	6	1.4363
KY21.Chr2.318.v1.nonSL18-1	KY21.Chr2.318	7	1.43538
KY21.Chr13.106.v1.SL2-1	KY21.Chr13.106	23	1.4333
KY21.Chr11.722.v1.SL2-1	KY21.Chr11.722	14	1.43257
KY21.Chr10.329.v1.SL2-1	KY21.Chr10.329	29	1.43142
KY21.Chr1.1600.v1.nonSL6-3	KY21.Chr1.1600	15	1.42828
KY21.Chr1.1484.v1.nonSL20-1	KY21.Chr1.1484	8	1.4217
KY21.Chr10.900.v1.SL2-1	KY21.Chr10.900	8	1.42089
KY21.Chr1.47.v1.nonSL1-1	KY21.Chr1.47	9	1.41861
KY21.Chr1.1727.v1.SL1-1	KY21.Chr1.1727	11	1.40245
KY21.Chr1.1790.v1.SL1-1	KY21.Chr1.1790	34	1.40171
KY21.Chr9.411.v1.SL1-1	KY21.Chr9.411	46	1.39285
KY21.Chr12.780.v1.SL1-1	KY21.Chr12.780	15	1.38462
KY21.Chr11.763.v1.nonSL3-1	KY21.Chr11.763	9	1.3727
KY21.Chr1.317.v1.SL1-1	KY21.Chr1.317	18	1.36857
KY21.Chr3.1515.v2.SL2-1	KY21.Chr3.1515	19	1.352
KY21.Chr13.40.v1.SL1-1	KY21.Chr13.40	19	1.31863
KY21.Chr2.36.v1.SL1-4	KY21.Chr2.36	33	1.31854
KY21.Chr8.937.v2.SL1-1	KY21.Chr8.937	24	1.31773
KY21.Chr1.1226.v1.SL2-1	KY21.Chr1.1226	61	1.3148
KY21.Chr11.761.v1.SL2-1	KY21.Chr11.761	9	1.3103
KY21.Chr4.170.v1.SL3-1	KY21.Chr4.170	11	1.29958
KY21.Chr8.228.v1.SL1-1	KY21.Chr8.228	6	1.29715
KY21.Chr2.1139.v1.SL3-1	KY21.Chr2.1139	10	1.27492
KY21.Chr5.566.v1.nonSL3-1	KY21.Chr5.566	9	1.26528
KY21.Chr2.918.v1.nonSL7-1	KY21.Chr2.918	25	1.25246
KY21.Chr14.358.v1.nonSL11-1	KY21.Chr14.358	6	1.2489
KY21.Chr2.864.v1.nonSL2-1	KY21.Chr2.864	14	1.24775
KY21.Chr9.764.v1.nonSL2-1	KY21.Chr9.764	23	1.24086
KY21.Chr12.185.v1.SL1-7	KY21.Chr12.185	26	1.23687
KY21.Chr3.1516.v1.ND1-1	KY21.Chr3.1516	15	1.23424
KY21.Chr8.926.v1.SL1-1	KY21.Chr8.926	30	1.22218
KY21.Chr3.346.v2.nonSL1-1	KY21.Chr3.346	29	1.21994
KY21.Chr7.580.v1.nonSL2-1	KY21.Chr7.580	15	1.2078
KY21.Chr4.1150.v1.SL1-1	KY21.Chr4.1150	21	1.20537
KY21.Chr7.424.v1.SL1-1	KY21.Chr7.424	24	1.20365
KY21.Chr8.1057.v1.SL1-1	KY21.Chr8.1057	4	1.19759
KY21.Chr10.283.v1.SL3-1	KY21.Chr10.283	23	1.19645
KY21.Chr4.1048.v1.SL1-1	KY21.Chr4.1048	19	1.19606
KY21.Chr8.244.v1.ND1-1	KY21.Chr8.244	7	1.19151
KY21.Chr1.1310.v1.SL2-1	KY21.Chr1.1310	16	1.18741
KY21.Chr14.443.v1.ND1-1	KY21.Chr14.443	31	1.18587
KY21.Chr1.966.v1.nonSL3-1	KY21.Chr1.966	14	1.17277
KY21.Chr1.1176.v1.nonSL11-1	KY21.Chr1.1176	13	1.16498
KY21.Chr11.314.v1.ND1-1	KY21.Chr11.314	12	1.15118
KY21.Chr14.680.v1.SL3-1	KY21.Chr14.680	6	1.14952
KY21.Chr3.674.v1.SL1-1	KY21.Chr3.674	19	1.14327
KY21.Chr12.522.v1.SL1-1	KY21.Chr12.522	26	1.13976
KY21.Chr2.220.v1.SL1-1	KY21.Chr2.220	18	1.13614
KY21.Chr14.707.v1.SL1-1	KY21.Chr14.707	8	1.13332
KY21.Chr7.1164.v2.nonSL8-1	KY21.Chr7.1164	16	1.13026
KY21.Chr10.722.v1.nonSL7-1	KY21.Chr10.722	12	1.12735
KY21.Chr11.209.v1.SL2-1	KY21.Chr11.209	26	1.11679
KY21.Chr14.836.v1.SL2-2	KY21.Chr14.836	48	1.11315
KY21.Chr5.275.v1.nonSL5-1	KY21.Chr5.275	17	1.08563
KY21.Chr1.1792.v1.nonSL2-1	KY21.Chr1.1792	23	1.08402
KY21.Chr14.442.v1.SL1-1	KY21.Chr14.442	20	1.08384
KY21.Chr1.1174.v1.SL1-1	KY21.Chr1.1174	27	1.08175
KY21.Chr3.779.v1.nonSL3-1	KY21.Chr3.779	7	1.07527
KY21.Chr9.690.v1.nonSL5-1	KY21.Chr9.690	22	1.06794
KY21.Chr5.525.v1.nonSL11-1	KY21.Chr5.525	3	1.06497
KY21.Chr6.17.v1.nonSL23-1	KY21.Chr6.17	7	1.06151
KY21.Chr12.252.v3.nonSL3-1	KY21.Chr12.252	8	1.05202
KY21.Chr1.1050.v1.SL1-1	KY21.Chr1.1050	14	1.05093
KY21.Chr2.545.v2.nonSL3-1	KY21.Chr2.545	10	1.04825
KY21.Chr3.1011.v2.nonSL7-1	KY21.Chr3.1011	17	1.04596
KY21.Chr2.589.v1.ND1-1	KY21.Chr2.589	17	1.04418
KY21.Chr11.1235.v1.nonSL25-1	KY21.Chr11.1235	19	1.03958
KY21.Chr12.968.v1.SL3-1	KY21.Chr12.968	8	1.03873
KY21.Chr2.585.v1.nonSL1-1	KY21.Chr2.585	32	1.03225
KY21.Chr3.768.v1.SL1-1	KY21.Chr3.768	15	1.0211
KY21.Chr2.530.v1.SL1-1	KY21.Chr2.530	6	1.01806
KY21.Chr12.782.v1.nonSL4-1	KY21.Chr12.782	12	1.01659
KY21.Chr1.1866.v1.nonSL3-1	KY21.Chr1.1866	9	1.01022
KY21.Chr11.595.v2.ND1-1	KY21.Chr11.595	22	1.0073
KY21.Chr13.473.v1.SL2-1	KY21.Chr13.473	6	1.00382
KY21.Chr1.196.v1.nonSL11-1	KY21.Chr1.196	13	1.00378
KY21.Chr13.266.v2.ND4-1	KY21.Chr13.266	31	1.00364
KY21.UAContig44.3.v1.ND1-1	KY21.UAContig44.3	30	1.00188
KY21.Chr1.468.v1.SL1-1	KY21.Chr1.468	13	0.998733
KY21.Chr10.169.v1.SL2-1	KY21.Chr10.169	52	0.997976
KY21.Chr3.1572.v1.nonSL10-1	KY21.Chr3.1572	10	0.997958
KY21.Chr4.160.v2.nonSL6-1	KY21.Chr4.160	8	0.994823
KY21.Chr11.1290.v1.nonSL6-1	KY21.Chr11.1290	23	0.991198
KY21.Chr7.221.v1.nonSL2-1	KY21.Chr7.221	16	0.985147
KY21.Chr12.776.v2.nonSL12-1	KY21.Chr12.776	5	0.983432
KY21.Chr11.333.v1.nonSL1-1	KY21.Chr11.333	13	0.980339
KY21.Chr12.512.v1.SL1-1	KY21.Chr12.512	14	0.972249
KY21.Chr3.1406.v1.SL1-1	KY21.Chr3.1406	8	0.960847
KY21.Chr14.554.v3.nonSL10-1	KY21.Chr14.554	16	0.951749
KY21.Chr3.1211.v1.SL2-1	KY21.Chr3.1211	16	0.939848
KY21.Chr13.251.v1.nonSL25-1	KY21.Chr13.251	21	0.922432
KY21.Chr2.1378.v1.SL1-1	KY21.Chr2.1378	18	0.914177
KY21.Chr9.804.v1.SL2-1	KY21.Chr9.804	5	0.907831
KY21.Chr13.39.v1.nonSL2-1	KY21.Chr13.39	32	0.898797
KY21.Chr12.1076.v1.nonSL13-1	KY21.Chr12.1076	10	0.898109
KY21.Chr11.568.v3.SL3-4	KY21.Chr11.568	49	0.897091
KY21.Chr1.1672.v1.SL1-1	KY21.Chr1.1672	24	0.892131
KY21.Chr7.1090.v1.SL1-1	KY21.Chr7.1090	12	0.891984
KY21.Chr12.202.v1.SL1-1	KY21.Chr12.202	6	0.883049
KY21.Chr11.838.v1.SL2-1	KY21.Chr11.838	16	0.872185
KY21.Chr12.1060.v1.SL1-1	KY21.Chr12.1060	30	0.870889
KY21.Chr1.747.v1.SL2-1	KY21.Chr1.747	9	0.867189
KY21.Chr5.205.v1.SL1-1	KY21.Chr5.205	19	0.865289
KY21.Chr3.1019.v1.SL1-1	KY21.Chr3.1019	19	0.861724
KY21.Chr11.1189.v1.SL1-1	KY21.Chr11.1189	11	0.861593
KY21.Chr4.1193.v1.nonSL4-1	KY21.Chr4.1193	6	0.860479
KY21.Chr6.580.v1.SL2-1	KY21.Chr6.580	28	0.860061
KY21.Chr4.518.v1.SL4-1	KY21.Chr4.518	26	0.857479
KY21.Chr2.1493.v1.nonSL1-1	KY21.Chr2.1493	19	0.856626
KY21.Chr7.671.v1.SL1-1	KY21.Chr7.671	8	0.855706
KY21.Chr11.1214.v1.SL1-2	KY21.Chr11.1214	8	0.853786
KY21.Chr10.948.v1.nonSL7-1	KY21.Chr10.948	21	0.850913
KY21.Chr4.731.v1.SL3-1	KY21.Chr4.731	20	0.832919
KY21.Chr1.1891.v1.nonSL2-1	KY21.Chr1.1891	17	0.831377
KY21.Chr14.355.v1.SL1-1	KY21.Chr14.355	11	0.828486
KY21.Chr5.504.v2.nonSL4-2	KY21.Chr5.504	13	0.824951
KY21.Chr12.923.v1.SL1-1	KY21.Chr12.923	7	0.817358
KY21.Chr11.821.v1.SL1-1	KY21.Chr11.821	4	0.816904
KY21.Chr3.744.v2.nonSL2-1	KY21.Chr3.744	35	0.815636
KY21.Chr11.596.v1.nonSL2-1	KY21.Chr11.596	25	0.807876
KY21.Chr1.1762.v1.ND1-1	KY21.Chr1.1762	25	0.803468
KY21.Chr7.492.v1.SL2-1	KY21.Chr7.492	8	0.798737
KY21.Chr5.51.v1.nonSL3-1	KY21.Chr5.51	18	0.792384
KY21.Chr3.1693.v1.SL1-1	KY21.Chr3.1693	29	0.792195
KY21.Chr12.455.v1.SL1-1	KY21.Chr12.455	20	0.791818
KY21.Chr4.1013.v1.nonSL11-1	KY21.Chr4.1013	32	0.791213
KY21.Chr8.1327.v1.ND1-1	KY21.Chr8.1327	9	0.789674
KY21.Chr2.761.v2.SL2-1	KY21.Chr2.761	15	0.789248
KY21.Chr10.311.v1.SL1-1	KY21.Chr10.311	30	0.784833
KY21.Chr4.954.v1.SL1-1	KY21.Chr4.954	30	0.777082
KY21.Chr1.1061.v1.nonSL5-1	KY21.Chr1.1061	22	0.775327
KY21.Chr5.577.v1.nonSL7-1	KY21.Chr5.577	19	0.773724
KY21.Chr12.862.v1.ND1-1	KY21.Chr12.862	13	0.773521
KY21.Chr11.1071.v3.SL1-6	KY21.Chr11.1071	56	0.768872
KY21.Chr3.891.v1.nonSL1-1	KY21.Chr3.891	23	0.768346
KY21.Chr11.2.v1.SL1-1	KY21.Chr11.2	17	0.765495
KY21.Chr12.824.v1.SL1-1	KY21.Chr12.824	14	0.765086
KY21.Chr6.355.v1.SL1-1	KY21.Chr6.355	8	0.764307
KY21.Chr8.1271.v1.SL1-1	KY21.Chr8.1271	3	0.764014
KY21.Chr10.439.v1.SL2-2	KY21.Chr10.439	10	0.761913
KY21.Chr7.686.v1.SL1-1	KY21.Chr7.686	31	0.761342
KY21.Chr11.1184.v1.SL1-1	KY21.Chr11.1184	45	0.760589
KY21.Chr1.1723.v1.nonSL7-1	KY21.Chr1.1723	28	0.760273
KY21.Chr12.673.v1.SL1-1	KY21.Chr12.673	19	0.759678
KY21.Chr2.846.v1.nonSL4-1	KY21.Chr2.846	10	0.759142
KY21.Chr6.681.v1.ND1-1	KY21.Chr6.681	8	0.758903
KY21.Chr4.557.v1.nonSL4-1	KY21.Chr4.557	37	0.758286
KY21.UAContig44.13.v1.ND1-1	KY21.UAContig44.13	7	0.757939
KY21.Chr9.93.v1.nonSL2-1	KY21.Chr9.93	15	0.755548
KY21.Chr3.116.v1.SL1-1	KY21.Chr3.116	19	0.751979
KY21.Chr10.1091.v1.nonSL4-1	KY21.Chr10.1091	26	0.751313
KY21.Chr6.522.v1.SL1-1	KY21.Chr6.522	13	0.745221
KY21.Chr9.396.v1.SL2-1	KY21.Chr9.396	6	0.743489
KY21.Chr4.695.v1.nonSL2-1	KY21.Chr4.695	27	0.733038
KY21.Chr1.533.v1.SL2-1	KY21.Chr1.533	12	0.731687
KY21.Chr8.1328.v1.nonSL6-1	KY21.Chr8.1328	9	0.731677
KY21.Chr6.141.v2.SL1-1	KY21.Chr6.141	19	0.723062
KY21.Chr7.447.v1.SL1-1	KY21.Chr7.447	34	0.720978
KY21.Chr11.334.v1.SL1-1	KY21.Chr11.334	97	0.719049
KY21.Chr9.619.v1.SL1-1	KY21.Chr9.619	21	0.718667
KY21.Chr8.1326.v1.nonSL18-1	KY21.Chr8.1326	10	0.71829
KY21.Chr4.957.v1.SL1-1	KY21.Chr4.957	17	0.717665
KY21.Chr14.506.v1.nonSL6-1	KY21.Chr14.506	4	0.714213
KY21.Chr7.308.v1.SL1-1	KY21.Chr7.308	7	0.712711
KY21.Chr3.789.v1.nonSL10-1	KY21.Chr3.789	23	0.709314
KY21.Chr6.514.v1.nonSL5-2	KY21.Chr6.514	12	0.707007
KY21.Chr7.1021.v1.SL2-1	KY21.Chr7.1021	16	0.70692
KY21.Chr10.821.v1.SL1-1	KY21.Chr10.821	18	0.705622
KY21.Chr1.756.v1.ND1-1	KY21.Chr1.756	4	0.700803
KY21.Chr1.1000.v1.SL3-2	KY21.Chr1.1000	11	0.688718
KY21.Chr11.600.v2.SL1-1	KY21.Chr11.600	82	0.683728
KY21.Chr8.432.v1.ND1-1	KY21.Chr8.432	17	0.682437
KY21.Chr12.695.v1.SL1-2	KY21.Chr12.695	27	0.680485
KY21.Chr1.159.v1.SL1-1	KY21.Chr1.159	47	0.675564
KY21.Chr14.116.v1.SL1-1	KY21.Chr14.116	55	0.673668
KY21.Chr5.984.v2.SL2-1	KY21.Chr5.984	19	0.672236
KY21.Chr7.1015.v1.SL2-1	KY21.Chr7.1015	9	0.668684
KY21.Chr12.474.v1.SL1-1	KY21.Chr12.474	97	0.66771
KY21.Chr11.181.v1.SL1-1	KY21.Chr11.181	40	0.665777
KY21.Chr8.1322.v1.ND1-1	KY21.Chr8.1322	11	0.663123
KY21.Chr2.430.v1.ND1-1	KY21.Chr2.430	4	0.656638
KY21.Chr9.885.v1.ND1-1	KY21.Chr9.885	10	0.656625
KY21.Chr3.863.v1.SL1-1	KY21.Chr3.863	10	0.653731
KY21.Chr8.1053.v1.ND1-1	KY21.Chr8.1053	273	0.652559
KY21.Chr1.1979.v1.nonSL3-1	KY21.Chr1.1979	33	0.6514
KY21.Chr14.798.v1.SL1-1	KY21.Chr14.798	7	0.651346
KY21.UAContig19.1.v1.ND1-1	KY21.UAContig19.1	117	0.650776
KY21.Chr10.489.v1.nonSL11-1	KY21.Chr10.489	17	0.640328
KY21.Chr12.607.v1.nonSL7-1	KY21.Chr12.607	39	0.639186
KY21.Chr1.706.v2.SL2-2	KY21.Chr1.706	63	0.634966
KY21.Chr4.1076.v1.SL1-1	KY21.Chr4.1076	25	0.632168
KY21.Chr8.1147.v1.nonSL11-1	KY21.Chr8.1147	5	0.631422
KY21.Chr2.1008.v2.nonSL8-1	KY21.Chr2.1008	38	0.6313
KY21.Chr10.1100.v1.SL1-2	KY21.Chr10.1100	6	0.627847
KY21.Chr3.1226.v1.nonSL14-1	KY21.Chr3.1226	15	0.626193
KY21.UAContig2.2.v1.nonSL6-1	KY21.UAContig2.2	41	0.626113
KY21.Chr3.714.v1.SL2-1	KY21.Chr3.714	14	0.624778
KY21.Chr8.1250.v1.SL1-2	KY21.Chr8.1250	13	0.622877
KY21.Chr13.433.v1.nonSL2-1	KY21.Chr13.433	30	0.622512
KY21.Chr4.833.v1.SL1-1	KY21.Chr4.833	30	0.618983
KY21.UAContig3.177.v1.ND1-1	KY21.UAContig3.177	6	0.618538
KY21.Chr8.614.v1.SL1-1	KY21.Chr8.614	5	0.618456
KY21.Chr8.488.v1.SL1-1	KY21.Chr8.488	27	0.617435
KY21.Chr2.614.v1.ND1-1	KY21.Chr2.614	16	0.615749
KY21.Chr4.1097.v1.SL1-1	KY21.Chr4.1097	19	0.615239
KY21.Chr2.209.v1.nonSL2-1	KY21.Chr2.209	30	0.614386
KY21.Chr4.873.v1.nonSL3-1	KY21.Chr4.873	6	0.61421
KY21.Chr1.1641.v4.ND6-1	KY21.Chr1.1641	10	0.612282
KY21.Chr1.2208.v1.nonSL1-1	KY21.Chr1.2208	9	0.610629
KY21.Chr10.347.v1.ND1-1	KY21.Chr10.347	5	0.610443
KY21.Chr5.354.v1.SL2-1	KY21.Chr5.354	27	0.609107
KY21.Chr2.843.v1.nonSL2-1	KY21.Chr2.843	10	0.609036
KY21.Chr1.680.v1.ND1-1	KY21.Chr1.680	11	0.608902
KY21.Chr2.1116.v1.SL1-1	KY21.Chr2.1116	18	0.608066
KY21.Chr8.1302.v1.SL1-1	KY21.Chr8.1302	17	0.606759
KY21.Chr12.112.v1.nonSL3-1	KY21.Chr12.112	9	0.604067
KY21.Chr2.1136.v1.SL1-1	KY21.Chr2.1136	31	0.601495
KY21.Chr5.655.v1.SL1-1	KY21.Chr5.655	16	0.599728
KY21.Chr9.55.v5.SL12-1	KY21.Chr9.55	114	0.598571
KY21.Chr3.930.v1.nonSL8-1	KY21.Chr3.930	11	0.59839
KY21.Chr2.504.v1.nonSL23-1	KY21.Chr2.504	26	0.593919
KY21.Chr5.897.v1.SL2-1	KY21.Chr5.897	8	0.592782
KY21.Chr2.1386.v1.nonSL12-1	KY21.Chr2.1386	34	0.592756
KY21.Chr9.1057.v2.SL3-2	KY21.Chr9.1057	22	0.59206
KY21.Chr5.174.v1.SL2-1	KY21.Chr5.174	22	0.584516
KY21.Chr2.1286.v1.SL2-1	KY21.Chr2.1286	11	0.581808
KY21.Chr2.386.v1.nonSL3-1	KY21.Chr2.386	19	0.580374
KY21.Chr7.763.v1.SL2-1	KY21.Chr7.763	18	0.578902
KY21.Chr1.318.v1.SL1-1	KY21.Chr1.318	15	0.578849
KY21.Chr13.196.v1.SL1-1	KY21.Chr13.196	24	0.578778
KY21.Chr6.639.v1.SL1-1	KY21.Chr6.639	5	0.57848
KY21.Chr14.339.v1.SL2-1	KY21.Chr14.339	33	0.578285
KY21.Chr3.735.v1.nonSL1-1	KY21.Chr3.735	23	0.577185
KY21.Chr1.519.v1.SL1-1	KY21.Chr1.519	18	0.575029
KY21.Chr9.252.v1.nonSL7-1	KY21.Chr9.252	5	0.574555
KY21.Chr8.441.v1.SL1-1	KY21.Chr8.441	26	0.573526
KY21.Chr2.1455.v1.SL1-1	KY21.Chr2.1455	23	0.569148
KY21.Chr10.356.v17.SL2-1	KY21.Chr10.356	25	0.567261
KY21.Chr4.69.v1.nonSL7-1	KY21.Chr4.69	29	0.566844
KY21.Chr11.994.v1.SL1-1	KY21.Chr11.994	8	0.56477
KY21.Chr9.1025.v1.SL1-1	KY21.Chr9.1025	30	0.561943
KY21.Chr14.136.v1.ND1-1	KY21.Chr14.136	34	0.557513
KY21.Chr11.1293.v1.SL1-1	KY21.Chr11.1293	5	0.554761
KY21.Chr9.826.v1.SL1-1	KY21.Chr9.826	11	0.553258
KY21.Chr3.358.v4.SL1-1	KY21.Chr3.358	57	0.551386
KY21.Chr4.785.v1.SL1-1	KY21.Chr4.785	17	0.54902
KY21.Chr1.1142.v1.SL1-1	KY21.Chr1.1142	23	0.548717
KY21.Chr2.902.v2.nonSL5-2	KY21.Chr2.902	16	0.547737
KY21.Chr2.520.v1.SL2-1	KY21.Chr2.520	17	0.544865
KY21.Chr4.862.v1.SL1-1	KY21.Chr4.862	37	0.544622
KY21.Chr1.1847.v2.SL1-2	KY21.Chr1.1847	8	0.542153
KY21.Chr11.588.v1.SL1-1	KY21.Chr11.588	19	0.540878
KY21.Chr2.713.v1.SL2-1	KY21.Chr2.713	23	0.53738
KY21.Chr12.296.v1.SL2-1	KY21.Chr12.296	10	0.534849
KY21.Chr8.761.v1.ND1-1	KY21.Chr8.761	16	0.534362
KY21.Chr12.585.v1.ND1-1	KY21.Chr12.585	14	0.526956
KY21.Chr1.1970.v1.SL1-1	KY21.Chr1.1970	37	0.523382
KY21.Chr3.747.v1.SL1-1	KY21.Chr3.747	18	0.519118
KY21.Chr4.1010.v1.SL2-1	KY21.Chr4.1010	16	0.518744
KY21.Chr2.1320.v2.SL1-1	KY21.Chr2.1320	17	0.518362
KY21.Chr14.755.v1.SL2-1	KY21.Chr14.755	14	0.518258
KY21.Chr8.358.v2.ND5-1	KY21.Chr8.358	19	0.514335
KY21.Chr10.962.v1.ND1-1	KY21.Chr10.962	2	0.511014
KY21.Chr1.980.v1.SL1-1	KY21.Chr1.980	10	0.509157
KY21.Chr7.248.v1.SL1-1	KY21.Chr7.248	14	0.508009
KY21.Chr3.1225.v1.SL1-1	KY21.Chr3.1225	22	0.507263
KY21.Chr5.576.v1.SL1-1	KY21.Chr5.576	10	0.505967
KY21.Chr1.2069.v1.SL1-1	KY21.Chr1.2069	18	0.505823
KY21.Chr10.933.v1.ND1-1	KY21.Chr10.933	14	0.504774
KY21.Chr2.1054.v1.nonSL4-1	KY21.Chr2.1054	23	0.504699
KY21.Chr4.527.v1.SL1-1	KY21.Chr4.527	25	0.503982
KY21.Chr8.745.v1.nonSL4-1	KY21.Chr8.745	9	0.503571
KY21.Chr4.744.v1.SL1-1	KY21.Chr4.744	18	0.501189
KY21.Chr11.223.v1.nonSL2-1	KY21.Chr11.223	26	0.49749
KY21.Chr5.406.v1.SL3-1	KY21.Chr5.406	10	0.496507
KY21.Chr5.1074.v1.nonSL3-1	KY21.Chr5.1074	56	0.496263
KY21.Chr5.600.v1.SL1-1	KY21.Chr5.600	34	0.495992
KY21.Chr6.214.v1.SL1-1	KY21.Chr6.214	19	0.494663
KY21.Chr2.1423.v1.SL1-1	KY21.Chr2.1423	27	0.493599
KY21.Chr8.971.v1.nonSL4-1	KY21.Chr8.971	28	0.491187
KY21.Chr8.232.v1.SL2-1	KY21.Chr8.232	10	0.490978
KY21.Chr1.2.v1.SL1-1	KY21.Chr1.2	52	0.489863
KY21.Chr11.1257.v2.nonSL49-1	KY21.Chr11.1257	17	0.48623
KY21.Chr7.1163.v1.nonSL3-1	KY21.Chr7.1163	8	0.483472
KY21.Chr11.754.v2.ND6-1	KY21.Chr11.754	44	0.482337
KY21.Chr10.931.v2.SL2-1	KY21.Chr10.931	26	0.48216
KY21.Chr5.614.v1.nonSL2-1	KY21.Chr5.614	21	0.481508
KY21.Chr1.2132.v1.SL1-1	KY21.Chr1.2132	13	0.48105
KY21.Chr5.350.v1.SL1-1	KY21.Chr5.350	9	0.480846
KY21.Chr12.20.v1.nonSL2-2	KY21.Chr12.20	24	0.480623
KY21.Chr13.480.v1.SL1-1	KY21.Chr13.480	7	0.479905
KY21.Chr2.1510.v1.nonSL6-1	KY21.Chr2.1510	23	0.479636
KY21.Chr11.964.v1.SL1-1	KY21.Chr11.964	23	0.476961
KY21.Chr2.627.v1.nonSL10-1	KY21.Chr2.627	8	0.476557
KY21.Chr10.100.v3.SL5-1	KY21.Chr10.100	47	0.476398
KY21.Chr4.279.v1.SL2-1	KY21.Chr4.279	55	0.476091
KY21.Chr7.393.v1.nonSL5-1	KY21.Chr7.393	5	0.475973
KY21.Chr2.293.v1.SL4-1	KY21.Chr2.293	29	0.475926
KY21.Chr1.89.v1.nonSL1-1	KY21.Chr1.89	7	0.473113
KY21.Chr1.1561.v1.nonSL4-1	KY21.Chr1.1561	20	0.472929
KY21.Chr4.136.v1.SL1-1	KY21.Chr4.136	28	0.472345
KY21.Chr4.850.v1.SL1-1	KY21.Chr4.850	14	0.468093
KY21.Chr1.2255.v1.nonSL5-1	KY21.Chr1.2255	17	0.464802
KY21.Chr6.339.v1.SL1-1	KY21.Chr6.339	43	0.462428
KY21.Chr3.1114.v1.SL1-2	KY21.Chr3.1114	22	0.462155
KY21.Chr6.271.v1.SL1-1	KY21.Chr6.271	22	0.460238
KY21.Chr10.431.v1.nonSL2-1	KY21.Chr10.431	17	0.459219
KY21.Chr1.1581.v1.ND1-1	KY21.Chr1.1581	39	0.458064
KY21.Chr4.503.v1.SL1-1	KY21.Chr4.503	55	0.457633
KY21.Chr6.675.v1.nonSL6-1	KY21.Chr6.675	38	0.456459
KY21.Chr1.2023.v1.SL1-1	KY21.Chr1.2023	14	0.456081
KY21.Chr4.463.v1.nonSL9-1	KY21.Chr4.463	20	0.451142
KY21.Chr3.1327.v1.nonSL3-2	KY21.Chr3.1327	20	0.450675
KY21.Chr3.1701.v1.SL2-1	KY21.Chr3.1701	14	0.4488
KY21.Chr14.340.v1.SL1-1	KY21.Chr14.340	7	0.447721
KY21.Chr1.1610.v1.SL1-1	KY21.Chr1.1610	5	0.447647
KY21.Chr6.515.v1.SL1-2	KY21.Chr6.515	10	0.445331
KY21.Chr4.927.v1.SL1-1	KY21.Chr4.927	20	0.445109
KY21.Chr11.80.v1.nonSL9-1	KY21.Chr11.80	12	0.445005
KY21.Chr7.245.v1.nonSL5-1	KY21.Chr7.245	10	0.44381
KY21.Chr6.474.v1.SL1-1	KY21.Chr6.474	17	0.443211
KY21.Chr5.836.v1.SL1-1	KY21.Chr5.836	69	0.441211
KY21.Chr6.356.v1.ND1-1	KY21.Chr6.356	5	0.440633
KY21.Chr9.483.v1.SL1-1	KY21.Chr9.483	12	0.438737
KY21.Chr8.259.v1.nonSL4-1	KY21.Chr8.259	9	0.435545
KY21.Chr4.1006.v1.SL1-1	KY21.Chr4.1006	7	0.434004
KY21.Chr9.952.v1.nonSL6-1	KY21.Chr9.952	14	0.433954
KY21.Chr13.425.v1.nonSL6-1	KY21.Chr13.425	7	0.433358
KY21.Chr7.935.v1.SL2-1	KY21.Chr7.935	18	0.432799
KY21.Chr12.774.v1.SL2-2	KY21.Chr12.774	28	0.430038
KY21.Chr1.36.v1.nonSL4-1	KY21.Chr1.36	17	0.429175
KY21.Chr14.867.v1.nonSL11-1	KY21.Chr14.867	17	0.428708
KY21.Chr14.502.v1.SL1-1	KY21.Chr14.502	22	0.425722
KY21.Chr3.222.v1.SL1-1	KY21.Chr3.222	11	0.423334
KY21.Chr5.917.v1.SL1-1	KY21.Chr5.917	17	0.423235
KY21.Chr3.810.v1.ND1-1	KY21.Chr3.810	18	0.423152
KY21.Chr7.1190.v1.ND1-1	KY21.Chr7.1190	29	0.423034
KY21.Chr3.1165.v1.nonSL2-3	KY21.Chr3.1165	16	0.422601
KY21.Chr12.924.v2.SL1-1	KY21.Chr12.924	14	0.422447
KY21.Chr7.923.v2.SL2-1	KY21.Chr7.923	9	0.420455
KY21.Chr11.321.v4.nonSL5-1	KY21.Chr11.321	52	0.4202
KY21.Chr4.298.v1.nonSL10-1	KY21.Chr4.298	15	0.420095
KY21.Chr2.1161.v1.SL3-1	KY21.Chr2.1161	25	0.419283
KY21.Chr9.964.v1.SL2-1	KY21.Chr9.964	11	0.418288
KY21.Chr1.596.v1.nonSL3-1	KY21.Chr1.596	26	0.417504
KY21.Chr5.512.v2.SL1-2	KY21.Chr5.512	51	0.412001
KY21.Chr13.342.v1.nonSL3-1	KY21.Chr13.342	43	0.410666
KY21.Chr5.342.v2.nonSL12-1	KY21.Chr5.342	20	0.409167
KY21.Chr11.681.v1.SL1-1	KY21.Chr11.681	18	0.408357
KY21.Chr3.1044.v1.nonSL1-1	KY21.Chr3.1044	33	0.407983
KY21.Chr1.280.v1.nonSL6-1	KY21.Chr1.280	15	0.407501
KY21.Chr8.363.v1.nonSL4-1	KY21.Chr8.363	8	0.406804
KY21.Chr11.795.v2.SL2-2	KY21.Chr11.795	5	0.406119
KY21.Chr3.129.v1.nonSL3-1	KY21.Chr3.129	6	0.404112
KY21.Chr12.486.v1.SL1-1	KY21.Chr12.486	29	0.403128
KY21.Chr10.147.v1.SL2-1	KY21.Chr10.147	45	0.40309
KY21.Chr4.1171.v1.nonSL3-1	KY21.Chr4.1171	16	0.402838
KY21.Chr8.786.v1.nonSL1-1	KY21.Chr8.786	21	0.40228
KY21.Chr13.283.v1.SL3-1	KY21.Chr13.283	7	0.401906
KY21.Chr5.415.v1.SL1-1	KY21.Chr5.415	28	0.401787
KY21.Chr9.647.v1.nonSL6-1	KY21.Chr9.647	22	0.400444
KY21.Chr10.87.v1.SL1-1	KY21.Chr10.87	8	0.40019
KY21.Chr4.255.v1.nonSL40-1	KY21.Chr4.255	6	0.399859
KY21.Chr12.982.v1.nonSL4-1	KY21.Chr12.982	7	0.399041
KY21.Chr9.51.v1.SL1-1	KY21.Chr9.51	36	0.398226
KY21.Chr7.475.v1.nonSL5-1	KY21.Chr7.475	6	0.396469
KY21.Chr2.1201.v1.SL2-1	KY21.Chr2.1201	21	0.395051
KY21.Chr9.385.v1.SL1-1	KY21.Chr9.385	29	0.394992
KY21.Chr14.792.v1.SL1-1	KY21.Chr14.792	26	0.394403
KY21.Chr2.200.v1.SL1-1	KY21.Chr2.200	49	0.393578
KY21.Chr11.1007.v1.nonSL1-1	KY21.Chr11.1007	21	0.393408
KY21.Chr13.408.v1.SL1-2	KY21.Chr13.408	37	0.391922
KY21.UAContig44.7.v1.ND1-1	KY21.UAContig44.7	19	0.39094
KY21.Chr10.231.v1.nonSL2-1	KY21.Chr10.231	5	0.390573
KY21.Chr8.1184.v1.SL1-2	KY21.Chr8.1184	23	0.389033
KY21.Chr5.1114.v1.nonSL1-3	KY21.Chr5.1114	11	0.388616
KY21.Chr4.25.v1.nonSL8-1	KY21.Chr4.25	19	0.386896
KY21.Chr10.166.v1.nonSL4-1	KY21.Chr10.166	26	0.386856
KY21.Chr3.1330.v1.nonSL3-1	KY21.Chr3.1330	25	0.385375
KY21.Chr5.123.v2.nonSL1-1	KY21.Chr5.123	50	0.385325
KY21.Chr5.1090.v1.nonSL1-2	KY21.Chr5.1090	38	0.383387
KY21.Chr2.91.v1.SL1-1	KY21.Chr2.91	31	0.382989
KY21.Chr12.309.v1.SL3-1	KY21.Chr12.309	9	0.382748
KY21.Chr5.814.v1.nonSL3-1	KY21.Chr5.814	7	0.382651
KY21.Chr14.671.v1.nonSL1-1	KY21.Chr14.671	43	0.381468
KY21.Chr10.738.v1.SL1-1	KY21.Chr10.738	10	0.381463
KY21.Chr10.987.v1.SL1-1	KY21.Chr10.987	53	0.380863
KY21.Chr1.1160.v1.SL1-1	KY21.Chr1.1160	27	0.380591
KY21.Chr3.435.v1.SL2-1	KY21.Chr3.435	13	0.379117
KY21.Chr7.132.v1.SL2-1	KY21.Chr7.132	11	0.378109
KY21.Chr11.652.v1.SL1-1	KY21.Chr11.652	22	0.377097
KY21.Chr10.400.v1.SL1-1	KY21.Chr10.400	7	0.374923
KY21.Chr1.807.v1.SL1-1	KY21.Chr1.807	19	0.373196
KY21.Chr10.654.v1.nonSL3-1	KY21.Chr10.654	19	0.37187
KY21.Chr1.1717.v1.nonSL5-1	KY21.Chr1.1717	22	0.371847
KY21.Chr1.806.v1.SL1-1	KY21.Chr1.806	25	0.371759
KY21.Chr9.66.v1.SL1-1	KY21.Chr9.66	16	0.371001
KY21.Chr2.999.v1.SL1-1	KY21.Chr2.999	11	0.370977
KY21.Chr6.492.v1.ND1-1	KY21.Chr6.492	19	0.370958
KY21.Chr1.203.v1.nonSL2-1	KY21.Chr1.203	14	0.369708
KY21.Chr5.985.v1.SL1-1	KY21.Chr5.985	20	0.369416
KY21.Chr5.324.v1.SL1-1	KY21.Chr5.324	71	0.368952
KY21.Chr4.101.v1.nonSL8-1	KY21.Chr4.101	8	0.368035
KY21.Chr5.516.v1.SL2-1	KY21.Chr5.516	13	0.367506
KY21.Chr8.571.v1.SL1-1	KY21.Chr8.571	12	0.366993
KY21.Chr6.54.v1.SL1-1	KY21.Chr6.54	50	0.365453
KY21.Chr5.45.v1.nonSL4-2	KY21.Chr5.45	17	0.365061
KY21.Chr10.1160.v1.ND1-1	KY21.Chr10.1160	10	0.363339
KY21.Chr8.1202.v1.SL1-2	KY21.Chr8.1202	10	0.362825
KY21.Chr5.598.v1.SL4-1	KY21.Chr5.598	20	0.362745
KY21.Chr4.807.v1.SL2-1	KY21.Chr4.807	16	0.361676
KY21.Chr9.275.v1.SL2-1	KY21.Chr9.275	47	0.360776
KY21.Chr2.1479.v1.SL1-1	KY21.Chr2.1479	30	0.360528
KY21.Chr14.768.v1.nonSL5-1	KY21.Chr14.768	12	0.360392
KY21.Chr4.1161.v1.SL1-1	KY21.Chr4.1161	11	0.360352
KY21.Chr11.786.v1.SL1-1	KY21.Chr11.786	52	0.359486
KY21.Chr1.487.v1.SL1-1	KY21.Chr1.487	22	0.358863
KY21.Chr2.991.v1.SL1-1	KY21.Chr2.991	7	0.358293
KY21.Chr14.736.v1.SL2-1	KY21.Chr14.736	45	0.356879
KY21.Chr1.2244.v1.nonSL5-1	KY21.Chr1.2244	13	0.356819
KY21.Chr3.292.v1.SL1-1	KY21.Chr3.292	44	0.3553
KY21.Chr1.889.v2.ND1-1	KY21.Chr1.889	26	0.354051
KY21.Chr10.912.v1.SL1-1	KY21.Chr10.912	32	0.353556
KY21.Chr2.1207.v1.nonSL3-1	KY21.Chr2.1207	21	0.353551
KY21.Chr1.1784.v1.nonSL8-1	KY21.Chr1.1784	22	0.353479
KY21.Chr11.468.v1.nonSL5-1	KY21.Chr11.468	18	0.352439
KY21.Chr7.870.v1.SL1-3	KY21.Chr7.870	5	0.34788
KY21.Chr1.1612.v1.nonSL2-1	KY21.Chr1.1612	21	0.347645
KY21.Chr3.1275.v1.SL1-1	KY21.Chr3.1275	45	0.347581
KY21.Chr1.876.v2.nonSL1-1	KY21.Chr1.876	12	0.347555
KY21.Chr3.1438.v1.nonSL2-1	KY21.Chr3.1438	2	0.345817
KY21.Chr3.1504.v1.SL1-1	KY21.Chr3.1504	7	0.345808
KY21.Chr13.52.v1.SL1-1	KY21.Chr13.52	34	0.345334
KY21.Chr10.267.v1.nonSL44-1	KY21.Chr10.267	6	0.345268
KY21.Chr10.306.v2.SL1-2	KY21.Chr10.306	10	0.344764
KY21.Chr11.801.v1.ND1-1	KY21.Chr11.801	14	0.344749
KY21.Chr1.1514.v1.ND1-1	KY21.Chr1.1514	49	0.341928
KY21.Chr2.835.v1.SL1-1	KY21.Chr2.835	19	0.340756
KY21.Chr14.569.v1.SL1-1	KY21.Chr14.569	14	0.340124
KY21.Chr12.823.v1.nonSL3-1	KY21.Chr12.823	18	0.338956
KY21.Chr10.325.v2.SL6-3	KY21.Chr10.325	28	0.338763
KY21.Chr7.420.v1.nonSL2-1	KY21.Chr7.420	16	0.335655
KY21.Chr1.110.v9.nonSL7-1	KY21.Chr1.110	9	0.335267
KY21.Chr5.407.v1.SL1-1	KY21.Chr5.407	23	0.335113
KY21.Chr5.967.v2.SL2-1	KY21.Chr5.967	45	0.334954
KY21.Chr8.368.v1.ND1-5	KY21.Chr8.368	9	0.334353
KY21.Chr7.762.v1.nonSL3-1	KY21.Chr7.762	22	0.332673
KY21.Chr3.1026.v1.nonSL4-1	KY21.Chr3.1026	14	0.332441
KY21.Chr14.252.v1.nonSL4-1	KY21.Chr14.252	12	0.332024
KY21.Chr9.829.v3.nonSL5-1	KY21.Chr9.829	8	0.331326
KY21.Chr1.1065.v1.nonSL10-1	KY21.Chr1.1065	3	0.331024
KY21.Chr6.104.v1.SL1-1	KY21.Chr6.104	33	0.33086
KY21.Chr8.683.v1.nonSL2-1	KY21.Chr8.683	43	0.330705
KY21.Chr7.1189.v1.nonSL2-1	KY21.Chr7.1189	20	0.329718
KY21.Chr5.48.v1.nonSL1-1	KY21.Chr5.48	15	0.329245
KY21.Chr5.871.v1.SL1-1	KY21.Chr5.871	55	0.328582
KY21.Chr2.1014.v3.SL2-1	KY21.Chr2.1014	34	0.328123
KY21.Chr12.1089.v1.ND1-1	KY21.Chr12.1089	33	0.328047
KY21.Chr6.706.v1.nonSL2-1	KY21.Chr6.706	12	0.327878
KY21.Chr3.986.v1.SL1-1	KY21.Chr3.986	10	0.327821
KY21.Chr10.1058.v1.SL1-2	KY21.Chr10.1058	26	0.326372
KY21.Chr2.1509.v1.SL2-1	KY21.Chr2.1509	24	0.325893
KY21.Chr2.1029.v1.SL2-1	KY21.Chr2.1029	48	0.325169
KY21.Chr4.824.v1.SL1-1	KY21.Chr4.824	9	0.324731
KY21.Chr1.983.v1.SL2-1	KY21.Chr1.983	18	0.324533
KY21.Chr5.242.v1.SL1-1	KY21.Chr5.242	37	0.323943
KY21.Chr7.1142.v1.nonSL11-1	KY21.Chr7.1142	21	0.32355
KY21.Chr5.530.v1.SL1-1	KY21.Chr5.530	16	0.322694
KY21.Chr6.328.v1.SL2-1	KY21.Chr6.328	42	0.321452
KY21.Chr8.645.v1.SL1-1	KY21.Chr8.645	11	0.320117
KY21.Chr11.587.v1.nonSL10-1	KY21.Chr11.587	11	0.319821
KY21.Chr4.489.v1.nonSL5-1	KY21.Chr4.489	18	0.319201
KY21.Chr5.431.v1.nonSL15-2	KY21.Chr5.431	7	0.319043
KY21.Chr8.1061.v1.nonSL17-1	KY21.Chr8.1061	8	0.318003
KY21.Chr10.743.v1.SL1-1	KY21.Chr10.743	14	0.31736
KY21.Chr6.384.v1.SL1-1	KY21.Chr6.384	7	0.31725
KY21.Chr14.454.v1.nonSL3-1	KY21.Chr14.454	17	0.317032
KY21.Chr9.523.v2.nonSL4-1	KY21.Chr9.523	41	0.316801
KY21.Chr10.884.v1.nonSL4-1	KY21.Chr10.884	11	0.316667
KY21.Chr14.399.v1.SL1-1	KY21.Chr14.399	45	0.316114
KY21.Chr1.1978.v1.SL1-1	KY21.Chr1.1978	13	0.316054
KY21.Chr14.627.v1.SL1-1	KY21.Chr14.627	11	0.315569
KY21.Chr4.13.v2.SL1-2	KY21.Chr4.13	26	0.314952
KY21.Chr4.37.v2.nonSL4-2	KY21.Chr4.37	25	0.31486
KY21.Chr8.1178.v1.SL2-1	KY21.Chr8.1178	33	0.314132
KY21.Chr14.315.v1.nonSL2-1	KY21.Chr14.315	24	0.313556
KY21.Chr5.989.v1.SL1-1	KY21.Chr5.989	15	0.312458
KY21.Chr12.906.v1.SL1-1	KY21.Chr12.906	16	0.312451
KY21.Chr3.1121.v1.SL1-1	KY21.Chr3.1121	67	0.312171
KY21.Chr9.777.v1.nonSL9-1	KY21.Chr9.777	21	0.311679
KY21.Chr2.120.v1.SL2-1	KY21.Chr2.120	14	0.310511
KY21.Chr3.1046.v1.SL1-1	KY21.Chr3.1046	38	0.310286
KY21.Chr4.364.v1.nonSL12-1	KY21.Chr4.364	20	0.30931
KY21.Chr11.520.v3.SL5-1	KY21.Chr11.520	24	0.307799
KY21.Chr1.1663.v1.SL1-1	KY21.Chr1.1663	15	0.306966
KY21.Chr5.1122.v1.SL2-1	KY21.Chr5.1122	11	0.306636
KY21.Chr1.1865.v1.SL1-2	KY21.Chr1.1865	85	0.306032
KY21.Chr4.1158.v1.SL1-1	KY21.Chr4.1158	25	0.305561
KY21.Chr14.711.v1.SL3-3	KY21.Chr14.711	9	0.30468
KY21.Chr1.308.v1.SL1-1	KY21.Chr1.308	41	0.304289
KY21.Chr5.1083.v1.nonSL3-1	KY21.Chr5.1083	20	0.303984
KY21.Chr3.401.v1.SL2-7	KY21.Chr3.401	12	0.303948
KY21.Chr14.406.v1.SL1-1	KY21.Chr14.406	49	0.303773
KY21.Chr8.918.v1.nonSL2-1	KY21.Chr8.918	46	0.303619
KY21.Chr7.549.v1.SL4-1	KY21.Chr7.549	16	0.302917
KY21.Chr10.895.v1.SL1-1	KY21.Chr10.895	22	0.302537
KY21.Chr3.547.v1.SL2-1	KY21.Chr3.547	7	0.302027
KY21.Chr14.465.v1.nonSL8-1	KY21.Chr14.465	62	0.302005
KY21.Chr4.682.v1.SL3-1	KY21.Chr4.682	14	0.301946
KY21.Chr6.247.v1.nonSL1-1	KY21.Chr6.247	43	0.301237
KY21.Chr11.349.v1.SL1-1	KY21.Chr11.349	19	0.301097
KY21.Chr10.175.v1.SL1-1	KY21.Chr10.175	48	0.300625
KY21.Chr11.140.v1.SL1-1	KY21.Chr11.140	18	0.300381
KY21.Chr8.838.v1.nonSL5-1	KY21.Chr8.838	20	0.300316
KY21.Chr6.679.v1.nonSL2-1	KY21.Chr6.679	19	0.30017
KY21.Chr2.682.v1.nonSL5-1	KY21.Chr2.682	71	0.299833
KY21.Chr8.305.v1.SL4-1	KY21.Chr8.305	5	0.299732
KY21.Chr13.434.v1.SL1-1	KY21.Chr13.434	72	0.29858
KY21.Chr2.1216.v1.ND1-1	KY21.Chr2.1216	23	0.297902
KY21.Chr9.263.v1.SL1-1	KY21.Chr9.263	23	0.297341
KY21.Chr12.160.v1.SL1-1	KY21.Chr12.160	12	0.297007
KY21.Chr5.524.v1.nonSL5-1	KY21.Chr5.524	31	0.29642
KY21.Chr4.229.v1.SL1-1	KY21.Chr4.229	24	0.296179
KY21.Chr11.58.v1.ND1-1	KY21.Chr11.58	16	0.29452
KY21.Chr2.774.v1.SL1-1	KY21.Chr2.774	31	0.294383
KY21.Chr2.408.v1.nonSL4-1	KY21.Chr2.408	10	0.294333
KY21.Chr8.879.v1.nonSL1-1	KY21.Chr8.879	25	0.294136
KY21.Chr8.1252.v1.nonSL9-1	KY21.Chr8.1252	29	0.294127
KY21.Chr1.351.v2.SL2-1	KY21.Chr1.351	49	0.293457
KY21.Chr4.526.v1.SL1-1	KY21.Chr4.526	34	0.293291
KY21.Chr10.963.v1.SL1-1	KY21.Chr10.963	23	0.293262
KY21.Chr1.1894.v1.nonSL20-2	KY21.Chr1.1894	9	0.292616
KY21.Chr3.4.v2.SL1-1	KY21.Chr3.4	64	0.292155
KY21.Chr5.460.v1.SL1-1	KY21.Chr5.460	7	0.290503
KY21.Chr1.298.v1.nonSL3-1	KY21.Chr1.298	23	0.290262
KY21.Chr12.65.v1.nonSL2-1	KY21.Chr12.65	12	0.290056
KY21.Chr14.710.v1.SL3-1	KY21.Chr14.710	12	0.289121
KY21.Chr7.536.v1.SL1-1	KY21.Chr7.536	22	0.288613
KY21.Chr8.367.v1.ND1-1	KY21.Chr8.367	37	0.288581
KY21.Chr4.387.v1.ND1-1	KY21.Chr4.387	14	0.288053
KY21.Chr11.1079.v1.SL1-1	KY21.Chr11.1079	24	0.285747
KY21.Chr12.57.v1.nonSL18-1	KY21.Chr12.57	6	0.285537
KY21.Chr12.134.v1.SL1-1	KY21.Chr12.134	30	0.284322
KY21.Chr11.410.v1.SL2-1	KY21.Chr11.410	21	0.284077
KY21.Chr13.254.v1.SL6-1	KY21.Chr13.254	5	0.283597
KY21.Chr3.206.v2.SL2-1	KY21.Chr3.206	29	0.283417
KY21.Chr2.155.v1.nonSL10-5	KY21.Chr2.155	19	0.28318
KY21.Chr3.715.v1.SL1-1	KY21.Chr3.715	14	0.282837
KY21.Chr9.323.v1.SL2-1	KY21.Chr9.323	22	0.282648
KY21.Chr10.1093.v1.SL1-1	KY21.Chr10.1093	11	0.280291
KY21.Chr5.519.v1.SL1-1	KY21.Chr5.519	29	0.279945
KY21.Chr1.171.v1.SL1-1	KY21.Chr1.171	9	0.278695
KY21.Chr9.868.v1.nonSL10-1	KY21.Chr9.868	19	0.278077
KY21.Chr4.83.v1.SL1-1	KY21.Chr4.83	48	0.277753
KY21.Chr3.283.v1.SL1-1	KY21.Chr3.283	7	0.277431
KY21.Chr3.815.v1.nonSL4-1	KY21.Chr3.815	24	0.277401
KY21.Chr3.1240.v1.SL2-1	KY21.Chr3.1240	16	0.276187
KY21.Chr1.2207.v2.nonSL7-1	KY21.Chr1.2207	12	0.275617
KY21.Chr5.571.v1.SL1-1	KY21.Chr5.571	6	0.275523
KY21.Chr12.893.v1.SL2-1	KY21.Chr12.893	25	0.27547
KY21.Chr3.939.v1.SL1-1	KY21.Chr3.939	17	0.275227
KY21.Chr11.661.v1.SL1-1	KY21.Chr11.661	19	0.274835
KY21.Chr9.905.v1.SL1-1	KY21.Chr9.905	8	0.274154
KY21.Chr9.130.v1.SL1-1	KY21.Chr9.130	20	0.273983
KY21.Chr12.54.v1.SL1-1	KY21.Chr12.54	23	0.273424
KY21.Chr5.898.v1.SL2-1	KY21.Chr5.898	6	0.272456
KY21.Chr8.1187.v2.nonSL6-2	KY21.Chr8.1187	11	0.272101
KY21.Chr8.391.v1.nonSL6-1	KY21.Chr8.391	20	0.271357
KY21.Chr10.646.v1.nonSL2-1	KY21.Chr10.646	7	0.271023
KY21.Chr8.1314.v1.SL1-1	KY21.Chr8.1314	30	0.270737
KY21.Chr13.134.v1.nonSL1-1	KY21.Chr13.134	21	0.270356
KY21.Chr7.146.v4.SL1-1	KY21.Chr7.146	21	0.270293
KY21.Chr13.388.v1.nonSL5-1	KY21.Chr13.388	31	0.269995
KY21.Chr8.519.v1.nonSL2-1	KY21.Chr8.519	11	0.269696
KY21.Chr13.88.v1.SL1-1	KY21.Chr13.88	8	0.269522
KY21.Chr3.1700.v1.nonSL3-1	KY21.Chr3.1700	18	0.269503
KY21.Chr9.361.v1.SL2-1	KY21.Chr9.361	15	0.269021
KY21.Chr2.266.v1.SL1-1	KY21.Chr2.266	56	0.268842
KY21.Chr3.173.v1.ND1-1	KY21.Chr3.173	263	0.267352
KY21.Chr9.192.v1.SL3-1	KY21.Chr9.192	24	0.267003
KY21.Chr1.1550.v1.SL1-1	KY21.Chr1.1550	15	0.266937
KY21.Chr3.58.v1.SL2-2	KY21.Chr3.58	28	0.266682
KY21.Chr7.726.v1.SL2-1	KY21.Chr7.726	10	0.265478
KY21.Chr1.1096.v1.nonSL10-2	KY21.Chr1.1096	55	0.26482
KY21.Chr8.174.v1.nonSL10-1	KY21.Chr8.174	19	0.264606
KY21.Chr2.93.v1.SL1-1	KY21.Chr2.93	9	0.264372
KY21.Chr6.489.v1.nonSL8-1	KY21.Chr6.489	8	0.263344
KY21.Chr4.710.v2.SL3-1	KY21.Chr4.710	22	0.260746
KY21.Chr4.251.v1.ND1-1	KY21.Chr4.251	25	0.260293
KY21.Chr14.630.v3.nonSL13-1	KY21.Chr14.630	37	0.259702
KY21.Chr7.544.v1.SL2-3	KY21.Chr7.544	13	0.259604
KY21.Chr1.2079.v1.SL1-1	KY21.Chr1.2079	42	0.259579
KY21.Chr2.242.v1.SL1-3	KY21.Chr2.242	18	0.259375
KY21.Chr3.177.v1.SL1-1	KY21.Chr3.177	12	0.259232
KY21.Chr4.842.v1.SL2-1	KY21.Chr4.842	16	0.258667
KY21.Chr7.727.v1.SL1-1	KY21.Chr7.727	40	0.258118
KY21.Chr9.973.v1.nonSL1-1	KY21.Chr9.973	14	0.257991
KY21.Chr3.86.v1.SL1-1	KY21.Chr3.86	19	0.257556
KY21.Chr2.564.v1.nonSL11-1	KY21.Chr2.564	11	0.257316
KY21.Chr2.983.v1.nonSL6-1	KY21.Chr2.983	7	0.256674
KY21.Chr7.1017.v1.nonSL2-1	KY21.Chr7.1017	22	0.255877
KY21.Chr10.744.v1.SL2-1	KY21.Chr10.744	9	0.255435
KY21.Chr10.892.v1.nonSL2-1	KY21.Chr10.892	23	0.253142
KY21.Chr12.964.v2.SL7-1	KY21.Chr12.964	32	0.253078
KY21.Chr5.601.v3.nonSL4-1	KY21.Chr5.601	14	0.252596
KY21.Chr1.2220.v1.SL1-1	KY21.Chr1.2220	23	0.252062
KY21.Chr7.607.v1.ND1-2	KY21.Chr7.607	14	0.251844
KY21.Chr8.861.v1.ND1-1	KY21.Chr8.861	14	0.25182
KY21.Chr8.685.v1.nonSL1-1	KY21.Chr8.685	11	0.249882
KY21.Chr11.793.v1.SL2-1	KY21.Chr11.793	4	0.249863
KY21.Chr7.1097.v1.nonSL3-1	KY21.Chr7.1097	9	0.249388
KY21.Chr9.763.v1.SL1-1	KY21.Chr9.763	6	0.249318
KY21.Chr1.365.v1.nonSL6-1	KY21.Chr1.365	26	0.249051
KY21.Chr10.300.v1.SL2-1	KY21.Chr10.300	32	0.248618
KY21.Chr3.1539.v1.SL3-1	KY21.Chr3.1539	42	0.248184
KY21.Chr8.1256.v1.SL2-1	KY21.Chr8.1256	29	0.247784
KY21.Chr12.907.v2.nonSL4-1	KY21.Chr12.907	64	0.247615
KY21.Chr10.328.v1.nonSL7-1	KY21.Chr10.328	13	0.247055
KY21.Chr9.629.v1.nonSL3-1	KY21.Chr9.629	42	0.246736
KY21.Chr14.883.v1.nonSL3-1	KY21.Chr14.883	128	0.246324
KY21.Chr5.826.v1.nonSL2-1	KY21.Chr5.826	42	0.245032
KY21.Chr3.1702.v1.SL2-1	KY21.Chr3.1702	18	0.244914
KY21.Chr5.879.v2.SL2-6	KY21.Chr5.879	11	0.243058
KY21.Chr8.1179.v1.nonSL5-2	KY21.Chr8.1179	7	0.242772
KY21.Chr3.1208.v1.ND1-1	KY21.Chr3.1208	20	0.242677
KY21.Chr4.613.v1.nonSL2-3	KY21.Chr4.613	30	0.24201
KY21.Chr1.1042.v1.nonSL1-1	KY21.Chr1.1042	19	0.241665
KY21.Chr2.1146.v1.nonSL4-1	KY21.Chr2.1146	3	0.241649
KY21.Chr12.649.v1.SL1-1	KY21.Chr12.649	7	0.241107
KY21.Chr14.156.v1.SL1-1	KY21.Chr14.156	11	0.240824
KY21.Chr8.945.v4.ND4-1	KY21.Chr8.945	16	0.240603
KY21.Chr2.477.v1.SL3-2	KY21.Chr2.477	9	0.240578
KY21.Chr5.924.v1.nonSL31-1	KY21.Chr5.924	8	0.24025
KY21.Chr2.1084.v1.SL1-1	KY21.Chr2.1084	17	0.239787
KY21.Chr14.848.v1.SL1-1	KY21.Chr14.848	34	0.239475
KY21.Chr1.2252.v1.nonSL6-1	KY21.Chr1.2252	13	0.2394
KY21.Chr9.613.v5.ND15-1	KY21.Chr9.613	18	0.237928
KY21.Chr11.1073.v1.SL2-3	KY21.Chr11.1073	34	0.236947
KY21.Chr12.470.v1.nonSL2-1	KY21.Chr12.470	25	0.235972
KY21.Chr1.1148.v1.SL1-1	KY21.Chr1.1148	30	0.235824
KY21.Chr13.391.v1.nonSL4-1	KY21.Chr13.391	8	0.235039
KY21.Chr3.994.v1.ND1-1	KY21.Chr3.994	11	0.234423
KY21.Chr14.499.v1.SL1-4	KY21.Chr14.499	50	0.233561
KY21.Chr7.1122.v1.nonSL2-1	KY21.Chr7.1122	37	0.233161
KY21.Chr3.1390.v1.SL1-1	KY21.Chr3.1390	62	0.233157
KY21.Chr3.721.v1.SL1-1	KY21.Chr3.721	41	0.23259
KY21.Chr5.787.v2.ND7-1	KY21.Chr5.787	35	0.231994
KY21.Chr3.1066.v1.nonSL2-1	KY21.Chr3.1066	36	0.231842
KY21.Chr5.570.v1.SL1-1	KY21.Chr5.570	17	0.231792
KY21.Chr3.33.v1.SL2-1	KY21.Chr3.33	12	0.231583
KY21.Chr1.1821.v2.nonSL1-2	KY21.Chr1.1821	19	0.231384
KY21.Chr1.1406.v2.nonSL4-1	KY21.Chr1.1406	33	0.231237
KY21.Chr9.157.v1.nonSL2-1	KY21.Chr9.157	28	0.231167
KY21.Chr5.53.v1.SL1-1	KY21.Chr5.53	67	0.230597
KY21.Chr3.960.v1.nonSL2-1	KY21.Chr3.960	16	0.230158
KY21.Chr11.265.v1.nonSL1-1	KY21.Chr11.265	17	0.229233
KY21.Chr9.533.v2.nonSL2-1	KY21.Chr9.533	14	0.22853
KY21.Chr8.1106.v1.nonSL2-1	KY21.Chr8.1106	25	0.22763
KY21.Chr12.532.v1.nonSL7-1	KY21.Chr12.532	10	0.227495
KY21.Chr1.2110.v1.SL1-1	KY21.Chr1.2110	33	0.227434
KY21.Chr8.1066.v1.SL1-1	KY21.Chr8.1066	13	0.22733
KY21.Chr12.679.v1.nonSL5-1	KY21.Chr12.679	29	0.226144
KY21.Chr14.480.v1.ND1-1	KY21.Chr14.480	15	0.224557
KY21.Chr6.439.v1.ND1-1	KY21.Chr6.439	6	0.22376
KY21.Chr13.363.v1.SL1-1	KY21.Chr13.363	27	0.222563
KY21.Chr4.22.v1.SL2-1	KY21.Chr4.22	5	0.22216
KY21.Chr4.558.v1.SL1-1	KY21.Chr4.558	10	0.221056
KY21.Chr12.167.v1.SL1-1	KY21.Chr12.167	24	0.22103
KY21.Chr7.293.v1.SL2-1	KY21.Chr7.293	18	0.220971
KY21.Chr1.1121.v1.SL2-1	KY21.Chr1.1121	46	0.220884
KY21.Chr1.1531.v1.nonSL7-4	KY21.Chr1.1531	13	0.220716
KY21.Chr3.1324.v1.ND1-1	KY21.Chr3.1324	18	0.219729
KY21.Chr1.1598.v1.nonSL6-1	KY21.Chr1.1598	82	0.219721
KY21.Chr8.711.v1.SL1-1	KY21.Chr8.711	26	0.219468
KY21.Chr4.501.v1.SL1-1	KY21.Chr4.501	23	0.219062
KY21.Chr5.670.v1.SL1-1	KY21.Chr5.670	27	0.21878
KY21.Chr8.674.v2.SL3-2	KY21.Chr8.674	29	0.21874
KY21.Chr1.527.v2.SL1-2	KY21.Chr1.527	11	0.218659
KY21.Chr11.177.v3.nonSL3-1	KY21.Chr11.177	12	0.218368
KY21.Chr6.167.v1.SL1-1	KY21.Chr6.167	19	0.218348
KY21.Chr10.208.v1.SL1-1	KY21.Chr10.208	11	0.217847
KY21.Chr2.831.v2.nonSL3-2	KY21.Chr2.831	29	0.217041
KY21.Chr1.84.v1.SL1-1	KY21.Chr1.84	20	0.216778
KY21.Chr9.683.v1.SL1-1	KY21.Chr9.683	19	0.21677
KY21.Chr3.753.v1.SL3-1	KY21.Chr3.753	15	0.216685
KY21.Chr14.139.v1.nonSL5-1	KY21.Chr14.139	12	0.216028
KY21.Chr7.1208.v1.nonSL3-1	KY21.Chr7.1208	25	0.216021
KY21.Chr3.792.v1.SL1-1	KY21.Chr3.792	45	0.215773
KY21.Chr1.947.v1.nonSL1-1	KY21.Chr1.947	8	0.215741
KY21.Chr7.1093.v1.nonSL3-1	KY21.Chr7.1093	17	0.21464
KY21.Chr1.1181.v1.SL1-1	KY21.Chr1.1181	21	0.214474
KY21.Chr9.64.v1.SL1-1	KY21.Chr9.64	26	0.214345
KY21.Chr11.201.v1.nonSL3-1	KY21.Chr11.201	6	0.213967
KY21.Chr1.1608.v4.SL1-2	KY21.Chr1.1608	25	0.21327
KY21.Chr11.1010.v1.SL2-1	KY21.Chr11.1010	35	0.213115
KY21.Chr12.75.v1.SL1-1	KY21.Chr12.75	31	0.213068
KY21.Chr4.146.v2.SL3-1	KY21.Chr4.146	27	0.212971
KY21.Chr3.359.v1.nonSL5-1	KY21.Chr3.359	19	0.212661
KY21.Chr2.1486.v1.SL1-1	KY21.Chr2.1486	3	0.212064
KY21.Chr8.1063.v1.nonSL8-1	KY21.Chr8.1063	7	0.21108
KY21.Chr4.804.v1.nonSL10-1	KY21.Chr4.804	13	0.211002
KY21.Chr12.928.v1.SL1-1	KY21.Chr12.928	10	0.210683
KY21.Chr1.1857.v1.nonSL3-1	KY21.Chr1.1857	13	0.210569
KY21.Chr1.791.v2.SL1-2	KY21.Chr1.791	28	0.210148
KY21.Chr8.869.v1.nonSL3-1	KY21.Chr8.869	10	0.210124
KY21.Chr2.406.v1.SL1-1	KY21.Chr2.406	32	0.210119
KY21.Chr9.618.v1.nonSL3-1	KY21.Chr9.618	12	0.209802
KY21.Chr3.79.v3.SL1-1	KY21.Chr3.79	16	0.209617
KY21.UAContig2.9.v1.nonSL6-1	KY21.UAContig2.9	12	0.209567
KY21.Chr4.1169.v1.SL1-1	KY21.Chr4.1169	14	0.209394
KY21.Chr12.36.v2.SL2-2	KY21.Chr12.36	25	0.208704
KY21.Chr3.210.v1.nonSL5-1	KY21.Chr3.210	25	0.208633
KY21.Chr7.1081.v1.nonSL2-1	KY21.Chr7.1081	20	0.208541
KY21.Chr11.811.v2.SL2-1	KY21.Chr11.811	37	0.208253
KY21.Chr11.200.v1.nonSL13-1	KY21.Chr11.200	7	0.208114
KY21.Chr1.716.v1.nonSL2-1	KY21.Chr1.716	21	0.207102
KY21.Chr4.38.v1.SL2-1	KY21.Chr4.38	15	0.206871
KY21.Chr3.404.v1.SL4-1	KY21.Chr3.404	9	0.206146
KY21.Chr11.715.v1.SL2-1	KY21.Chr11.715	22	0.206053
KY21.Chr1.1677.v1.SL1-1	KY21.Chr1.1677	10	0.206008
KY21.Chr1.901.v1.SL7-1	KY21.Chr1.901	12	0.205778
KY21.Chr2.1481.v1.SL1-1	KY21.Chr2.1481	15	0.205746
KY21.Chr3.1610.v1.nonSL4-1	KY21.Chr3.1610	91	0.205282
KY21.Chr6.240.v1.SL2-1	KY21.Chr6.240	32	0.20478
KY21.Chr3.405.v1.nonSL6-3	KY21.Chr3.405	4	0.204072
KY21.Chr8.774.v1.SL1-1	KY21.Chr8.774	17	0.203601
KY21.Chr5.770.v1.SL1-1	KY21.Chr5.770	25	0.20253
KY21.Chr11.602.v3.nonSL6-1	KY21.Chr11.602	34	0.202409
KY21.Chr1.1140.v1.SL1-1	KY21.Chr1.1140	14	0.202367
KY21.Chr1.142.v1.SL2-1	KY21.Chr1.142	27	0.202205
KY21.Chr6.637.v1.SL3-2	KY21.Chr6.637	9	0.202009
KY21.Chr1.197.v1.ND1-1	KY21.Chr1.197	26	0.201648
KY21.Chr10.762.v1.SL1-1	KY21.Chr10.762	12	0.201468
KY21.Chr3.1581.v1.SL1-1	KY21.Chr3.1581	38	0.20145
KY21.Chr5.1111.v1.nonSL4-1	KY21.Chr5.1111	13	0.201389
KY21.Chr8.1214.v1.nonSL14-1	KY21.Chr8.1214	43	0.201107
KY21.Chr4.666.v1.SL1-1	KY21.Chr4.666	13	0.200282
KY21.Chr1.427.v1.SL1-1	KY21.Chr1.427	26	0.20025
KY21.Chr7.974.v1.SL1-1	KY21.Chr7.974	22	0.200094
KY21.Chr3.70.v1.SL1-1	KY21.Chr3.70	17	0.199796
KY21.Chr10.1151.v1.SL1-1	KY21.Chr10.1151	38	0.198278
KY21.Chr6.508.v1.SL1-1	KY21.Chr6.508	11	0.198219
KY21.Chr8.1295.v1.nonSL3-2	KY21.Chr8.1295	28	0.198124
KY21.Chr5.694.v1.SL1-1	KY21.Chr5.694	25	0.197908
KY21.Chr3.1269.v1.SL1-1	KY21.Chr3.1269	62	0.197241
KY21.Chr7.71.v1.SL1-1	KY21.Chr7.71	11	0.196842
KY21.Chr1.480.v1.SL2-1	KY21.Chr1.480	36	0.196501
KY21.Chr3.1534.v1.SL1-1	KY21.Chr3.1534	21	0.19645
KY21.Chr8.729.v1.SL1-1	KY21.Chr8.729	17	0.195671
KY21.Chr6.39.v1.nonSL3-1	KY21.Chr6.39	40	0.194946
KY21.Chr8.427.v1.SL1-1	KY21.Chr8.427	57	0.194902
KY21.Chr14.872.v1.nonSL3-1	KY21.Chr14.872	48	0.194478
KY21.Chr10.611.v1.nonSL2-1	KY21.Chr10.611	15	0.194429
KY21.Chr3.1312.v1.SL3-1	KY21.Chr3.1312	24	0.194096
KY21.Chr10.607.v1.SL1-3	KY21.Chr10.607	17	0.19349
KY21.Chr5.197.v1.SL1-1	KY21.Chr5.197	10	0.192738
KY21.Chr12.19.v1.SL2-1	KY21.Chr12.19	43	0.192663
KY21.Chr1.2116.v1.SL1-1	KY21.Chr1.2116	29	0.191994
KY21.Chr4.469.v1.SL1-1	KY21.Chr4.469	23	0.189026
KY21.Chr7.1056.v1.SL2-1	KY21.Chr7.1056	17	0.188675
KY21.Chr9.261.v1.nonSL5-1	KY21.Chr9.261	35	0.188519
KY21.Chr4.410.v1.nonSL4-1	KY21.Chr4.410	13	0.188501
KY21.Chr3.25.v2.SL1-2	KY21.Chr3.25	56	0.188465
KY21.Chr10.937.v2.SL1-2	KY21.Chr10.937	11	0.188428
KY21.Chr4.940.v1.SL1-1	KY21.Chr4.940	40	0.188225
KY21.Chr8.850.v1.ND1-1	KY21.Chr8.850	72	0.187594
KY21.Chr3.1096.v1.nonSL6-1	KY21.Chr3.1096	8	0.187277
KY21.Chr3.259.v1.nonSL4-3	KY21.Chr3.259	9	0.187119
KY21.Chr5.992.v1.SL1-1	KY21.Chr5.992	24	0.186901
KY21.Chr5.619.v1.SL1-1	KY21.Chr5.619	37	0.186884
KY21.Chr1.1479.v1.SL1-1	KY21.Chr1.1479	13	0.18687
KY21.Chr10.939.v1.SL1-1	KY21.Chr10.939	22	0.186812
KY21.Chr11.509.v2.nonSL4-1	KY21.Chr11.509	53	0.186444
KY21.Chr5.909.v1.SL1-1	KY21.Chr5.909	11	0.185875
KY21.Chr2.1055.v1.SL1-1	KY21.Chr2.1055	29	0.185365
KY21.Chr5.683.v1.SL1-1	KY21.Chr5.683	19	0.184717
KY21.Chr7.903.v1.SL2-1	KY21.Chr7.903	24	0.184716
KY21.Chr14.738.v1.SL1-1	KY21.Chr14.738	53	0.184406
KY21.Chr8.753.v1.SL1-1	KY21.Chr8.753	50	0.184239
KY21.Chr13.81.v1.nonSL24-1	KY21.Chr13.81	5	0.183462
KY21.Chr1.1816.v1.SL1-1	KY21.Chr1.1816	43	0.183009
KY21.Chr8.394.v1.ND1-1	KY21.Chr8.394	32	0.182837
KY21.Chr2.1214.v1.SL1-1	KY21.Chr2.1214	16	0.182307
KY21.Chr8.995.v1.SL2-1	KY21.Chr8.995	64	0.182288
KY21.Chr5.1132.v1.nonSL3-1	KY21.Chr5.1132	11	0.181577
KY21.Chr6.243.v1.nonSL2-1	KY21.Chr6.243	21	0.181478
KY21.Chr4.903.v1.nonSL4-1	KY21.Chr4.903	22	0.181207
KY21.Chr4.981.v1.SL1-1	KY21.Chr4.981	25	0.180882
KY21.Chr3.805.v1.ND1-1	KY21.Chr3.805	11	0.180607
KY21.Chr4.1015.v1.SL3-1	KY21.Chr4.1015	5	0.179908
KY21.Chr10.339.v1.nonSL14-1	KY21.Chr10.339	7	0.179768
KY21.Chr10.782.v1.nonSL1-1	KY21.Chr10.782	14	0.179292
KY21.Chr14.365.v1.nonSL7-1	KY21.Chr14.365	20	0.179291
KY21.Chr12.156.v1.SL1-1	KY21.Chr12.156	62	0.179073
KY21.Chr1.1631.v1.SL2-1	KY21.Chr1.1631	11	0.178814
KY21.Chr5.994.v1.nonSL6-1	KY21.Chr5.994	15	0.178615
KY21.Chr8.730.v1.ND1-1	KY21.Chr8.730	6	0.178602
KY21.Chr3.678.v1.SL1-1	KY21.Chr3.678	13	0.177967
KY21.Chr3.770.v1.nonSL3-1	KY21.Chr3.770	52	0.177349
KY21.Chr1.1764.v1.SL1-1	KY21.Chr1.1764	17	0.176459
KY21.Chr2.526.v2.SL1-1	KY21.Chr2.526	22	0.175778
KY21.Chr4.959.v1.nonSL4-1	KY21.Chr4.959	27	0.175208
KY21.Chr3.1647.v1.SL2-1	KY21.Chr3.1647	19	0.175057
KY21.Chr4.1065.v1.nonSL2-1	KY21.Chr4.1065	18	0.174981
KY21.Chr4.1175.v1.SL1-1	KY21.Chr4.1175	28	0.174626
KY21.Chr1.1143.v1.nonSL2-1	KY21.Chr1.1143	17	0.174556
KY21.Chr11.1114.v1.SL1-1	KY21.Chr11.1114	36	0.1745
KY21.Chr9.1035.v1.nonSL7-1	KY21.Chr9.1035	10	0.17296
KY21.Chr6.375.v1.SL2-1	KY21.Chr6.375	11	0.172514
KY21.Chr12.146.v1.SL1-1	KY21.Chr12.146	20	0.171192
KY21.Chr5.379.v3.SL1-1	KY21.Chr5.379	12	0.171147
KY21.Chr6.272.v1.SL1-1	KY21.Chr6.272	18	0.171022
KY21.Chr10.4.v1.SL2-1	KY21.Chr10.4	43	0.170896
KY21.Chr3.992.v1.nonSL8-1	KY21.Chr3.992	8	0.170766
KY21.Chr10.603.v1.nonSL3-1	KY21.Chr10.603	14	0.170613
KY21.Chr5.638.v1.SL1-1	KY21.Chr5.638	42	0.169435
KY21.Chr14.233.v1.ND1-1	KY21.Chr14.233	16	0.169152
KY21.Chr14.875.v1.SL1-1	KY21.Chr14.875	43	0.169116
KY21.Chr2.1471.v2.SL2-1	KY21.Chr2.1471	12	0.168752
KY21.Chr2.587.v1.nonSL6-1	KY21.Chr2.587	12	0.168597
KY21.Chr6.440.v1.nonSL5-1	KY21.Chr6.440	12	0.168153
KY21.Chr7.1062.v1.SL1-1	KY21.Chr7.1062	9	0.168062
KY21.Chr8.1028.v2.SL2-1	KY21.Chr8.1028	32	0.167822
KY21.Chr9.416.v1.nonSL3-1	KY21.Chr9.416	11	0.167753
KY21.Chr2.1396.v1.nonSL5-1	KY21.Chr2.1396	21	0.166758
KY21.Chr9.972.v1.nonSL4-1	KY21.Chr9.972	10	0.166756
KY21.Chr4.593.v1.nonSL1-1	KY21.Chr4.593	19	0.166714
KY21.Chr12.804.v1.SL1-1	KY21.Chr12.804	16	0.166479
KY21.Chr3.66.v1.nonSL4-1	KY21.Chr3.66	23	0.166331
KY21.Chr1.659.v1.SL1-1	KY21.Chr1.659	15	0.165888
KY21.Chr8.608.v1.SL1-1	KY21.Chr8.608	27	0.164768
KY21.Chr7.623.v1.ND1-1	KY21.Chr7.623	45	0.164496
KY21.Chr7.371.v1.ND1-1	KY21.Chr7.371	17	0.164451
KY21.Chr3.723.v1.SL2-1	KY21.Chr3.723	40	0.163833
KY21.Chr13.331.v1.ND1-1	KY21.Chr13.331	14	0.163747
KY21.Chr11.568.v1.SL2-1	KY21.Chr11.568	43	0.16341
KY21.Chr9.421.v1.SL1-1	KY21.Chr9.421	30	0.163322
KY21.Chr8.575.v1.SL1-1	KY21.Chr8.575	35	0.163313
KY21.Chr9.888.v1.SL2-1	KY21.Chr9.888	25	0.163056
KY21.Chr11.3.v1.nonSL3-1	KY21.Chr11.3	42	0.162907
KY21.Chr14.419.v1.SL1-1	KY21.Chr14.419	8	0.162318
KY21.Chr5.885.v1.nonSL6-1	KY21.Chr5.885	21	0.162231
KY21.Chr8.607.v1.SL1-1	KY21.Chr8.607	15	0.162221
KY21.Chr1.1386.v1.nonSL13-1	KY21.Chr1.1386	8	0.161721
KY21.Chr11.876.v1.SL6-1	KY21.Chr11.876	12	0.161563
KY21.Chr1.397.v2.ND2-1	KY21.Chr1.397	13	0.161038
KY21.Chr1.1128.v2.SL2-1	KY21.Chr1.1128	18	0.160921
KY21.Chr3.285.v1.nonSL5-1	KY21.Chr3.285	27	0.160896
KY21.Chr3.576.v1.SL1-1	KY21.Chr3.576	117	0.160662
KY21.Chr3.762.v1.SL2-1	KY21.Chr3.762	153	0.160508
KY21.Chr2.156.v2.SL1-1	KY21.Chr2.156	24	0.160318
KY21.Chr1.206.v1.SL1-1	KY21.Chr1.206	22	0.160101
KY21.Chr3.1313.v1.SL5-1	KY21.Chr3.1313	23	0.159857
KY21.Chr5.353.v1.SL1-2	KY21.Chr5.353	42	0.159486
KY21.Chr3.1485.v1.SL1-1	KY21.Chr3.1485	13	0.159183
KY21.Chr4.841.v2.SL2-1	KY21.Chr4.841	53	0.159053
KY21.Chr1.1059.v1.SL3-1	KY21.Chr1.1059	14	0.159036
KY21.Chr9.78.v1.nonSL1-1	KY21.Chr9.78	24	0.15858
KY21.Chr11.86.v1.SL1-1	KY21.Chr11.86	26	0.158446
KY21.Chr8.436.v1.SL1-1	KY21.Chr8.436	27	0.158441
KY21.Chr12.269.v1.SL1-1	KY21.Chr12.269	23	0.158398
KY21.Chr2.507.v1.nonSL2-1	KY21.Chr2.507	12	0.158299
KY21.Chr6.40.v1.nonSL5-1	KY21.Chr6.40	17	0.158197
KY21.Chr13.347.v1.nonSL2-1	KY21.Chr13.347	20	0.157993
KY21.Chr13.485.v1.nonSL14-1	KY21.Chr13.485	9	0.157691
KY21.Chr3.282.v1.SL1-1	KY21.Chr3.282	9	0.157626
KY21.Chr14.675.v1.SL1-1	KY21.Chr14.675	35	0.157469
KY21.Chr5.491.v1.SL1-1	KY21.Chr5.491	29	0.15727
KY21.Chr3.766.v1.SL2-1	KY21.Chr3.766	22	0.156988
KY21.Chr4.1036.v1.SL1-1	KY21.Chr4.1036	54	0.156223
KY21.Chr11.1139.v1.SL1-1	KY21.Chr11.1139	24	0.155959
KY21.Chr3.1204.v1.SL1-1	KY21.Chr3.1204	6	0.155947
KY21.Chr8.277.v1.nonSL7-1	KY21.Chr8.277	23	0.15555
KY21.Chr14.175.v2.nonSL6-1	KY21.Chr14.175	33	0.155247
KY21.Chr2.532.v1.nonSL4-1	KY21.Chr2.532	13	0.155155
KY21.Chr12.177.v1.SL1-1	KY21.Chr12.177	11	0.154961
KY21.Chr5.825.v1.nonSL7-1	KY21.Chr5.825	9	0.15492
KY21.Chr7.414.v1.SL2-1	KY21.Chr7.414	8	0.154919
KY21.Chr1.1009.v1.ND1-1	KY21.Chr1.1009	21	0.154896
KY21.Chr3.684.v1.nonSL6-1	KY21.Chr3.684	61	0.154687
KY21.Chr1.613.v1.SL1-1	KY21.Chr1.613	27	0.154389
KY21.Chr5.39.v1.ND1-1	KY21.Chr5.39	27	0.154304
KY21.Chr1.539.v1.nonSL5-1	KY21.Chr1.539	30	0.154297
KY21.Chr1.1462.v1.nonSL3-1	KY21.Chr1.1462	5	0.154153
KY21.Chr8.281.v1.SL2-1	KY21.Chr8.281	9	0.153896
KY21.Chr8.474.v1.nonSL2-1	KY21.Chr8.474	11	0.153421
KY21.Chr1.1454.v1.SL1-1	KY21.Chr1.1454	23	0.15338
KY21.Chr8.1293.v1.SL1-1	KY21.Chr8.1293	21	0.153017
KY21.Chr3.351.v2.ND5-2	KY21.Chr3.351	51	0.15273
KY21.Chr2.54.v1.SL1-1	KY21.Chr2.54	24	0.152028
KY21.Chr5.700.v1.SL2-1	KY21.Chr5.700	47	0.151867
KY21.Chr12.895.v1.SL1-1	KY21.Chr12.895	16	0.151707
KY21.Chr1.350.v1.SL2-1	KY21.Chr1.350	12	0.151666
KY21.Chr1.1088.v2.ND6-1	KY21.Chr1.1088	18	0.151603
KY21.Chr7.218.v1.nonSL8-1	KY21.Chr7.218	16	0.151546
KY21.Chr7.629.v1.SL1-1	KY21.Chr7.629	31	0.150945
KY21.Chr5.1077.v1.nonSL1-1	KY21.Chr5.1077	24	0.150935
KY21.Chr11.514.v1.SL2-1	KY21.Chr11.514	26	0.15086
KY21.Chr1.1921.v2.ND2-1	KY21.Chr1.1921	25	0.15084
KY21.Chr10.997.v1.nonSL1-2	KY21.Chr10.997	13	0.150807
KY21.Chr4.230.v1.SL1-1	KY21.Chr4.230	27	0.150722
KY21.Chr2.1473.v1.nonSL13-1	KY21.Chr2.1473	6	0.150038
KY21.Chr3.458.v1.SL2-1	KY21.Chr3.458	22	0.149994
KY21.Chr2.1494.v1.nonSL27-2	KY21.Chr2.1494	25	0.149653
KY21.Chr1.997.v1.SL1-1	KY21.Chr1.997	31	0.149098
KY21.Chr1.80.v1.SL2-1	KY21.Chr1.80	13	0.14906
KY21.Chr1.1682.v1.ND1-1	KY21.Chr1.1682	6	0.14878
KY21.Chr1.1840.v1.SL1-1	KY21.Chr1.1840	30	0.14864
KY21.Chr5.118.v1.nonSL10-1	KY21.Chr5.118	11	0.148371
KY21.Chr5.810.v1.SL1-1	KY21.Chr5.810	10	0.148369
KY21.Chr9.89.v1.nonSL5-1	KY21.Chr9.89	20	0.147663
KY21.Chr9.409.v2.SL2-1	KY21.Chr9.409	17	0.14754
KY21.Chr1.309.v1.SL1-1	KY21.Chr1.309	11	0.14729
KY21.Chr10.93.v1.SL3-1	KY21.Chr10.93	8	0.146851
KY21.Chr4.1168.v1.nonSL4-1	KY21.Chr4.1168	25	0.146362
KY21.Chr8.483.v1.SL1-1	KY21.Chr8.483	16	0.145586
KY21.Chr10.241.v1.SL1-1	KY21.Chr10.241	9	0.145502
KY21.Chr12.145.v1.SL2-1	KY21.Chr12.145	7	0.145408
KY21.Chr1.676.v1.SL1-1	KY21.Chr1.676	15	0.145325
KY21.Chr13.233.v1.SL1-1	KY21.Chr13.233	32	0.145286
KY21.Chr4.608.v2.SL13-1	KY21.Chr4.608	30	0.14515
KY21.Chr2.52.v1.nonSL1-1	KY21.Chr2.52	22	0.144985
KY21.Chr2.1452.v1.SL1-1	KY21.Chr2.1452	8	0.144728
KY21.Chr6.225.v1.nonSL3-1	KY21.Chr6.225	14	0.144702
KY21.Chr7.122.v1.nonSL8-1	KY21.Chr7.122	17	0.14393
KY21.Chr7.1171.v1.nonSL7-1	KY21.Chr7.1171	20	0.143633
KY21.Chr2.1101.v1.SL1-1	KY21.Chr2.1101	9	0.143596
KY21.Chr6.666.v1.SL1-1	KY21.Chr6.666	24	0.143282
KY21.Chr1.1307.v1.SL1-1	KY21.Chr1.1307	5	0.143062
KY21.Chr1.541.v1.nonSL1-1	KY21.Chr1.541	41	0.14304
KY21.Chr3.1441.v1.SL1-2	KY21.Chr3.1441	10	0.142653
KY21.Chr14.290.v1.SL2-1	KY21.Chr14.290	6	0.142506
KY21.Chr1.1001.v1.SL1-2	KY21.Chr1.1001	33	0.1425
KY21.Chr11.797.v1.SL1-1	KY21.Chr11.797	8	0.142422
KY21.Chr4.161.v1.SL2-1	KY21.Chr4.161	7	0.142306
KY21.Chr8.881.v1.SL1-1	KY21.Chr8.881	14	0.142169
KY21.Chr6.605.v1.SL1-1	KY21.Chr6.605	34	0.14215
KY21.Chr4.727.v1.SL2-1	KY21.Chr4.727	8	0.142131
KY21.Chr1.2071.v1.SL1-1	KY21.Chr1.2071	28	0.142081
KY21.Chr1.1385.v1.SL1-3	KY21.Chr1.1385	36	0.141621
KY21.Chr14.11.v1.nonSL4-1	KY21.Chr14.11	18	0.141433
KY21.Chr9.784.v1.SL2-1	KY21.Chr9.784	14	0.141284
KY21.Chr6.310.v1.ND1-1	KY21.Chr6.310	19	0.14107
KY21.Chr3.1520.v1.SL1-1	KY21.Chr3.1520	19	0.140844
KY21.Chr1.1177.v1.SL4-1	KY21.Chr1.1177	48	0.14036
KY21.Chr1.1057.v2.nonSL9-1	KY21.Chr1.1057	50	0.140358
KY21.Chr5.1103.v1.SL1-1	KY21.Chr5.1103	42	0.140327
KY21.Chr9.700.v1.SL1-1	KY21.Chr9.700	6	0.139758
KY21.Chr10.425.v1.SL1-1	KY21.Chr10.425	22	0.139471
KY21.Chr8.271.v2.SL1-2	KY21.Chr8.271	14	0.139352
KY21.Chr3.476.v1.SL1-2	KY21.Chr3.476	48	0.139168
KY21.Chr8.1368.v1.nonSL6-1	KY21.Chr8.1368	57	0.138638
KY21.Chr1.101.v1.SL1-1	KY21.Chr1.101	13	0.138548
KY21.Chr7.349.v1.nonSL4-1	KY21.Chr7.349	27	0.138098
KY21.Chr10.612.v1.nonSL6-1	KY21.Chr10.612	9	0.137542
KY21.Chr5.374.v1.SL1-1	KY21.Chr5.374	23	0.137364
KY21.Chr12.559.v1.nonSL2-1	KY21.Chr12.559	45	0.137035
KY21.Chr14.104.v1.SL1-1	KY21.Chr14.104	37	0.136972
KY21.Chr14.12.v4.SL1-1	KY21.Chr14.12	12	0.13683
KY21.Chr6.620.v1.nonSL1-1	KY21.Chr6.620	13	0.136669
KY21.Chr4.511.v1.ND1-1	KY21.Chr4.511	48	0.136663
KY21.Chr11.370.v1.SL1-1	KY21.Chr11.370	81	0.13665
KY21.Chr11.286.v2.SL2-1	KY21.Chr11.286	40	0.13646
KY21.Chr8.256.v2.SL2-1	KY21.Chr8.256	44	0.13612
KY21.Chr2.1015.v1.nonSL3-1	KY21.Chr2.1015	10	0.135673
KY21.Chr12.37.v1.SL3-1	KY21.Chr12.37	11	0.135467
KY21.Chr5.622.v1.nonSL2-1	KY21.Chr5.622	43	0.135291
KY21.Chr6.399.v1.SL2-1	KY21.Chr6.399	15	0.135285
KY21.Chr11.1112.v1.SL1-5	KY21.Chr11.1112	10	0.135138
KY21.Chr6.97.v1.SL1-1	KY21.Chr6.97	38	0.13501
KY21.Chr1.1235.v1.nonSL3-1	KY21.Chr1.1235	11	0.134987
KY21.Chr2.496.v1.SL1-1	KY21.Chr2.496	73	0.134828
KY21.Chr5.1119.v2.nonSL4-1	KY21.Chr5.1119	10	0.134261
KY21.Chr7.166.v1.SL1-1	KY21.Chr7.166	6	0.134189
KY21.Chr2.534.v1.nonSL7-1	KY21.Chr2.534	11	0.134064
KY21.Chr10.1024.v2.SL1-1	KY21.Chr10.1024	85	0.133861
KY21.Chr12.1001.v2.SL4-1	KY21.Chr12.1001	18	0.133844
KY21.Chr10.708.v1.SL1-1	KY21.Chr10.708	18	0.133819
KY21.Chr3.170.v1.SL3-2	KY21.Chr3.170	5	0.133423
KY21.Chr13.375.v1.SL1-1	KY21.Chr13.375	23	0.133377
KY21.Chr1.155.v1.SL2-1	KY21.Chr1.155	28	0.133198
KY21.Chr10.617.v1.nonSL2-1	KY21.Chr10.617	10	0.133013
KY21.Chr3.1372.v1.SL1-1	KY21.Chr3.1372	11	0.132904
KY21.Chr6.50.v1.nonSL1-1	KY21.Chr6.50	11	0.132761
KY21.Chr10.15.v1.SL2-1	KY21.Chr10.15	28	0.132723
KY21.Chr4.594.v1.SL1-1	KY21.Chr4.594	16	0.132621
KY21.Chr10.1001.v3.SL1-1	KY21.Chr10.1001	55	0.132611
KY21.Chr5.922.v1.SL1-1	KY21.Chr5.922	32	0.132502
KY21.Chr1.2081.v1.SL1-1	KY21.Chr1.2081	22	0.132234
KY21.Chr8.589.v1.nonSL6-1	KY21.Chr8.589	6	0.131995
KY21.Chr1.563.v1.SL1-1	KY21.Chr1.563	23	0.131782
KY21.Chr1.11.v1.nonSL2-1	KY21.Chr1.11	32	0.131774
KY21.Chr8.673.v1.SL1-1	KY21.Chr8.673	4	0.131702
KY21.Chr7.276.v1.SL1-1	KY21.Chr7.276	29	0.131635
KY21.Chr11.266.v1.SL2-1	KY21.Chr11.266	18	0.131157
KY21.Chr14.455.v1.SL3-1	KY21.Chr14.455	74	0.131131
KY21.Chr4.1042.v1.SL2-1	KY21.Chr4.1042	9	0.130518
KY21.Chr9.519.v1.SL1-1	KY21.Chr9.519	14	0.130262
KY21.Chr8.712.v1.nonSL4-1	KY21.Chr8.712	26	0.130152
KY21.Chr3.337.v1.SL1-1	KY21.Chr3.337	23	0.130026
KY21.Chr11.1138.v1.SL1-1	KY21.Chr11.1138	41	0.129974
KY21.Chr10.786.v1.nonSL2-1	KY21.Chr10.786	21	0.129785
KY21.Chr14.727.v2.nonSL1-2	KY21.Chr14.727	24	0.129728
KY21.Chr7.1216.v1.nonSL6-1	KY21.Chr7.1216	33	0.129668
KY21.Chr4.258.v1.SL3-1	KY21.Chr4.258	17	0.129663
KY21.Chr8.1114.v1.SL4-1	KY21.Chr8.1114	15	0.129545
KY21.Chr2.42.v1.nonSL3-1	KY21.Chr2.42	13	0.129489
KY21.Chr1.720.v1.nonSL2-1	KY21.Chr1.720	21	0.129404
KY21.Chr2.829.v1.SL1-1	KY21.Chr2.829	24	0.129147
KY21.Chr3.1223.v1.SL1-1	KY21.Chr3.1223	13	0.128727
KY21.Chr12.733.v2.nonSL1-1	KY21.Chr12.733	154	0.128312
KY21.Chr9.1045.v1.nonSL1-1	KY21.Chr9.1045	21	0.128293
KY21.Chr2.588.v1.nonSL17-1	KY21.Chr2.588	9	0.127489
KY21.Chr14.35.v1.SL1-1	KY21.Chr14.35	113	0.127308
KY21.Chr4.806.v1.SL1-1	KY21.Chr4.806	16	0.126578
KY21.Chr12.859.v1.SL1-1	KY21.Chr12.859	21	0.126546
KY21.Chr14.261.v1.nonSL5-1	KY21.Chr14.261	22	0.126537
KY21.Chr6.677.v1.SL2-1	KY21.Chr6.677	38	0.12651
KY21.Chr9.667.v1.SL1-1	KY21.Chr9.667	18	0.126496
KY21.Chr10.749.v1.nonSL6-1	KY21.Chr10.749	9	0.126377
KY21.Chr3.409.v1.nonSL15-1	KY21.Chr3.409	14	0.126126
KY21.Chr1.1761.v1.nonSL6-1	KY21.Chr1.1761	12	0.12554
KY21.Chr7.999.v1.ND1-1	KY21.Chr7.999	16	0.125324
KY21.Chr10.530.v1.SL2-1	KY21.Chr10.530	18	0.125191
KY21.Chr3.200.v1.SL1-1	KY21.Chr3.200	38	0.124774
KY21.Chr4.719.v1.SL1-1	KY21.Chr4.719	37	0.124428
KY21.Chr3.1592.v1.SL2-2	KY21.Chr3.1592	41	0.124401
KY21.Chr8.1272.v1.SL2-1	KY21.Chr8.1272	13	0.124184
KY21.Chr9.1153.v1.nonSL19-1	KY21.Chr9.1153	19	0.123999
KY21.Chr3.485.v1.ND1-2	KY21.Chr3.485	60	0.12392
KY21.Chr7.485.v1.SL1-1	KY21.Chr7.485	13	0.123891
KY21.Chr1.784.v1.SL3-1	KY21.Chr1.784	67	0.123664
KY21.Chr13.220.v1.SL1-1	KY21.Chr13.220	21	0.123517
KY21.Chr4.113.v1.SL2-1	KY21.Chr4.113	37	0.123142
KY21.Chr1.2058.v1.nonSL3-1	KY21.Chr1.2058	45	0.122884
KY21.Chr3.272.v1.SL1-1	KY21.Chr3.272	32	0.122794
KY21.Chr1.893.v1.SL2-1	KY21.Chr1.893	8	0.122746
KY21.Chr3.491.v1.SL1-1	KY21.Chr3.491	37	0.122716
KY21.Chr11.1052.v1.nonSL3-1	KY21.Chr11.1052	14	0.122376
KY21.Chr6.418.v1.SL4-1	KY21.Chr6.418	12	0.122355
KY21.Chr11.1001.v1.nonSL8-1	KY21.Chr11.1001	11	0.122219
KY21.Chr8.249.v1.ND1-1	KY21.Chr8.249	40	0.122183
KY21.Chr14.60.v1.SL2-1	KY21.Chr14.60	17	0.122134
KY21.Chr11.1250.v1.nonSL2-1	KY21.Chr11.1250	25	0.122035
KY21.Chr2.165.v1.nonSL2-1	KY21.Chr2.165	52	0.121657
KY21.Chr3.911.v1.SL1-1	KY21.Chr3.911	36	0.121469
KY21.Chr12.840.v1.SL1-1	KY21.Chr12.840	10	0.121384
KY21.Chr11.1100.v1.nonSL4-1	KY21.Chr11.1100	23	0.121077
KY21.Chr9.290.v1.SL1-1	KY21.Chr9.290	12	0.120924
KY21.Chr1.484.v1.nonSL12-1	KY21.Chr1.484	28	0.12089
KY21.Chr7.225.v1.SL2-1	KY21.Chr7.225	13	0.120636
KY21.Chr9.399.v1.SL1-1	KY21.Chr9.399	8	0.120574
KY21.Chr3.819.v1.ND1-2	KY21.Chr3.819	40	0.12046
KY21.Chr7.676.v1.nonSL1-1	KY21.Chr7.676	22	0.120149
KY21.Chr5.18.v1.SL2-3	KY21.Chr5.18	15	0.119937
KY21.Chr3.1691.v1.SL1-1	KY21.Chr3.1691	37	0.119672
KY21.Chr12.475.v1.SL1-1	KY21.Chr12.475	44	0.119635
KY21.Chr10.234.v1.SL1-1	KY21.Chr10.234	14	0.119625
KY21.Chr1.1611.v1.SL1-1	KY21.Chr1.1611	16	0.119474
KY21.Chr11.397.v2.nonSL1-2	KY21.Chr11.397	50	0.119436
KY21.Chr8.530.v1.SL1-1	KY21.Chr8.530	10	0.119428
KY21.Chr11.1131.v1.SL1-1	KY21.Chr11.1131	9	0.119222
KY21.Chr4.171.v1.SL1-1	KY21.Chr4.171	36	0.119156
KY21.Chr2.1348.v1.nonSL1-1	KY21.Chr2.1348	19	0.119104
KY21.Chr12.143.v1.SL1-3	KY21.Chr12.143	12	0.119009
KY21.Chr10.356.v10.SL5-1	KY21.Chr10.356	13	0.118952
KY21.Chr1.978.v1.SL1-1	KY21.Chr1.978	12	0.118927
KY21.Chr2.985.v1.SL1-1	KY21.Chr2.985	18	0.118643
KY21.Chr1.227.v1.SL1-1	KY21.Chr1.227	20	0.118298
KY21.Chr3.469.v1.nonSL5-1	KY21.Chr3.469	24	0.118025
KY21.Chr1.1576.v1.SL1-1	KY21.Chr1.1576	21	0.118004
KY21.Chr1.183.v1.SL2-1	KY21.Chr1.183	51	0.117945
KY21.Chr11.1053.v1.SL1-1	KY21.Chr11.1053	17	0.117936
KY21.Chr3.1568.v2.nonSL5-1	KY21.Chr3.1568	6	0.117488
KY21.Chr8.278.v1.nonSL2-1	KY21.Chr8.278	18	0.117223
KY21.Chr8.914.v1.SL2-1	KY21.Chr8.914	23	0.117037
KY21.Chr8.1119.v1.SL1-1	KY21.Chr8.1119	38	0.116911
KY21.Chr7.651.v2.SL6-1	KY21.Chr7.651	8	0.116778
KY21.Chr10.215.v1.nonSL17-1	KY21.Chr10.215	8	0.116752
KY21.Chr6.168.v1.SL1-1	KY21.Chr6.168	14	0.116701
KY21.Chr5.79.v1.SL1-1	KY21.Chr5.79	44	0.116582
KY21.Chr11.1153.v2.nonSL5-1	KY21.Chr11.1153	23	0.116477
KY21.Chr8.803.v3.SL3-1	KY21.Chr8.803	20	0.116247
KY21.Chr4.739.v1.SL1-1	KY21.Chr4.739	60	0.115931
KY21.Chr1.1529.v1.SL1-1	KY21.Chr1.1529	11	0.115917
KY21.Chr3.347.v1.SL1-1	KY21.Chr3.347	19	0.115833
KY21.Chr4.776.v1.ND1-1	KY21.Chr4.776	30	0.115819
KY21.Chr9.223.v1.nonSL1-1	KY21.Chr9.223	17	0.115729
KY21.Chr7.537.v1.SL1-1	KY21.Chr7.537	14	0.115608
KY21.Chr5.1025.v1.SL1-1	KY21.Chr5.1025	37	0.115582
KY21.Chr14.436.v1.ND1-1	KY21.Chr14.436	64	0.115445
KY21.Chr2.249.v1.SL1-1	KY21.Chr2.249	39	0.115425
KY21.Chr1.981.v1.ND1-1	KY21.Chr1.981	16	0.115363
KY21.Chr12.826.v1.SL3-1	KY21.Chr12.826	19	0.115283
KY21.Chr14.709.v1.SL1-3	KY21.Chr14.709	15	0.114971
KY21.Chr12.1023.v1.nonSL2-1	KY21.Chr12.1023	6	0.114958
KY21.Chr2.1042.v1.nonSL1-1	KY21.Chr2.1042	24	0.114942
KY21.Chr11.1004.v1.nonSL2-1	KY21.Chr11.1004	23	0.114867
KY21.Chr9.524.v1.SL1-1	KY21.Chr9.524	17	0.114546
KY21.Chr1.1492.v1.SL1-1	KY21.Chr1.1492	27	0.114494
KY21.Chr4.615.v1.SL3-1	KY21.Chr4.615	15	0.114177
KY21.Chr7.1044.v1.SL1-1	KY21.Chr7.1044	23	0.114117
KY21.Chr14.839.v1.SL1-1	KY21.Chr14.839	58	0.114048
KY21.Chr11.1269.v1.nonSL16-1	KY21.Chr11.1269	44	0.11404
KY21.Chr1.2232.v1.SL1-1	KY21.Chr1.2232	36	0.113957
KY21.Chr1.1869.v1.nonSL2-1	KY21.Chr1.1869	24	0.113788
KY21.Chr9.942.v1.SL1-1	KY21.Chr9.942	9	0.1137
KY21.Chr3.353.v5.SL5-1	KY21.Chr3.353	42	0.11336
KY21.Chr10.407.v1.SL2-1	KY21.Chr10.407	14	0.113257
KY21.Chr12.132.v1.SL4-1	KY21.Chr12.132	19	0.113252
KY21.Chr3.278.v2.nonSL3-1	KY21.Chr3.278	3	0.11316
KY21.Chr14.817.v1.SL2-1	KY21.Chr14.817	27	0.113153
KY21.Chr13.337.v1.nonSL8-1	KY21.Chr13.337	12	0.113143
KY21.Chr5.583.v1.nonSL5-1	KY21.Chr5.583	10	0.112928
KY21.Chr4.895.v1.SL1-1	KY21.Chr4.895	12	0.112606
KY21.Chr11.908.v2.nonSL3-1	KY21.Chr11.908	7	0.112252
KY21.Chr11.580.v1.SL3-2	KY21.Chr11.580	10	0.111997
KY21.Chr11.943.v1.nonSL1-1	KY21.Chr11.943	25	0.111493
KY21.Chr8.1146.v1.nonSL1-1	KY21.Chr8.1146	25	0.111308
KY21.Chr9.215.v1.SL1-1	KY21.Chr9.215	16	0.111289
KY21.Chr11.775.v1.SL1-1	KY21.Chr11.775	13	0.111
KY21.Chr1.1251.v1.nonSL1-1	KY21.Chr1.1251	41	0.110995
KY21.Chr3.1518.v1.nonSL4-1	KY21.Chr3.1518	12	0.110794
KY21.Chr2.1222.v2.SL3-1	KY21.Chr2.1222	50	0.110702
KY21.Chr9.1162.v1.SL1-1	KY21.Chr9.1162	5	0.110534
KY21.Chr11.1309.v1.nonSL6-2	KY21.Chr11.1309	18	0.110318
KY21.Chr1.1563.v1.SL1-1	KY21.Chr1.1563	21	0.110046
KY21.Chr9.932.v1.SL1-1	KY21.Chr9.932	29	0.108722
KY21.Chr5.1121.v2.nonSL7-1	KY21.Chr5.1121	34	0.108694
KY21.Chr9.623.v1.SL2-1	KY21.Chr9.623	7	0.108489
KY21.Chr14.126.v1.nonSL6-1	KY21.Chr14.126	16	0.10848
KY21.Chr14.201.v1.ND1-1	KY21.Chr14.201	53	0.108476
KY21.Chr2.330.v1.SL1-1	KY21.Chr2.330	94	0.108234
KY21.Chr1.1233.v1.SL2-1	KY21.Chr1.1233	15	0.107885
KY21.Chr3.771.v1.ND1-1	KY21.Chr3.771	10	0.107833
KY21.Chr1.1019.v1.SL1-1	KY21.Chr1.1019	34	0.107802
KY21.Chr5.1118.v1.SL1-1	KY21.Chr5.1118	27	0.107641
KY21.Chr9.910.v1.SL1-1	KY21.Chr9.910	22	0.107562
KY21.Chr10.1171.v2.SL3-1	KY21.Chr10.1171	47	0.107441
KY21.Chr8.791.v1.nonSL2-1	KY21.Chr8.791	21	0.107138
KY21.Chr1.1946.v1.SL1-1	KY21.Chr1.1946	12	0.106995
KY21.Chr2.33.v1.ND1-1	KY21.Chr2.33	31	0.106986
KY21.Chr1.1365.v1.ND1-1	KY21.Chr1.1365	7	0.106826
KY21.Chr4.46.v1.nonSL4-1	KY21.Chr4.46	37	0.106485
KY21.Chr2.1132.v2.SL1-1	KY21.Chr2.1132	23	0.106415
KY21.Chr1.1580.v1.nonSL2-1	KY21.Chr1.1580	9	0.106344
KY21.Chr11.1040.v1.SL1-1	KY21.Chr11.1040	61	0.106302
KY21.Chr3.914.v1.SL1-1	KY21.Chr3.914	28	0.105962
KY21.Chr4.252.v1.SL1-1	KY21.Chr4.252	10	0.105929
KY21.Chr5.307.v1.SL1-1	KY21.Chr5.307	23	0.105882
KY21.Chr1.1408.v1.nonSL4-1	KY21.Chr1.1408	40	0.105875
KY21.Chr4.1127.v1.ND1-1	KY21.Chr4.1127	30	0.105709
KY21.Chr12.861.v1.SL3-2	KY21.Chr12.861	17	0.105654
KY21.Chr1.1422.v1.nonSL4-1	KY21.Chr1.1422	8	0.105651
KY21.UAContig35.4.v1.nonSL7-1	KY21.UAContig35.4	40	0.105587
KY21.Chr2.652.v1.nonSL5-1	KY21.Chr2.652	35	0.105381
KY21.Chr1.1312.v1.SL1-1	KY21.Chr1.1312	23	0.105326
KY21.Chr14.795.v2.nonSL5-1	KY21.Chr14.795	21	0.105247
KY21.Chr8.741.v1.SL1-1	KY21.Chr8.741	31	0.105209
KY21.Chr11.516.v1.ND1-1	KY21.Chr11.516	13	0.10508
KY21.Chr2.988.v1.nonSL4-1	KY21.Chr2.988	13	0.105069
KY21.Chr12.661.v1.nonSL1-1	KY21.Chr12.661	16	0.104882
KY21.Chr14.42.v1.ND1-1	KY21.Chr14.42	16	0.104781
KY21.Chr3.1495.v1.SL1-1	KY21.Chr3.1495	56	0.104662
KY21.Chr1.1306.v1.ND1-1	KY21.Chr1.1306	19	0.104648
KY21.Chr6.283.v1.SL1-1	KY21.Chr6.283	56	0.1045
KY21.Chr1.1016.v1.SL1-1	KY21.Chr1.1016	22	0.104404
KY21.Chr4.964.v1.SL2-1	KY21.Chr4.964	33	0.104384
KY21.Chr14.863.v1.SL1-1	KY21.Chr14.863	13	0.10423
KY21.Chr8.229.v1.nonSL2-1	KY21.Chr8.229	15	0.104216
KY21.Chr1.1455.v1.SL1-2	KY21.Chr1.1455	44	0.104209
KY21.Chr9.588.v1.SL1-1	KY21.Chr9.588	19	0.104179
KY21.Chr11.610.v1.SL2-1	KY21.Chr11.610	105	0.103904
KY21.Chr9.721.v1.nonSL7-1	KY21.Chr9.721	45	0.103895
KY21.Chr7.970.v1.SL1-1	KY21.Chr7.970	58	0.103792
KY21.Chr13.253.v1.SL1-1	KY21.Chr13.253	47	0.103717
KY21.Chr5.995.v1.nonSL5-1	KY21.Chr5.995	39	0.103343
KY21.Chr3.870.v1.SL1-2	KY21.Chr3.870	38	0.103294
KY21.Chr7.704.v1.SL1-1	KY21.Chr7.704	16	0.103185
KY21.Chr10.297.v1.nonSL3-1	KY21.Chr10.297	26	0.103081
KY21.Chr2.1512.v1.nonSL2-1	KY21.Chr2.1512	63	0.102877
KY21.Chr14.187.v1.SL1-1	KY21.Chr14.187	26	0.102448
KY21.Chr3.1631.v1.nonSL13-1	KY21.Chr3.1631	15	0.101844
KY21.Chr2.885.v1.nonSL2-1	KY21.Chr2.885	31	0.101712
KY21.Chr7.229.v1.SL1-1	KY21.Chr7.229	41	0.101689
KY21.Chr4.374.v1.SL1-1	KY21.Chr4.374	13	0.101477
KY21.Chr11.435.v2.SL1-1	KY21.Chr11.435	35	0.101261
KY21.Chr12.271.v1.SL1-1	KY21.Chr12.271	14	0.100952
KY21.Chr5.548.v1.nonSL10-1	KY21.Chr5.548	23	0.100809
KY21.Chr1.1996.v1.SL1-1	KY21.Chr1.1996	22	0.100693
KY21.Chr8.936.v1.SL3-1	KY21.Chr8.936	37	0.100633
KY21.Chr14.306.v1.nonSL4-1	KY21.Chr14.306	26	0.100491
KY21.Chr2.1412.v1.SL1-1	KY21.Chr2.1412	11	0.10045
KY21.Chr11.855.v1.SL1-1	KY21.Chr11.855	22	0.100419
KY21.Chr7.517.v1.SL1-2	KY21.Chr7.517	10	0.100411
KY21.Chr14.120.v1.SL1-1	KY21.Chr14.120	14	0.100339
KY21.Chr5.891.v1.SL1-1	KY21.Chr5.891	16	0.100314
KY21.Chr3.142.v1.SL1-1	KY21.Chr3.142	12	0.100168
KY21.Chr8.500.v1.SL1-1	KY21.Chr8.500	24	0.100036
KY21.Chr3.956.v1.SL1-1	KY21.Chr3.956	23	0.0999084
KY21.Chr3.862.v1.SL3-1	KY21.Chr3.862	17	0.0998499
KY21.Chr4.799.v1.SL1-1	KY21.Chr4.799	22	0.0997933
KY21.Chr1.1555.v1.nonSL2-1	KY21.Chr1.1555	14	0.0997342
KY21.Chr3.34.v1.SL1-1	KY21.Chr3.34	18	0.0996538
KY21.Chr2.109.v1.nonSL2-1	KY21.Chr2.109	7	0.0995308
KY21.Chr8.1281.v1.nonSL2-1	KY21.Chr8.1281	6	0.0995261
KY21.Chr7.1091.v1.SL1-1	KY21.Chr7.1091	17	0.0994749
KY21.Chr8.819.v2.nonSL2-1	KY21.Chr8.819	34	0.0992962
KY21.Chr1.182.v1.nonSL5-1	KY21.Chr1.182	16	0.0992612
KY21.Chr11.648.v1.SL1-1	KY21.Chr11.648	4	0.0992377
KY21.Chr11.1230.v1.SL1-1	KY21.Chr11.1230	51	0.0992102
KY21.Chr14.144.v1.SL1-1	KY21.Chr14.144	11	0.0991964
KY21.Chr6.468.v1.SL2-1	KY21.Chr6.468	25	0.0991695
KY21.Chr12.775.v1.nonSL1-1	KY21.Chr12.775	7	0.099119
KY21.Chr8.1258.v1.SL1-1	KY21.Chr8.1258	59	0.0990466
KY21.Chr2.528.v1.SL1-1	KY21.Chr2.528	10	0.099034
KY21.Chr4.751.v1.ND1-1	KY21.Chr4.751	28	0.0987594
KY21.Chr1.1815.v1.nonSL7-2	KY21.Chr1.1815	17	0.0986994
KY21.Chr12.489.v1.SL3-1	KY21.Chr12.489	21	0.0986202
KY21.Chr11.89.v1.nonSL4-1	KY21.Chr11.89	33	0.0985605
KY21.Chr8.992.v1.nonSL1-1	KY21.Chr8.992	20	0.0985072
KY21.Chr4.800.v1.SL1-1	KY21.Chr4.800	22	0.0983772
KY21.Chr12.1075.v1.SL1-1	KY21.Chr12.1075	44	0.0982971
KY21.Chr1.1431.v1.nonSL10-1	KY21.Chr1.1431	20	0.0981224
KY21.Chr7.534.v1.nonSL3-1	KY21.Chr7.534	13	0.0978032
KY21.Chr10.353.v1.nonSL2-1	KY21.Chr10.353	20	0.0977946
KY21.Chr6.665.v1.SL1-1	KY21.Chr6.665	9	0.0977131
KY21.Chr11.1126.v2.ND3-2	KY21.Chr11.1126	20	0.0976176
KY21.Chr2.448.v1.nonSL8-1	KY21.Chr2.448	10	0.0974794
KY21.Chr5.887.v1.nonSL3-1	KY21.Chr5.887	37	0.0974441
KY21.Chr1.2134.v1.SL2-1	KY21.Chr1.2134	21	0.0974006
KY21.Chr2.280.v1.SL1-1	KY21.Chr2.280	15	0.0973711
KY21.Chr7.72.v1.SL1-1	KY21.Chr7.72	35	0.0973227
KY21.Chr2.765.v1.nonSL1-1	KY21.Chr2.765	32	0.0972288
KY21.Chr2.43.v1.nonSL7-1	KY21.Chr2.43	38	0.0971468
KY21.Chr2.69.v1.SL1-1	KY21.Chr2.69	20	0.097055
KY21.Chr2.1160.v1.SL1-1	KY21.Chr2.1160	10	0.0969156
KY21.Chr11.63.v1.SL1-1	KY21.Chr11.63	9	0.0968959
KY21.Chr3.868.v1.SL1-1	KY21.Chr3.868	23	0.0968958
KY21.Chr1.1089.v1.SL2-1	KY21.Chr1.1089	17	0.0968258
KY21.Chr12.767.v1.nonSL11-1	KY21.Chr12.767	8	0.0966412
KY21.Chr11.470.v1.nonSL5-1	KY21.Chr11.470	5	0.0965585
KY21.Chr5.436.v1.SL2-1	KY21.Chr5.436	22	0.0965199
KY21.Chr7.662.v1.SL2-1	KY21.Chr7.662	5	0.0965134
KY21.Chr1.5.v1.SL1-1	KY21.Chr1.5	26	0.0962933
KY21.Chr1.874.v1.SL2-1	KY21.Chr1.874	11	0.0962612
KY21.Chr9.163.v1.SL1-1	KY21.Chr9.163	17	0.0962171
KY21.Chr1.1715.v2.SL1-2	KY21.Chr1.1715	23	0.0961124
KY21.Chr3.1076.v1.SL1-1	KY21.Chr3.1076	12	0.0960643
KY21.Chr2.1071.v1.SL1-1	KY21.Chr2.1071	10	0.0960553
KY21.Chr1.2008.v1.nonSL1-1	KY21.Chr1.2008	24	0.0956843
KY21.Chr1.531.v1.nonSL3-1	KY21.Chr1.531	15	0.0956836
KY21.Chr11.554.v1.nonSL3-1	KY21.Chr11.554	26	0.0954028
KY21.Chr8.326.v1.nonSL5-1	KY21.Chr8.326	13	0.0949907
KY21.Chr1.288.v1.nonSL3-1	KY21.Chr1.288	13	0.0949717
KY21.Chr10.547.v1.SL1-1	KY21.Chr10.547	25	0.0948846
KY21.Chr10.53.v1.SL1-1	KY21.Chr10.53	9	0.094682
KY21.Chr3.1630.v1.SL1-1	KY21.Chr3.1630	8	0.0945839
KY21.Chr9.695.v1.SL1-1	KY21.Chr9.695	20	0.0945432
KY21.Chr7.321.v1.nonSL5-1	KY21.Chr7.321	20	0.0944644
KY21.Chr8.715.v1.SL1-1	KY21.Chr8.715	9	0.0943691
KY21.Chr1.1703.v2.SL7-1	KY21.Chr1.1703	17	0.0943462
KY21.Chr1.1349.v1.SL2-1	KY21.Chr1.1349	40	0.0943355
KY21.Chr3.871.v1.SL1-1	KY21.Chr3.871	9	0.0941953
KY21.Chr9.20.v1.nonSL2-1	KY21.Chr9.20	27	0.0941804
KY21.Chr2.1472.v1.SL1-1	KY21.Chr2.1472	13	0.0941702
KY21.Chr8.667.v2.SL2-2	KY21.Chr8.667	19	0.0941692
KY21.Chr5.398.v1.SL1-1	KY21.Chr5.398	37	0.0940176
KY21.Chr10.673.v1.nonSL2-2	KY21.Chr10.673	24	0.0940083
KY21.Chr2.57.v1.nonSL2-1	KY21.Chr2.57	22	0.0939579
KY21.Chr10.349.v1.SL2-1	KY21.Chr10.349	10	0.0938211
KY21.Chr3.1332.v1.nonSL6-1	KY21.Chr3.1332	45	0.0937358
KY21.Chr3.522.v1.SL5-1	KY21.Chr3.522	21	0.0937086
KY21.Chr8.1022.v1.SL1-1	KY21.Chr8.1022	9	0.0935828
KY21.Chr7.689.v1.SL1-1	KY21.Chr7.689	10	0.093527
KY21.Chr4.315.v1.ND1-1	KY21.Chr4.315	12	0.0935213
KY21.Chr1.1163.v1.SL1-1	KY21.Chr1.1163	16	0.0933218
KY21.Chr2.1005.v1.SL1-1	KY21.Chr2.1005	14	0.0931676
KY21.Chr2.66.v2.nonSL4-2	KY21.Chr2.66	14	0.0930097
KY21.Chr12.178.v1.SL1-1	KY21.Chr12.178	7	0.0929907
KY21.Chr1.1014.v1.SL1-1	KY21.Chr1.1014	59	0.0927658
KY21.Chr12.966.v1.SL1-1	KY21.Chr12.966	21	0.0925642
KY21.Chr5.263.v2.nonSL1-1	KY21.Chr5.263	22	0.0924512
KY21.Chr8.1150.v1.SL1-1	KY21.Chr8.1150	17	0.0924155
KY21.Chr13.213.v2.SL3-1	KY21.Chr13.213	17	0.0921889
KY21.Chr1.1937.v1.nonSL25-1	KY21.Chr1.1937	7	0.0920685
KY21.Chr5.851.v1.SL3-1	KY21.Chr5.851	40	0.0920354
KY21.Chr14.134.v1.nonSL8-1	KY21.Chr14.134	12	0.0918127
KY21.Chr1.1232.v1.nonSL4-1	KY21.Chr1.1232	10	0.0918043
KY21.Chr11.806.v1.SL1-1	KY21.Chr11.806	31	0.0917311
KY21.Chr6.406.v1.nonSL4-1	KY21.Chr6.406	15	0.0916085
KY21.Chr14.22.v1.SL1-1	KY21.Chr14.22	1	0.0913436
KY21.Chr11.1260.v1.nonSL6-1	KY21.Chr11.1260	18	0.0912691
KY21.Chr4.335.v1.nonSL6-1	KY21.Chr4.335	18	0.091112
KY21.Chr8.1321.v1.SL3-1	KY21.Chr8.1321	33	0.091085
KY21.Chr7.948.v1.nonSL2-1	KY21.Chr7.948	37	0.0908379
KY21.Chr14.507.v1.nonSL1-1	KY21.Chr14.507	23	0.0908327
KY21.Chr1.658.v1.SL1-1	KY21.Chr1.658	23	0.0906905
KY21.Chr10.180.v1.SL1-1	KY21.Chr10.180	41	0.090497
KY21.Chr10.561.v1.nonSL18-1	KY21.Chr10.561	47	0.0903564
KY21.Chr5.186.v1.nonSL8-1	KY21.Chr5.186	29	0.0901972
KY21.Chr3.287.v1.nonSL4-1	KY21.Chr3.287	24	0.0901843
KY21.Chr1.456.v1.ND1-1	KY21.Chr1.456	22	0.0899867
KY21.Chr8.1347.v1.SL2-1	KY21.Chr8.1347	16	0.0898868
KY21.Chr3.397.v1.SL2-1	KY21.Chr3.397	29	0.0898645
KY21.Chr1.1241.v2.nonSL2-1	KY21.Chr1.1241	37	0.0897587
KY21.Chr11.1316.v1.SL1-1	KY21.Chr11.1316	43	0.0896251
KY21.Chr3.1569.v1.SL1-1	KY21.Chr3.1569	24	0.0895363
KY21.Chr1.250.v2.SL1-2	KY21.Chr1.250	20	0.0895239
KY21.Chr9.1038.v1.nonSL3-1	KY21.Chr9.1038	61	0.0894976
KY21.Chr8.171.v1.nonSL5-1	KY21.Chr8.171	18	0.0892809
KY21.Chr2.1504.v1.nonSL1-1	KY21.Chr2.1504	12	0.089016
KY21.Chr3.743.v1.nonSL9-1	KY21.Chr3.743	13	0.088947
KY21.Chr11.142.v1.SL3-1	KY21.Chr11.142	15	0.088918
KY21.Chr1.1966.v1.SL1-1	KY21.Chr1.1966	33	0.0889078
KY21.Chr11.796.v1.nonSL16-1	KY21.Chr11.796	7	0.0889012
KY21.Chr4.516.v1.SL2-3	KY21.Chr4.516	6	0.0888748
KY21.Chr4.254.v1.SL1-1	KY21.Chr4.254	14	0.0888526
KY21.Chr11.656.v1.nonSL6-1	KY21.Chr11.656	14	0.08872
KY21.Chr6.561.v1.nonSL11-1	KY21.Chr6.561	21	0.0886919
KY21.Chr14.683.v1.SL1-1	KY21.Chr14.683	21	0.0886282
KY21.Chr14.802.v1.nonSL7-1	KY21.Chr14.802	4	0.0885476
KY21.Chr8.545.v1.nonSL2-1	KY21.Chr8.545	23	0.088523
KY21.Chr8.789.v3.nonSL11-1	KY21.Chr8.789	20	0.0884804
KY21.Chr1.915.v1.SL1-1	KY21.Chr1.915	14	0.0884367
KY21.Chr7.128.v2.SL2-2	KY21.Chr7.128	50	0.0883931
KY21.Chr13.393.v1.nonSL10-1	KY21.Chr13.393	20	0.0883847
KY21.Chr7.354.v1.SL1-1	KY21.Chr7.354	21	0.088262
KY21.Chr1.172.v2.nonSL4-1	KY21.Chr1.172	15	0.0880892
KY21.Chr10.925.v1.nonSL10-1	KY21.Chr10.925	40	0.0879124
KY21.Chr8.1067.v2.nonSL3-1	KY21.Chr8.1067	19	0.0878788
KY21.Chr1.256.v1.nonSL2-1	KY21.Chr1.256	10	0.0878125
KY21.Chr4.1064.v1.SL1-1	KY21.Chr4.1064	20	0.0877892
KY21.Chr5.277.v1.SL1-1	KY21.Chr5.277	62	0.0877502
KY21.Chr13.392.v1.SL2-1	KY21.Chr13.392	15	0.0875942
KY21.Chr2.322.v1.nonSL4-1	KY21.Chr2.322	26	0.0873851
KY21.Chr12.818.v1.SL1-1	KY21.Chr12.818	19	0.087058
KY21.Chr6.83.v1.SL1-1	KY21.Chr6.83	14	0.0870412
KY21.Chr3.415.v1.nonSL6-1	KY21.Chr3.415	58	0.0870124
KY21.Chr3.1559.v1.SL3-1	KY21.Chr3.1559	40	0.08685
KY21.Chr8.475.v2.nonSL4-1	KY21.Chr8.475	16	0.0866347
KY21.Chr10.345.v1.SL1-1	KY21.Chr10.345	9	0.0865354
KY21.Chr9.627.v1.SL1-1	KY21.Chr9.627	28	0.0864376
KY21.Chr1.1879.v1.SL1-1	KY21.Chr1.1879	20	0.0864207
KY21.Chr4.55.v1.SL1-1	KY21.Chr4.55	16	0.0863729
KY21.Chr12.1047.v1.nonSL13-1	KY21.Chr12.1047	14	0.0863582
KY21.Chr1.1564.v1.SL1-1	KY21.Chr1.1564	20	0.0863431
KY21.Chr8.1160.v1.SL1-1	KY21.Chr8.1160	36	0.0862245
KY21.Chr14.394.v1.SL1-1	KY21.Chr14.394	18	0.0862085
KY21.Chr9.327.v1.nonSL4-1	KY21.Chr9.327	78	0.085963
KY21.Chr2.1144.v1.nonSL6-1	KY21.Chr2.1144	24	0.0859579
KY21.Chr3.941.v1.nonSL1-1	KY21.Chr3.941	32	0.0859551
KY21.Chr3.952.v1.nonSL2-1	KY21.Chr3.952	9	0.0857025
KY21.Chr1.661.v1.nonSL1-1	KY21.Chr1.661	4	0.0855534
KY21.Chr5.821.v1.SL1-1	KY21.Chr5.821	30	0.0854956
KY21.Chr3.755.v1.SL2-2	KY21.Chr3.755	17	0.0853677
KY21.Chr9.63.v1.SL1-1	KY21.Chr9.63	18	0.0853554
KY21.Chr3.1589.v1.SL2-1	KY21.Chr3.1589	14	0.0852844
KY21.Chr11.1301.v1.nonSL21-1	KY21.Chr11.1301	17	0.085266
KY21.Chr1.774.v1.SL1-1	KY21.Chr1.774	14	0.0852403
KY21.Chr5.130.v1.SL1-1	KY21.Chr5.130	16	0.0852039
KY21.Chr5.238.v1.SL1-1	KY21.Chr5.238	11	0.0850845
KY21.Chr1.1737.v1.SL1-1	KY21.Chr1.1737	44	0.0850582
KY21.Chr3.1461.v1.nonSL2-1	KY21.Chr3.1461	15	0.0849065
KY21.Chr8.724.v2.nonSL6-1	KY21.Chr8.724	51	0.0847103
KY21.Chr9.57.v1.ND1-1	KY21.Chr9.57	18	0.0846599
KY21.Chr10.1084.v1.nonSL2-2	KY21.Chr10.1084	140	0.0842827
KY21.Chr13.340.v1.SL2-1	KY21.Chr13.340	23	0.0842292
KY21.Chr2.920.v1.SL1-1	KY21.Chr2.920	34	0.084228
KY21.Chr7.181.v1.SL3-4	KY21.Chr7.181	36	0.0841703
KY21.Chr7.114.v1.SL1-1	KY21.Chr7.114	43	0.0838706
KY21.Chr14.354.v1.SL1-1	KY21.Chr14.354	46	0.0838701
KY21.Chr9.384.v1.SL5-1	KY21.Chr9.384	28	0.0837134
KY21.Chr1.9.v2.SL1-2	KY21.Chr1.9	14	0.0836929
KY21.Chr4.1096.v1.SL1-1	KY21.Chr4.1096	18	0.0836377
KY21.Chr14.854.v2.nonSL2-1	KY21.Chr14.854	19	0.0836079
KY21.Chr9.677.v1.SL1-1	KY21.Chr9.677	98	0.0835215
KY21.Chr1.655.v1.ND1-2	KY21.Chr1.655	12	0.0833172
KY21.Chr7.419.v1.SL1-5	KY21.Chr7.419	9	0.0832472
KY21.Chr14.295.v1.SL1-1	KY21.Chr14.295	22	0.0830897
KY21.Chr8.566.v1.nonSL1-1	KY21.Chr8.566	20	0.0830831
KY21.Chr5.672.v1.SL3-1	KY21.Chr5.672	16	0.0829761
KY21.Chr5.334.v1.nonSL12-1	KY21.Chr5.334	15	0.0829519
KY21.Chr2.107.v2.nonSL2-1	KY21.Chr2.107	20	0.082822
KY21.Chr1.862.v3.SL1-1	KY21.Chr1.862	45	0.0826695
KY21.Chr12.97.v1.SL1-1	KY21.Chr12.97	21	0.0825562
KY21.Chr6.587.v1.SL3-1	KY21.Chr6.587	9	0.0825306
KY21.Chr14.375.v1.SL2-1	KY21.Chr14.375	53	0.0825258
KY21.Chr14.524.v1.SL1-1	KY21.Chr14.524	8	0.082518
KY21.Chr1.1004.v1.nonSL2-1	KY21.Chr1.1004	27	0.0825058
KY21.Chr2.518.v1.nonSL1-1	KY21.Chr2.518	35	0.0821626
KY21.Chr7.711.v1.nonSL1-1	KY21.Chr7.711	27	0.081778
KY21.Chr7.474.v1.SL1-1	KY21.Chr7.474	6	0.0814662
KY21.Chr10.854.v1.SL1-1	KY21.Chr10.854	13	0.0813551
KY21.Chr12.170.v1.nonSL1-1	KY21.Chr12.170	14	0.0812826
KY21.Chr5.845.v1.nonSL4-1	KY21.Chr5.845	29	0.081178
KY21.Chr2.650.v2.nonSL5-1	KY21.Chr2.650	15	0.0810382
KY21.Chr13.435.v1.nonSL5-1	KY21.Chr13.435	21	0.0809689
KY21.Chr4.164.v1.nonSL2-1	KY21.Chr4.164	24	0.0808653
KY21.Chr12.779.v1.SL2-1	KY21.Chr12.779	40	0.0807401
KY21.Chr11.1157.v1.SL1-1	KY21.Chr11.1157	167	0.0803379
KY21.Chr6.228.v1.nonSL8-1	KY21.Chr6.228	7	0.0802596
KY21.Chr13.401.v1.SL1-1	KY21.Chr13.401	8	0.0802228
KY21.Chr8.548.v1.SL1-1	KY21.Chr8.548	34	0.0800333
KY21.Chr5.1080.v1.nonSL2-1	KY21.Chr5.1080	13	0.079922
KY21.Chr2.497.v1.SL2-1	KY21.Chr2.497	11	0.0796552
KY21.Chr1.1878.v1.SL1-1	KY21.Chr1.1878	66	0.0794999
KY21.Chr8.479.v2.SL1-1	KY21.Chr8.479	145	0.0794134
KY21.Chr10.462.v1.SL2-1	KY21.Chr10.462	37	0.0793698
KY21.Chr6.617.v2.SL2-1	KY21.Chr6.617	25	0.0791559
KY21.Chr7.606.v1.SL2-1	KY21.Chr7.606	24	0.0791379
KY21.Chr14.370.v1.SL1-1	KY21.Chr14.370	5	0.0790798
KY21.Chr3.1460.v1.SL1-1	KY21.Chr3.1460	154	0.0790275
KY21.Chr1.1886.v1.ND1-1	KY21.Chr1.1886	13	0.0789746
KY21.Chr14.286.v1.SL1-1	KY21.Chr14.286	23	0.0788773
KY21.Chr4.20.v1.SL2-1	KY21.Chr4.20	31	0.0787318
KY21.Chr1.937.v1.nonSL7-1	KY21.Chr1.937	25	0.0786574
KY21.Chr12.90.v1.SL1-1	KY21.Chr12.90	20	0.0786308
KY21.Chr8.1018.v1.SL2-1	KY21.Chr8.1018	28	0.0786017
KY21.Chr14.625.v1.SL1-1	KY21.Chr14.625	11	0.07855
KY21.Chr7.669.v1.SL1-1	KY21.Chr7.669	50	0.0785224
KY21.Chr1.1660.v1.SL1-1	KY21.Chr1.1660	17	0.0785195
KY21.Chr2.801.v1.ND1-1	KY21.Chr2.801	50	0.0784001
KY21.Chr10.1097.v1.SL1-1	KY21.Chr10.1097	14	0.0783722
KY21.Chr2.586.v1.nonSL8-1	KY21.Chr2.586	12	0.0783621
KY21.Chr2.1294.v1.SL1-1	KY21.Chr2.1294	34	0.0782776
KY21.Chr9.441.v1.SL1-1	KY21.Chr9.441	30	0.0782093
KY21.Chr3.1147.v1.SL1-1	KY21.Chr3.1147	19	0.0781736
KY21.Chr3.1622.v1.SL1-1	KY21.Chr3.1622	23	0.0781385
KY21.Chr2.1500.v2.SL2-1	KY21.Chr2.1500	72	0.077839
KY21.Chr11.60.v1.nonSL2-1	KY21.Chr11.60	7	0.0778346
KY21.Chr1.332.v1.SL1-1	KY21.Chr1.332	7	0.0772497
KY21.Chr2.244.v1.nonSL2-1	KY21.Chr2.244	19	0.0772451
KY21.Chr1.1572.v1.SL1-1	KY21.Chr1.1572	30	0.0772398
KY21.Chr1.204.v1.SL1-1	KY21.Chr1.204	14	0.0772362
KY21.Chr1.205.v1.SL1-1	KY21.Chr1.205	15	0.0771958
KY21.Chr2.1377.v1.SL2-1	KY21.Chr2.1377	12	0.0771911
KY21.Chr5.1061.v1.nonSL12-1	KY21.Chr5.1061	8	0.0771895
KY21.Chr1.715.v2.nonSL2-2	KY21.Chr1.715	31	0.0770724
KY21.Chr6.121.v1.nonSL8-1	KY21.Chr6.121	8	0.0770638
KY21.Chr14.701.v2.SL1-2	KY21.Chr14.701	55	0.0768922
KY21.Chr10.401.v1.nonSL2-1	KY21.Chr10.401	10	0.076875
KY21.Chr9.1073.v1.nonSL13-1	KY21.Chr9.1073	29	0.0768444
KY21.Chr4.14.v1.SL1-1	KY21.Chr4.14	17	0.0766223
KY21.Chr6.261.v1.nonSL2-1	KY21.Chr6.261	14	0.076221
KY21.Chr4.600.v1.ND1-1	KY21.Chr4.600	28	0.0762082
KY21.Chr2.649.v1.ND1-1	KY21.Chr2.649	17	0.0761739
KY21.Chr7.203.v1.ND1-1	KY21.Chr7.203	78	0.0761614
KY21.Chr11.794.v2.SL3-2	KY21.Chr11.794	8	0.076153
KY21.Chr4.885.v1.SL1-1	KY21.Chr4.885	16	0.0761414
KY21.Chr1.914.v1.SL4-1	KY21.Chr1.914	8	0.0761216
KY21.Chr4.574.v1.SL1-1	KY21.Chr4.574	36	0.0759616
KY21.Chr10.334.v1.ND1-1	KY21.Chr10.334	51	0.0757861
KY21.Chr13.411.v1.SL1-1	KY21.Chr13.411	23	0.0757724
KY21.Chr5.496.v1.nonSL6-1	KY21.Chr5.496	4	0.0756635
KY21.Chr5.626.v1.nonSL3-1	KY21.Chr5.626	70	0.0756185
KY21.Chr12.517.v1.SL1-1	KY21.Chr12.517	20	0.0754405
KY21.Chr2.1315.v1.SL1-1	KY21.Chr2.1315	7	0.0754199
KY21.Chr4.366.v1.SL1-1	KY21.Chr4.366	15	0.0753617
KY21.Chr7.850.v1.SL1-2	KY21.Chr7.850	22	0.0753421
KY21.Chr5.13.v1.nonSL2-1	KY21.Chr5.13	21	0.075275
KY21.Chr14.30.v1.SL1-1	KY21.Chr14.30	13	0.0752471
KY21.Chr7.736.v1.nonSL4-1	KY21.Chr7.736	30	0.0752134
KY21.Chr1.1613.v1.nonSL4-1	KY21.Chr1.1613	12	0.0748814
KY21.Chr3.65.v1.SL2-1	KY21.Chr3.65	32	0.0748454
KY21.Chr3.434.v1.ND1-2	KY21.Chr3.434	38	0.0747827
KY21.Chr9.846.v3.SL4-2	KY21.Chr9.846	86	0.0747226
KY21.Chr3.896.v1.SL1-1	KY21.Chr3.896	19	0.0747086
KY21.Chr8.1306.v1.ND1-1	KY21.Chr8.1306	75	0.0745126
KY21.Chr10.516.v1.SL1-1	KY21.Chr10.516	62	0.0744844
KY21.Chr1.1856.v2.nonSL1-2	KY21.Chr1.1856	15	0.0742393
KY21.Chr11.1108.v1.nonSL2-1	KY21.Chr11.1108	62	0.0741973
KY21.Chr8.547.v1.nonSL4-1	KY21.Chr8.547	6	0.0740005
KY21.Chr12.221.v1.SL1-1	KY21.Chr12.221	28	0.0737476
KY21.Chr1.1276.v1.SL3-1	KY21.Chr1.1276	44	0.0736578
KY21.Chr5.467.v1.SL1-1	KY21.Chr5.467	26	0.0736209
KY21.Chr11.210.v1.SL1-1	KY21.Chr11.210	12	0.0736094
KY21.Chr14.685.v1.SL1-1	KY21.Chr14.685	40	0.0734845
KY21.Chr8.1305.v1.nonSL7-1	KY21.Chr8.1305	10	0.0734602
KY21.Chr5.1015.v2.SL2-1	KY21.Chr5.1015	38	0.0734035
KY21.Chr10.330.v1.nonSL3-2	KY21.Chr10.330	15	0.0733438
KY21.Chr11.749.v1.SL2-1	KY21.Chr11.749	21	0.0733134
KY21.Chr5.654.v1.SL1-1	KY21.Chr5.654	35	0.0733074
KY21.Chr14.807.v1.SL1-1	KY21.Chr14.807	7	0.0732308
KY21.Chr1.1175.v1.SL1-1	KY21.Chr1.1175	5	0.0732132
KY21.Chr12.459.v1.nonSL1-1	KY21.Chr12.459	28	0.0731028
KY21.Chr5.1036.v1.SL1-1	KY21.Chr5.1036	40	0.0727517
KY21.Chr1.173.v1.SL3-1	KY21.Chr1.173	10	0.0727338
KY21.Chr3.1659.v1.SL1-1	KY21.Chr3.1659	12	0.072731
KY21.Chr3.1273.v1.SL2-1	KY21.Chr3.1273	14	0.0726779
KY21.Chr2.417.v1.SL4-1	KY21.Chr2.417	36	0.0726324
KY21.Chr10.751.v1.SL1-2	KY21.Chr10.751	33	0.0725696
KY21.Chr4.706.v1.SL1-1	KY21.Chr4.706	57	0.0725244
KY21.Chr1.1893.v1.nonSL7-1	KY21.Chr1.1893	17	0.0724157
KY21.Chr2.861.v1.nonSL2-1	KY21.Chr2.861	11	0.0723974
KY21.Chr8.951.v1.SL1-1	KY21.Chr8.951	27	0.0723269
KY21.Chr10.335.v1.nonSL4-1	KY21.Chr10.335	27	0.0722267
KY21.Chr5.196.v3.SL1-1	KY21.Chr5.196	14	0.0722202
KY21.Chr8.756.v1.SL1-1	KY21.Chr8.756	9	0.0721707
KY21.Chr5.409.v1.SL1-1	KY21.Chr5.409	18	0.072157
KY21.Chr7.465.v1.ND1-1	KY21.Chr7.465	14	0.0721503
KY21.Chr14.698.v1.nonSL2-1	KY21.Chr14.698	10	0.0721195
KY21.Chr8.551.v1.SL1-1	KY21.Chr8.551	21	0.0721124
KY21.Chr5.221.v1.nonSL25-1	KY21.Chr5.221	13	0.072088
KY21.Chr6.579.v1.SL1-1	KY21.Chr6.579	18	0.0720651
KY21.Chr11.1271.v1.nonSL9-1	KY21.Chr11.1271	14	0.072046
KY21.Chr9.729.v1.nonSL11-1	KY21.Chr9.729	12	0.0720039
KY21.Chr10.930.v1.SL1-5	KY21.Chr10.930	31	0.0718884
KY21.Chr4.734.v1.SL1-1	KY21.Chr4.734	4	0.0718094
KY21.Chr8.341.v1.nonSL1-1	KY21.Chr8.341	12	0.0717393
KY21.Chr1.1168.v1.SL1-1	KY21.Chr1.1168	16	0.0717008
KY21.Chr5.377.v1.nonSL1-1	KY21.Chr5.377	19	0.0716554
KY21.Chr8.1273.v1.nonSL1-1	KY21.Chr8.1273	8	0.0716088
KY21.Chr3.1627.v1.SL1-1	KY21.Chr3.1627	24	0.0715921
KY21.Chr2.517.v1.nonSL2-1	KY21.Chr2.517	17	0.0715771
KY21.Chr14.877.v2.nonSL2-2	KY21.Chr14.877	110	0.0715714
KY21.Chr11.1125.v1.nonSL2-1	KY21.Chr11.1125	13	0.0715355
KY21.Chr8.826.v2.SL2-1	KY21.Chr8.826	20	0.0715034
KY21.Chr14.259.v1.nonSL2-1	KY21.Chr14.259	37	0.0714854
KY21.Chr1.1647.v1.SL1-1	KY21.Chr1.1647	26	0.0714625
KY21.Chr2.794.v1.SL1-1	KY21.Chr2.794	31	0.0714387
KY21.Chr2.842.v2.SL2-1	KY21.Chr2.842	22	0.0713116
KY21.Chr7.785.v1.SL1-1	KY21.Chr7.785	75	0.0711773
KY21.Chr10.924.v1.SL1-1	KY21.Chr10.924	35	0.0711547
KY21.Chr11.799.v3.ND2-2	KY21.Chr11.799	91	0.0711351
KY21.Chr4.771.v1.SL1-3	KY21.Chr4.771	18	0.0711163
KY21.Chr1.1212.v1.nonSL3-1	KY21.Chr1.1212	59	0.0710594
KY21.Chr11.573.v3.ND1-1	KY21.Chr11.573	48	0.0710359
KY21.Chr8.511.v1.nonSL4-1	KY21.Chr8.511	15	0.070983
KY21.Chr5.366.v1.SL1-1	KY21.Chr5.366	6	0.0709729
KY21.Chr8.1152.v2.SL1-2	KY21.Chr8.1152	15	0.0709707
KY21.Chr13.80.v1.SL1-1	KY21.Chr13.80	8	0.0709502
KY21.Chr8.814.v1.nonSL7-1	KY21.Chr8.814	21	0.0709318
KY21.Chr3.1222.v1.SL1-1	KY21.Chr3.1222	47	0.0708675
KY21.Chr14.205.v1.SL1-1	KY21.Chr14.205	28	0.0708606
KY21.Chr10.861.v1.SL1-1	KY21.Chr10.861	15	0.0708189
KY21.Chr6.604.v1.SL1-1	KY21.Chr6.604	36	0.0708118
KY21.Chr3.693.v1.SL2-1	KY21.Chr3.693	26	0.0707441
KY21.Chr8.269.v1.ND1-1	KY21.Chr8.269	18	0.0707318
KY21.Chr9.589.v1.SL1-1	KY21.Chr9.589	21	0.0706672
KY21.Chr4.175.v1.ND1-1	KY21.Chr4.175	37	0.0705821
KY21.Chr14.364.v1.nonSL13-1	KY21.Chr14.364	15	0.070568
KY21.Chr14.101.v2.SL3-1	KY21.Chr14.101	17	0.0705533
KY21.Chr11.1029.v2.SL1-1	KY21.Chr11.1029	131	0.0705306
KY21.Chr3.314.v1.SL1-1	KY21.Chr3.314	18	0.0703853
KY21.Chr1.2245.v1.nonSL5-1	KY21.Chr1.2245	8	0.0701555
KY21.Chr14.231.v1.nonSL3-1	KY21.Chr14.231	27	0.0701331
KY21.Chr1.743.v1.nonSL9-1	KY21.Chr1.743	5	0.0700187
KY21.Chr1.782.v1.SL1-1	KY21.Chr1.782	41	0.0699805
KY21.Chr10.982.v2.SL2-1	KY21.Chr10.982	79	0.0699357
KY21.Chr3.758.v1.SL1-1	KY21.Chr3.758	16	0.0699241
KY21.Chr8.968.v1.SL1-1	KY21.Chr8.968	24	0.0698154
KY21.Chr8.633.v1.SL1-1	KY21.Chr8.633	9	0.0697717
KY21.Chr4.45.v1.SL2-1	KY21.Chr4.45	17	0.0695653
KY21.Chr12.1038.v1.SL2-1	KY21.Chr12.1038	17	0.0694656
KY21.Chr3.708.v1.SL1-1	KY21.Chr3.708	11	0.0693788
KY21.Chr1.1952.v1.SL1-1	KY21.Chr1.1952	38	0.0693756
KY21.Chr2.1121.v1.nonSL6-1	KY21.Chr2.1121	11	0.069263
KY21.Chr5.858.v1.SL1-1	KY21.Chr5.858	112	0.0692586
KY21.Chr5.427.v1.nonSL6-1	KY21.Chr5.427	7	0.0690005
KY21.Chr12.902.v1.SL1-1	KY21.Chr12.902	11	0.0689335
KY21.Chr1.455.v1.nonSL1-1	KY21.Chr1.455	8	0.0688118
KY21.Chr2.317.v1.SL1-1	KY21.Chr2.317	10	0.0687518
KY21.Chr8.340.v1.nonSL12-1	KY21.Chr8.340	6	0.068653
KY21.Chr3.1216.v1.SL1-1	KY21.Chr3.1216	18	0.0686159
KY21.Chr11.1089.v1.ND1-1	KY21.Chr11.1089	6	0.0685526
KY21.Chr9.702.v1.SL1-1	KY21.Chr9.702	61	0.0685265
KY21.Chr9.1144.v1.nonSL2-1	KY21.Chr9.1144	25	0.0685177
KY21.Chr8.314.v1.SL1-1	KY21.Chr8.314	23	0.0685111
KY21.Chr3.122.v1.ND1-1	KY21.Chr3.122	22	0.0685077
KY21.Chr5.916.v1.SL1-1	KY21.Chr5.916	15	0.0684467
KY21.Chr1.1481.v1.ND1-1	KY21.Chr1.1481	22	0.0683806
KY21.Chr6.438.v2.SL1-2	KY21.Chr6.438	30	0.068333
KY21.Chr3.997.v1.SL1-1	KY21.Chr3.997	54	0.0682628
KY21.Chr3.148.v1.ND1-1	KY21.Chr3.148	38	0.068038
KY21.Chr9.387.v1.nonSL2-1	KY21.Chr9.387	13	0.0679739
KY21.Chr3.548.v1.SL1-1	KY21.Chr3.548	11	0.0679263
KY21.Chr4.303.v1.SL1-1	KY21.Chr4.303	59	0.0678794
KY21.Chr8.910.v1.nonSL8-1	KY21.Chr8.910	11	0.0678292
KY21.Chr9.653.v2.nonSL6-1	KY21.Chr9.653	188	0.0677983
KY21.Chr12.821.v2.nonSL2-1	KY21.Chr12.821	13	0.0677913
KY21.Chr7.304.v1.ND1-1	KY21.Chr7.304	45	0.0677902
KY21.Chr6.6.v1.SL2-1	KY21.Chr6.6	55	0.0677208
KY21.Chr14.511.v1.nonSL5-1	KY21.Chr14.511	15	0.067624
KY21.Chr14.329.v1.nonSL7-1	KY21.Chr14.329	22	0.0675471
KY21.Chr12.579.v1.nonSL2-1	KY21.Chr12.579	12	0.0674396
KY21.Chr12.462.v1.SL1-1	KY21.Chr12.462	33	0.0673781
KY21.Chr4.322.v1.SL2-1	KY21.Chr4.322	213	0.0673484
KY21.Chr1.479.v1.SL3-1	KY21.Chr1.479	14	0.0673063
KY21.Chr2.323.v1.SL1-1	KY21.Chr2.323	4	0.0672741
KY21.Chr10.901.v1.SL1-1	KY21.Chr10.901	21	0.0672623
KY21.Chr10.82.v1.nonSL7-1	KY21.Chr10.82	14	0.067234
KY21.Chr10.582.v1.SL1-1	KY21.Chr10.582	8	0.0671167
KY21.Chr9.264.v1.nonSL1-1	KY21.Chr9.264	13	0.0668903
KY21.Chr9.115.v1.nonSL3-1	KY21.Chr9.115	85	0.0666373
KY21.Chr9.1120.v1.SL1-1	KY21.Chr9.1120	24	0.0666316
KY21.Chr4.67.v1.SL1-1	KY21.Chr4.67	33	0.0665942
KY21.Chr8.543.v1.SL1-1	KY21.Chr8.543	32	0.0665569
KY21.Chr3.761.v1.SL1-1	KY21.Chr3.761	6	0.06654
KY21.Chr1.502.v1.nonSL18-1	KY21.Chr1.502	13	0.0663724
KY21.Chr3.344.v1.nonSL8-1	KY21.Chr3.344	19	0.0662753
KY21.Chr2.77.v1.SL3-1	KY21.Chr2.77	25	0.0661177
KY21.Chr8.526.v1.SL2-1	KY21.Chr8.526	26	0.0661158
KY21.Chr6.661.v1.SL1-1	KY21.Chr6.661	13	0.0658434
KY21.Chr4.99.v1.SL1-1	KY21.Chr4.99	16	0.0658294
KY21.Chr12.466.v1.SL1-1	KY21.Chr12.466	20	0.0658162
KY21.Chr7.1212.v1.SL1-1	KY21.Chr7.1212	12	0.0657842
KY21.Chr9.340.v1.SL1-1	KY21.Chr9.340	26	0.0655988
KY21.Chr13.458.v1.SL1-1	KY21.Chr13.458	60	0.0655912
KY21.Chr3.887.v1.SL2-1	KY21.Chr3.887	21	0.0655316
KY21.Chr10.883.v1.SL1-1	KY21.Chr10.883	22	0.0655275
KY21.Chr4.1043.v1.nonSL1-1	KY21.Chr4.1043	30	0.0655257
KY21.Chr6.351.v1.SL1-1	KY21.Chr6.351	20	0.0655182
KY21.Chr14.255.v1.SL1-1	KY21.Chr14.255	5	0.065393
KY21.Chr10.809.v1.SL1-1	KY21.Chr10.809	24	0.0653727
KY21.Chr9.418.v1.nonSL2-2	KY21.Chr9.418	6	0.0652301
KY21.Chr1.920.v1.SL1-1	KY21.Chr1.920	12	0.0652094
KY21.Chr5.68.v1.nonSL8-1	KY21.Chr5.68	5	0.0651206
KY21.Chr9.983.v1.SL1-1	KY21.Chr9.983	12	0.0650224
KY21.Chr2.1221.v1.SL1-1	KY21.Chr2.1221	30	0.0649794
KY21.Chr8.629.v1.SL3-1	KY21.Chr8.629	49	0.0649386
KY21.Chr8.935.v2.nonSL4-1	KY21.Chr8.935	10	0.0648615
KY21.Chr3.155.v1.nonSL5-1	KY21.Chr3.155	60	0.0647201
KY21.Chr11.154.v1.SL1-1	KY21.Chr11.154	7	0.064661
KY21.Chr5.745.v1.nonSL3-1	KY21.Chr5.745	26	0.0646593
KY21.Chr2.1152.v1.SL2-1	KY21.Chr2.1152	29	0.0645275
KY21.Chr10.1030.v1.ND1-1	KY21.Chr10.1030	8	0.0644578
KY21.Chr5.612.v1.SL1-1	KY21.Chr5.612	23	0.063956
KY21.Chr10.843.v1.SL1-1	KY21.Chr10.843	51	0.0639507
KY21.Chr3.181.v1.SL2-1	KY21.Chr3.181	19	0.0638569
KY21.Chr8.345.v1.SL1-1	KY21.Chr8.345	13	0.0637751
KY21.Chr6.308.v1.ND1-1	KY21.Chr6.308	29	0.0636521
KY21.Chr5.1021.v1.ND1-1	KY21.Chr5.1021	15	0.0635045
KY21.Chr12.909.v1.nonSL5-1	KY21.Chr12.909	22	0.0634648
KY21.Chr4.570.v1.SL1-1	KY21.Chr4.570	23	0.0634491
KY21.Chr12.926.v1.SL1-1	KY21.Chr12.926	17	0.0634378
KY21.Chr1.1734.v1.ND1-1	KY21.Chr1.1734	41	0.0634288
KY21.Chr10.43.v1.SL1-1	KY21.Chr10.43	21	0.063427
KY21.Chr14.482.v1.SL1-1	KY21.Chr14.482	29	0.0634161
KY21.Chr8.1364.v1.SL2-1	KY21.Chr8.1364	45	0.0633789
KY21.Chr8.868.v1.SL1-1	KY21.Chr8.868	34	0.06327
KY21.Chr13.278.v1.ND1-1	KY21.Chr13.278	23	0.0632048
KY21.Chr5.206.v1.SL2-2	KY21.Chr5.206	10	0.0631688
KY21.Chr12.41.v1.nonSL2-1	KY21.Chr12.41	31	0.0630294
KY21.Chr2.566.v1.SL1-1	KY21.Chr2.566	16	0.0629943
KY21.Chr4.965.v1.nonSL1-1	KY21.Chr4.965	26	0.0629917
KY21.Chr9.236.v1.nonSL9-1	KY21.Chr9.236	10	0.0629435
KY21.Chr10.921.v1.SL1-1	KY21.Chr10.921	64	0.06286
KY21.Chr14.468.v1.SL1-5	KY21.Chr14.468	41	0.0628206
KY21.Chr3.658.v1.SL1-1	KY21.Chr3.658	15	0.0627853
KY21.Chr7.136.v1.nonSL13-1	KY21.Chr7.136	6	0.0627467
KY21.Chr3.385.v1.nonSL1-1	KY21.Chr3.385	15	0.0627465
KY21.Chr8.1167.v4.SL1-1	KY21.Chr8.1167	21	0.0627397
KY21.Chr12.523.v1.SL1-1	KY21.Chr12.523	31	0.0626583
KY21.Chr6.467.v1.SL2-1	KY21.Chr6.467	13	0.0625825
KY21.Chr9.1086.v1.nonSL1-1	KY21.Chr9.1086	42	0.0625627
KY21.Chr9.1087.v1.nonSL1-1	KY21.Chr9.1087	34	0.0625062
KY21.Chr2.1467.v1.nonSL11-1	KY21.Chr2.1467	8	0.0624271
KY21.Chr1.257.v1.nonSL6-1	KY21.Chr1.257	20	0.0623667
KY21.Chr2.356.v1.SL1-1	KY21.Chr2.356	14	0.0623512
KY21.UAContig8.39.v1.nonSL1-1	KY21.UAContig8.39	29	0.0623096
KY21.Chr4.1025.v1.SL1-1	KY21.Chr4.1025	11	0.0621948
KY21.Chr4.669.v1.ND1-1	KY21.Chr4.669	9	0.0621416
KY21.Chr3.256.v1.nonSL6-1	KY21.Chr3.256	9	0.0621146
KY21.Chr1.794.v1.SL1-1	KY21.Chr1.794	35	0.0620833
KY21.Chr1.1834.v1.SL1-1	KY21.Chr1.1834	55	0.0620726
KY21.Chr10.171.v1.SL2-1	KY21.Chr10.171	17	0.0617016
KY21.Chr5.392.v1.SL1-1	KY21.Chr5.392	10	0.0616364
KY21.Chr9.1147.v1.nonSL9-1	KY21.Chr9.1147	16	0.0615558
KY21.Chr7.469.v1.SL1-1	KY21.Chr7.469	102	0.0615494
KY21.Chr2.869.v1.nonSL1-1	KY21.Chr2.869	9	0.0614942
KY21.Chr1.599.v1.nonSL3-1	KY21.Chr1.599	18	0.0614043
KY21.Chr14.522.v1.nonSL3-1	KY21.Chr14.522	6	0.0612434
KY21.Chr4.1085.v1.SL1-1	KY21.Chr4.1085	23	0.0612343
KY21.Chr13.453.v1.SL1-1	KY21.Chr13.453	10	0.0611493
KY21.Chr14.866.v1.nonSL6-1	KY21.Chr14.866	21	0.0611113
KY21.Chr7.613.v2.nonSL3-1	KY21.Chr7.613	26	0.0611079
KY21.Chr3.915.v1.SL2-1	KY21.Chr3.915	8	0.0610756
KY21.Chr11.968.v1.SL2-2	KY21.Chr11.968	7	0.0610177
KY21.Chr1.283.v1.SL2-1	KY21.Chr1.283	12	0.0608679
KY21.Chr11.709.v1.nonSL1-1	KY21.Chr11.709	19	0.0608485
KY21.Chr2.1284.v1.SL3-1	KY21.Chr2.1284	11	0.060654
KY21.Chr8.960.v1.SL1-1	KY21.Chr8.960	26	0.0605943
KY21.Chr7.561.v1.SL1-1	KY21.Chr7.561	11	0.0605667
KY21.Chr11.699.v1.SL1-1	KY21.Chr11.699	19	0.0605622
KY21.Chr8.1016.v1.nonSL3-2	KY21.Chr8.1016	5	0.0603091
KY21.Chr12.1084.v2.SL1-1	KY21.Chr12.1084	24	0.0602702
KY21.Chr1.1055.v1.SL1-1	KY21.Chr1.1055	34	0.0602483
KY21.Chr14.544.v1.SL1-1	KY21.Chr14.544	30	0.0602011
KY21.Chr3.968.v2.SL1-2	KY21.Chr3.968	13	0.0601117
KY21.Chr7.941.v1.SL1-1	KY21.Chr7.941	24	0.0600556
KY21.Chr4.925.v1.SL1-2	KY21.Chr4.925	42	0.0600448
KY21.Chr4.1084.v1.SL1-1	KY21.Chr4.1084	17	0.0599919
KY21.Chr5.1057.v1.nonSL6-1	KY21.Chr5.1057	13	0.0599876
KY21.Chr4.540.v1.nonSL3-1	KY21.Chr4.540	31	0.0599825
KY21.Chr12.101.v1.SL2-1	KY21.Chr12.101	13	0.0599176
KY21.Chr1.1202.v1.SL1-1	KY21.Chr1.1202	16	0.0598786
KY21.Chr4.82.v1.SL1-1	KY21.Chr4.82	24	0.0598186
KY21.Chr9.831.v1.SL1-1	KY21.Chr9.831	18	0.0598144
KY21.Chr1.1526.v1.SL1-1	KY21.Chr1.1526	24	0.0597923
KY21.Chr7.1063.v1.SL1-1	KY21.Chr7.1063	22	0.059692
KY21.Chr1.457.v1.nonSL3-1	KY21.Chr1.457	13	0.0596275
KY21.Chr2.81.v1.SL1-1	KY21.Chr2.81	9	0.0595991
KY21.Chr1.1358.v1.nonSL2-1	KY21.Chr1.1358	16	0.0595562
KY21.Chr10.315.v2.nonSL2-1	KY21.Chr10.315	20	0.0595363
KY21.Chr8.942.v1.SL1-1	KY21.Chr8.942	19	0.0595292
KY21.Chr1.201.v1.SL1-1	KY21.Chr1.201	13	0.0594945
KY21.Chr14.452.v1.nonSL1-1	KY21.Chr14.452	8	0.059461
KY21.Chr2.492.v1.SL1-1	KY21.Chr2.492	53	0.0594065
KY21.Chr9.114.v1.SL1-1	KY21.Chr9.114	61	0.0593807
KY21.Chr6.441.v1.ND1-1	KY21.Chr6.441	30	0.0593447
KY21.Chr5.713.v1.SL1-1	KY21.Chr5.713	143	0.0593428
KY21.Chr9.277.v1.SL3-1	KY21.Chr9.277	12	0.0593425
KY21.Chr1.955.v2.ND3-1	KY21.Chr1.955	17	0.0593129
KY21.Chr13.446.v1.SL2-1	KY21.Chr13.446	13	0.059216
KY21.Chr7.806.v1.SL1-1	KY21.Chr7.806	19	0.059192
KY21.Chr8.1315.v1.SL2-1	KY21.Chr8.1315	25	0.0591764
KY21.Chr1.77.v1.ND1-2	KY21.Chr1.77	19	0.0591738
KY21.Chr3.1579.v1.SL1-1	KY21.Chr3.1579	30	0.0591097
KY21.Chr3.1669.v1.SL1-1	KY21.Chr3.1669	19	0.0590909
KY21.Chr5.270.v1.SL2-1	KY21.Chr5.270	110	0.0590671
KY21.Chr1.2262.v1.ND1-1	KY21.Chr1.2262	68	0.0589933
KY21.Chr3.1103.v1.SL1-1	KY21.Chr3.1103	72	0.0589411
KY21.Chr4.1121.v1.SL1-1	KY21.Chr4.1121	33	0.0588776
KY21.Chr3.906.v1.SL1-1	KY21.Chr3.906	60	0.0588771
KY21.Chr7.158.v1.SL1-1	KY21.Chr7.158	17	0.0588721
KY21.Chr5.1032.v1.nonSL2-1	KY21.Chr5.1032	32	0.058708
KY21.Chr10.96.v1.nonSL6-1	KY21.Chr10.96	37	0.0586972
KY21.Chr1.506.v1.nonSL3-2	KY21.Chr1.506	7	0.0586226
KY21.Chr11.104.v1.SL1-1	KY21.Chr11.104	12	0.058596
KY21.Chr10.170.v1.SL1-3	KY21.Chr10.170	17	0.0585388
KY21.Chr10.560.v1.SL1-1	KY21.Chr10.560	20	0.0584534
KY21.Chr4.319.v1.ND1-1	KY21.Chr4.319	12	0.0584038
KY21.Chr2.719.v1.ND1-1	KY21.Chr2.719	152	0.0583494
KY21.Chr13.51.v1.ND1-1	KY21.Chr13.51	17	0.0582745
KY21.Chr2.770.v1.SL1-1	KY21.Chr2.770	17	0.0582302
KY21.Chr12.1085.v1.SL1-1	KY21.Chr12.1085	35	0.058159
KY21.Chr11.500.v1.SL1-1	KY21.Chr11.500	19	0.0581497
KY21.Chr1.949.v1.SL1-1	KY21.Chr1.949	28	0.0580675
KY21.Chr11.1034.v2.nonSL2-1	KY21.Chr11.1034	25	0.05801
KY21.Chr1.415.v1.nonSL4-1	KY21.Chr1.415	13	0.0578899
KY21.Chr2.972.v1.SL1-2	KY21.Chr2.972	20	0.0577845
KY21.Chr6.505.v1.SL1-2	KY21.Chr6.505	17	0.0576484
KY21.Chr12.1088.v1.nonSL7-1	KY21.Chr12.1088	38	0.0576127
KY21.Chr8.1062.v2.SL2-1	KY21.Chr8.1062	68	0.0574422
KY21.Chr12.91.v2.SL1-1	KY21.Chr12.91	45	0.0574123
KY21.Chr1.1726.v1.SL1-1	KY21.Chr1.1726	14	0.0573823
KY21.Chr11.100.v1.nonSL3-5	KY21.Chr11.100	21	0.0573488
KY21.UAContig16.3.v1.nonSL8-1	KY21.UAContig16.3	11	0.0573272
KY21.Chr7.712.v1.SL1-1	KY21.Chr7.712	11	0.0572977
KY21.Chr7.986.v1.SL2-1	KY21.Chr7.986	5	0.0572364
KY21.Chr8.765.v1.nonSL2-1	KY21.Chr8.765	17	0.0571711
KY21.Chr10.236.v1.SL1-1	KY21.Chr10.236	7	0.0571535
KY21.Chr7.184.v1.SL1-2	KY21.Chr7.184	13	0.0570808
KY21.Chr14.272.v1.SL1-1	KY21.Chr14.272	34	0.057022
KY21.Chr5.1097.v1.ND1-1	KY21.Chr5.1097	29	0.0569846
KY21.Chr1.1470.v1.SL1-1	KY21.Chr1.1470	44	0.0568935
KY21.Chr7.1209.v1.SL2-1	KY21.Chr7.1209	26	0.0568687
KY21.Chr12.877.v1.nonSL1-1	KY21.Chr12.877	19	0.0567797
KY21.Chr7.1096.v1.nonSL8-1	KY21.Chr7.1096	9	0.0567753
KY21.UAContig2.7.v1.nonSL10-1	KY21.UAContig2.7	12	0.0567531
KY21.Chr2.1375.v1.SL3-1	KY21.Chr2.1375	53	0.0567308
KY21.Chr3.711.v1.SL1-1	KY21.Chr3.711	36	0.0566581
KY21.Chr1.193.v1.SL1-1	KY21.Chr1.193	11	0.0565026
KY21.Chr6.524.v2.SL2-1	KY21.Chr6.524	22	0.0563862
KY21.Chr3.299.v1.SL1-1	KY21.Chr3.299	25	0.0562868
KY21.Chr3.1020.v1.SL1-1	KY21.Chr3.1020	35	0.0562707
KY21.Chr8.521.v1.nonSL2-1	KY21.Chr8.521	12	0.0562362
KY21.Chr4.856.v1.nonSL1-1	KY21.Chr4.856	25	0.0561876
KY21.Chr5.128.v1.SL1-1	KY21.Chr5.128	8	0.0560397
KY21.Chr12.169.v1.SL2-1	KY21.Chr12.169	3	0.0559589
KY21.Chr4.563.v1.SL2-1	KY21.Chr4.563	14	0.0559066
[truncated: 4,103 more rows]
