# Supplementary material for: Quantitative proteome dynamics across embryogenesis in a model chordate
Source: iScience. 2024 Feb 29;27(4):109355. doi: 10.1016/j.isci.2024.109355 (PMC10951915; doi:10.1016/j.isci.2024.109355)
Supplement: Table S2. Ciona relative protein abundance time series, related to Figure 2 [file mmc3.xlsx]

## Sheet: ciona_proteome_normTo1
protein_id_transcript	protein_id_gene	human_id	hgnc	number_of_peptides	unfE	fertE	cell16	iniG	latN	midTII	latTII	larva
KY21.Chr1.10.v1.nonSL2-1	KY21.Chr1.10	TAF9	HGNC:11542	5	0.129805	0.125967	0.125046	0.120102	0.124996	0.107773	0.132386	0.133925
KY21.Chr1.1000.v1.SL1-1	KY21.Chr1.1000	PSMB7	HGNC:9544	13	0.132453	0.134887	0.13281	0.114637	0.117693	0.118343	0.128151	0.121026
KY21.Chr1.1001.v1.SL1-1	KY21.Chr1.1001	LRRC47	HGNC:29207	15	0.11276	0.107021	0.12176	0.117744	0.122539	0.129842	0.14086	0.147475
KY21.Chr1.1002.v1.SL1-1	KY21.Chr1.1002	TDRD1	HGNC:11712	6	0.420052	0.399879	0.0641194	0.0154771	0.0233449	0.0248672	0.0300239	0.0222367
KY21.Chr1.1004.v1.nonSL4-1	KY21.Chr1.1004	DNAJC2	HGNC:13192	21	0.113417	0.110027	0.123389	0.121847	0.128856	0.135595	0.131463	0.135406
KY21.Chr1.1005.v1.ND1-1	KY21.Chr1.1005	MYO18B	HGNC:18150	9	0.125219	0.125495	0.169635	0.147421	0.121339	0.116043	0.0978353	0.0970131
KY21.Chr1.1006.v1.SL1-1	KY21.Chr1.1006	NUAK1	HGNC:14311	1	0.20327	0.176449	0.0280065	0.0243169	0.135377	0.145681	0.142826	0.144073
KY21.Chr1.1009.v1.ND1-1	KY21.Chr1.1009	SUMF1	HGNC:20376	12	0.171018	0.16253	0.166086	0.0967465	0.0988014	0.103642	0.106833	0.0943441
KY21.Chr1.101.v1.SL1-1	KY21.Chr1.101	NAA10	HGNC:18704	9	0.104463	0.100559	0.101404	0.123377	0.131036	0.133703	0.154399	0.151059
KY21.Chr1.1010.v1.nonSL1-1	KY21.Chr1.1010	GAS2	HGNC:4167	1	0.278512	0.312498	0.049209	0.0438666	0.0566493	0.0570462	0.119823	0.0823963
KY21.Chr1.1011.v1.SL1-1	KY21.Chr1.1011	SLC9A9	HGNC:20653	2	0.0869994	0.082826	0.0974244	0.118164	0.13742	0.136694	0.168049	0.172423
KY21.Chr1.1012.v1.SL1-1	KY21.Chr1.1012	SPEN	HGNC:17575	24	0.106362	0.108776	0.109113	0.117823	0.123514	0.136472	0.152882	0.145059
KY21.Chr1.1013.v1.ND1-1	KY21.Chr1.1013	SPEN	HGNC:17575	5	0.130273	0.112825	0.11754	0.105737	0.128831	0.128838	0.136413	0.139543
KY21.Chr1.1014.v2.ND2-1	KY21.Chr1.1014	XPO7	HGNC:14108	25	0.122617	0.121212	0.127875	0.127284	0.134218	0.128427	0.117694	0.120674
KY21.Chr1.1015.v1.SL1-1	KY21.Chr1.1015	RFK	HGNC:30324	1	0.13335	0.129493	0.11977	0.15317	0.126839	0.12009	0.106229	0.111059
KY21.Chr1.1016.v1.SL1-1	KY21.Chr1.1016	CPOX	HGNC:2321	11	0.103676	0.106392	0.121639	0.119509	0.126702	0.132072	0.145378	0.144631
KY21.Chr1.1018.v1.nonSL1-1	KY21.Chr1.1018	ABRAXAS2	HGNC:28975	3	0.0984878	0.123289	0.137345	0.138045	0.123998	0.13361	0.119623	0.125603
KY21.Chr1.1019.v1.SL1-1	KY21.Chr1.1019	PPM1G	HGNC:9278	11	0.101473	0.0981483	0.114912	0.131122	0.135106	0.13206	0.146188	0.14099
KY21.Chr1.102.v1.nonSL2-1	KY21.Chr1.102	DNAJB9	HGNC:6968	2	0.0384118	0.0368863	0.0794878	0.0972124	0.140256	0.188027	0.185188	0.234531
KY21.Chr1.1020.v1.SL1-1	KY21.Chr1.1020	MGME1	HGNC:16205	2	0.183468	0.134038	0.121941	0.0917962	0.0958502	0.142899	0.113127	0.116881
KY21.Chr1.1022.v1.ND1-1	KY21.Chr1.1022	CCDC15	HGNC:25798	2	0.055571	0.0594995	0.0993292	0.181481	0.212423	0.161799	0.133572	0.0963255
KY21.Chr1.1024.v1.SL1-1	KY21.Chr1.1024	CEP85	HGNC:25309	10	0.134989	0.143756	0.121533	0.0641988	0.0833568	0.110678	0.153625	0.187863
KY21.Chr1.1027.v2.nonSL3-1	KY21.Chr1.1027	GNAI1	HGNC:4384	7	0.103427	0.101251	0.125388	0.114867	0.110113	0.123495	0.146954	0.174505
KY21.Chr1.1029.v1.SL1-1	KY21.Chr1.1029	UVRAG	HGNC:12640	2	0.0971391	0.0854048	0.118747	0.118791	0.125373	0.151083	0.150859	0.152602
KY21.Chr1.1031.v1.ND1-1	KY21.Chr1.1031	EPC1	HGNC:19876	3	0.117975	0.106065	0.118225	0.0913823	0.130598	0.137875	0.138744	0.159135
KY21.Chr1.1035.v1.SL1-1	KY21.Chr1.1035	DDX58	HGNC:19102	8	0.0774116	0.0699249	0.102546	0.123729	0.131173	0.144367	0.165035	0.185814
KY21.Chr1.1040.v1.nonSL7-1	KY21.Chr1.1040	APIP	HGNC:17581	2	0.0777075	0.0832902	0.0964897	0.130798	0.119751	0.123378	0.191523	0.177063
KY21.Chr1.1041.v1.nonSL2-1	KY21.Chr1.1041	GPR155	HGNC:22951	1	0.286555	0.0813896	0.093037	0.0458124	0.0176457	0.0712951	0.128846	0.275419
KY21.Chr1.1042.v1.nonSL4-1	KY21.Chr1.1042	SH3GLB1	HGNC:10833	8	0.139418	0.12999	0.126879	0.11834	0.121531	0.115465	0.122806	0.125569
KY21.Chr1.1045.v1.SL1-1	KY21.Chr1.1045	TXN	HGNC:12435	4	0.90148	0.0637744	0.0103578	0.000945505	0.000494091	0.000868042	0.00205787	0.0200221
KY21.Chr1.1046.v1.SL1-1	KY21.Chr1.1046	RBM33	HGNC:27223	8	0.0592687	0.074761	0.142844	0.127448	0.150624	0.14701	0.166294	0.131751
KY21.Chr1.1050.v1.SL1-1	KY21.Chr1.1050	GSTM3	HGNC:4635	17	0.123088	0.122623	0.138129	0.114907	0.119312	0.113147	0.132217	0.136577
KY21.Chr1.1051.v1.SL1-1	KY21.Chr1.1051	CYRIB	HGNC:25216	6	0.0907304	0.0611646	0.101121	0.105307	0.127059	0.138098	0.144645	0.231875
KY21.Chr1.1055.v1.SL1-1	KY21.Chr1.1055	PRIM2	HGNC:9370	14	0.133518	0.128338	0.141246	0.137769	0.144836	0.118152	0.1056	0.0905406
KY21.Chr1.1056.v1.nonSL3-1	KY21.Chr1.1056	NSMCE1	HGNC:29897	3	0.131236	0.123102	0.137309	0.11789	0.133224	0.115801	0.118674	0.122765
KY21.Chr1.1057.v2.nonSL9-1	KY21.Chr1.1057	TACC1	HGNC:11522	13	0.177345	0.178025	0.140644	0.115104	0.106266	0.0952046	0.103305	0.0841067
KY21.Chr1.1058.v1.SL1-1	KY21.Chr1.1058	ZNF143	HGNC:12928	1	0.127659	0.111177	0.12642	0.139513	0.134676	0.128234	0.105774	0.126546
KY21.Chr1.1060.v1.nonSL2-1	KY21.Chr1.1060	SCYL3	HGNC:19285	4	0.0731511	0.0719104	0.0864787	0.119657	0.125005	0.156335	0.163221	0.204241
KY21.Chr1.1061.v1.nonSL18-1	KY21.Chr1.1061	DDX39B	HGNC:13917	23	0.0844542	0.0895345	0.115414	0.104648	0.128235	0.140373	0.169859	0.167483
KY21.Chr1.1062.v3.SL2-1	KY21.Chr1.1062	KIFAP3	HGNC:17060	3	0.102048	0.107472	0.103285	0.117532	0.13462	0.13355	0.152005	0.149488
KY21.Chr1.1063.v1.SL1-1	KY21.Chr1.1063	NR6A1	HGNC:7985	5	0.0164925	0.0139331	0.0102171	0.00969159	0.284191	0.228059	0.206326	0.23109
KY21.Chr1.1066.v1.SL1-1	KY21.Chr1.1066	COG7	HGNC:18622	13	0.106778	0.112609	0.120774	0.137122	0.143413	0.132998	0.121801	0.124505
KY21.Chr1.107.v1.SL1-1	KY21.Chr1.107	WDR33	HGNC:25651	9	0.10317	0.107754	0.132962	0.129979	0.126579	0.135435	0.131277	0.132844
KY21.Chr1.1072.v1.nonSL3-1	KY21.Chr1.1072	RPL8	HGNC:10368	34	0.123268	0.119951	0.129421	0.119984	0.124201	0.126118	0.127702	0.129354
KY21.Chr1.1073.v1.nonSL1-1	KY21.Chr1.1073	ZSWIM8	HGNC:23528	7	0.0420924	0.0422574	0.0559302	0.0783496	0.147229	0.197324	0.26674	0.170078
KY21.Chr1.1077.v1.ND1-1	KY21.Chr1.1077	TTC21B	HGNC:25660	11	0.112304	0.109782	0.118266	0.103535	0.124349	0.141751	0.150391	0.139621
KY21.Chr1.1078.v1.ND1-1	KY21.Chr1.1078	GRB2	HGNC:4566	1	0.836637	0.0635442	0.000479952	0.000580711	0.00052556	0.000292939	0.0415975	0.0563417
KY21.Chr1.108.v1.ND1-1	KY21.Chr1.108	CYB5D1	HGNC:26516	2	0.0459654	0.0598223	0.0843884	0.133745	0.156518	0.164742	0.178494	0.176325
KY21.Chr1.1085.v1.nonSL1-1	KY21.Chr1.1085	DEPDC5	HGNC:18423	2	0.141386	0.119898	0.106159	0.0992061	0.0902262	0.114794	0.157044	0.171286
KY21.Chr1.1088.v2.ND6-1	KY21.Chr1.1088	SRPRB	HGNC:24085	17	0.104638	0.11198	0.125109	0.129894	0.12874	0.137248	0.123886	0.138504
KY21.Chr1.1089.v1.SL1-1	KY21.Chr1.1089	DCUN1D1	HGNC:18184	12	0.115926	0.104011	0.127987	0.130701	0.126656	0.122857	0.131402	0.140459
KY21.Chr1.109.v1.ND1-1	KY21.Chr1.109	ENKUR	HGNC:28388	1	0.00788403	0.151636	0.0538487	0.145965	0.0698331	0.105246	0.224378	0.241209
KY21.Chr1.1093.v1.SL1-1	KY21.Chr1.1093	ACAP2	HGNC:16469	12	0.0804052	0.0730188	0.0930476	0.0887172	0.122554	0.155539	0.180497	0.206221
KY21.Chr1.1095.v1.SL1-1	KY21.Chr1.1095	AMBRA1	HGNC:25990	2	0.076637	0.0775572	0.095671	0.143142	0.15406	0.178908	0.147318	0.126706
KY21.Chr1.1096.v1.SL2-2	KY21.Chr1.1096	COPB2	HGNC:2232	39	0.110299	0.106296	0.11731	0.118125	0.123049	0.140405	0.132361	0.152153
KY21.Chr1.1099.v1.nonSL4-1	KY21.Chr1.1099	GRAMD1A	HGNC:29305	5	0.0569976	0.0540386	0.0644277	0.018658	0.0200677	0.0693327	0.245353	0.471125
KY21.Chr1.11.v1.nonSL3-1	KY21.Chr1.11	TFDP1	HGNC:11749	6	0.114538	0.117693	0.116932	0.110734	0.13407	0.131596	0.13248	0.141957
KY21.Chr1.110.v9.SL5-1	KY21.Chr1.110	VAMP3	HGNC:12644	2	0.122209	0.120785	0.147643	0.120286	0.114071	0.106385	0.124056	0.144566
KY21.Chr1.1100.v1.SL1-1	KY21.Chr1.1100	TCEA3	HGNC:11615	4	0.0373911	0.0774455	0.0497484	0.0476898	0.0374723	0.0758183	0.23355	0.440884
KY21.Chr1.1103.v1.SL1-1	KY21.Chr1.1103	COP1	HGNC:17440	5	0.124388	0.125739	0.129539	0.110762	0.130261	0.125527	0.120522	0.133263
KY21.Chr1.1104.v1.SL1-1	KY21.Chr1.1104	ERI1	HGNC:23994	5	0.122316	0.12684	0.13358	0.119275	0.132127	0.121682	0.121192	0.122988
KY21.Chr1.1109.v1.SL1-1	KY21.Chr1.1109	NPHP4	HGNC:19104	4	0.130071	0.128141	0.152507	0.161469	0.144215	0.11219	0.0938088	0.0775976
KY21.Chr1.1117.v1.nonSL1-1	KY21.Chr1.1117	BICD2	HGNC:17208	7	0.117462	0.120643	0.130325	0.118539	0.11205	0.100663	0.145503	0.154815
KY21.Chr1.112.v1.nonSL1-1	KY21.Chr1.112	PTPMT1	HGNC:26965	4	0.0679766	0.0818736	0.122662	0.179092	0.158659	0.160731	0.118772	0.110233
KY21.Chr1.1121.v1.SL3-1	KY21.Chr1.1121	MCM4	HGNC:6947	30	0.12641	0.129755	0.131694	0.128679	0.13188	0.126482	0.119838	0.105261
KY21.Chr1.1122.v1.SL1-3	KY21.Chr1.1122	NINL	HGNC:29163	8	0.0975104	0.104252	0.123432	0.158095	0.155937	0.159375	0.120244	0.0811557
KY21.Chr1.1123.v1.nonSL2-1	KY21.Chr1.1123	GNB1L	HGNC:4397	2	0.192555	0.110879	0.219048	0.0906298	0.072194	0.102899	0.124591	0.0872052
KY21.Chr1.1124.v1.SL1-1	KY21.Chr1.1124	PUS7L	HGNC:25276	17	0.123133	0.11808	0.130698	0.0997977	0.111897	0.111092	0.150154	0.155148
KY21.Chr1.1128.v2.SL3-1	KY21.Chr1.1128	PRKAR2A	HGNC:9391	7	0.0948471	0.126952	0.118151	0.116135	0.114257	0.134338	0.137227	0.158094
KY21.Chr1.1130.v1.nonSL10-1	KY21.Chr1.1130	HSP90B1	HGNC:12028	142	0.129523	0.123884	0.128362	0.120664	0.117964	0.121288	0.129676	0.128639
KY21.Chr1.1135.v1.SL1-2	KY21.Chr1.1135	AGL	HGNC:321	23	0.0244717	0.0297926	0.0548163	0.0729228	0.118788	0.189701	0.231701	0.277806
KY21.Chr1.1137.v1.SL2-1	KY21.Chr1.1137	SYCE2	HGNC:27411	1	0.178852	0.611222	0.0724249	0.0664517	0.0459418	0.0244593	0.000304777	0.000343997
KY21.Chr1.1138.v1.nonSL4-1	KY21.Chr1.1138	TEKT2	HGNC:11725	1	0.0257083	0.118097	0.0760048	0.174234	0.134749	0.146459	0.179632	0.145115
KY21.Chr1.1139.v1.SL2-1	KY21.Chr1.1139	GMNN	HGNC:17493	7	0.311069	0.120412	0.158547	0.17488	0.129382	0.0560494	0.0290582	0.0206024
KY21.Chr1.1140.v1.SL1-1	KY21.Chr1.1140	VPS28	HGNC:18178	6	0.10787	0.105987	0.116318	0.119262	0.131549	0.134131	0.137487	0.147396
KY21.Chr1.1142.v1.SL1-1	KY21.Chr1.1142	CTSC	HGNC:2528	14	0.134003	0.128473	0.131573	0.17529	0.165714	0.126302	0.0793099	0.0593353
KY21.Chr1.1143.v1.nonSL2-1	KY21.Chr1.1143	TTPAL	HGNC:16114	15	0.12116	0.111283	0.122438	0.126547	0.122248	0.115225	0.144894	0.136205
KY21.Chr1.1144.v1.SL1-1	KY21.Chr1.1144	C12orf4	HGNC:1184	5	0.120648	0.111438	0.125269	0.122583	0.125342	0.121669	0.141097	0.131955
KY21.Chr1.1146.v1.SL1-1	KY21.Chr1.1146	UVSSA	HGNC:29304	5	0.0625985	0.0823271	0.0918525	0.168086	0.182873	0.166005	0.12067	0.125588
KY21.Chr1.1147.v1.SL1-1	KY21.Chr1.1147	CIB1	HGNC:16920	4	0.120628	0.117391	0.147532	0.137959	0.125641	0.12091	0.117796	0.112143
KY21.Chr1.1148.v1.SL1-1	KY21.Chr1.1148	XPNPEP1	HGNC:12822	13	0.124675	0.109031	0.128162	0.119707	0.129352	0.129349	0.123413	0.136312
KY21.Chr1.1150.v2.nonSL2-1	KY21.Chr1.1150	KIF3B	HGNC:6320	9	0.0971807	0.0960688	0.137247	0.121783	0.130488	0.13064	0.142428	0.144165
KY21.Chr1.1151.v1.SL2-1	KY21.Chr1.1151	ZNF830	HGNC:28291	4	0.109341	0.128417	0.144026	0.131902	0.12708	0.123053	0.121128	0.115053
KY21.Chr1.1153.v2.ND3-1	KY21.Chr1.1153	CYB5R2	HGNC:24376	7	0.0590588	0.0543066	0.0583398	0.0743785	0.0851015	0.113428	0.221005	0.334382
KY21.Chr1.1156.v1.nonSL1-1	KY21.Chr1.1156	CASK	HGNC:1497	10	0.0853257	0.08951	0.110197	0.122353	0.126501	0.136572	0.150168	0.179372
KY21.Chr1.116.v1.SL1-1	KY21.Chr1.116	RAB23	HGNC:14263	3	0.0507674	0.0492254	0.0114043	0.0114774	0.0970163	0.179384	0.253087	0.347638
KY21.Chr1.1160.v1.SL1-1	KY21.Chr1.1160	DDX19B	HGNC:2742	17	0.11794	0.113785	0.125401	0.127738	0.129596	0.126962	0.129766	0.128812
KY21.Chr1.1162.v1.SL1-1	KY21.Chr1.1162	EXOC4	HGNC:30389	10	0.0853508	0.0851021	0.0951535	0.123484	0.131004	0.148645	0.154168	0.177093
KY21.Chr1.1163.v1.SL1-1	KY21.Chr1.1163	TCEA1	HGNC:11612	10	0.126349	0.121838	0.122793	0.126197	0.12908	0.124518	0.128659	0.120566
KY21.Chr1.1167.v1.SL2-1	KY21.Chr1.1167	NR2C2AP	HGNC:30763	1	0.105431	0.0987972	0.122227	0.116428	0.120648	0.134465	0.146958	0.155044
KY21.Chr1.1168.v1.SL1-1	KY21.Chr1.1168	MRRF	HGNC:7234	5	0.110808	0.108533	0.115716	0.144902	0.134172	0.124527	0.131808	0.129535
KY21.Chr1.117.v1.SL1-1	KY21.Chr1.117	BARD1	HGNC:952	1	0.0893339	0.125863	0.175231	0.113484	0.221564	0.120045	0.0655474	0.088932
KY21.Chr1.1172.v1.SL1-1	KY21.Chr1.1172	MFAP1	HGNC:7032	6	0.075257	0.083717	0.107609	0.12481	0.13732	0.151511	0.161179	0.158595
KY21.Chr1.1173.v2.SL3-1	KY21.Chr1.1173	IRAK1	HGNC:6112	6	0.124124	0.12009	0.127363	0.122367	0.125438	0.122955	0.130771	0.126892
KY21.Chr1.1174.v1.SL1-1	KY21.Chr1.1174	DLD	HGNC:2898	54	0.134021	0.127355	0.126803	0.128907	0.129304	0.125545	0.112714	0.11535
KY21.Chr1.1175.v1.SL1-2	KY21.Chr1.1175	MRPL52	HGNC:16655	4	0.11032	0.12655	0.131579	0.163056	0.150946	0.126338	0.101516	0.0896967
KY21.Chr1.1176.v1.SL2-1	KY21.Chr1.1176	RAB7A	HGNC:9788	14	0.132504	0.125886	0.134772	0.116952	0.123896	0.107122	0.129858	0.12901
KY21.Chr1.1177.v1.SL4-1	KY21.Chr1.1177	USP15	HGNC:12613	32	0.13535	0.122981	0.131529	0.107197	0.11011	0.115219	0.139251	0.138363
KY21.Chr1.1180.v1.SL1-2	KY21.Chr1.1180	MMAB	HGNC:19331	5	0.112248	0.112805	0.117402	0.121614	0.11776	0.131814	0.147402	0.138954
KY21.Chr1.1181.v1.SL1-1	KY21.Chr1.1181	SLC25A11	HGNC:10981	19	0.120707	0.111529	0.123937	0.121376	0.124273	0.117698	0.137901	0.142579
KY21.Chr1.1187.v4.SL1-3	KY21.Chr1.1187	GREB1	HGNC:24885	3	0.0488883	0.024889	0.0113914	0.00950296	0.0304919	0.120909	0.327674	0.426254
KY21.Chr1.1192.v1.SL1-1	KY21.Chr1.1192	MYT1L	HGNC:7623	1	0.000334203	0.000340698	0.0127317	0.00970635	0.230776	0.225748	0.270888	0.249475
KY21.Chr1.1199.v1.SL2-1	KY21.Chr1.1199	SNX33	HGNC:28468	8	0.0869207	0.0857215	0.0915089	0.12106	0.140866	0.125349	0.225967	0.122606
KY21.Chr1.12.v1.SL3-1	KY21.Chr1.12	GCC1	HGNC:19095	10	0.0660607	0.0658769	0.0893291	0.13753	0.152255	0.15057	0.162122	0.176255
KY21.Chr1.1200.v1.nonSL3-1	KY21.Chr1.1200	MED4	HGNC:17903	1	0.132694	0.126645	0.13931	0.126707	0.120403	0.116395	0.127329	0.110518
KY21.Chr1.1201.v1.SL1-1	KY21.Chr1.1201	NUP98	HGNC:8068	5	0.128147	0.115957	0.13736	0.139282	0.137038	0.114683	0.120251	0.107282
KY21.Chr1.1202.v1.SL1-1	KY21.Chr1.1202	BHMT	HGNC:1047	10	0.117071	0.0911683	0.118095	0.137081	0.139203	0.136868	0.127691	0.132823
KY21.Chr1.1206.v1.SL1-1	KY21.Chr1.1206	KLRD1	HGNC:6378	4	0.0117419	0.00205576	0.0153562	0.00523394	0.0165181	0.0427505	0.295436	0.610907
KY21.Chr1.1209.v1.nonSL7-1	KY21.Chr1.1209	YPEL5	HGNC:18329	2	0.0816743	0.0780645	0.0924463	0.106308	0.132479	0.145052	0.168073	0.195902
KY21.Chr1.1211.v1.SL2-1	KY21.Chr1.1211	TSPAN7	HGNC:11854	2	0.119712	0.105829	0.10942	0.126494	0.113489	0.1405	0.142497	0.142058
KY21.Chr1.1212.v1.nonSL3-1	KY21.Chr1.1212	IPO5	HGNC:6402	25	0.0949128	0.0921427	0.108183	0.10981	0.129266	0.142306	0.161378	0.162001
KY21.Chr1.1213.v2.SL2-2	KY21.Chr1.1213	COL4A6	HGNC:2208	2	0.00891892	0.0057487	0.00953591	0.00533054	0.0213967	0.175733	0.324141	0.449195
KY21.Chr1.1215.v3.nonSL8-4	KY21.Chr1.1215	COL4A6	HGNC:2208	5	0.00387465	0.00404741	0.0129487	0.00516623	0.0063534	0.0494133	0.271792	0.646404
KY21.Chr1.1226.v1.SL1-1	KY21.Chr1.1226	UBA1	HGNC:12469	64	0.128818	0.126068	0.133163	0.116578	0.122628	0.119947	0.125297	0.127501
KY21.Chr1.1228.v1.SL1-1	KY21.Chr1.1228	FAM110B	HGNC:28587	3	0.061287	0.0934294	0.246334	0.21558	0.113483	0.0653127	0.101002	0.103572
KY21.Chr1.1229.v1.SL1-1	KY21.Chr1.1229	RTCA	HGNC:17981	5	0.0843109	0.0762214	0.117866	0.138356	0.154675	0.146595	0.140585	0.141391
KY21.Chr1.1232.v1.SL1-1	KY21.Chr1.1232	CWC15	HGNC:26939	7	0.110358	0.106718	0.110615	0.123018	0.137459	0.134069	0.139643	0.13812
KY21.Chr1.1233.v1.SL1-1	KY21.Chr1.1233	RRAGA	HGNC:16963	10	0.102539	0.0995392	0.130878	0.124477	0.142993	0.138525	0.133111	0.127937
KY21.Chr1.1234.v1.nonSL6-1	KY21.Chr1.1234	CYP3A43	HGNC:17450	1	0.0401073	0.0369003	0.0832957	0.0287676	0.0649204	0.0644374	0.329169	0.352402
KY21.Chr1.1235.v1.nonSL1-1	KY21.Chr1.1235	PMVK	HGNC:9141	1	0.105931	0.0931735	0.105295	0.129172	0.13356	0.12989	0.153083	0.149896
KY21.Chr1.1236.v1.SL1-1	KY21.Chr1.1236	POLR3H	HGNC:30349	2	0.108494	0.101982	0.129081	0.0518828	0.0909158	0.123372	0.20248	0.191792
KY21.Chr1.1239.v1.SL1-1	KY21.Chr1.1239	DYM	HGNC:21317	5	0.0624618	0.0601975	0.0967893	0.121159	0.152175	0.174184	0.166346	0.166687
KY21.Chr1.124.v1.SL2-1	KY21.Chr1.124	MPHOSPH10	HGNC:7213	9	0.0719675	0.0684109	0.0766785	0.130909	0.177313	0.199481	0.124546	0.150693
KY21.Chr1.1241.v2.SL1-1	KY21.Chr1.1241	ABCF3	HGNC:72	26	0.114077	0.110035	0.121428	0.131198	0.134107	0.132505	0.127061	0.12959
KY21.Chr1.1242.v1.nonSL2-1	KY21.Chr1.1242	CHSY3	HGNC:24293	6	0.051136	0.0553499	0.0764572	0.0873205	0.123503	0.177282	0.200732	0.228219
KY21.Chr1.1251.v1.nonSL2-1	KY21.Chr1.1251	PLOD3	HGNC:9083	22	0.0883088	0.0830491	0.0993516	0.0953461	0.123307	0.158374	0.182726	0.169537
KY21.Chr1.1257.v1.ND1-1	KY21.Chr1.1257	LAMA2	HGNC:6482	5	0.034467	0.0222104	0.0235205	0.0400268	0.0628473	0.176076	0.279009	0.361843
KY21.Chr1.126.v1.SL1-1	KY21.Chr1.126	TDH	HGNC:15547	8	0.0100178	0.000932834	0.000844128	0.00217778	0.0268446	0.205524	0.360996	0.392663
KY21.Chr1.1262.v1.ND1-1	KY21.Chr1.1262	ODC1	HGNC:8109	2	0.0255534	0.0331414	0.0820085	0.113978	0.199629	0.180665	0.200671	0.164354
KY21.Chr1.1264.v1.nonSL4-1	KY21.Chr1.1264	SNAP47	HGNC:30669	1	0.346191	0.266232	0.338776	0.0331126	0.000181987	0.0149341	0.000266254	0.000306692
KY21.Chr1.1275.v1.SL1-1	KY21.Chr1.1275	PTBP1	HGNC:9583	4	0.0740758	0.0701416	0.112463	0.0914493	0.104048	0.156994	0.195212	0.195616
KY21.Chr1.1276.v1.SL3-1	KY21.Chr1.1276	RBM25	HGNC:23244	27	0.0914312	0.109537	0.117336	0.126767	0.130332	0.138294	0.142211	0.144092
KY21.Chr1.1281.v1.ND1-1	KY21.Chr1.1281	DDI2	HGNC:24578	1	0.126984	0.125116	0.143382	0.1087	0.113266	0.114375	0.130008	0.138169
KY21.Chr1.1286.v1.SL1-1	KY21.Chr1.1286	TDRD5	HGNC:20614	1	0.115066	0.119514	0.107178	0.123022	0.121805	0.144165	0.148014	0.121237
KY21.Chr1.1287.v1.nonSL3-1	KY21.Chr1.1287	GCC2	HGNC:23218	33	0.106435	0.0982026	0.102108	0.102878	0.121532	0.144373	0.151246	0.173225
KY21.Chr1.1288.v1.SL1-2	KY21.Chr1.1288	USP8	HGNC:12631	19	0.139294	0.131074	0.13438	0.115056	0.121697	0.114699	0.113102	0.130698
KY21.Chr1.1289.v1.SL1-1	KY21.Chr1.1289	MSL2	HGNC:25544	1	0.129568	0.114034	0.158667	0.113046	0.159321	0.154622	0.0616927	0.109048
KY21.Chr1.129.v1.SL1-1	KY21.Chr1.129	IFT88	HGNC:20606	13	0.110111	0.104911	0.11408	0.0997572	0.109164	0.128531	0.165706	0.167739
KY21.Chr1.1290.v1.SL1-1	KY21.Chr1.1290	MRPS22	HGNC:14508	11	0.121074	0.118073	0.132207	0.118769	0.108664	0.113089	0.148398	0.139727
KY21.Chr1.1291.v1.nonSL7-1	KY21.Chr1.1291	ENPP7	HGNC:23764	1	0.186628	0.196236	0.193128	0.128931	0.119533	0.139651	0.0171313	0.0187608
KY21.Chr1.1293.v1.SL1-1	KY21.Chr1.1293	TGFB1	HGNC:11766	4	0.111512	0.102593	0.125962	0.151558	0.154232	0.1588	0.095859	0.0994844
KY21.Chr1.1295.v1.SL1-1	KY21.Chr1.1295	IFIH1	HGNC:18873	4	0.152896	0.13999	0.161218	0.0630241	0.0772472	0.105951	0.145788	0.153885
KY21.Chr1.1296.v1.SL1-1	KY21.Chr1.1296	CUEDC1	HGNC:31350	2	0.128527	0.129753	0.135982	0.148756	0.134348	0.126438	0.0990779	0.0971184
KY21.Chr1.1297.v1.SL1-1	KY21.Chr1.1297	DPY19L1	HGNC:22205	15	0.0505798	0.06332	0.0659432	0.0613469	0.0880606	0.159709	0.231566	0.279475
KY21.Chr1.1298.v4.SL8-1	KY21.Chr1.1298	FBLN1	HGNC:3600	2	0.117127	0.125333	0.126344	0.108021	0.0956933	0.10203	0.146797	0.178655
KY21.Chr1.130.v1.SL1-1	KY21.Chr1.130	ARFGEF2	HGNC:15853	20	0.0814683	0.0699843	0.0975004	0.104293	0.131471	0.157928	0.168041	0.189313
KY21.Chr1.1300.v1.nonSL4-2	KY21.Chr1.1300	TMEM209	HGNC:21898	8	0.0612446	0.0869992	0.109878	0.143092	0.152685	0.164903	0.153156	0.128042
KY21.Chr1.1301.v1.SL1-1	KY21.Chr1.1301	TPP2	HGNC:12016	24	0.0397958	0.0383479	0.0514278	0.0665545	0.127827	0.172824	0.226584	0.276639
KY21.Chr1.1302.v1.SL2-1	KY21.Chr1.1302	FBXO36	HGNC:27020	3	0.0710022	0.0629125	0.0772318	0.14967	0.156527	0.135935	0.175223	0.171499
KY21.Chr1.1303.v1.SL1-1	KY21.Chr1.1303	VGLL4	HGNC:28966	2	0.0510229	0.0557972	0.0626546	0.0664869	0.0810171	0.149332	0.242567	0.291122
KY21.Chr1.1306.v1.ND1-1	KY21.Chr1.1306	FAM185A	HGNC:22412	3	0.161414	0.160941	0.14368	0.125728	0.163873	0.147951	0.0529076	0.0435057
KY21.Chr1.1308.v1.nonSL2-4	KY21.Chr1.1308	UXT	HGNC:12641	4	0.124428	0.117349	0.124635	0.11759	0.12859	0.121103	0.129048	0.137258
KY21.Chr1.1310.v1.SL2-1	KY21.Chr1.1310	PSMA3	HGNC:9532	24	0.131585	0.119173	0.131062	0.123496	0.117809	0.124029	0.12598	0.126866
KY21.Chr1.1312.v1.SL1-1	KY21.Chr1.1312	NCK2	HGNC:7665	15	0.106962	0.102554	0.110937	0.127618	0.131903	0.137282	0.136604	0.14614
KY21.Chr1.1314.v1.nonSL3-1	KY21.Chr1.1314	CHEK1	HGNC:1925	5	0.143628	0.130476	0.147064	0.174814	0.168197	0.127043	0.0579055	0.0508723
KY21.Chr1.1320.v1.nonSL2-1	KY21.Chr1.1320	PIM3	HGNC:19310	3	2.86840542441566e-05	0.0323574	0.117512	0.0596169	0.208347	0.197178	0.179251	0.205709
KY21.Chr1.1326.v1.nonSL1-1	KY21.Chr1.1326	LYPD1	HGNC:28431	1	0.000203782	0.000127808	0.0160808	0.000222589	9.346055866643e-05	0.0115392	0.20292	0.768812
KY21.Chr1.1329.v1.SL1-1	KY21.Chr1.1329	SIGMAR1	HGNC:8157	1	0.175577	0.124452	0.15461	0.10655	0.147472	0.172798	0.0394707	0.0790712
KY21.Chr1.1332.v1.SL1-1	KY21.Chr1.1332	OSBPL8	HGNC:16396	6	0.0133837	0.00767463	0.0221137	0.0237693	0.111263	0.203297	0.261969	0.35653
KY21.Chr1.1333.v1.SL1-1	KY21.Chr1.1333	TM2D3	HGNC:24128	1	0.0996657	0.100496	0.103668	0.12529	0.169454	0.15139	0.128357	0.121679
KY21.Chr1.1334.v1.nonSL8-1	KY21.Chr1.1334	SRR	HGNC:14398	3	0.140316	0.134008	0.128964	0.141422	0.144194	0.12673	0.0905999	0.0937658
KY21.Chr1.1336.v1.nonSL10-1	KY21.Chr1.1336	HCFC1	HGNC:4839	24	0.103408	0.0957971	0.113236	0.116484	0.130029	0.130222	0.154584	0.156239
KY21.Chr1.1338.v2.SL4-1	KY21.Chr1.1338	TRIP12	HGNC:12306	19	0.177578	0.152067	0.0955891	0.0817292	0.0950828	0.122877	0.132584	0.142493
KY21.Chr1.1341.v1.ND1-1	KY21.Chr1.1341	EZH2	HGNC:3527	9	0.112611	0.11152	0.133222	0.128786	0.14153	0.127463	0.124771	0.120097
KY21.Chr1.1347.v3.nonSL4-1	KY21.Chr1.1347	SNX33	HGNC:28468	1	0.0813404	0.0783697	0.075786	0.0925369	0.113564	0.167836	0.185981	0.204586
KY21.Chr1.1349.v1.SL2-1	KY21.Chr1.1349	CDC5L	HGNC:1743	26	0.100303	0.0989564	0.115382	0.116663	0.126138	0.137646	0.150475	0.154436
KY21.Chr1.1350.v1.SL1-1	KY21.Chr1.1350	ATP5ME	HGNC:846	7	0.13795	0.128074	0.132227	0.106455	0.111955	0.11393	0.120021	0.149388
KY21.Chr1.1358.v1.nonSL1-1	KY21.Chr1.1358	SPG21	HGNC:20373	8	0.128783	0.123265	0.125378	0.120264	0.123878	0.124531	0.134916	0.118986
KY21.Chr1.1359.v1.SL1-1	KY21.Chr1.1359	CWC27	HGNC:10664	5	0.0869016	0.089509	0.0998233	0.146246	0.151521	0.147378	0.134876	0.143744
KY21.Chr1.1361.v1.nonSL1-1	KY21.Chr1.1361	SHQ1	HGNC:25543	1	0.150999	0.131157	0.146817	0.114043	0.115166	0.125561	0.106121	0.110135
KY21.Chr1.1362.v1.nonSL7-1	KY21.Chr1.1362	RPL4	HGNC:10353	42	0.124858	0.122243	0.132626	0.117499	0.124274	0.118231	0.130804	0.129465
KY21.Chr1.1364.v1.SL1-1	KY21.Chr1.1364	SUN1	HGNC:18587	11	0.109647	0.111039	0.117387	0.143577	0.141742	0.133603	0.129496	0.11351
KY21.Chr1.1365.v1.ND1-1	KY21.Chr1.1365	FUNDC1	HGNC:28746	1	0.144296	0.0923469	0.108935	0.117065	0.104419	0.122471	0.184638	0.12583
KY21.Chr1.1367.v1.SL1-1	KY21.Chr1.1367	KDM6A	HGNC:12637	13	0.108398	0.0974304	0.109314	0.10678	0.125408	0.133528	0.156744	0.162398
KY21.Chr1.138.v1.SL2-1	KY21.Chr1.138	ASRGL1	HGNC:16448	2	0.023286	0.00826997	0.00818787	0.00682509	0.0732056	0.200821	0.333801	0.345604
KY21.Chr1.1381.v1.nonSL3-1	KY21.Chr1.1381	PARL	HGNC:18253	4	0.139067	0.126153	0.134557	0.107614	0.112084	0.109694	0.139814	0.131016
KY21.Chr1.1384.v1.SL1-1	KY21.Chr1.1384	KIAA0100	HGNC:28960	29	0.128908	0.130256	0.134514	0.133887	0.131847	0.118329	0.113824	0.108435
KY21.Chr1.1385.v1.SL1-3	KY21.Chr1.1385	LAP3	HGNC:18449	22	0.122662	0.116497	0.13139	0.128986	0.126948	0.114023	0.130033	0.129462
KY21.Chr1.1386.v1.nonSL10-1	KY21.Chr1.1386	PIN4	HGNC:8992	3	0.136467	0.13387	0.158163	0.11587	0.13256	0.113975	0.103517	0.105578
KY21.Chr1.1387.v2.nonSL8-2	KY21.Chr1.1387	XXYLT1	HGNC:26639	7	0.0777161	0.0762846	0.0885917	0.13364	0.14949	0.15574	0.156449	0.162089
KY21.Chr1.1391.v1.ND1-1	KY21.Chr1.1391			6	0.000186676	0.00057079	0.000183359	0.00173092	0.00205012	0.00137766	0.0858753	0.908025
KY21.Chr1.1395.v1.ND1-1	KY21.Chr1.1395			2	0.106631	0.107515	0.115053	0.156266	0.173042	0.128411	0.120379	0.0927032
KY21.Chr1.140.v1.SL2-1	KY21.Chr1.140	COMT	HGNC:2228	1	0.472753	0.0738044	0.0476011	7.83358675868876e-05	0.0674699	0.0712172	0.0848295	0.182247
KY21.Chr1.1401.v2.nonSL18-2	KY21.Chr1.1401	GNL3L	HGNC:25553	13	0.0995952	0.0956739	0.0937132	0.105004	0.145934	0.133476	0.144789	0.181814
KY21.Chr1.1406.v2.nonSL4-1	KY21.Chr1.1406	CHDH	HGNC:24288	19	0.151728	0.147499	0.153973	0.0984973	0.108959	0.102777	0.114365	0.122202
KY21.Chr1.1407.v1.ND1-1	KY21.Chr1.1407	CPTP	HGNC:28116	3	0.0465167	0.021201	0.07318	0.10402	0.162593	0.224108	0.154763	0.213619
KY21.Chr1.1408.v1.nonSL1-1	KY21.Chr1.1408	KLC4	HGNC:21624	28	0.12497	0.119742	0.123064	0.11829	0.12091	0.120111	0.134399	0.138515
KY21.Chr1.1409.v1.SL1-1	KY21.Chr1.1409	SAP130	HGNC:29813	8	0.103817	0.102876	0.111412	0.137222	0.136301	0.126895	0.155481	0.125996
KY21.Chr1.141.v1.SL1-1	KY21.Chr1.141	PDZD8	HGNC:26974	1	0.0373777	0.0347097	0.0947304	0.112594	0.135999	0.157165	0.205826	0.221599
KY21.Chr1.1410.v1.SL1-1	KY21.Chr1.1410	SCHIP1	HGNC:15678	4	0.0463119	0.050824	0.0908327	0.117953	0.159448	0.185125	0.17972	0.169785
KY21.Chr1.1411.v1.SL1-1	KY21.Chr1.1411	PTPN11	HGNC:9644	15	0.116728	0.104825	0.118003	0.133942	0.129282	0.130744	0.136624	0.129853
KY21.Chr1.1417.v3.SL1-1	KY21.Chr1.1417	BRAF	HGNC:1097	9	0.101819	0.0983953	0.111845	0.115253	0.118348	0.129307	0.151277	0.173755
KY21.Chr1.1418.v1.SL1-1	KY21.Chr1.1418	TMPRSS9	HGNC:30079	3	0.00450065	0.00562973	0.000605092	0.000370312	0.0712862	0.274329	0.306463	0.336816
KY21.Chr1.142.v1.SL1-1	KY21.Chr1.142	NUP50	HGNC:8065	25	0.115902	0.109634	0.112711	0.118251	0.11737	0.112402	0.153961	0.159769
KY21.Chr1.1421.v1.SL1-1	KY21.Chr1.1421	FBF1	HGNC:24674	11	0.0991497	0.109973	0.152419	0.177944	0.157747	0.144413	0.0944384	0.0639164
KY21.Chr1.1422.v1.nonSL2-1	KY21.Chr1.1422	POLE3	HGNC:13546	7	0.125737	0.112949	0.134888	0.119908	0.140027	0.120747	0.120054	0.125691
KY21.Chr1.1423.v1.SL1-1	KY21.Chr1.1423	RPUSD4	HGNC:25898	4	0.102345	0.108864	0.112198	0.114768	0.135422	0.135973	0.142318	0.148111
KY21.Chr1.1427.v1.SL1-1	KY21.Chr1.1427	PPFIA1	HGNC:9245	14	0.0671097	0.091071	0.10922	0.11752	0.144746	0.150042	0.164343	0.155948
KY21.Chr1.143.v1.SL2-1	KY21.Chr1.143	PHF21A	HGNC:24156	2	0.119937	0.103193	0.15324	0.129311	0.115993	0.142029	0.118335	0.117962
KY21.Chr1.1431.v1.nonSL4-1	KY21.Chr1.1431	CYB5R3	HGNC:2873	9	0.102062	0.0965714	0.100705	0.147418	0.142786	0.140793	0.137276	0.132389
KY21.Chr1.1432.v1.nonSL1-1	KY21.Chr1.1432	NF2	HGNC:7773	6	0.0160737	0.0115405	0.0379581	0.0953848	0.174231	0.211815	0.210475	0.242522
KY21.Chr1.1433.v1.nonSL1-1	KY21.Chr1.1433	RBKS	HGNC:30325	7	0.0749469	0.0772775	0.101473	0.137206	0.152665	0.172202	0.13426	0.149969
KY21.Chr1.1434.v1.ND1-1	KY21.Chr1.1434	EXD2	HGNC:20217	8	0.0728952	0.0747511	0.102978	0.119681	0.141558	0.142936	0.174864	0.170338
KY21.Chr1.1435.v1.SL1-1	KY21.Chr1.1435	TRIT1	HGNC:20286	10	0.085766	0.0805424	0.0930638	0.122608	0.141359	0.130631	0.178258	0.167772
KY21.Chr1.1436.v4.SL1-2	KY21.Chr1.1436	EEF2K	HGNC:24615	3	0.0875483	0.0655279	0.0619322	0.102832	0.133766	0.139698	0.182707	0.225988
KY21.Chr1.1437.v1.SL1-1	KY21.Chr1.1437	FURIN	HGNC:8568	5	0.126853	0.115467	0.12105	0.121875	0.115502	0.121185	0.131692	0.146375
KY21.Chr1.1442.v1.ND1-1	KY21.Chr1.1442	ACP6	HGNC:29609	6	0.0993224	0.0760267	0.0791887	0.121507	0.148794	0.164396	0.139501	0.171264
KY21.Chr1.1444.v1.ND1-1	KY21.Chr1.1444	SLC6A8	HGNC:11055	1	0.0379595	0.0447827	0.0439873	0.0534344	0.0632838	0.142133	0.272177	0.342242
KY21.Chr1.1446.v1.SL2-1	KY21.Chr1.1446	HSD17B6	HGNC:23316	6	0.0776137	0.0792643	0.100439	0.0968554	0.12088	0.133725	0.184973	0.206249
KY21.Chr1.1449.v2.ND1-1	KY21.Chr1.1449	FBXL7	HGNC:13604	1	0.000181244	0.000187933	0.0128374	0.00019769	0.00018023	0.000128899	0.015492	0.970795
KY21.Chr1.145.v2.ND1-2	KY21.Chr1.145	SSPOP	HGNC:21998	3	0.00537689	0.0033632	0.00840848	0.00393475	0.00720346	0.0474954	0.313673	0.610545
KY21.Chr1.1451.v2.SL1-1	KY21.Chr1.1451	B3GALNT1	HGNC:918	1	0.0294281	0.0441085	0.0803286	0.039365	0.0576782	0.246135	0.208637	0.29432
KY21.Chr1.1452.v1.SL1-1	KY21.Chr1.1452	TDRD9	HGNC:20122	20	0.0938704	0.0975001	0.129362	0.140313	0.154938	0.139274	0.126784	0.117959
KY21.Chr1.1454.v1.SL1-1	KY21.Chr1.1454	FNTA	HGNC:3782	16	0.121027	0.116307	0.12434	0.1266	0.136782	0.122399	0.12216	0.130385
KY21.Chr1.1455.v1.SL1-2	KY21.Chr1.1455	ECPAS	HGNC:29020	28	0.0964117	0.0915251	0.104057	0.142379	0.151099	0.139428	0.13449	0.140611
KY21.Chr1.1456.v1.SL1-1	KY21.Chr1.1456	GTF2F2	HGNC:4653	4	0.104283	0.10021	0.116211	0.141955	0.144438	0.133512	0.133385	0.126006
KY21.Chr1.1458.v1.nonSL1-1	KY21.Chr1.1458	NAT1	HGNC:7645	2	0.0505052	0.0832988	0.0822135	0.0894196	0.140505	0.171269	0.187487	0.195302
KY21.Chr1.1462.v1.nonSL4-1	KY21.Chr1.1462	FUCA1	HGNC:4006	3	0.103799	0.141541	0.150302	0.122881	0.123086	0.132601	0.11831	0.10748
KY21.Chr1.1464.v2.nonSL2-1	KY21.Chr1.1464	EFHC2	HGNC:26233	11	0.0850098	0.133158	0.106245	0.116963	0.0959903	0.101095	0.165175	0.196365
KY21.Chr1.1467.v1.nonSL1-1	KY21.Chr1.1467	PID1	HGNC:26084	1	0.000603114	0.000680413	0.000615579	0.000586826	0.0137536	0.163517	0.358944	0.461299
KY21.Chr1.1470.v1.SL1-1	KY21.Chr1.1470	CUL3	HGNC:2553	18	0.104783	0.108977	0.114487	0.11098	0.121672	0.125893	0.153854	0.159354
KY21.Chr1.1477.v1.SL1-1	KY21.Chr1.1477	IL17RA	HGNC:5985	2	0.0904838	0.0876129	0.105409	0.124926	0.131013	0.161708	0.170201	0.128647
KY21.Chr1.1478.v1.SL2-1	KY21.Chr1.1478	TRAPPC1	HGNC:19894	2	0.459198	0.0762602	0.0819421	0.0707713	0.0797392	0.0688875	0.0827015	0.0804997
KY21.Chr1.1479.v1.SL1-1	KY21.Chr1.1479	SPCS2	HGNC:28962	3	0.121329	0.123968	0.123817	0.105764	0.112472	0.119649	0.143985	0.149016
KY21.Chr1.148.v1.SL1-1	KY21.Chr1.148	DUOX1	HGNC:3062	6	0.123995	0.0191149	0.0202669	0.0348218	0.0604291	0.167512	0.232026	0.341835
KY21.Chr1.1481.v1.ND1-1	KY21.Chr1.1481	PRUNE1	HGNC:13420	6	0.141761	0.127198	0.143797	0.111195	0.121794	0.122102	0.112936	0.119216
KY21.Chr1.1484.v1.nonSL8-1	KY21.Chr1.1484	SSR3	HGNC:11325	9	0.116827	0.121206	0.122384	0.122176	0.114812	0.125492	0.137383	0.139719
KY21.Chr1.1485.v1.nonSL2-1	KY21.Chr1.1485	GPS2	HGNC:4550	2	0.104828	0.110011	0.152805	0.128792	0.133516	0.138053	0.11843	0.113565
KY21.Chr1.1486.v1.SL1-1	KY21.Chr1.1486	CHSY1	HGNC:17198	10	0.0857797	0.0807429	0.110267	0.129986	0.141416	0.131859	0.140848	0.179102
KY21.Chr1.1492.v1.SL1-1	KY21.Chr1.1492	HNRNPM	HGNC:5046	8	0.112648	0.107961	0.124497	0.118127	0.126374	0.124017	0.136848	0.149529
KY21.Chr1.1497.v1.nonSL2-1	KY21.Chr1.1497	ORC2	HGNC:8488	4	0.119608	0.114273	0.114933	0.13953	0.143631	0.126107	0.128594	0.113325
KY21.Chr1.1498.v1.SL3-1	KY21.Chr1.1498	TMED9	HGNC:24878	2	0.000425932	0.000359113	0.0246562	0.000426501	0.000199243	0.0607255	0.321725	0.591483
KY21.Chr1.150.v1.SL1-1	KY21.Chr1.150	BLOC1S1	HGNC:4200	1	0.13496	0.122277	0.118304	0.145383	0.132159	0.129716	0.117461	0.0997419
KY21.Chr1.1500.v1.SL1-1	KY21.Chr1.1500	KDM8	HGNC:25840	1	0.107279	0.10627	0.0985414	0.105549	0.100303	0.0936713	0.155559	0.232827
KY21.Chr1.1501.v1.ND1-1	KY21.Chr1.1501	KDM8	HGNC:25840	4	0.0810007	0.0765826	0.0698794	0.058029	0.0700278	0.098413	0.185145	0.360923
KY21.Chr1.1502.v1.SL1-1	KY21.Chr1.1502	KDM8	HGNC:25840	4	0.039799	0.00583012	0.0038319	0.00447901	0.00587555	0.0552767	0.296727	0.58818
KY21.Chr1.1503.v1.nonSL3-1	KY21.Chr1.1503	FAM135B	HGNC:28029	3	0.00416505	0.0207156	0.0758093	0.0949988	0.154324	0.17422	0.220551	0.255216
KY21.Chr1.1504.v1.SL1-1	KY21.Chr1.1504	CNBP	HGNC:13164	7	0.0923006	0.0989599	0.103408	0.101707	0.124068	0.145086	0.158606	0.175865
KY21.Chr1.1505.v1.nonSL8-2	KY21.Chr1.1505	MEGF6	HGNC:3232	1	0.169069	0.160737	0.173571	0.118043	0.136076	0.11325	0.0540458	0.0752086
KY21.Chr1.1507.v1.SL1-1	KY21.Chr1.1507	ENGASE	HGNC:24622	5	0.129172	0.125972	0.12554	0.115205	0.120066	0.118404	0.124125	0.141517
KY21.Chr1.1508.v1.nonSL1-1	KY21.Chr1.1508	NA	NA	24	0.123178	0.110569	0.119743	0.116355	0.129829	0.113616	0.141576	0.145136
KY21.Chr1.1510.v2.SL1-2	KY21.Chr1.1510	CYP26B1	HGNC:20581	1	0.124426	0.102531	0.107022	0.106494	0.107657	0.121619	0.151595	0.178656
KY21.Chr1.1512.v1.SL1-1	KY21.Chr1.1512	OSGEP	HGNC:18028	5	0.107517	0.0996542	0.11534	0.118758	0.116196	0.128652	0.161529	0.152354
KY21.Chr1.1513.v1.SL3-1	KY21.Chr1.1513	ZFYVE21	HGNC:20760	2	0.112868	0.107048	0.123328	0.131527	0.124513	0.116902	0.136294	0.14752
KY21.Chr1.1514.v1.ND1-1	KY21.Chr1.1514	CSE1L	HGNC:2431	23	0.125871	0.120129	0.135523	0.131763	0.124396	0.125579	0.121513	0.115227
KY21.Chr1.1518.v1.nonSL6-1	KY21.Chr1.1518	UTP23	HGNC:28224	3	0.0205982	0.0390129	0.0675921	0.0787418	0.170631	0.194139	0.192461	0.236824
KY21.Chr1.1519.v1.SL1-1	KY21.Chr1.1519	CSPP1	HGNC:26193	2	0.170462	0.162533	0.131587	0.109062	0.114426	0.112503	0.103739	0.0956883
KY21.Chr1.1521.v1.SL1-1	KY21.Chr1.1521	ABR	HGNC:81	15	0.110507	0.0958573	0.0651843	0.0657662	0.0804647	0.124134	0.19797	0.260117
KY21.Chr1.1523.v1.SL1-1	KY21.Chr1.1523	HBS1L	HGNC:4834	18	0.101656	0.11425	0.113818	0.138509	0.141852	0.138184	0.130877	0.120853
KY21.Chr1.1526.v1.SL1-1	KY21.Chr1.1526	TBL2	HGNC:11586	17	0.107939	0.108695	0.104483	0.117062	0.117552	0.139508	0.149285	0.155477
KY21.Chr1.1529.v1.SL1-1	KY21.Chr1.1529	STX12	HGNC:11430	3	0.122989	0.140284	0.147061	0.130679	0.12167	0.121403	0.121589	0.0943246
KY21.Chr1.1530.v1.SL1-1	KY21.Chr1.1530	NAPG	HGNC:7642	15	0.102218	0.100825	0.106285	0.127076	0.128087	0.140597	0.141228	0.153684
KY21.Chr1.1531.v1.SL2-3	KY21.Chr1.1531	STX7	HGNC:11442	2	0.114903	0.117764	0.124752	0.113236	0.124084	0.0957858	0.147712	0.161764
KY21.Chr1.1533.v2.ND2-1	KY21.Chr1.1533	RGS19	HGNC:13735	1	0.16594	0.182868	0.184634	0.145141	0.107971	0.0570537	0.0711375	0.0852547
KY21.Chr1.1534.v1.nonSL2-1	KY21.Chr1.1534	GFUS	HGNC:12390	18	0.000399828	0.00045351	0.00587685	0.00153566	0.0452134	0.193928	0.360219	0.392374
KY21.Chr1.1535.v1.SL1-1	KY21.Chr1.1535	CFAP52	HGNC:16053	2	0.00958463	0.0872997	0.038338	0.0941907	0.0874036	0.138499	0.210308	0.334376
KY21.Chr1.1541.v1.nonSL2-1	KY21.Chr1.1541	NOL10	HGNC:25862	4	0.0692666	0.0666866	0.075976	0.107675	0.157383	0.165322	0.157119	0.200571
KY21.Chr1.1542.v1.SL2-1	KY21.Chr1.1542	ARMC1	HGNC:17684	7	0.0666804	0.0691744	0.0901246	0.102761	0.136673	0.159524	0.181083	0.19398
KY21.Chr1.1549.v1.SL1-1	KY21.Chr1.1549	EPB41L1	HGNC:3378	4	0.0221393	0.00942688	0.00447213	0.0224029	0.0586445	0.118531	0.324101	0.440283
KY21.Chr1.155.v1.SL1-1	KY21.Chr1.155	POGLUT2	HGNC:19350	13	0.0907569	0.088648	0.101178	0.0986407	0.109492	0.131382	0.188598	0.191304
KY21.Chr1.1550.v1.SL1-1	KY21.Chr1.1550	NDUFB8	HGNC:7703	9	0.124924	0.133748	0.150026	0.135675	0.124795	0.121514	0.115525	0.0937921
KY21.Chr1.1555.v1.nonSL2-1	KY21.Chr1.1555	TSN	HGNC:12379	10	0.0798098	0.0746758	0.0904299	0.160776	0.16975	0.15401	0.134503	0.136046
KY21.Chr1.156.v1.SL1-1	KY21.Chr1.156	ABAT	HGNC:23	1	0.206522	0.206481	0.171082	0.0671937	0.142383	0.088168	0.0577233	0.0604463
KY21.Chr1.1561.v1.nonSL2-1	KY21.Chr1.1561	HNRNPH2	HGNC:5042	21	0.119703	0.118433	0.128879	0.114641	0.123251	0.132106	0.136634	0.126353
KY21.Chr1.1562.v1.ND1-1	KY21.Chr1.1562	RPL19	HGNC:10312	2	0.123048	0.128251	0.124661	0.119356	0.122991	0.118439	0.128499	0.134756
KY21.Chr1.1563.v1.SL1-1	KY21.Chr1.1563	LNPK	HGNC:21610	15	0.131552	0.138447	0.153941	0.153783	0.132559	0.111186	0.0986211	0.0799108
KY21.Chr1.1564.v1.SL1-1	KY21.Chr1.1564	DCPS	HGNC:29812	8	0.0911245	0.0947192	0.106175	0.134565	0.143468	0.133093	0.143506	0.153349
KY21.Chr1.1569.v1.SL1-1	KY21.Chr1.1569	TLL2	HGNC:11844	2	0.0906043	0.094094	0.0959573	0.124325	0.122988	0.152595	0.161328	0.158108
KY21.Chr1.157.v1.SL1-1	KY21.Chr1.157	ABAT	HGNC:23	2	0.239144	0.029594	0.00937341	0.00281902	0.0292881	0.0980494	0.17447	0.417262
KY21.Chr1.1572.v1.SL1-1	KY21.Chr1.1572	STT3B	HGNC:30611	10	0.118147	0.12334	0.131368	0.118449	0.117271	0.115308	0.136094	0.140023
KY21.Chr1.1576.v1.SL1-1	KY21.Chr1.1576	STAM	HGNC:11357	8	0.129014	0.136496	0.133824	0.126326	0.122305	0.130161	0.111059	0.110815
KY21.Chr1.158.v1.SL1-1	KY21.Chr1.158	RNF181	HGNC:28037	3	0.11294	0.0883078	0.125146	0.120685	0.118066	0.134392	0.145977	0.154486
KY21.Chr1.1580.v1.nonSL3-1	KY21.Chr1.1580	FTH1	HGNC:3976	4	0.128387	0.118744	0.127833	0.134134	0.140169	0.135103	0.103712	0.111918
KY21.Chr1.1581.v1.ND1-1	KY21.Chr1.1581	SLC25A12	HGNC:10982	29	0.118584	0.145581	0.116589	0.106807	0.1125	0.111283	0.144717	0.14394
KY21.Chr1.1583.v1.nonSL7-1	KY21.Chr1.1583	GTPBP4	HGNC:21535	10	0.106642	0.108373	0.105921	0.178255	0.111797	0.113224	0.120648	0.15514
KY21.Chr1.1584.v1.SL1-1	KY21.Chr1.1584	ZNF808	HGNC:33230	4	0.0771067	0.0673218	0.0935206	0.110911	0.144541	0.19328	0.134587	0.178732
KY21.Chr1.1585.v1.SL2-1	KY21.Chr1.1585	NACA4P	HGNC:24688	10	0.122365	0.110794	0.117354	0.118081	0.125793	0.146086	0.135769	0.123758
KY21.Chr1.159.v1.SL1-1	KY21.Chr1.159	PDCD6IP	HGNC:8766	38	0.125774	0.119565	0.121392	0.127735	0.130212	0.120172	0.126686	0.128465
KY21.Chr1.1591.v1.SL1-1	KY21.Chr1.1591	IMMP2L	HGNC:14598	3	0.149051	0.13302	0.144353	0.110974	0.12335	0.127566	0.103363	0.108322
KY21.Chr1.1592.v1.SL1-1	KY21.Chr1.1592	LRRN2	HGNC:16914	3	0.00704246	0.00678635	0.0171426	0.000443478	0.00261481	0.0792006	0.289434	0.597336
KY21.Chr1.1593.v2.nonSL2-1	KY21.Chr1.1593	PDK2	HGNC:8810	4	0.0341489	0.0437268	0.100983	0.0832263	0.0991051	0.122777	0.211761	0.304273
KY21.Chr1.1594.v1.ND1-1	KY21.Chr1.1594	ANKHD1	HGNC:24714	3	0.015841	0.0158775	0.0165244	0.0199492	0.0240364	0.0425307	0.432973	0.432268
KY21.Chr1.1595.v1.ND1-1	KY21.Chr1.1595	KLHL20	HGNC:25056	12	0.0168423	0.0166617	0.0176029	0.0154569	0.0284767	0.1403	0.342114	0.422546
KY21.Chr1.1596.v2.nonSL3-1	KY21.Chr1.1596	ANKMY2	HGNC:25370	12	0.0896854	0.0846681	0.10175	0.115362	0.124753	0.141853	0.169219	0.17271
KY21.Chr1.1597.v1.SL3-1	KY21.Chr1.1597	UST	HGNC:17223	4	0.0868334	0.0762972	0.0734318	0.0738976	0.0951847	0.150927	0.195958	0.24747
KY21.Chr1.1598.v1.nonSL3-1	KY21.Chr1.1598	ABCC1	HGNC:51	53	0.118549	0.119182	0.120395	0.109125	0.113535	0.120225	0.148792	0.150198
KY21.Chr1.1600.v1.nonSL1-2	KY21.Chr1.1600	PSMA2	HGNC:9531	15	0.135177	0.131273	0.13478	0.121343	0.11495	0.106881	0.129029	0.126567
KY21.Chr1.1602.v1.nonSL1-1	KY21.Chr1.1602	ANKZF1	HGNC:25527	3	0.0497849	0.0568396	0.0700289	0.0980581	0.129546	0.166468	0.210504	0.218771
KY21.Chr1.1603.v1.SL1-1	KY21.Chr1.1603	GTPBP10	HGNC:25106	4	0.11279	0.0902135	0.116513	0.11525	0.136816	0.131466	0.148919	0.148032
KY21.Chr1.1604.v1.SL3-1	KY21.Chr1.1604	MMADHC	HGNC:25221	1	1.60243038399171e-05	0.0161958	0.093186	0.198238	0.209293	0.180589	0.166393	0.136089
KY21.Chr1.1606.v1.SL1-1	KY21.Chr1.1606	NRCAM	HGNC:7994	8	0.00960564	0.00825234	0.0209967	0.0184629	0.063889	0.222712	0.301618	0.354464
KY21.Chr1.1608.v4.SL1-2	KY21.Chr1.1608	IMPDH2	HGNC:6053	16	0.109761	0.110909	0.109665	0.10497	0.119874	0.119031	0.156375	0.169415
KY21.Chr1.1609.v1.SL1-1	KY21.Chr1.1609	IFI30	HGNC:5398	1	0.136266	0.105079	0.136343	0.105305	0.0845141	0.0864104	0.177576	0.168507
KY21.Chr1.1610.v1.nonSL3-1	KY21.Chr1.1610	LSM6	HGNC:17017	9	0.121233	0.121176	0.12542	0.119318	0.12187	0.121185	0.133794	0.136004
KY21.Chr1.1611.v1.SL1-1	KY21.Chr1.1611	PGAM5	HGNC:28763	11	0.135898	0.118559	0.131496	0.088078	0.103512	0.106178	0.150137	0.166142
KY21.Chr1.1612.v1.nonSL4-1	KY21.Chr1.1612	RMDN1	HGNC:24285	13	0.132222	0.130923	0.12467	0.116264	0.121418	0.110649	0.132413	0.131441
KY21.Chr1.1613.v1.nonSL2-1	KY21.Chr1.1613	RMDN1	HGNC:24285	7	0.105124	0.0602834	0.0850025	0.0774808	0.0989336	0.109661	0.21483	0.248685
KY21.Chr1.1614.v1.ND1-1	KY21.Chr1.1614	N6AMT1	HGNC:16021	1	0.1143	0.0963098	0.102545	0.0960884	0.107923	0.139742	0.146282	0.19681
KY21.Chr1.1618.v1.SL1-1	KY21.Chr1.1618	ALPL	HGNC:438	2	0.000164631	0.000183095	0.000163742	0.000113431	0.00809323	0.029147	0.252707	0.709428
KY21.Chr1.1622.v2.ND2-1	KY21.Chr1.1622	MAGEL2	HGNC:6814	10	0.217363	0.193221	0.0928163	0.0505241	0.0608145	0.0821959	0.134339	0.168726
KY21.Chr1.1631.v1.SL2-1	KY21.Chr1.1631	LSM12	HGNC:26407	6	0.117715	0.126026	0.129176	0.124555	0.123686	0.124889	0.124611	0.129341
KY21.Chr1.1632.v1.nonSL4-1	KY21.Chr1.1632	DTD2	HGNC:20277	2	0.0831285	0.0719577	0.10239	0.152571	0.140131	0.137691	0.15643	0.1557
KY21.Chr1.1636.v1.SL1-1	KY21.Chr1.1636	STRADA	HGNC:30172	5	0.130252	0.12165	0.126852	0.115711	0.118933	0.136254	0.11669	0.133658
KY21.Chr1.1637.v1.nonSL1-1	KY21.Chr1.1637	PCNX2	HGNC:8736	2	0.0544941	0.062281	0.0579752	0.0464407	0.0961051	0.203754	0.224153	0.254797
KY21.Chr1.1639.v1.nonSL1-1	KY21.Chr1.1639	HEXIM1	HGNC:24953	1	0.101116	0.0958728	0.165504	0.140629	0.114032	0.148273	0.119134	0.115439
KY21.Chr1.164.v1.nonSL1-1	KY21.Chr1.164	NA	NA	6	0.113865	0.123054	0.131092	0.0542849	0.0854064	0.106298	0.167486	0.218513
KY21.Chr1.1640.v2.SL3-1	KY21.Chr1.1640	ABI1	HGNC:11320	8	0.129375	0.114598	0.119298	0.132842	0.130653	0.122758	0.119097	0.131379
KY21.Chr1.1641.v2.nonSL2-1	KY21.Chr1.1641	NA	NA	11	0.119014	0.10934	0.111119	0.112732	0.111303	0.119772	0.148982	0.167737
KY21.Chr1.1642.v1.nonSL1-1	KY21.Chr1.1642	MYL1	HGNC:7582	5	0.0167815	0.00940217	0.0275247	0.0221996	0.03653	0.127049	0.266565	0.493947
KY21.Chr1.1649.v1.ND1-1	KY21.Chr1.1649	TMUB1	HGNC:21709	8	0.121525	0.118427	0.125305	0.11018	0.123414	0.119503	0.13776	0.143885
KY21.Chr1.165.v2.ND1-1	KY21.Chr1.165	TIMELESS	HGNC:11813	16	0.134867	0.124804	0.153795	0.112053	0.121694	0.115098	0.120311	0.117378
KY21.Chr1.1651.v1.SL1-1	KY21.Chr1.1651	AGAP1	HGNC:16922	4	0.0584948	0.0605943	0.113339	0.16068	0.160235	0.171663	0.129396	0.145599
KY21.Chr1.1653.v1.SL1-1	KY21.Chr1.1653	RETREG3	HGNC:27258	1	0.0723159	0.0767248	0.168621	0.110027	0.106365	0.113805	0.17449	0.177651
KY21.Chr1.1659.v1.SL1-1	KY21.Chr1.1659	IL6ST	HGNC:6021	5	0.102071	0.106164	0.104829	0.107623	0.112874	0.120298	0.172441	0.173699
KY21.Chr1.1660.v1.SL1-1	KY21.Chr1.1660	DHRS13	HGNC:28326	8	0.0956623	0.0884387	0.094399	0.116516	0.16499	0.111752	0.155797	0.172444
KY21.Chr1.1661.v2.SL1-1	KY21.Chr1.1661	EXOSC7	HGNC:28112	4	0.121399	0.131458	0.119691	0.104726	0.110499	0.131977	0.147297	0.132953
KY21.Chr1.1662.v1.nonSL2-1	KY21.Chr1.1662	BRD7	HGNC:14310	7	0.116573	0.115887	0.124261	0.119746	0.126649	0.133966	0.131538	0.13138
KY21.Chr1.1663.v1.SL1-1	KY21.Chr1.1663	ATP6V1D	HGNC:13527	8	0.113828	0.102591	0.116886	0.131454	0.129514	0.118256	0.138023	0.149449
KY21.Chr1.1664.v1.nonSL1-1	KY21.Chr1.1664	THOC6	HGNC:28369	8	0.109508	0.105992	0.124276	0.103012	0.121871	0.114949	0.156077	0.164315
KY21.Chr1.1667.v1.SL1-1	KY21.Chr1.1667	CRPPA	HGNC:37276	2	0.137996	0.121418	0.128541	0.132308	0.139084	0.132424	0.0985705	0.109659
KY21.Chr1.1672.v1.SL1-1	KY21.Chr1.1672	G3BP2	HGNC:30291	25	0.120426	0.115089	0.130569	0.118362	0.123414	0.129909	0.136097	0.126134
KY21.Chr1.1676.v1.SL1-1	KY21.Chr1.1676	TRIML2	HGNC:26378	4	0.0773887	0.0741896	0.0859451	0.154036	0.16552	0.164277	0.146083	0.13256
KY21.Chr1.1677.v1.SL1-1	KY21.Chr1.1677	CRISPLD2	HGNC:25248	6	0.0894316	0.0896933	0.0922388	0.144098	0.138597	0.142584	0.158272	0.145086
KY21.Chr1.1679.v1.nonSL2-1	KY21.Chr1.1679	NCOA4	HGNC:7671	1	0.0251263	0.029492	0.0913832	0.117347	0.151314	0.200348	0.22051	0.16448
KY21.Chr1.1681.v1.SL2-1	KY21.Chr1.1681	TMEM177	HGNC:28143	7	0.113374	0.105554	0.139896	0.127951	0.135009	0.127345	0.126744	0.124126
KY21.Chr1.1682.v1.ND1-1	KY21.Chr1.1682	CREB1	HGNC:2345	1	0.0928167	0.114123	0.10219	0.11286	0.181215	0.116015	0.14715	0.13363
KY21.Chr1.1682.v5.ND1-2	KY21.Chr1.1682	CREB1	HGNC:2345	2	0.0894199	0.0762756	0.0768765	0.0762407	0.090557	0.144648	0.199699	0.246283
KY21.Chr1.1683.v1.ND1-1	KY21.Chr1.1683	NFX1	HGNC:7803	7	0.096334	0.0942638	0.117916	0.140449	0.15063	0.129062	0.145229	0.126116
KY21.Chr1.1685.v1.SL1-1	KY21.Chr1.1685	PATL1	HGNC:26721	4	0.123623	0.124517	0.126591	0.123571	0.128754	0.11394	0.124895	0.134109
KY21.Chr1.169.v1.nonSL2-1	KY21.Chr1.169	ZBED4	HGNC:20721	2	0.0825367	0.0804823	0.113973	0.150699	0.163278	0.127658	0.137797	0.143575
KY21.Chr1.1690.v1.SL1-2	KY21.Chr1.1690	KANSL2	HGNC:26024	6	0.104686	0.101856	0.117124	0.117416	0.126088	0.138044	0.147827	0.146959
KY21.Chr1.1696.v1.nonSL1-1	KY21.Chr1.1696	DHX34	HGNC:16719	6	0.121859	0.118675	0.128062	0.122124	0.131554	0.124309	0.129188	0.124229
KY21.Chr1.1697.v1.nonSL2-1	KY21.Chr1.1697	CCDC51	HGNC:25714	7	0.107317	0.101066	0.135969	0.117526	0.127366	0.13563	0.144256	0.13087
KY21.Chr1.1698.v2.ND2-1	KY21.Chr1.1698	VPS53	HGNC:25608	14	0.110681	0.102125	0.117544	0.110748	0.136766	0.12334	0.157184	0.141612
KY21.Chr1.17.v1.SL1-1	KY21.Chr1.17	RTF2	HGNC:15890	1	0.0292104	0.049982	0.148362	0.0977232	0.116451	0.199097	0.192445	0.16673
KY21.Chr1.1702.v2.nonSL4-1	KY21.Chr1.1702	PPP2R3A	HGNC:9307	2	0.125763	0.0957461	0.0803883	0.103337	0.0998039	0.145372	0.160151	0.189439
KY21.Chr1.1703.v2.SL7-1	KY21.Chr1.1703	SEC62	HGNC:11846	3	0.10946	0.103594	0.114586	0.114796	0.117556	0.111979	0.148132	0.179898
KY21.Chr1.1704.v1.nonSL5-1	KY21.Chr1.1704	THOP1	HGNC:11793	1	0.243999	0.0905719	0.0725915	0.063534	0.0630258	0.11468	0.146246	0.205352
KY21.Chr1.171.v1.SL1-1	KY21.Chr1.171	CBX3	HGNC:1553	2	0.0809076	0.0780344	0.0913619	0.107707	0.138831	0.140235	0.194199	0.168723
KY21.Chr1.1714.v1.ND1-1	KY21.Chr1.1714	MAP1A	HGNC:6835	2	0.241101	0.0251851	0.00620149	0.00248861	0.0743203	0.0673618	0.218143	0.365198
KY21.Chr1.1715.v2.SL1-2	KY21.Chr1.1715	CA2	HGNC:1373	7	0.10175	0.0980479	0.104597	0.127391	0.12172	0.129581	0.161276	0.155636
KY21.Chr1.1716.v1.nonSL12-1	KY21.Chr1.1716	CDK2	HGNC:1771	2	0.0323712	0.0320943	0.0368149	0.0658755	0.132571	0.188655	0.239032	0.272586
KY21.Chr1.1717.v1.nonSL5-1	KY21.Chr1.1717	HAT1	HGNC:4821	21	0.128378	0.124127	0.1272	0.123627	0.124724	0.120672	0.129448	0.121824
KY21.Chr1.172.v2.nonSL8-1	KY21.Chr1.172	HNRNPA1L2	HGNC:27067	10	0.0957169	0.101448	0.109974	0.125369	0.14035	0.120187	0.144924	0.162031
KY21.Chr1.1722.v1.SL1-1	KY21.Chr1.1722	SLC49A4	HGNC:16628	1	0.152395	0.156312	0.147633	0.112988	0.10681	0.101718	0.119764	0.102381
KY21.Chr1.1723.v1.nonSL4-1	KY21.Chr1.1723	PPP2R1A	HGNC:9302	22	0.118635	0.110506	0.132561	0.117769	0.127896	0.121955	0.134105	0.136573
KY21.Chr1.1724.v2.nonSL2-1	KY21.Chr1.1724	SFXN2	HGNC:16086	8	0.0452552	0.05267	0.072781	0.104454	0.138253	0.170427	0.206738	0.209422
KY21.Chr1.1725.v1.SL1-1	KY21.Chr1.1725	BNIP3	HGNC:1084	2	0.128211	0.11425	0.156966	0.136725	0.142181	0.162401	0.0991781	0.060089
KY21.Chr1.1726.v1.SL1-1	KY21.Chr1.1726	MRPL35	HGNC:14489	7	0.134069	0.15403	0.161099	0.126563	0.131595	0.0991315	0.108418	0.085095
KY21.Chr1.1727.v1.SL2-1	KY21.Chr1.1727	PSMB2	HGNC:9539	10	0.138314	0.140866	0.138427	0.118742	0.116118	0.114495	0.126797	0.106241
KY21.Chr1.173.v1.SL2-1	KY21.Chr1.173	TSPAN31	HGNC:10539	3	0.0953599	0.0974996	0.104279	0.101373	0.113777	0.116266	0.168082	0.203363
KY21.Chr1.1730.v1.SL1-1	KY21.Chr1.1730	KIF17	HGNC:19167	4	0.110342	0.112581	0.142176	0.113412	0.126051	0.132323	0.135003	0.128114
KY21.Chr1.1734.v1.ND1-1	KY21.Chr1.1734	YME1L1	HGNC:12843	22	0.0875856	0.0845773	0.120267	0.113357	0.142278	0.13382	0.158554	0.159562
KY21.Chr1.1737.v1.SL2-1	KY21.Chr1.1737	SORT1	HGNC:11186	15	0.155459	0.148272	0.146204	0.101456	0.104674	0.104495	0.118345	0.121096
KY21.Chr1.174.v1.SL3-1	KY21.Chr1.174	NAA38	HGNC:28212	1	0.121261	0.110402	0.128416	0.127432	0.138251	0.141304	0.118997	0.113937
KY21.Chr1.1740.v1.SL1-1	KY21.Chr1.1740	TCTE1	HGNC:11693	1	0.130475	0.126869	0.12833	0.104882	0.107817	0.107153	0.145814	0.148659
KY21.Chr1.1742.v1.SL1-1	KY21.Chr1.1742	BAZ2B	HGNC:963	4	0.109294	0.0956915	0.108315	0.102622	0.0955619	0.110642	0.175533	0.202341
KY21.Chr1.1744.v1.nonSL4-1	KY21.Chr1.1744	ADCK1	HGNC:19038	4	0.0954252	0.0929625	0.108054	0.107121	0.116304	0.114679	0.194152	0.171302
KY21.Chr1.175.v2.nonSL3-1	KY21.Chr1.175	SAP30L	HGNC:25663	1	0.116613	0.110425	0.117608	0.131118	0.132945	0.108691	0.133061	0.14954
KY21.Chr1.1750.v1.nonSL10-1	KY21.Chr1.1750	JMJD6	HGNC:19355	4	0.00137929	0.00173211	0.00341979	0.00701788	0.0312843	0.115971	0.32383	0.515366
KY21.Chr1.1752.v1.SL1-1	KY21.Chr1.1752	KLHDC1	HGNC:19836	10	0.117537	0.114232	0.132966	0.140149	0.146854	0.127623	0.110473	0.110166
KY21.Chr1.1755.v1.nonSL4-1	KY21.Chr1.1755	BHMT	HGNC:1047	1	0.191336	0.156484	0.158778	0.098188	0.0978902	0.113836	0.0921832	0.0913041
KY21.Chr1.1758.v1.ND1-1	KY21.Chr1.1758	BHMT	HGNC:1047	2	0.200914	0.15808	0.142105	0.106307	0.116779	0.108752	0.0833025	0.0837603
KY21.Chr1.176.v1.nonSL12-1	KY21.Chr1.176	ATP5MC2	HGNC:842	5	0.131883	0.11988	0.121613	0.126473	0.120802	0.12541	0.128579	0.12536
KY21.Chr1.1761.v1.nonSL2-1	KY21.Chr1.1761	UBE2M	HGNC:12491	6	0.10086	0.10119	0.117128	0.130829	0.136403	0.139965	0.135684	0.137941
KY21.Chr1.1762.v1.ND1-1	KY21.Chr1.1762	EHD3	HGNC:3244	24	0.124296	0.131104	0.125398	0.129397	0.119989	0.132343	0.121892	0.115581
KY21.Chr1.1764.v1.SL1-1	KY21.Chr1.1764	YRDC	HGNC:28905	14	0.0764726	0.0733472	0.102998	0.119147	0.13556	0.173614	0.1679	0.150962
KY21.Chr1.1771.v1.SL1-1	KY21.Chr1.1771	RHOB	HGNC:668	1	0.160435	0.148807	0.151147	0.10174	0.123072	0.100512	0.107717	0.10657
KY21.Chr1.1772.v1.SL1-1	KY21.Chr1.1772	CHKB	HGNC:1938	1	0.0598038	0.0616628	0.0919697	0.115593	0.13685	0.15502	0.164897	0.214203
KY21.Chr1.1775.v1.SL1-1	KY21.Chr1.1775	NLE1	HGNC:19889	8	0.0985827	0.093945	0.0993031	0.128317	0.140228	0.144851	0.146706	0.148068
KY21.Chr1.1779.v1.nonSL1-1	KY21.Chr1.1779	GRHL1	HGNC:17923	1	0.000430327	0.000485267	0.000437875	0.000153204	0.213172	0.238003	0.287477	0.259841
KY21.Chr1.178.v1.nonSL6-1	KY21.Chr1.178	RDH14	HGNC:19979	2	0.108614	0.096308	0.0962974	0.119123	0.0915237	0.0853787	0.20633	0.196425
KY21.Chr1.1783.v1.nonSL14-1	KY21.Chr1.1783	SUCLA2	HGNC:11448	41	0.125288	0.115189	0.136557	0.112424	0.116556	0.116494	0.135489	0.142002
KY21.Chr1.1784.v1.nonSL4-1	KY21.Chr1.1784	TWF2	HGNC:9621	11	0.137422	0.108679	0.122166	0.109652	0.114791	0.128726	0.135677	0.142887
KY21.Chr1.1786.v1.nonSL1-1	KY21.Chr1.1786	FUCA2	HGNC:4008	3	0.0950513	0.0880315	0.0779083	0.200691	0.162899	0.17395	0.0988376	0.102631
KY21.Chr1.1789.v1.SL1-1	KY21.Chr1.1789	CCDC50	HGNC:18111	1	0.127375	0.117552	0.118574	0.115349	0.119913	0.126966	0.145982	0.128288
KY21.Chr1.1790.v1.SL1-1	KY21.Chr1.1790	TKT	HGNC:11834	41	0.126433	0.119524	0.125755	0.120308	0.127316	0.127021	0.119834	0.133809
KY21.Chr1.1791.v1.SL5-1	KY21.Chr1.1791	UTP3	HGNC:24477	3	0.0321732	0.0405184	0.0501631	0.101734	0.148706	0.178363	0.206461	0.241881
KY21.Chr1.1792.v1.nonSL2-1	KY21.Chr1.1792	PGD	HGNC:8891	31	0.124829	0.117199	0.130714	0.119398	0.119711	0.113019	0.132438	0.142691
KY21.Chr1.1793.v1.SL2-1	KY21.Chr1.1793	RPP21	HGNC:21300	1	0.108547	0.104339	0.107174	0.107214	0.118594	0.126699	0.162555	0.164878
KY21.Chr1.1798.v1.ND1-1	KY21.Chr1.1798	CASZ1	HGNC:26002	4	0.00710027	0.0119787	0.0325753	0.0648269	0.116551	0.19816	0.256433	0.312375
KY21.Chr1.18.v1.nonSL3-1	KY21.Chr1.18	TOR1B	HGNC:11995	2	0.0843006	0.0668155	0.105775	0.169565	0.174188	0.162779	0.0814942	0.155082
KY21.Chr1.1802.v1.SL1-1	KY21.Chr1.1802	RNF13	HGNC:10057	1	0.0977875	0.0929854	0.0994059	0.113625	0.123516	0.130753	0.161509	0.180417
KY21.Chr1.1803.v1.SL1-1	KY21.Chr1.1803	SCYL2	HGNC:19286	7	0.0856866	0.0792928	0.106	0.122003	0.146199	0.169694	0.148647	0.142478
KY21.Chr1.181.v1.nonSL3-1	KY21.Chr1.181	CLNS1A	HGNC:2080	1	0.140245	0.127618	0.138247	0.11712	0.115805	0.12201	0.116867	0.122089
KY21.Chr1.1813.v1.nonSL2-1	KY21.Chr1.1813	DHX37	HGNC:17210	17	0.296631	0.244266	0.0347928	0.0288834	0.0642991	0.0962528	0.108082	0.126793
KY21.Chr1.1815.v1.nonSL4-2	KY21.Chr1.1815	RAE1	HGNC:9828	6	0.114979	0.115751	0.133221	0.120895	0.12753	0.11107	0.14654	0.130013
KY21.Chr1.1816.v1.SL3-1	KY21.Chr1.1816	TMEM214	HGNC:25983	23	0.108495	0.114017	0.122301	0.11833	0.12375	0.120326	0.146378	0.146403
KY21.Chr1.182.v1.nonSL6-1	KY21.Chr1.182	MTX1	HGNC:7504	4	0.136989	0.125674	0.138352	0.121612	0.111108	0.108657	0.125733	0.131874
KY21.Chr1.1821.v2.nonSL1-2	KY21.Chr1.1821	KHDRBS3	HGNC:18117	17	0.0878472	0.0951941	0.104047	0.114156	0.126855	0.143719	0.158079	0.170103
KY21.Chr1.1824.v1.SL1-1	KY21.Chr1.1824	D2HGDH	HGNC:28358	4	0.115758	0.114561	0.1199	0.142589	0.1291	0.139606	0.118645	0.119841
KY21.Chr1.1826.v2.SL1-1	KY21.Chr1.1826	ZNF609	HGNC:29003	9	0.0916143	0.0984835	0.0930845	0.131732	0.136093	0.179715	0.139314	0.129964
KY21.Chr1.183.v1.SL2-1	KY21.Chr1.183	TACC3	HGNC:11524	31	0.167686	0.165855	0.146215	0.146835	0.134606	0.10436	0.0781827	0.0562618
KY21.Chr1.1831.v1.SL1-1	KY21.Chr1.1831	PEX16	HGNC:8857	3	0.11791	0.0879234	0.106418	0.0861602	0.136847	0.13288	0.163426	0.168436
KY21.Chr1.1832.v1.ND1-1	KY21.Chr1.1832	NTPCR	HGNC:28204	6	0.127744	0.127413	0.157991	0.13583	0.110093	0.125404	0.119328	0.0961974
KY21.Chr1.1834.v1.SL1-1	KY21.Chr1.1834	HIP1	HGNC:4913	12	0.158813	0.146668	0.0795801	0.0608258	0.0851464	0.12062	0.159772	0.188574
KY21.Chr1.1840.v1.SL1-1	KY21.Chr1.1840	API5	HGNC:594	18	0.0967023	0.0969054	0.111512	0.109072	0.124919	0.14243	0.152289	0.166169
KY21.Chr1.1841.v1.nonSL1-1	KY21.Chr1.1841	DGUOK	HGNC:2858	2	0.0012286	0.00597899	0.0623627	0.103941	0.176513	0.208185	0.230328	0.211462
KY21.Chr1.1842.v2.nonSL6-1	KY21.Chr1.1842	MIB1	HGNC:21086	6	0.1073	0.102161	0.120835	0.136596	0.141671	0.134115	0.129798	0.127523
KY21.Chr1.1847.v2.SL1-2	KY21.Chr1.1847	ARL8A	HGNC:25192	5	0.111102	0.113471	0.141976	0.134567	0.122539	0.106652	0.135257	0.134436
KY21.Chr1.185.v1.SL1-1	KY21.Chr1.185	AMOTL1	HGNC:17811	8	0.0924443	0.0889519	0.108018	0.122778	0.148772	0.150818	0.163736	0.124483
KY21.Chr1.1850.v2.nonSL4-1	KY21.Chr1.1850	VPS33A	HGNC:18179	10	0.119068	0.113107	0.15365	0.112278	0.115956	0.11541	0.141719	0.128812
KY21.Chr1.1852.v1.SL1-1	KY21.Chr1.1852	SORD	HGNC:11184	6	0.120003	0.105498	0.104849	0.142232	0.123292	0.123734	0.145646	0.134746
KY21.Chr1.1854.v1.SL2-1	KY21.Chr1.1854	POLK	HGNC:9183	1	0.178966	0.180513	0.116925	0.138917	0.153108	0.151311	0.0801698	9.01086049230778e-05
KY21.Chr1.1855.v2.SL1-2	KY21.Chr1.1855	VPS18	HGNC:15972	9	0.12539	0.120143	0.128362	0.106837	0.107011	0.112504	0.145321	0.154433
KY21.Chr1.1856.v2.nonSL1-2	KY21.Chr1.1856	MRPL24	HGNC:14037	12	0.136943	0.129426	0.137365	0.123377	0.126378	0.120622	0.118234	0.107655
KY21.Chr1.1857.v1.nonSL3-1	KY21.Chr1.1857	TSTD1	HGNC:35410	9	0.107641	0.108815	0.110077	0.136433	0.140626	0.137848	0.132424	0.126135
KY21.Chr1.1860.v1.SL1-1	KY21.Chr1.1860	SLCO1C1	HGNC:13819	1	0.189705	0.174287	0.136449	0.153122	0.0623301	0.0705939	0.107407	0.106105
KY21.Chr1.1862.v1.ND1-1	KY21.Chr1.1862	FUT6	HGNC:4017	3	0.107185	0.112613	0.0773539	0.0980082	0.125977	0.160969	0.158929	0.158965
KY21.Chr1.1863.v1.ND1-1	KY21.Chr1.1863	FUT7	HGNC:4018	8	0.00623079	0.00612334	0.00617442	0.009731	0.0983373	0.21605	0.322303	0.335051
KY21.Chr1.1865.v1.SL1-2	KY21.Chr1.1865	UGGT1	HGNC:15663	63	0.111955	0.113629	0.118019	0.122429	0.122562	0.117505	0.147666	0.146235
KY21.Chr1.1866.v1.nonSL3-1	KY21.Chr1.1866	GPD2	HGNC:4456	10	0.121848	0.105184	0.110274	0.118867	0.117733	0.123336	0.147376	0.155382
KY21.Chr1.1867.v1.nonSL2-1	KY21.Chr1.1867	SUOX	HGNC:11460	10	0.111269	0.105038	0.112219	0.118019	0.124127	0.128156	0.151993	0.149179
KY21.Chr1.1869.v1.nonSL2-1	KY21.Chr1.1869	POLD3	HGNC:20932	17	0.114251	0.115766	0.128295	0.132789	0.135895	0.130886	0.125177	0.116941
KY21.Chr1.1874.v1.SL1-2	KY21.Chr1.1874	EDEM1	HGNC:18967	4	0.137943	0.138969	0.143224	0.130217	0.11415	0.10451	0.113651	0.117335
KY21.Chr1.1878.v1.SL1-1	KY21.Chr1.1878	XDH	HGNC:12805	32	0.119234	0.137083	0.12001	0.104671	0.100952	0.119064	0.148127	0.150859
KY21.Chr1.1879.v1.SL1-1	KY21.Chr1.1879	YOD1	HGNC:25035	8	0.0965412	0.094674	0.109847	0.0995311	0.107138	0.121473	0.181305	0.189491
KY21.Chr1.188.v1.SL1-1	KY21.Chr1.188	EPHA4	HGNC:3388	7	0.0741406	0.0755476	0.106035	0.112516	0.142689	0.167431	0.162288	0.159352
KY21.Chr1.1886.v1.ND1-2	KY21.Chr1.1886	NUDT21	HGNC:13870	3	0.111115	0.0954998	0.106379	0.121124	0.105204	0.126511	0.157728	0.176438
KY21.Chr1.1889.v1.SL1-1	KY21.Chr1.1889	PSMC3IP	HGNC:17928	2	0.0721998	0.0890139	0.118881	0.155262	0.152725	0.151602	0.147105	0.113211
KY21.Chr1.189.v1.SL2-1	KY21.Chr1.189	EPHA4	HGNC:3388	7	0.0511013	0.0452156	0.0524451	0.0403224	0.0561869	0.183787	0.288843	0.282098
KY21.Chr1.1890.v1.ND1-1	KY21.Chr1.1890	CCDC150	HGNC:26834	13	0.143964	0.141931	0.158852	0.12683	0.136661	0.101013	0.105425	0.0853251
KY21.Chr1.1891.v1.nonSL2-1	KY21.Chr1.1891	CAPZB	HGNC:1491	33	0.129172	0.115657	0.12321	0.110269	0.112784	0.11991	0.143739	0.145258
KY21.Chr1.1893.v1.nonSL7-1	KY21.Chr1.1893	MRPL22	HGNC:14480	6	0.125593	0.119698	0.137324	0.126423	0.118044	0.139051	0.142013	0.0918539
KY21.Chr1.1894.v1.nonSL5-2	KY21.Chr1.1894	UQCC2	HGNC:21237	7	0.139322	0.137607	0.135775	0.110188	0.100543	0.110415	0.142843	0.123308
KY21.Chr1.1895.v1.SL1-1	KY21.Chr1.1895	ZNF782	HGNC:33110	1	0.0580414	0.104378	0.101829	0.154655	0.153663	0.163844	0.139901	0.123688
KY21.Chr1.1899.v1.SL1-1	KY21.Chr1.1899	AKR1C2	HGNC:385	5	0.00182801	0.00170673	0.00890629	0.000335871	0.00791334	0.0885088	0.350834	0.539967
KY21.Chr1.1901.v1.nonSL1-3	KY21.Chr1.1901	TM9SF2	HGNC:11865	8	0.103307	0.0975441	0.109185	0.106986	0.113729	0.131575	0.154005	0.183669
KY21.Chr1.1905.v1.SL1-1	KY21.Chr1.1905	RPGRIP1L	HGNC:29168	4	0.233837	0.20883	0.155054	0.0760013	0.058388	0.0866893	0.0992429	0.081958
KY21.Chr1.191.v1.SL1-1	KY21.Chr1.191	NCS1	HGNC:3953	1	0.000252268	0.000286022	0.000259879	0.000185055	0.021962	0.0469308	0.187239	0.742885
KY21.Chr1.1916.v1.nonSL1-1	KY21.Chr1.1916	B3GALT1	HGNC:916	2	0.000306004	0.000213562	0.0264605	0.0291559	0.0720712	0.147489	0.256691	0.467613
KY21.Chr1.1918.v1.ND1-1	KY21.Chr1.1918	FAM13A	HGNC:19367	1	0.0289342	0.0163565	0.0699934	0.208449	0.207106	0.162159	0.115072	0.19193
KY21.Chr1.1920.v2.SL2-2	KY21.Chr1.1920	REEP2	HGNC:17975	3	0.084009	0.0833485	0.0971885	0.0861334	0.102202	0.151519	0.196578	0.199022
KY21.Chr1.1921.v2.ND2-1	KY21.Chr1.1921	PPP1R7	HGNC:9295	10	0.126097	0.118381	0.128651	0.115852	0.116961	0.120557	0.133561	0.13994
KY21.Chr1.1922.v1.SL1-1	KY21.Chr1.1922	FRK	HGNC:3955	2	0.0231857	0.0292774	0.100809	0.117544	0.148434	0.172928	0.209109	0.198714
KY21.Chr1.1927.v1.SL2-1	KY21.Chr1.1927	TMEM86A	HGNC:26890	1	2.24784702017128e-05	0.0192814	0.0576161	0.0803648	0.126411	0.225409	0.19172	0.299175
KY21.Chr1.1929.v1.nonSL2-1	KY21.Chr1.1929	EDC3	HGNC:26114	4	0.00980896	0.0197969	0.105672	0.0924817	0.183466	0.250455	0.163496	0.174824
KY21.Chr1.193.v1.nonSL2-1	KY21.Chr1.193	TENT2	HGNC:26776	6	0.116301	0.113843	0.127361	0.120351	0.132693	0.123964	0.137484	0.128003
KY21.Chr1.1930.v2.SL2-1	KY21.Chr1.1930	SLCO1B7	HGNC:32934	7	0.17597	0.182074	0.167933	0.11722	0.093575	0.0815042	0.0981814	0.0835429
KY21.Chr1.1934.v1.nonSL4-1	KY21.Chr1.1934	DNAJB12	HGNC:14891	9	0.0743005	0.0808732	0.121232	0.127948	0.121753	0.125776	0.1665	0.181618
KY21.Chr1.1935.v1.SL1-1	KY21.Chr1.1935	ACSS3	HGNC:24723	8	0.0607945	0.0656457	0.0863723	0.109715	0.131595	0.154152	0.184844	0.206882
KY21.Chr1.1937.v1.nonSL25-1	KY21.Chr1.1937	SF3B5	HGNC:21083	2	0.071531	0.136798	0.232508	0.101628	0.108732	0.108197	0.127271	0.113336
KY21.Chr1.1938.v1.nonSL1-1	KY21.Chr1.1938	RIC8A	HGNC:29550	11	0.0812281	0.0763609	0.098317	0.130278	0.141078	0.141543	0.159031	0.172165
KY21.Chr1.1942.v1.ND1-1	KY21.Chr1.1942	NDC80	HGNC:16909	12	0.11015	0.109126	0.135192	0.170046	0.166453	0.112552	0.103728	0.0927525
KY21.Chr1.1946.v1.SL1-1	KY21.Chr1.1946	LRRC20	HGNC:23421	8	0.0927886	0.0836479	0.105497	0.116801	0.125445	0.132048	0.157727	0.186045
KY21.Chr1.195.v1.SL2-1	KY21.Chr1.195	COA4	HGNC:24604	2	0.0882002	0.104853	0.11064	0.120835	0.129551	0.166488	0.135888	0.143545
KY21.Chr1.1952.v1.SL1-1	KY21.Chr1.1952	NCSTN	HGNC:17091	13	0.110562	0.104637	0.110189	0.114632	0.126612	0.126346	0.146474	0.160548
KY21.Chr1.1953.v1.SL1-2	KY21.Chr1.1953	COQ3	HGNC:18175	1	0.191528	0.160041	0.211484	0.040622	0.0608859	0.0707993	0.0667693	0.197871
KY21.Chr1.196.v1.nonSL1-1	KY21.Chr1.196	NDUFS7	HGNC:7714	11	0.120683	0.12319	0.129566	0.129877	0.144415	0.125204	0.117776	0.10929
KY21.Chr1.1960.v1.nonSL1-1	KY21.Chr1.1960	PAGR1	HGNC:28707	1	0.109239	0.102455	0.112702	0.150103	0.152236	0.169385	0.121203	0.0826764
KY21.Chr1.1961.v1.SL2-1	KY21.Chr1.1961	PPP1R35	HGNC:28320	6	0.158404	0.172538	0.180889	0.158436	0.138148	0.108722	0.0534353	0.0294271
KY21.Chr1.1963.v1.ND1-1	KY21.Chr1.1963	MFSD5	HGNC:28156	1	0.145879	0.158013	0.178111	0.0929779	0.0934976	0.106651	0.118631	0.106239
KY21.Chr1.1964.v1.SL1-1	KY21.Chr1.1964	PRPF18	HGNC:17351	7	0.0712723	0.0789152	0.101807	0.145812	0.151139	0.161133	0.150057	0.139864
KY21.Chr1.1965.v1.SL2-1	KY21.Chr1.1965	GABARAP	HGNC:4067	2	0.0908413	0.0813906	0.102458	0.10193	0.124149	0.151244	0.183719	0.16427
KY21.Chr1.1966.v1.SL1-1	KY21.Chr1.1966	PLS3	HGNC:9091	28	0.143588	0.0651109	0.0776345	0.121019	0.137624	0.147036	0.120117	0.187871
KY21.Chr1.1968.v1.SL1-1	KY21.Chr1.1968	HACD2	HGNC:9640	3	0.0992403	0.11727	0.123304	0.106931	0.115435	0.111504	0.150067	0.176249
KY21.Chr1.1969.v1.nonSL1-1	KY21.Chr1.1969	CCDC112	HGNC:28599	3	0.112768	0.108485	0.135252	0.129642	0.120589	0.135031	0.117609	0.140624
KY21.Chr1.197.v1.ND1-1	KY21.Chr1.197	HDAC2	HGNC:4853	10	0.121205	0.111197	0.137817	0.123412	0.135953	0.124597	0.132271	0.113549
KY21.Chr1.1970.v1.SL1-1	KY21.Chr1.1970	CPT2	HGNC:2330	28	0.137912	0.133696	0.13557	0.114492	0.120804	0.113838	0.124922	0.118767
KY21.Chr1.1972.v1.ND1-1	KY21.Chr1.1972	B3GNT2	HGNC:15629	8	0.0769071	0.0812257	0.119373	0.107805	0.127257	0.146045	0.158121	0.183265
KY21.Chr1.1973.v3.SL1-3	KY21.Chr1.1973	ECE2	HGNC:13275	2	0.0265798	0.0410945	0.0722737	0.0944502	0.128264	0.164582	0.218452	0.254304
KY21.Chr1.1974.v1.SL1-1	KY21.Chr1.1974	TMEM8B	HGNC:21427	1	0.0998839	0.0904195	0.106545	0.120994	0.134349	0.138865	0.152902	0.156042
KY21.Chr1.1978.v1.SL1-1	KY21.Chr1.1978	HIBADH	HGNC:4907	11	0.0882242	0.0990374	0.0876142	0.130766	0.135293	0.121064	0.201998	0.136003
KY21.Chr1.1979.v1.SL1-1	KY21.Chr1.1979	PSMD3	HGNC:9560	33	0.119683	0.116199	0.126539	0.125747	0.126128	0.118026	0.131349	0.136328
KY21.Chr1.1983.v1.SL1-1	KY21.Chr1.1983	CERS6	HGNC:23826	5	0.0608257	0.0631182	0.0887609	0.106713	0.117831	0.146672	0.201161	0.214918
KY21.Chr1.1984.v1.SL1-1	KY21.Chr1.1984	TEP1	HGNC:11726	2	0.0129162	0.0137611	0.0129238	0.248811	0.230101	0.197031	0.137255	0.147201
KY21.Chr1.1987.v1.nonSL3-1	KY21.Chr1.1987	WDR44	HGNC:30512	10	0.116847	0.114585	0.118141	0.12842	0.13183	0.130449	0.126717	0.13301
KY21.Chr1.1992.v1.SL1-1	KY21.Chr1.1992	TECTA	HGNC:11720	2	0.082061	0.0963657	0.0826227	0.0915891	0.078426	0.0428926	0.0545177	0.471525
KY21.Chr1.1995.v1.SL1-1	KY21.Chr1.1995	SCLY	HGNC:18161	7	0.104638	0.102315	0.120088	0.1225	0.1254	0.141028	0.136099	0.147931
KY21.Chr1.1996.v1.SL1-1	KY21.Chr1.1996	HTRA1	HGNC:9476	13	0.134418	0.130184	0.137605	0.122209	0.122403	0.121778	0.11607	0.115334
KY21.Chr1.1997.v1.SL1-1	KY21.Chr1.1997	HELLS	HGNC:4861	7	0.182611	0.171158	0.196028	0.14192	0.112608	0.0907709	0.0580069	0.0468966
KY21.Chr1.1999.v1.SL1-1	KY21.Chr1.1999	AADACL4	HGNC:32038	7	0.139428	0.135013	0.142677	0.105914	0.111865	0.116603	0.126407	0.122092
KY21.Chr1.2.v1.SL1-1	KY21.Chr1.2	PSMD1	HGNC:9554	39	0.12291	0.114345	0.127319	0.117434	0.122924	0.120756	0.140812	0.133499
KY21.Chr1.20.v1.nonSL1-1	KY21.Chr1.20	TENM3	HGNC:29944	1	0.128941	0.125525	0.124747	0.125842	0.135391	0.150811	0.108826	0.0999163
KY21.Chr1.200.v1.SL1-1	KY21.Chr1.200	KCNAB2	HGNC:6229	2	0.0426726	0.0454108	0.0861218	0.121359	0.155506	0.169961	0.178788	0.20018
KY21.Chr1.2001.v1.SL1-1	KY21.Chr1.2001	ACOT7	HGNC:24157	5	0.119956	0.113402	0.134746	0.118131	0.131497	0.121955	0.134493	0.125821
KY21.Chr1.2007.v1.SL1-1	KY21.Chr1.2007			1	0.0413365	0.0458941	0.0356524	0.0422614	0.0334606	0.0630025	0.329531	0.408861
KY21.Chr1.2008.v1.nonSL1-2	KY21.Chr1.2008	UBA3	HGNC:12470	11	0.119115	0.112344	0.125359	0.12442	0.124401	0.128046	0.135331	0.130983
KY21.Chr1.2009.v1.ND1-1	KY21.Chr1.2009	APOB	HGNC:603	841	0.125885	0.13348	0.129499	0.138095	0.133728	0.12492	0.11699	0.0974032
KY21.Chr1.201.v1.SL1-1	KY21.Chr1.201	MRPS11	HGNC:14050	8	0.129437	0.128938	0.125053	0.126375	0.123767	0.117181	0.124928	0.124321
KY21.Chr1.2012.v1.SL1-1	KY21.Chr1.2012	TFF1	HGNC:11755	6	0.00075247	0.000459657	0.0101513	0.000351724	0.0277125	0.152163	0.331738	0.476671
KY21.Chr1.2014.v1.ND1-1	KY21.Chr1.2014	TUBA3D	HGNC:24071	1	0.889137	0.0657399	0.00600253	0.000662873	0.000597934	0.000609263	0.00555354	0.0316973
KY21.Chr1.2015.v1.nonSL2-2	KY21.Chr1.2015	TUBA1C	HGNC:20768	2	0.350917	0.022751	0.00214447	0.000219446	9.57899758956693e-05	0.0228855	0.170899	0.430088
KY21.Chr1.2017.v1.nonSL1-1	KY21.Chr1.2017	BRD8	HGNC:19874	3	0.000662805	0.000587746	0.00757347	0.0032383	0.0251446	0.157567	0.308568	0.496658
KY21.Chr1.2019.v1.ND1-2	KY21.Chr1.2019	ACTC1	HGNC:143	54	0.0882154	0.0788717	0.0895747	0.0761742	0.0855285	0.124567	0.193253	0.263815
KY21.Chr1.2023.v1.SL1-1	KY21.Chr1.2023	PSMB1	HGNC:9537	4	0.129163	0.126357	0.133615	0.116248	0.113761	0.110886	0.136774	0.133195
KY21.Chr1.2024.v1.SL1-1	KY21.Chr1.2024	SEL1L	HGNC:10717	29	0.105261	0.103091	0.115688	0.110305	0.114634	0.122748	0.16104	0.167233
KY21.Chr1.2025.v1.nonSL5-1	KY21.Chr1.2025	TECTA	HGNC:11720	1	0.000242244	0.00026555	0.000238327	0.000124746	0.0132826	0.0688226	0.282146	0.634878
KY21.Chr1.203.v1.nonSL2-1	KY21.Chr1.203	LYPLA1	HGNC:6737	6	0.123472	0.120315	0.122534	0.121188	0.115646	0.116311	0.135996	0.144539
KY21.Chr1.2030.v1.SL1-1	KY21.Chr1.2030	POLDIP3	HGNC:23782	9	0.0148091	0.0222334	0.0492371	0.11037	0.191865	0.228557	0.197128	0.185801
KY21.Chr1.2031.v1.SL1-1	KY21.Chr1.2031	INPPL1	HGNC:6080	19	0.11483	0.117187	0.129767	0.113633	0.120314	0.130798	0.139977	0.133495
KY21.Chr1.204.v1.SL1-1	KY21.Chr1.204	SURF1	HGNC:11474	2	0.125335	0.117352	0.13147	0.119575	0.121369	0.129309	0.127945	0.127644
KY21.Chr1.2041.v1.SL1-1	KY21.Chr1.2041	FOXRED2	HGNC:26264	1	0.0778192	0.0690336	0.0552017	1.56054649918819e-06	0.0577823	0.0666969	0.202346	0.471119
KY21.Chr1.2042.v1.SL1-1	KY21.Chr1.2042	FOXRED2	HGNC:26264	5	0.0133487	0.0179568	0.0346988	0.0191284	0.0296639	0.070564	0.290732	0.523907
KY21.Chr1.2043.v1.SL1-1	KY21.Chr1.2043	FOXRED2	HGNC:26264	2	0.0282792	0.0245406	0.0365231	0.0430669	0.0451127	0.0636374	0.207028	0.551812
KY21.Chr1.2045.v1.SL1-1	KY21.Chr1.2045	FOXRED2	HGNC:26264	12	0.00464924	0.00479156	0.0125716	0.0156698	0.0174859	0.0659578	0.287165	0.591709
KY21.Chr1.2046.v1.ND1-1	KY21.Chr1.2046	KLHL5	HGNC:6356	3	0.0733411	0.0720762	0.125457	0.135606	0.144887	0.140637	0.16724	0.140756
KY21.Chr1.2047.v1.nonSL1-1	KY21.Chr1.2047	PRR11	HGNC:25619	1	0.0547172	0.193458	0.0273688	0.0438288	0.176088	0.185312	0.158761	0.160466
KY21.Chr1.2048.v1.SL1-1	KY21.Chr1.2048	MAP4	HGNC:6862	8	0.0190702	0.0269377	0.062311	0.0956741	0.156106	0.185684	0.205808	0.248409
KY21.Chr1.2049.v1.SL1-1	KY21.Chr1.2049	HERC4	HGNC:24521	20	0.126479	0.128678	0.124999	0.13074	0.121577	0.121459	0.123098	0.12297
KY21.Chr1.205.v1.SL1-1	KY21.Chr1.205	MRPL28	HGNC:14484	10	0.13803	0.137099	0.139195	0.138295	0.132147	0.11613	0.10581	0.0932947
KY21.Chr1.2051.v2.SL2-1	KY21.Chr1.2051	ASIC1	HGNC:100	3	0.0662459	0.0582257	0.110695	0.183171	0.172805	0.131103	0.117784	0.15997
KY21.Chr1.2052.v1.SL1-1	KY21.Chr1.2052	SHMT2	HGNC:10852	16	0.0544449	0.0507701	0.062241	0.0864181	0.119888	0.163129	0.208829	0.25428
KY21.Chr1.2055.v2.SL1-2	KY21.Chr1.2055	NKTR	HGNC:7833	9	0.0888952	0.092761	0.1092	0.118627	0.137697	0.158925	0.14478	0.149114
KY21.Chr1.2058.v1.nonSL3-1	KY21.Chr1.2058	STAT5A	HGNC:11366	29	0.104127	0.101177	0.113199	0.125103	0.130253	0.139374	0.138378	0.14839
KY21.Chr1.206.v2.SL1-1	KY21.Chr1.206	HNRNPK	HGNC:5044	15	0.116789	0.118881	0.125035	0.113476	0.117493	0.126221	0.140501	0.141603
KY21.Chr1.2060.v1.nonSL6-2	KY21.Chr1.2060	ERGIC1	HGNC:29205	3	0.0367959	0.0352328	0.0699228	0.0619126	0.108552	0.16536	0.207988	0.314236
KY21.Chr1.2063.v1.nonSL34-1	KY21.Chr1.2063	RACK1	HGNC:4399	25	0.123314	0.125697	0.124403	0.119224	0.124768	0.117488	0.127403	0.137703
KY21.Chr1.2065.v1.SL2-1	KY21.Chr1.2065	PPP1R13B	HGNC:14950	10	0.118468	0.104876	0.116486	0.128177	0.131886	0.141006	0.131806	0.127295
KY21.Chr1.2069.v1.nonSL6-1	KY21.Chr1.2069	PPP2CA	HGNC:9299	19	0.115244	0.111862	0.12372	0.122078	0.132337	0.119961	0.136592	0.138206
KY21.Chr1.2070.v1.nonSL2-1	KY21.Chr1.2070	FMO4	HGNC:3772	3	0.0622976	0.0715885	0.106802	0.11312	0.132896	0.157157	0.186091	0.170048
KY21.Chr1.2071.v1.SL1-1	KY21.Chr1.2071	P4HA2	HGNC:8547	13	0.107038	0.110774	0.11003	0.1313	0.130523	0.1287	0.144029	0.137607
KY21.Chr1.2079.v1.SL1-1	KY21.Chr1.2079	USP5	HGNC:12628	29	0.119426	0.118181	0.121306	0.119952	0.124719	0.123564	0.134452	0.1384
KY21.Chr1.2080.v1.SL1-1	KY21.Chr1.2080	MRPS10	HGNC:14502	5	0.07896	0.0833496	0.0813719	0.0673451	0.0768388	0.10935	0.0734353	0.429349
KY21.Chr1.2081.v1.SL1-1	KY21.Chr1.2081	PRCP	HGNC:9344	6	0.124624	0.122317	0.117321	0.135501	0.131906	0.145536	0.115597	0.107198
KY21.Chr1.2084.v1.SL1-1	KY21.Chr1.2084	TACC2	HGNC:11523	9	0.126855	0.118896	0.134803	0.126921	0.127657	0.131261	0.113346	0.120261
KY21.Chr1.209.v1.SL1-1	KY21.Chr1.209	TAOK3	HGNC:18133	21	0.115444	0.108119	0.115391	0.113014	0.131376	0.126171	0.139538	0.150946
KY21.Chr1.2094.v1.SL1-1	KY21.Chr1.2094	CHST1	HGNC:1969	1	0.018154	0.0145589	0.0245346	0.0249563	0.0896672	0.210005	0.28615	0.331974
KY21.Chr1.2095.v1.SL1-1	KY21.Chr1.2095	NEB	HGNC:7720	39	0.0118176	0.0130436	0.0141341	0.0145187	0.0126398	0.0586525	0.276297	0.598897
KY21.Chr1.2096.v1.nonSL3-1	KY21.Chr1.2096	ZEB1	HGNC:11642	2	0.00217944	0.0019334	0.00698979	0.00152757	0.110848	0.21497	0.387545	0.274008
KY21.Chr1.21.v1.nonSL2-1	KY21.Chr1.21	GSTO1	HGNC:13312	3	0.16899	0.150563	0.150113	0.118627	0.117985	0.118434	0.0931633	0.0821248
KY21.Chr1.2102.v1.SL1-1	KY21.Chr1.2102	MYO1B	HGNC:7596	1	0.134112	0.116334	0.0934061	0.148695	0.140798	0.112178	0.121631	0.132846
KY21.Chr1.2103.v1.SL1-1	KY21.Chr1.2103	CLASP1	HGNC:17088	20	0.0901609	0.0866521	0.106206	0.114181	0.1385	0.142667	0.158777	0.162857
KY21.Chr1.2106.v1.nonSL7-1	KY21.Chr1.2106	NAT9	HGNC:23133	1	0.0196555	0.0211981	0.0199263	0.000116442	4.6573901482134e-05	0.0210891	0.409807	0.508161
KY21.Chr1.2107.v2.nonSL2-1	KY21.Chr1.2107	TXNRD3	HGNC:20667	14	0.0661213	0.0668237	0.0776067	0.156022	0.177816	0.169103	0.134778	0.15173
KY21.Chr1.2108.v1.SL1-1	KY21.Chr1.2108			5	0.0912994	0.0777308	0.090727	0.105233	0.112953	0.115382	0.170092	0.236583
KY21.Chr1.211.v1.SL1-1	KY21.Chr1.211	CAPN9	HGNC:1486	8	0.0964779	0.044833	0.0660758	0.0785325	0.110201	0.174473	0.202362	0.227044
KY21.Chr1.2110.v1.SL1-1	KY21.Chr1.2110			43	0.115525	0.115542	0.120696	0.139226	0.1435	0.130844	0.129256	0.105411
KY21.Chr1.2111.v1.SL1-1	KY21.Chr1.2111	MIOS	HGNC:21905	6	0.133533	0.124621	0.130907	0.106524	0.117116	0.123336	0.130533	0.133431
KY21.Chr1.2113.v1.nonSL2-1	KY21.Chr1.2113	IDS	HGNC:5389	11	0.103787	0.104839	0.115583	0.104992	0.126683	0.122089	0.158103	0.163923
KY21.Chr1.2114.v1.ND1-1	KY21.Chr1.2114	FRK	HGNC:3955	1	0.265085	0.295481	0.326394	0.0192958	0.0404333	0.0281886	0.0249431	0.000178831
KY21.Chr1.2115.v1.SL1-1	KY21.Chr1.2115	RNF25	HGNC:14662	4	0.134817	0.137558	0.133892	0.13061	0.129816	0.108265	0.100194	0.124848
KY21.Chr1.2116.v1.SL1-1	KY21.Chr1.2116	FUCA1	HGNC:4006	17	0.104493	0.105927	0.111436	0.1511	0.142817	0.133655	0.125178	0.125395
KY21.Chr1.2117.v1.SL1-1	KY21.Chr1.2117	AHCTF1	HGNC:24618	21	0.10908	0.129265	0.117583	0.111449	0.119354	0.130935	0.138275	0.14406
KY21.Chr1.2118.v1.SL2-1	KY21.Chr1.2118	C17orf78	HGNC:26831	5	0.112433	0.105721	0.126957	0.117338	0.111348	0.12529	0.158866	0.142046
KY21.Chr1.2121.v1.SL1-1	KY21.Chr1.2121	GSK3B	HGNC:4617	8	0.0319718	0.034803	0.0606963	0.0782534	0.119457	0.185995	0.234914	0.253909
KY21.Chr1.2122.v1.SL1-1	KY21.Chr1.2122	CPNE8	HGNC:23498	3	0.0925457	0.105175	0.107444	0.0853127	0.101001	0.134527	0.150349	0.223646
KY21.Chr1.2124.v1.SL2-1	KY21.Chr1.2124	PRMT6	HGNC:18241	1	0.0677965	0.0636048	0.0968264	0.133913	0.151063	0.167088	0.167736	0.151972
KY21.Chr1.2125.v1.SL1-1	KY21.Chr1.2125	TAFAZZIN	HGNC:11577	2	0.10996	0.0792892	0.111396	0.144641	0.160618	0.133991	0.133719	0.126385
KY21.Chr1.2126.v1.nonSL1-1	KY21.Chr1.2126	GTF2F1	HGNC:4652	5	0.0988686	0.099325	0.115694	0.14467	0.151233	0.123932	0.125617	0.140659
KY21.Chr1.2127.v2.SL1-2	KY21.Chr1.2127	RFT1	HGNC:30220	1	0.0652156	0.0708013	0.0771821	0.159175	0.165175	0.147999	0.155365	0.159087
KY21.Chr1.2129.v1.SL2-1	KY21.Chr1.2129	MUC17	HGNC:16800	2	0.155592	0.151378	0.191851	0.133219	0.102579	0.0788506	0.0884706	0.0980609
KY21.Chr1.2132.v1.SL1-1	KY21.Chr1.2132	SRSF4	HGNC:10786	7	0.086287	0.0962872	0.113761	0.119713	0.130877	0.148504	0.14994	0.154631
KY21.Chr1.2134.v1.SL1-1	KY21.Chr1.2134	IFRD1	HGNC:5456	10	0.14717	0.140368	0.124653	0.148129	0.133311	0.123412	0.0950459	0.0879101
KY21.Chr1.2137.v1.SL1-1	KY21.Chr1.2137	CAMK1D	HGNC:19341	5	0.0410874	0.0404842	0.0537565	0.0736895	0.11027	0.154275	0.210945	0.315492
KY21.Chr1.2141.v1.ND1-1	KY21.Chr1.2141	COG5	HGNC:14857	15	0.106551	0.106237	0.111516	0.123656	0.136808	0.137754	0.132598	0.14488
KY21.Chr1.215.v1.SL1-1	KY21.Chr1.215			1	0.000632621	0.000661145	0.0179956	0.000406305	0.0517056	0.183224	0.36105	0.384324
KY21.Chr1.2151.v1.SL1-1	KY21.Chr1.2151	EEF1A1	HGNC:3189	26	0.256031	0.105665	0.0965149	0.0913988	0.094369	0.0968711	0.125393	0.133758
KY21.Chr1.2153.v2.ND1-1	KY21.Chr1.2153	EEF1A2	HGNC:3192	14	0.114788	0.110722	0.118412	0.113835	0.120058	0.120059	0.143877	0.158248
KY21.Chr1.2166.v1.nonSL5-1	KY21.Chr1.2166	DCAF7	HGNC:30915	7	0.0936258	0.095855	0.111632	0.115821	0.133932	0.143169	0.1483	0.157665
KY21.Chr1.2167.v1.SL1-1	KY21.Chr1.2167	ACE	HGNC:2707	12	0.647148	0.0500406	0.00970705	0.00174498	0.00413322	0.0130513	0.0586118	0.215563
KY21.Chr1.2168.v1.nonSL8-1	KY21.Chr1.2168	SLC25A44	HGNC:29036	2	0.0446993	0.0353714	0.0622789	0.0875831	0.135323	0.174593	0.201044	0.259107
KY21.Chr1.2170.v1.SL1-1	KY21.Chr1.2170	ZAP70	HGNC:12858	5	0.0987429	0.085412	0.112751	0.0984551	0.124858	0.129502	0.162727	0.187552
KY21.Chr1.2171.v1.nonSL1-1	KY21.Chr1.2171	USP37	HGNC:20063	2	0.390916	0.368427	0.0538506	0.0319339	0.0614257	0.0470471	0.0302528	0.0161475
KY21.Chr1.2172.v1.SL1-1	KY21.Chr1.2172	CCDC88C	HGNC:19967	27	0.136404	0.137876	0.156267	0.153706	0.157683	0.104523	0.0780236	0.0755163
KY21.Chr1.2174.v1.SL1-1	KY21.Chr1.2174	WBP2NL	HGNC:28389	3	0.00417738	0.00594332	0.00791291	0.00605564	0.114156	0.214252	0.328495	0.319008
KY21.Chr1.2187.v1.SL1-3	KY21.Chr1.2187	MATN2	HGNC:6908	39	0.00495178	0.00127727	0.00717415	0.00633238	0.003863	0.0101939	0.255758	0.71045
KY21.Chr1.2189.v1.ND1-1	KY21.Chr1.2189	HOXD10	HGNC:5133	2	0.000232	0.000261459	0.000237183	0.000254306	0.000203789	0.00581299	0.0672409	0.925757
KY21.Chr1.2190.v1.nonSL4-1	KY21.Chr1.2190			2	0.0434835	0.0396177	0.036247	0.0166193	0.01725	0.0657416	0.288424	0.492617
KY21.Chr1.2192.v1.SL1-1	KY21.Chr1.2192	SLC24A2	HGNC:10976	4	0.157354	0.14841	0.1816	0.122446	0.113806	0.109223	0.0919198	0.0752401
KY21.Chr1.2193.v1.nonSL2-1	KY21.Chr1.2193	ATG16L1	HGNC:21498	13	0.1189	0.11412	0.123092	0.12396	0.123702	0.121951	0.137565	0.136709
KY21.Chr1.2195.v1.nonSL3-1	KY21.Chr1.2195	SPDL1	HGNC:26010	13	0.107639	0.103291	0.117245	0.183734	0.189067	0.139115	0.0830347	0.0768727
KY21.Chr1.2196.v1.nonSL21-1	KY21.Chr1.2196	METAP1D	HGNC:32583	5	0.123102	0.118831	0.124368	0.133469	0.137242	0.133311	0.113541	0.116137
KY21.Chr1.2198.v1.SL1-1	KY21.Chr1.2198	PAN2	HGNC:20074	15	0.102724	0.0983912	0.118063	0.124117	0.127502	0.127358	0.153979	0.147866
KY21.Chr1.22.v1.ND1-1	KY21.Chr1.22	RTTN	HGNC:18654	11	0.133859	0.133916	0.134658	0.132147	0.148582	0.119866	0.115791	0.0811809
KY21.Chr1.2206.v1.nonSL5-1	KY21.Chr1.2206	NEMF	HGNC:10663	25	0.145266	0.133005	0.140478	0.10701	0.108195	0.105067	0.12949	0.131489
KY21.Chr1.2207.v2.nonSL4-1	KY21.Chr1.2207	CDV3	HGNC:26928	19	0.0933634	0.165814	0.11528	0.129052	0.132638	0.133362	0.123009	0.107482
KY21.Chr1.2208.v1.nonSL2-1	KY21.Chr1.2208	NDUFS6	HGNC:7713	13	0.121395	0.125502	0.123255	0.174293	0.125739	0.120731	0.108858	0.100226
KY21.Chr1.2209.v1.ND1-1	KY21.Chr1.2209	LTBP4	HGNC:6717	2	0.019456	0.0251531	0.0115658	0.0092727	0.0269208	0.0172916	0.12184	0.7685
KY21.Chr1.2212.v1.SL1-1	KY21.Chr1.2212	MORN1	HGNC:25852	3	0.110709	0.101989	0.0977953	0.19724	0.195615	0.139075	0.0715101	0.0860669
KY21.Chr1.2214.v1.SL1-1	KY21.Chr1.2214	CCDC39	HGNC:25244	3	0.0742065	0.0875387	0.118571	0.156428	0.137749	0.123785	0.161823	0.139897
KY21.Chr1.2219.v1.SL1-1	KY21.Chr1.2219	RNF7	HGNC:10070	2	0.128283	0.125262	0.126993	0.11596	0.11763	0.119645	0.13732	0.128907
KY21.Chr1.2220.v1.SL1-1	KY21.Chr1.2220	B3GLCT	HGNC:20207	12	0.125008	0.116126	0.13473	0.135131	0.129381	0.126563	0.123487	0.109574
KY21.Chr1.2221.v1.ND1-1	KY21.Chr1.2221	SRC	HGNC:11283	1	0.0907366	0.0839249	0.101151	0.128961	0.148547	0.131114	0.147594	0.167972
KY21.Chr1.2223.v2.nonSL3-1	KY21.Chr1.2223	MED15	HGNC:14248	6	0.120931	0.115858	0.129196	0.132774	0.133496	0.128713	0.119129	0.119902
KY21.Chr1.2232.v1.SL1-1	KY21.Chr1.2232	ACOX1	HGNC:119	14	0.122438	0.119828	0.123713	0.127011	0.126622	0.122612	0.127493	0.130282
KY21.Chr1.2234.v1.SL1-1	KY21.Chr1.2234	CHD2	HGNC:1917	1	0.0816055	0.0926465	0.138601	0.15807	0.157735	0.112929	0.128898	0.129514
KY21.Chr1.2239.v1.nonSL1-1	KY21.Chr1.2239	IFT27	HGNC:18626	8	0.0939982	0.0904497	0.105921	0.129208	0.125717	0.140044	0.152934	0.161728
KY21.Chr1.2242.v1.SL1-1	KY21.Chr1.2242	ZNF598	HGNC:28079	1	0.213795	0.136423	0.150397	0.144095	0.121925	0.0790953	0.0913888	0.0628811
KY21.Chr1.2244.v1.nonSL5-1	KY21.Chr1.2244	AKR7L	HGNC:24056	7	0.121846	0.126478	0.123828	0.12176	0.130043	0.122488	0.127091	0.126465
KY21.Chr1.2245.v1.nonSL2-1	KY21.Chr1.2245	TIMM10B	HGNC:4022	1	0.120655	0.128109	0.119174	0.137913	0.136947	0.133259	0.115672	0.10827
KY21.Chr1.2246.v2.nonSL6-2	KY21.Chr1.2246	DEF8	HGNC:25969	4	0.143011	0.137893	0.151005	0.143773	0.132717	0.11843	0.0933281	0.0798431
KY21.Chr1.225.v1.nonSL11-1	KY21.Chr1.225	CDIPT	HGNC:1769	2	0.138238	0.11685	0.136385	0.0995105	0.112426	0.117253	0.131246	0.148091
KY21.Chr1.2250.v2.SL1-1	KY21.Chr1.2250	SCAF11	HGNC:10784	1	0.106622	0.121107	0.115434	0.138772	0.132178	0.146633	0.112866	0.126387
KY21.Chr1.2252.v1.SL1-1	KY21.Chr1.2252	PARK7	HGNC:16369	6	0.0857241	0.0803601	0.0970251	0.125465	0.135555	0.109652	0.178287	0.187932
KY21.Chr1.2253.v1.nonSL5-1	KY21.Chr1.2253	SNRPC	HGNC:11157	2	0.0845786	0.091612	0.109399	0.10516	0.116958	0.140981	0.170484	0.180828
KY21.Chr1.2254.v1.SL1-1	KY21.Chr1.2254	OSBPL11	HGNC:16397	13	0.0981734	0.0985778	0.117168	0.119168	0.12871	0.133993	0.149828	0.154382
KY21.Chr1.2255.v1.nonSL5-1	KY21.Chr1.2255	BPNT1	HGNC:1096	12	0.102032	0.0912909	0.103713	0.127678	0.125037	0.129917	0.160902	0.15943
KY21.Chr1.2256.v1.nonSL1-2	KY21.Chr1.2256	TSTD1	HGNC:35410	1	0.148366	0.161238	0.161259	0.116178	0.116336	0.113791	0.0893711	0.0934606
KY21.Chr1.2257.v1.SL3-1	KY21.Chr1.2257	CHSY3	HGNC:24293	2	0.0875289	0.101707	0.128535	0.112755	0.087029	0.0991642	0.191194	0.192088
KY21.Chr1.2258.v1.nonSL18-1	KY21.Chr1.2258	DNAJC1	HGNC:20090	10	0.110938	0.098771	0.106065	0.136159	0.117658	0.12901	0.160151	0.141249
KY21.Chr1.226.v1.nonSL12-1	KY21.Chr1.226	COX5B	HGNC:2269	16	0.128851	0.127143	0.129388	0.118064	0.122921	0.113441	0.131566	0.128626
KY21.Chr1.2261.v1.nonSL6-1	KY21.Chr1.2261	MBOAT7	HGNC:15505	3	0.10706	0.110194	0.118812	0.122268	0.135407	0.141596	0.120806	0.143856
KY21.Chr1.2262.v1.ND1-1	KY21.Chr1.2262	SMC3	HGNC:2468	21	0.0765318	0.0703081	0.096673	0.119685	0.146549	0.155788	0.167648	0.166817
KY21.Chr1.2263.v1.nonSL46-1	KY21.Chr1.2263	PPIB	HGNC:9255	42	0.118958	0.122086	0.12111	0.1203	0.124973	0.120734	0.132889	0.13895
KY21.Chr1.2263.v1.nonSL60-1	KY21.Chr1.2263	PPIB	HGNC:9255	1	0.125725	0.12978	0.115689	0.11391	0.124809	0.114091	0.136863	0.139134
KY21.Chr1.2264.v1.ND1-1	KY21.Chr1.2264	AZI2	HGNC:24002	2	0.103536	0.110217	0.119409	0.130617	0.137892	0.12704	0.140522	0.130767
KY21.Chr1.2266.v2.SL1-1	KY21.Chr1.2266	MRC1	HGNC:7228	4	0.0236424	0.0154967	0.0142321	0.0224263	0.0449524	0.111115	0.317359	0.450775
KY21.Chr1.227.v1.SL1-1	KY21.Chr1.227	CYP20A1	HGNC:20576	9	0.103415	0.101746	0.0992573	0.14977	0.158744	0.13692	0.119416	0.130732
KY21.Chr1.228.v1.nonSL8-1	KY21.Chr1.228	HADHB	HGNC:4803	41	0.146748	0.122686	0.126881	0.122971	0.120142	0.113517	0.128226	0.118828
KY21.Chr1.229.v1.nonSL2-1	KY21.Chr1.229	HADHA	HGNC:4801	78	0.132186	0.128504	0.128477	0.120039	0.121684	0.114446	0.129789	0.124873
KY21.Chr1.23.v2.SL2-1	KY21.Chr1.23	TMCC1	HGNC:29116	9	0.0779768	0.0798978	0.0946401	0.114877	0.131059	0.16099	0.171485	0.169075
KY21.Chr1.233.v1.SL1-1	KY21.Chr1.233	MASTL	HGNC:19042	5	0.0731502	0.173824	0.193883	0.19377	0.158813	0.0936963	0.0578089	0.055055
KY21.Chr1.235.v1.SL1-1	KY21.Chr1.235	ERLEC1	HGNC:25222	18	0.110479	0.108718	0.110607	0.108461	0.121656	0.118786	0.153733	0.167559
KY21.Chr1.237.v1.ND1-1	KY21.Chr1.237	PSTK	HGNC:28578	2	0.129702	0.11127	0.15365	0.095477	0.104569	0.116283	0.130924	0.158125
KY21.Chr1.238.v1.SL1-1	KY21.Chr1.238	SNF8	HGNC:17028	5	0.0937239	0.0924692	0.0962145	0.150338	0.143747	0.14401	0.143677	0.13582
KY21.Chr1.239.v1.SL1-1	KY21.Chr1.239	BBS1	HGNC:966	3	0.101802	0.105283	0.118498	0.0986586	0.116338	0.125345	0.162532	0.171544
KY21.Chr1.240.v1.SL2-1	KY21.Chr1.240	HMCES	HGNC:24446	4	0.105002	0.140783	0.156043	0.124267	0.0970156	0.106824	0.146644	0.123421
KY21.Chr1.242.v1.SL1-1	KY21.Chr1.242	SPTLC2	HGNC:11278	4	0.0855361	0.0785339	0.11014	0.0750066	0.106129	0.126083	0.192285	0.226286
KY21.Chr1.245.v1.SL1-1	KY21.Chr1.245	NAT1	HGNC:7645	5	0.0825262	0.0828183	0.0876161	0.156962	0.153666	0.16409	0.13007	0.142252
KY21.Chr1.247.v1.SL1-1	KY21.Chr1.247	TANC2	HGNC:30212	3	0.0414488	0.0372162	0.076687	0.128434	0.124172	0.1844	0.180009	0.227633
KY21.Chr1.248.v1.nonSL3-1	KY21.Chr1.248	KDM5A	HGNC:9886	24	0.118849	0.109789	0.124389	0.119505	0.124433	0.12335	0.13635	0.143335
KY21.Chr1.249.v1.ND1-1	KY21.Chr1.249	DIS3	HGNC:20604	2	0.0843006	0.0758849	0.106075	0.127655	0.150995	0.147381	0.142028	0.165681
KY21.Chr1.250.v2.SL1-2	KY21.Chr1.250	SEH1L	HGNC:30379	10	0.131544	0.128774	0.132122	0.126427	0.129191	0.118196	0.115161	0.118585
KY21.Chr1.256.v1.nonSL2-1	KY21.Chr1.256	MPDU1	HGNC:7207	1	0.127398	0.121632	0.12422	0.102305	0.10921	0.103708	0.148991	0.162535
KY21.Chr1.257.v1.nonSL10-1	KY21.Chr1.257	PICALM	HGNC:15514	10	0.107684	0.106164	0.109232	0.112544	0.122372	0.124314	0.158748	0.158942
KY21.Chr1.258.v1.nonSL4-1	KY21.Chr1.258	EFNB3	HGNC:3228	4	0.00101713	0.000975808	0.0699883	0.0153738	0.0804473	0.237336	0.299602	0.29526
KY21.Chr1.259.v1.SL1-1	KY21.Chr1.259	B4GALT2	HGNC:925	3	0.156626	0.143573	0.124817	0.069606	0.0826464	0.0858287	0.160859	0.176045
KY21.Chr1.26.v1.ND1-1	KY21.Chr1.26	PRSS12	HGNC:9477	5	0.168278	0.173934	0.16147	0.124131	0.109165	0.0852344	0.0940294	0.0837586
KY21.Chr1.262.v1.SL1-1	KY21.Chr1.262	SCN5A	HGNC:10593	1	0.0437503	0.0412373	0.0647638	0.0764183	0.139323	0.281953	0.187917	0.164637
KY21.Chr1.27.v1.SL1-1	KY21.Chr1.27	FAM20A	HGNC:23015	13	0.247353	0.228882	0.23337	0.139453	0.0816889	0.0389466	0.0212124	0.00909406
KY21.Chr1.271.v1.nonSL4-1	KY21.Chr1.271	TNFAIP8	HGNC:17260	2	0.0293792	0.0161972	0.10086	0.139327	0.20631	0.169307	0.162266	0.176354
KY21.Chr1.272.v3.SL1-2	KY21.Chr1.272	FBXL20	HGNC:24679	5	0.144647	0.13376	0.133759	0.110029	0.111757	0.116906	0.128324	0.120818
KY21.Chr1.274.v1.SL2-1	KY21.Chr1.274	CHMP5	HGNC:26942	3	0.092046	0.107006	0.107645	0.142386	0.150421	0.149629	0.119245	0.131623
KY21.Chr1.275.v1.ND1-1	KY21.Chr1.275	TFF2	HGNC:11756	4	0.00384844	0.00302666	0.007444	0.0238454	0.205259	0.2543	0.252238	0.250038
KY21.Chr1.276.v2.SL2-1	KY21.Chr1.276	GCLC	HGNC:4311	2	0.00422409	0.000678843	0.000621294	0.000464209	0.041971	0.323244	0.282086	0.34671
KY21.Chr1.279.v2.nonSL6-1	KY21.Chr1.279	MASP1	HGNC:6901	7	0.238223	0.238654	0.220299	0.110924	0.0751966	0.0452262	0.04633	0.0251473
KY21.Chr1.280.v1.nonSL6-1	KY21.Chr1.280	HPGDS	HGNC:17890	13	0.139695	0.12876	0.132448	0.114524	0.115859	0.124626	0.120735	0.123353
KY21.Chr1.281.v1.ND1-1	KY21.Chr1.281	RTL1	HGNC:14665	1	0.000138935	0.00861258	0.033732	0.170975	0.197597	0.153609	0.215315	0.22002
KY21.Chr1.283.v1.SL2-1	KY21.Chr1.283	MBLAC1	HGNC:22180	2	0.1771	0.152698	0.174821	0.0625369	0.0705241	0.0758776	0.142647	0.143795
KY21.Chr1.284.v1.SL1-1	KY21.Chr1.284	DLG2	HGNC:2901	8	0.0551058	0.0630365	0.0730842	0.0701503	0.106302	0.130742	0.214517	0.287062
KY21.Chr1.288.v1.nonSL3-1	KY21.Chr1.288	MRPS25	HGNC:14511	8	0.137601	0.140966	0.13202	0.12815	0.125987	0.119049	0.103758	0.112469
KY21.Chr1.289.v1.SL2-1	KY21.Chr1.289	ATP5F1C	HGNC:833	49	0.145754	0.146035	0.143502	0.10746	0.104535	0.106216	0.126062	0.120436
KY21.Chr1.290.v1.SL1-1	KY21.Chr1.290	FGL2	HGNC:3696	8	0.0120515	0.0121596	0.0196588	0.0176631	0.0604469	0.27071	0.304879	0.302431
KY21.Chr1.294.v1.SL1-1	KY21.Chr1.294	CKM	HGNC:1994	5	0.0621169	0.138338	0.0848449	0.092698	0.0804329	0.105688	0.187153	0.248729
KY21.Chr1.295.v1.SL1-1	KY21.Chr1.295	CACNA2D3	HGNC:15460	7	0.122838	0.154007	0.121803	0.135398	0.111572	0.11232	0.126809	0.115253
KY21.Chr1.298.v1.nonSL4-1	KY21.Chr1.298	RUVBL1	HGNC:10474	16	0.118372	0.123016	0.128178	0.122765	0.123177	0.118978	0.133213	0.132301
KY21.Chr1.299.v1.SL1-1	KY21.Chr1.299	P3H2	HGNC:19317	12	0.155711	0.136923	0.123623	0.0763884	0.0968488	0.113129	0.149425	0.147952
KY21.Chr1.3.v1.ND1-1	KY21.Chr1.3	HTR2C	HGNC:5295	1	0.247512	0.231696	0.280522	0.000211525	0.000294399	0.00146322	0.104098	0.134203
KY21.Chr1.301.v1.nonSL1-1	KY21.Chr1.301	EPHA7	HGNC:3390	4	0.0127173	0.0150645	0.0159843	0.011164	0.0764181	0.23114	0.298784	0.338728
KY21.Chr1.302.v1.ND1-1	KY21.Chr1.302	EME1	HGNC:24965	3	0.0851553	0.0825631	0.120478	0.164411	0.174386	0.173902	0.113272	0.0858326
KY21.Chr1.306.v1.nonSL2-1	KY21.Chr1.306	COQ4	HGNC:19693	2	0.0820304	0.0869454	0.140431	0.123499	0.138146	0.1381	0.144293	0.146555
KY21.Chr1.307.v1.nonSL3-3	KY21.Chr1.307	NDUFB10	HGNC:7696	12	0.142988	0.129518	0.130105	0.116074	0.127179	0.133624	0.111087	0.109424
KY21.Chr1.308.v1.SL1-1	KY21.Chr1.308	MCM7	HGNC:6950	29	0.141451	0.140859	0.169702	0.128137	0.116502	0.10676	0.103841	0.0927483
KY21.Chr1.309.v1.SL1-1	KY21.Chr1.309	SSU72	HGNC:25016	6	0.122084	0.102584	0.112979	0.130091	0.116748	0.133704	0.14015	0.14166
KY21.Chr1.313.v1.SL2-1	KY21.Chr1.313	SULT1C2	HGNC:11456	2	0.0976433	0.0827964	0.101849	0.200964	0.204452	0.195724	0.0514062	0.0651651
KY21.Chr1.317.v1.SL1-1	KY21.Chr1.317	CALU	HGNC:1458	24	0.104157	0.111135	0.103364	0.124523	0.136027	0.126899	0.148806	0.145089
KY21.Chr1.318.v1.SL1-1	KY21.Chr1.318	CALU	HGNC:1458	14	0.116658	0.120461	0.122875	0.103857	0.114837	0.130691	0.138305	0.152316
KY21.Chr1.322.v2.ND2-1	KY21.Chr1.322	RASSF9	HGNC:15739	1	0.000262395	0.000294442	0.000112832	0.0523131	0.188399	0.294414	0.24623	0.217974
KY21.Chr1.326.v2.SL1-1	KY21.Chr1.326	MYBPC3	HGNC:7551	32	0.0356719	0.0370469	0.0372453	0.0285798	0.0321394	0.092369	0.258185	0.478762
KY21.Chr1.326.v3.SL1-1	KY21.Chr1.326	MYBPC3	HGNC:7551	5	0.0198371	0.0290546	0.0183467	0.0150393	0.027974	0.101834	0.273978	0.513936
KY21.Chr1.329.v1.SL1-1	KY21.Chr1.329	DUOXA1	HGNC:26507	1	0.124764	0.122824	0.121067	0.165026	0.128341	0.118213	0.109682	0.110083
KY21.Chr1.330.v1.ND1-1	KY21.Chr1.330	DUOX1	HGNC:3062	8	0.141725	0.13397	0.137316	0.107495	0.102911	0.113414	0.11581	0.147358
KY21.Chr1.332.v1.SL1-1	KY21.Chr1.332	SS18L1	HGNC:15592	4	0.126537	0.120667	0.168765	0.115517	0.122342	0.1255	0.128943	0.0917297
KY21.Chr1.336.v1.ND1-1	KY21.Chr1.336	MMP1	HGNC:7155	1	0.018807	0.0227348	0.0318658	0.214682	0.171019	0.206781	0.188105	0.146005
KY21.Chr1.347.v1.nonSL2-1	KY21.Chr1.347	TAF1C	HGNC:11534	1	0.0642741	0.317309	0.142992	0.06107	0.0785761	0.105869	0.113445	0.116465
KY21.Chr1.349.v1.SL2-1	KY21.Chr1.349	ATG13	HGNC:29091	3	0.0356297	0.068589	0.174775	0.117713	0.130747	0.132995	0.184469	0.155082
KY21.Chr1.35.v1.nonSL2-1	KY21.Chr1.35	LPCAT3	HGNC:30244	2	0.0466284	0.048942	0.0706205	0.0987005	0.135271	0.162579	0.1979	0.239358
KY21.Chr1.350.v1.SL2-1	KY21.Chr1.350	MRPL57	HGNC:14514	7	0.151093	0.148183	0.139327	0.12827	0.130235	0.110772	0.0989351	0.0931847
KY21.Chr1.351.v2.SL2-1	KY21.Chr1.351	TARS1	HGNC:11572	43	0.112173	0.10504	0.120759	0.125724	0.13486	0.13066	0.135296	0.135489
KY21.Chr1.353.v1.SL1-1	KY21.Chr1.353	RPRD2	HGNC:29039	10	0.102427	0.0907371	0.0983432	0.112241	0.129455	0.141694	0.159665	0.165436
KY21.Chr1.354.v1.SL2-1	KY21.Chr1.354	DCAF8	HGNC:24891	3	0.167685	0.160924	0.115385	0.10536	0.110599	0.08676	0.130052	0.123235
KY21.Chr1.357.v1.SL1-1	KY21.Chr1.357	NTMT1	HGNC:23373	3	0.0811025	0.0825354	0.0990955	0.15442	0.133718	0.158206	0.143902	0.14702
KY21.Chr1.358.v1.SL1-1	KY21.Chr1.358	TMEM201	HGNC:33719	3	0.1891	0.17669	0.196475	0.173554	0.1197	0.0682674	0.0444132	0.0318007
KY21.Chr1.359.v1.SL1-1	KY21.Chr1.359	WDR48	HGNC:30914	5	0.119249	0.115665	0.132685	0.121767	0.122715	0.124139	0.128392	0.135386
KY21.Chr1.36.v1.nonSL4-1	KY21.Chr1.36	GYG1	HGNC:4699	17	0.111801	0.109641	0.115093	0.0967087	0.0960043	0.105344	0.180445	0.184963
KY21.Chr1.365.v1.nonSL2-1	KY21.Chr1.365	USP14	HGNC:12612	14	0.121606	0.116614	0.129036	0.121134	0.122066	0.121574	0.129147	0.138823
KY21.Chr1.37.v1.SL1-1	KY21.Chr1.37	DOCK9	HGNC:14132	13	0.0764725	0.050923	0.0760071	0.105373	0.14671	0.149611	0.189504	0.205399
KY21.Chr1.382.v1.ND1-1	KY21.Chr1.382	FBN2	HGNC:3604	1	0.0815265	0.0570045	0.0892262	0.177302	0.127063	0.129534	0.145999	0.192345
KY21.Chr1.384.v2.SL2-1	KY21.Chr1.384	MYCN	HGNC:7559	1	0.00012385	0.0166948	0.105516	0.054765	0.150153	0.239521	0.245008	0.188218
KY21.Chr1.391.v2.nonSL1-1	KY21.Chr1.391	RRM2	HGNC:10452	8	0.04766	0.0636752	0.14188	0.189678	0.203241	0.133999	0.112122	0.107744
KY21.Chr1.394.v1.nonSL2-1	KY21.Chr1.394	PCMTD1	HGNC:30483	1	0.0328099	0.0810776	0.114673	0.113083	0.139191	0.15507	0.194765	0.169332
KY21.Chr1.395.v2.SL3-1	KY21.Chr1.395	COL6A6	HGNC:27023	1	0.159386	0.148575	0.197589	0.0842176	0.105211	0.0915936	0.0862722	0.127154
KY21.Chr1.397.v2.ND2-1	KY21.Chr1.397	LAPTM4A	HGNC:6924	1	0.134084	0.137901	0.140174	0.15799	0.140651	0.128582	0.0916573	0.0689609
KY21.Chr1.398.v1.nonSL3-1	KY21.Chr1.398	AMFR	HGNC:463	3	0.115888	0.0967939	0.115751	0.098544	0.132285	0.135329	0.149023	0.156386
KY21.Chr1.4.v1.SL1-1	KY21.Chr1.4	IRS1	HGNC:6125	1	0.0940257	0.0905039	0.13346	0.142983	0.15635	0.146654	0.130516	0.105508
KY21.Chr1.402.v1.SL1-1	KY21.Chr1.402	POFUT1	HGNC:14988	3	0.10096	0.107069	0.13094	0.169245	0.132635	0.119189	0.0912464	0.148716
KY21.Chr1.407.v1.ND1-1	KY21.Chr1.407	TTLL7	HGNC:26242	6	0.0997055	0.0834784	0.0979492	0.0954666	0.100885	0.129082	0.186884	0.206549
KY21.Chr1.409.v1.nonSL5-1	KY21.Chr1.409	COG6	HGNC:18621	11	0.0958492	0.0924515	0.114242	0.117917	0.138382	0.138099	0.148916	0.154143
KY21.Chr1.415.v1.nonSL6-1	KY21.Chr1.415	MTX2	HGNC:7506	8	0.117439	0.116725	0.117437	0.130053	0.118612	0.118624	0.13876	0.142348
KY21.Chr1.416.v1.nonSL6-1	KY21.Chr1.416	RPL23	HGNC:10316	10	0.103767	0.11052	0.118982	0.110983	0.103195	0.113254	0.136063	0.203236
KY21.Chr1.419.v1.SL2-1	KY21.Chr1.419	B3GAT3	HGNC:923	2	0.0686334	0.0729155	0.0763983	0.101421	0.0951439	0.135061	0.2319	0.218526
KY21.Chr1.425.v1.nonSL2-1	KY21.Chr1.425	ASPA	HGNC:756	2	0.00454803	0.00519607	0.00755326	0.00616751	0.0136439	0.101382	0.377101	0.484408
KY21.Chr1.427.v1.SL2-1	KY21.Chr1.427	PGM3	HGNC:8907	9	0.0976662	0.0907336	0.100422	0.100715	0.11549	0.134488	0.159832	0.200653
KY21.Chr1.430.v1.SL2-1	KY21.Chr1.430	SZRD1	HGNC:30232	1	0.100454	0.0819154	0.0908614	0.0880511	0.121784	0.157309	0.181448	0.178177
KY21.Chr1.431.v1.SL1-1	KY21.Chr1.431	KIFC1	HGNC:6389	15	0.0642839	0.069543	0.0969711	0.148339	0.188269	0.177154	0.14111	0.11433
KY21.Chr1.434.v1.nonSL2-1	KY21.Chr1.434	ESYT2	HGNC:22211	2	0.0765566	0.063288	0.0747411	0.0749461	0.0982157	0.116131	0.23824	0.257881
KY21.Chr1.435.v1.SL1-1	KY21.Chr1.435	DLL1	HGNC:2908	2	0.246717	0.236327	0.193028	0.114572	0.10123	0.0573098	0.0295145	0.0213018
KY21.Chr1.442.v1.ND1-1	KY21.Chr1.442	TMPRSS15	HGNC:9490	1	0.208192	0.123193	0.21038	8.34187776993143e-07	0.0358144	0.0480682	0.142315	0.232038
KY21.Chr1.449.v1.SL1-1	KY21.Chr1.449	WDR82	HGNC:28826	8	0.09024	0.0909641	0.107777	0.130065	0.145837	0.146023	0.143081	0.146013
KY21.Chr1.45.v1.SL1-1	KY21.Chr1.45	MKLN1	HGNC:7109	13	0.103343	0.102297	0.113854	0.13534	0.142022	0.148755	0.134942	0.119447
KY21.Chr1.450.v1.SL1-1	KY21.Chr1.450	TMEM115	HGNC:30055	3	0.0863337	0.0890222	0.117307	0.114112	0.129785	0.140099	0.155965	0.167377
KY21.Chr1.453.v1.ND1-1	KY21.Chr1.453	RYK	HGNC:10481	7	0.0494481	0.0480714	0.0923479	0.140724	0.183538	0.16938	0.163065	0.153424
KY21.Chr1.454.v1.nonSL2-1	KY21.Chr1.454	PEBP1	HGNC:8630	14	0.103081	0.0956992	0.132806	0.134392	0.141043	0.128538	0.125677	0.138764
KY21.Chr1.455.v1.nonSL1-1	KY21.Chr1.455	TVP23B	HGNC:20399	2	0.127062	0.12459	0.125274	0.109615	0.11297	0.108999	0.140552	0.150938
KY21.Chr1.456.v1.ND1-1	KY21.Chr1.456	ZPR1	HGNC:13051	7	0.123134	0.11894	0.121673	0.133824	0.134818	0.135823	0.116072	0.115716
KY21.Chr1.457.v1.nonSL3-1	KY21.Chr1.457	BNIP1	HGNC:1082	6	0.104979	0.0982626	0.107919	0.114069	0.124536	0.129076	0.161016	0.160141
KY21.Chr1.458.v1.nonSL2-1	KY21.Chr1.458	SCO1	HGNC:10603	2	0.119165	0.113795	0.127323	0.12409	0.134449	0.118018	0.130057	0.133104
KY21.Chr1.459.v1.SL2-1	KY21.Chr1.459	MXI1	HGNC:7534	1	0.000334818	0.000369267	0.00355514	0.0206453	0.17127	0.210524	0.307644	0.285658
KY21.Chr1.46.v1.SL1-1	KY21.Chr1.46	LRIG3	HGNC:30991	2	0.132156	0.124442	0.135712	0.135728	0.129294	0.14259	0.119737	0.0803407
KY21.Chr1.462.v1.nonSL4-1	KY21.Chr1.462	SERPINI1	HGNC:8943	4	0.157797	0.165387	0.167099	0.0900035	0.102329	0.0888304	0.112185	0.11637
KY21.Chr1.467.v1.SL2-1	KY21.Chr1.467	NME7	HGNC:20461	4	0.118952	0.127037	0.123848	0.136835	0.127673	0.11107	0.129654	0.124932
KY21.Chr1.468.v1.SL1-1	KY21.Chr1.468	CNPY2	HGNC:13529	6	0.11622	0.121321	0.124533	0.11832	0.122013	0.11882	0.149715	0.129058
KY21.Chr1.47.v1.nonSL1-1	KY21.Chr1.47	TSTD1	HGNC:35410	20	0.129332	0.124296	0.135103	0.112508	0.1155	0.11603	0.134257	0.132974
KY21.Chr1.473.v1.SL1-1	KY21.Chr1.473	ATP1A4	HGNC:14073	4	0.0255337	0.0244637	0.0338182	0.223281	0.248643	0.211345	0.112074	0.120842
KY21.Chr1.475.v1.nonSL1-1	KY21.Chr1.475	MASP1	HGNC:6901	3	0.2111	0.212096	0.194487	0.091615	0.075304	0.064589	0.0972819	0.0535275
KY21.Chr1.477.v2.ND2-2	KY21.Chr1.477	ITFG1	HGNC:30697	2	0.0699621	0.0671706	0.0815529	0.135376	0.165635	0.164786	0.156376	0.159142
KY21.Chr1.479.v1.SL2-2	KY21.Chr1.479	PTPA	HGNC:9308	8	0.109093	0.0926616	0.137913	0.134379	0.13159	0.132899	0.127093	0.134373
KY21.Chr1.480.v1.SL2-1	KY21.Chr1.480	AGPS	HGNC:327	17	0.127022	0.125517	0.126745	0.129435	0.12539	0.111305	0.127714	0.126873
KY21.Chr1.482.v1.SL1-1	KY21.Chr1.482	CASD1	HGNC:16014	4	0.0469691	0.0471785	0.0729216	0.0567454	0.101186	0.158719	0.212467	0.303814
KY21.Chr1.484.v1.nonSL9-1	KY21.Chr1.484	GOLIM4	HGNC:15448	12	0.0978129	0.0984097	0.0937604	0.111385	0.129195	0.138717	0.152969	0.177752
KY21.Chr1.487.v1.SL1-1	KY21.Chr1.487	POFUT2	HGNC:14683	12	0.127698	0.124123	0.129419	0.100688	0.112026	0.123863	0.132323	0.149861
KY21.Chr1.488.v1.nonSL1-1	KY21.Chr1.488	BIN3	HGNC:1054	3	0.0526443	0.0655972	0.174496	0.136119	0.121619	0.127085	0.147515	0.174926
KY21.Chr1.494.v1.ND1-1	KY21.Chr1.494	SELE	HGNC:10718	4	0.000319962	0.000345672	0.00566715	0.000316632	0.00566113	0.00960725	0.102844	0.875238
KY21.Chr1.499.v1.SL1-1	KY21.Chr1.499	SF3B4	HGNC:10771	2	0.115123	0.099462	0.101321	0.111861	0.130634	0.133639	0.13622	0.17174
KY21.Chr1.5.v1.SL1-1	KY21.Chr1.5	FAF2	HGNC:24666	10	0.122444	0.10472	0.125154	0.11742	0.124033	0.117323	0.148884	0.140021
KY21.Chr1.502.v1.nonSL12-1	KY21.Chr1.502	MRPL9	HGNC:14277	5	0.140712	0.138933	0.143593	0.133348	0.123625	0.114462	0.107641	0.0976872
KY21.Chr1.503.v1.nonSL4-1	KY21.Chr1.503	TRPT1	HGNC:20316	2	0.182058	0.128039	0.127325	0.091758	0.1041	0.0934373	0.126958	0.146324
KY21.Chr1.504.v1.nonSL1-1	KY21.Chr1.504	ILKAP	HGNC:15566	7	0.107387	0.0948177	0.112362	0.13733	0.14215	0.148046	0.136537	0.121368
KY21.Chr1.505.v1.SL2-1	KY21.Chr1.505	KNOP1	HGNC:34404	6	0.0961101	0.0898481	0.105679	0.101293	0.12276	0.140357	0.175246	0.168709
KY21.Chr1.506.v1.nonSL3-2	KY21.Chr1.506	PTRH2	HGNC:24265	2	0.113795	0.0936683	0.103334	0.120956	0.155977	0.132103	0.153203	0.126964
KY21.Chr1.519.v1.SL1-2	KY21.Chr1.519	CALU	HGNC:1458	22	0.110098	0.115851	0.12357	0.113552	0.135958	0.128993	0.137578	0.1344
KY21.Chr1.526.v1.SL1-1	KY21.Chr1.526	DENND1A	HGNC:29324	2	0.146253	0.100713	0.110458	0.124449	0.122322	0.136092	0.116847	0.142866
KY21.Chr1.527.v2.SL1-2	KY21.Chr1.527	CSNK2B	HGNC:2460	3	0.124213	0.132776	0.143452	0.139522	0.131784	0.109076	0.120755	0.0984227
KY21.Chr1.531.v1.nonSL7-1	KY21.Chr1.531	MRPL13	HGNC:14278	8	0.123398	0.114554	0.154219	0.1314	0.140518	0.125893	0.104983	0.105036
KY21.Chr1.533.v1.SL1-1	KY21.Chr1.533	RPA2	HGNC:10290	11	0.143248	0.140021	0.147501	0.115031	0.127985	0.111235	0.1168	0.0981779
KY21.Chr1.536.v1.SL1-1	KY21.Chr1.536	PIGZ	HGNC:30596	2	0.0836224	0.086341	0.0888531	0.115495	0.134431	0.158436	0.144398	0.188424
KY21.Chr1.537.v1.SL1-1	KY21.Chr1.537	NIF3L1	HGNC:13390	4	0.124628	0.103709	0.115871	0.136825	0.152617	0.15598	0.10464	0.10573
KY21.Chr1.539.v1.SL1-1	KY21.Chr1.539	KATNA1	HGNC:6216	18	0.117518	0.117098	0.125034	0.145397	0.136158	0.124796	0.120512	0.113487
KY21.Chr1.541.v1.nonSL1-1	KY21.Chr1.541	CARS1	HGNC:1493	32	0.115279	0.107174	0.125502	0.110263	0.124519	0.119719	0.149853	0.147691
KY21.Chr1.559.v1.nonSL3-1	KY21.Chr1.559	ATP5PD	HGNC:845	17	0.134142	0.129826	0.12754	0.121584	0.124833	0.122338	0.12069	0.119046
KY21.Chr1.561.v1.nonSL8-1	KY21.Chr1.561	DHCR24	HGNC:2859	3	0.0536751	0.0543085	0.0642327	0.0801903	0.0990942	0.120206	0.2278	0.300494
KY21.Chr1.563.v1.SL1-1	KY21.Chr1.563	ARRB1	HGNC:711	19	0.0795645	0.0793583	0.0883104	0.110054	0.128846	0.141225	0.165362	0.20728
KY21.Chr1.564.v1.nonSL2-1	KY21.Chr1.564	TAF3	HGNC:17303	5	0.074857	0.10632	0.122581	0.127871	0.139404	0.145966	0.150791	0.132209
KY21.Chr1.567.v6.ND25-1	KY21.Chr1.567	COL21A1	HGNC:17025	8	0.00148564	0.00253734	0.00846446	0.00262811	0.00248922	0.058037	0.313305	0.611053
KY21.Chr1.568.v1.SL2-1	KY21.Chr1.568	HPCAL1	HGNC:5145	6	0.052451	0.034343	0.0638793	0.0987249	0.13776	0.1827	0.193619	0.236524
KY21.Chr1.577.v1.ND1-1	KY21.Chr1.577	GPALPP1	HGNC:20298	7	0.104904	0.113682	0.143583	0.127627	0.116933	0.113708	0.143872	0.135691
KY21.Chr1.582.v1.nonSL3-1	KY21.Chr1.582	TNIK	HGNC:30765	15	0.114055	0.12025	0.117987	0.128739	0.132664	0.130232	0.115336	0.140737
KY21.Chr1.584.v1.SL1-1	KY21.Chr1.584	JAK2	HGNC:6192	5	0.0524695	0.0434429	0.0818016	0.13343	0.155186	0.147251	0.183978	0.202441
KY21.Chr1.587.v1.nonSL3-1	KY21.Chr1.587	RDH13	HGNC:19978	1	0.127189	0.118425	0.131588	0.143723	0.152684	0.157489	0.0827041	0.0861965
KY21.Chr1.591.v2.nonSL3-2	KY21.Chr1.591	MATN3	HGNC:6909	2	0.0245301	0.0304788	0.0870924	0.104843	0.102357	0.157317	0.24459	0.248792
KY21.Chr1.594.v1.SL1-1	KY21.Chr1.594	C1orf109	HGNC:26039	1	0.109692	0.0919716	0.12279	0.143717	0.135975	0.132208	0.137626	0.126021
KY21.Chr1.595.v1.ND1-1	KY21.Chr1.595	ACBD6	HGNC:23339	8	0.0811891	0.0843555	0.11076	0.120461	0.132425	0.134261	0.169467	0.167081
KY21.Chr1.596.v1.nonSL1-1	KY21.Chr1.596	PSMD12	HGNC:9557	22	0.122731	0.118459	0.121542	0.129832	0.121434	0.116503	0.135755	0.133743
KY21.Chr1.597.v1.SL2-1	KY21.Chr1.597	RNF144A	HGNC:20457	2	0.111037	0.132776	0.126063	0.113899	0.119482	0.140159	0.117097	0.139488
KY21.Chr1.598.v1.nonSL7-1	KY21.Chr1.598	DIDO1	HGNC:2680	8	0.0776751	0.0730054	0.103867	0.140231	0.135206	0.149862	0.158581	0.161573
KY21.Chr1.599.v1.nonSL3-1	KY21.Chr1.599	TRNAU1AP	HGNC:30813	8	0.101162	0.100964	0.108455	0.115702	0.127209	0.13374	0.149411	0.163356
KY21.Chr1.6.v1.nonSL4-1	KY21.Chr1.6	TTC14	HGNC:24697	5	0.0958444	0.107175	0.110927	0.119133	0.131633	0.157177	0.139898	0.138213
KY21.Chr1.601.v1.ND1-1	KY21.Chr1.601	DEK	HGNC:2768	14	0.0438654	0.0458035	0.0466583	0.0513214	0.0954338	0.15374	0.283275	0.279902
KY21.Chr1.608.v1.SL2-1	KY21.Chr1.608	NUDT8	HGNC:8055	4	0.11268	0.115273	0.133794	0.100799	0.111435	0.124753	0.143364	0.157902
KY21.Chr1.609.v1.SL1-2	KY21.Chr1.609	MVD	HGNC:7529	10	0.103739	0.109587	0.124877	0.123855	0.132846	0.136413	0.133878	0.134803
KY21.Chr1.61.v1.nonSL1-1	KY21.Chr1.61	IMP4	HGNC:30856	6	0.061135	0.0611167	0.0813055	0.117366	0.139407	0.180485	0.163588	0.195596
KY21.Chr1.610.v1.nonSL4-1	KY21.Chr1.610	NDUFA12	HGNC:23987	8	0.124656	0.139762	0.150629	0.120374	0.119802	0.128993	0.103061	0.112724
KY21.Chr1.611.v1.ND1-1	KY21.Chr1.611	MEP1B	HGNC:7020	5	0.00578134	0.00690127	0.00756914	0.00578961	0.0184094	0.118526	0.499041	0.337982
KY21.Chr1.613.v1.SL1-1	KY21.Chr1.613	RCC2	HGNC:30297	13	0.11211	0.108163	0.122577	0.135612	0.140852	0.1231	0.133242	0.124344
KY21.Chr1.614.v1.SL2-1	KY21.Chr1.614	PIK3CB	HGNC:8976	3	0.12764	0.0915752	0.0986948	0.112578	0.114611	0.153219	0.148181	0.153501
KY21.Chr1.617.v1.ND1-1	KY21.Chr1.617	EIF4G3	HGNC:3298	4	0.0253541	0.0238634	0.0460316	0.0200114	0.0280825	0.0930907	0.326305	0.437262
KY21.Chr1.618.v1.ND1-1	KY21.Chr1.618	CEP120	HGNC:26690	1	0.0181229	0.368686	0.400713	0.100474	0.0362103	0.0361995	0.0228117	0.0167828
KY21.Chr1.619.v1.nonSL13-1	KY21.Chr1.619	YBX1	HGNC:8014	6	0.350845	0.296395	0.0922013	0.0512578	0.0438787	0.0550623	0.0520873	0.0582728
KY21.Chr1.623.v1.nonSL1-1	KY21.Chr1.623	SRP14	HGNC:11299	6	0.0734069	0.0734994	0.0880074	0.100299	0.120597	0.152473	0.185815	0.205903
KY21.Chr1.626.v1.SL1-2	KY21.Chr1.626	NELFA	HGNC:12768	8	0.109716	0.119268	0.128005	0.128185	0.130586	0.145305	0.122452	0.116483
KY21.Chr1.627.v1.ND1-1	KY21.Chr1.627	KDM2B	HGNC:13610	4	0.0755264	0.0928936	0.133123	0.158477	0.163588	0.150381	0.110118	0.115894
KY21.Chr1.628.v1.SL1-1	KY21.Chr1.628	GRTP1	HGNC:20310	1	0.0266638	0.0118464	0.0446396	0.106106	0.188513	0.263256	0.171019	0.187956
KY21.Chr1.63.v1.nonSL4-1	KY21.Chr1.63	EIF4A2	HGNC:3284	59	0.123836	0.120839	0.130908	0.120816	0.118768	0.116618	0.129694	0.138521
KY21.Chr1.631.v2.SL1-1	KY21.Chr1.631	STRA8	HGNC:30653	4	0.130503	0.132036	0.119298	0.108899	0.125977	0.128984	0.128976	0.125327
KY21.Chr1.647.v4.ND1-2	KY21.Chr1.647	ANAPC4	HGNC:19990	7	0.127146	0.121784	0.124706	0.124857	0.135488	0.12274	0.122012	0.121267
KY21.Chr1.650.v1.SL1-1	KY21.Chr1.650	INTU	HGNC:29239	1	0.0652917	0.0625438	0.116904	0.133335	0.221873	0.164754	0.129453	0.105846
KY21.Chr1.654.v1.SL3-1	KY21.Chr1.654	TUBGCP6	HGNC:18127	3	0.107263	0.109275	0.125662	0.131638	0.132487	0.130498	0.145189	0.117988
KY21.Chr1.655.v1.ND1-2	KY21.Chr1.655	CCDC124	HGNC:25171	9	0.129038	0.125476	0.123292	0.136232	0.139257	0.124863	0.112755	0.109087
KY21.Chr1.657.v1.ND1-1	KY21.Chr1.657	RNF213	HGNC:14539	10	0.133137	0.126367	0.133627	0.113399	0.119347	0.123262	0.128019	0.122843
KY21.Chr1.658.v1.SL1-1	KY21.Chr1.658	GRWD1	HGNC:21270	9	0.0777825	0.085447	0.110827	0.131297	0.147062	0.161676	0.140061	0.145847
KY21.Chr1.659.v1.SL1-1	KY21.Chr1.659	EFHD2	HGNC:28670	8	0.113357	0.0824761	0.0969744	0.102823	0.109617	0.136709	0.174136	0.183909
KY21.Chr1.66.v1.SL2-1	KY21.Chr1.66	KLHL3	HGNC:6354	2	0.0915317	0.0958276	0.103637	0.094036	0.101837	0.131108	0.162118	0.219905
KY21.Chr1.660.v1.SL1-1	KY21.Chr1.660	EFHD2	HGNC:28670	2	0.494271	0.0720565	0.0435809	0.017873	0.0152352	0.0242879	0.110789	0.221906
KY21.Chr1.661.v1.nonSL1-1	KY21.Chr1.661	MIEN1	HGNC:28230	1	0.130049	0.124264	0.15087	0.126143	0.113688	0.104777	0.122054	0.128155
KY21.Chr1.662.v2.SL2-1	KY21.Chr1.662	RERE	HGNC:9965	6	0.0900509	0.100572	0.109156	0.118299	0.159818	0.154492	0.136397	0.131214
KY21.Chr1.664.v1.nonSL6-1	KY21.Chr1.664	GPC5	HGNC:4453	5	0.0468278	0.0505299	0.0510204	0.0328814	0.0873832	0.189134	0.217417	0.324806
KY21.Chr1.670.v1.SL1-1	KY21.Chr1.670	VPS13C	HGNC:23594	2	0.14653	0.156036	0.13496	0.0882533	0.101406	0.10691	0.130593	0.135312
KY21.Chr1.670.v2.SL1-1	KY21.Chr1.670	VPS13C	HGNC:23594	48	0.125297	0.119505	0.122548	0.125057	0.125676	0.124058	0.122221	0.135638
KY21.Chr1.672.v1.ND1-1	KY21.Chr1.672	ACVR2B	HGNC:174	2	0.0184982	0.0244776	0.112999	0.156475	0.209408	0.216449	0.150838	0.110855
KY21.Chr1.674.v1.SL1-1	KY21.Chr1.674	CDCA7L	HGNC:30777	1	0.062867	0.109045	0.126757	0.186098	0.238908	0.162223	0.0679051	0.0461973
KY21.Chr1.676.v1.SL1-1	KY21.Chr1.676	ATG3	HGNC:20962	8	0.117137	0.11803	0.12594	0.112542	0.121315	0.112622	0.138822	0.153593
KY21.Chr1.677.v1.SL1-1	KY21.Chr1.677	C1orf50	HGNC:28795	3	0.0915515	0.0843835	0.107342	0.115029	0.141132	0.150809	0.138452	0.171301
KY21.Chr1.678.v1.SL3-1	KY21.Chr1.678	ADHFE1	HGNC:16354	1	0.123333	0.092737	0.105323	0.121973	0.18134	0.160019	0.104079	0.111196
KY21.Chr1.680.v1.ND1-1	KY21.Chr1.680	PSMB6	HGNC:9543	7	0.126914	0.127057	0.132742	0.115948	0.120512	0.121545	0.123215	0.132068
KY21.Chr1.683.v1.SL1-1	KY21.Chr1.683	WAS	HGNC:12731	11	0.107311	0.0946505	0.124809	0.126589	0.123613	0.129613	0.139358	0.154055
KY21.Chr1.695.v1.SL1-1	KY21.Chr1.695	TSC1	HGNC:12362	11	0.144507	0.12704	0.133167	0.102738	0.112695	0.110349	0.133763	0.135741
KY21.Chr1.697.v1.ND1-1	KY21.Chr1.697	TMEM67	HGNC:28396	3	0.0559947	0.056891	0.0934508	0.143024	0.134351	0.144185	0.181384	0.19072
KY21.Chr1.699.v1.SL1-1	KY21.Chr1.699	ANK3	HGNC:494	7	0.04679	0.0446805	0.0514978	0.0390217	0.0466567	0.109875	0.255149	0.406329
KY21.Chr1.7.v1.ND1-1	KY21.Chr1.7	FBXO21	HGNC:13592	1	0.123738	0.10797	0.116726	0.0990508	0.145351	0.0970705	0.192888	0.117205
KY21.Chr1.700.v1.ND1-1	KY21.Chr1.700			1	0.000434611	0.000489816	0.000444042	0.000476458	0.000294786	0.0336626	0.222312	0.741886
KY21.Chr1.702.v1.nonSL5-1	KY21.Chr1.702	RNASEH2C	HGNC:24116	4	0.127126	0.120545	0.129629	0.103187	0.113949	0.117011	0.148652	0.139901
KY21.Chr1.703.v2.SL1-1	KY21.Chr1.703	DEPTOR	HGNC:22953	2	0.0549131	0.0511972	0.0596389	0.108947	0.141678	0.16363	0.20825	0.211745
KY21.Chr1.706.v2.SL2-2	KY21.Chr1.706	HDLBP	HGNC:4857	78	0.0905673	0.0922246	0.102784	0.0997352	0.105713	0.129033	0.170437	0.209506
KY21.Chr1.707.v1.SL2-1	KY21.Chr1.707	PASK	HGNC:17270	10	0.165182	0.154326	0.126923	0.0873362	0.113789	0.126021	0.126666	0.0997573
KY21.Chr1.709.v1.ND1-1	KY21.Chr1.709	COL12A1	HGNC:2188	1	0.000203359	0.000229319	0.000207709	0.000223016	0.000179395	0.00440386	0.142724	0.851829
KY21.Chr1.71.v1.SL1-1	KY21.Chr1.71	MAK	HGNC:6816	2	0.0130163	0.0171808	0.0269385	0.0441331	0.14093	0.211733	0.243586	0.302482
KY21.Chr1.710.v1.SL1-1	KY21.Chr1.710	BRCC3	HGNC:24185	2	0.119032	0.112766	0.133821	0.126928	0.116116	0.124844	0.131809	0.134682
KY21.Chr1.715.v2.nonSL2-2	KY21.Chr1.715	DKC1	HGNC:2890	15	0.0784914	0.0752131	0.0952667	0.0832904	0.111406	0.136964	0.183826	0.235543
KY21.Chr1.716.v1.SL1-1	KY21.Chr1.716	CAB39	HGNC:20292	15	0.105902	0.104731	0.124687	0.130951	0.125053	0.134272	0.140009	0.134395
KY21.Chr1.719.v1.ND1-1	KY21.Chr1.719	KICS2	HGNC:26517	1	0.131569	0.123678	0.113478	0.127616	0.115421	0.115417	0.13391	0.13891
KY21.Chr1.720.v1.nonSL5-1	KY21.Chr1.720	SNRNP70	HGNC:11150	15	0.0915309	0.0994646	0.106502	0.109663	0.117651	0.139302	0.163078	0.172808
KY21.Chr1.725.v1.ND1-1	KY21.Chr1.725	SLC6A14	HGNC:11047	4	0.0224653	0.0187379	0.0215294	0.041603	0.109657	0.193147	0.289772	0.303089
KY21.Chr1.727.v1.SL1-1	KY21.Chr1.727	NCAPD2	HGNC:24305	16	0.115422	0.113091	0.125054	0.149475	0.165014	0.136228	0.10799	0.0877263
KY21.Chr1.728.v2.ND1-1	KY21.Chr1.728	DNAH2	HGNC:2948	11	0.0940491	0.111578	0.106847	0.123525	0.122016	0.139674	0.145686	0.156624
KY21.Chr1.73.v1.ND1-1	KY21.Chr1.73	PGS1	HGNC:30029	8	0.111564	0.102779	0.116279	0.108727	0.12737	0.113089	0.164616	0.155576
KY21.Chr1.738.v1.nonSL2-1	KY21.Chr1.738	SELENOI	HGNC:29361	1	0.113895	0.104955	0.108804	0.10152	0.127284	0.151224	0.152134	0.140184
KY21.Chr1.739.v1.SL1-1	KY21.Chr1.739	CSMD3	HGNC:19291	1	0.00457007	0.00542515	0.00558574	0.328598	0.312319	0.331086	0.0060746	0.00634093
KY21.Chr1.742.v2.ND2-2	KY21.Chr1.742	TGS1	HGNC:17843	7	0.0972703	0.110889	0.137368	0.134406	0.150374	0.132866	0.123254	0.113572
KY21.Chr1.745.v1.SL2-1	KY21.Chr1.745	DNAH10	HGNC:2941	12	0.0687648	0.099466	0.0817743	0.146406	0.147213	0.14168	0.147799	0.166897
KY21.Chr1.747.v1.SL1-1	KY21.Chr1.747	RIDA	HGNC:16897	11	0.110651	0.102296	0.113282	0.128497	0.136631	0.129735	0.137673	0.141235
KY21.Chr1.748.v1.SL1-1	KY21.Chr1.748	NDUFAF5	HGNC:15899	2	0.110063	0.103164	0.132694	0.136807	0.168062	0.14711	0.109956	0.0921438
KY21.Chr1.75.v1.SL1-1	KY21.Chr1.75	RAN	HGNC:9846	37	0.116763	0.113849	0.133419	0.123219	0.130578	0.128917	0.131489	0.121766
KY21.Chr1.751.v1.ND1-1	KY21.Chr1.751	TRAPPC9	HGNC:30832	9	0.120992	0.101045	0.114539	0.117488	0.139478	0.141427	0.126794	0.138238
KY21.Chr1.752.v1.nonSL7-1	KY21.Chr1.752	ARHGAP39	HGNC:29351	5	0.0637756	0.0770449	0.104883	0.107801	0.156798	0.132124	0.164649	0.192924
KY21.Chr1.755.v1.nonSL2-1	KY21.Chr1.755	POLR3GL	HGNC:28466	2	0.127687	0.118245	0.123658	0.127462	0.12411	0.130886	0.13191	0.116043
KY21.Chr1.756.v1.ND1-1	KY21.Chr1.756	TNFSF13	HGNC:11928	6	0.123049	0.124054	0.117893	0.126235	0.121525	0.113639	0.148726	0.124879
KY21.Chr1.758.v1.SL1-1	KY21.Chr1.758	AXDND1	HGNC:26564	1	0.164179	0.164476	0.127338	0.126021	0.108228	0.118951	0.120027	0.0707809
KY21.Chr1.759.v1.nonSL2-1	KY21.Chr1.759	POP1	HGNC:30129	8	0.0946559	0.088641	0.105484	0.110537	0.122129	0.146514	0.164459	0.16758
KY21.Chr1.76.v1.SL1-4	KY21.Chr1.76	ACSBG2	HGNC:24174	3	0.0884397	0.0899022	0.114001	0.13791	0.16811	0.176259	0.121752	0.103626
KY21.Chr1.761.v1.SL1-1	KY21.Chr1.761	MNAT1	HGNC:7181	3	0.11586	0.121661	0.118305	0.130802	0.128627	0.129472	0.13673	0.118542
KY21.Chr1.763.v1.SL1-1	KY21.Chr1.763	TTC4	HGNC:12394	10	0.0969019	0.0912209	0.105235	0.11913	0.131501	0.135547	0.154752	0.165713
KY21.Chr1.766.v1.nonSL6-1	KY21.Chr1.766	BICC1	HGNC:19351	6	0.133564	0.126303	0.151596	0.151333	0.125795	0.12208	0.0947223	0.094607
KY21.Chr1.768.v1.ND1-1	KY21.Chr1.768	B3GALT5	HGNC:920	1	0.000546996	0.000617579	0.000557934	0.000321464	0.091562	0.318228	0.37818	0.209987
KY21.Chr1.769.v1.SL2-1	KY21.Chr1.769	AXIN1	HGNC:903	5	0.104251	0.108182	0.125888	0.137069	0.148416	0.140288	0.127197	0.108708
KY21.Chr1.77.v1.ND1-2	KY21.Chr1.77	OGFOD3	HGNC:26174	4	0.12232	0.12315	0.146261	0.115682	0.120599	0.121397	0.12503	0.12556
KY21.Chr1.771.v1.SL1-1	KY21.Chr1.771	IFT57	HGNC:17367	5	0.0821574	0.082399	0.120361	0.119438	0.129983	0.125219	0.172767	0.167675
KY21.Chr1.773.v1.SL2-1	KY21.Chr1.773	ANKRD12	HGNC:29135	2	0.0352321	6.42739822203267e-05	0.0378089	0.0799637	0.146151	0.169576	0.235184	0.296021
KY21.Chr1.774.v1.SL1-1	KY21.Chr1.774	GOLPH3	HGNC:15452	8	0.0804789	0.0887315	0.0942929	0.11858	0.125392	0.139887	0.170118	0.182519
KY21.Chr1.776.v1.SL2-1	KY21.Chr1.776	GLS	HGNC:4331	9	0.129781	0.123121	0.131428	0.115872	0.127255	0.114398	0.13202	0.126124
KY21.Chr1.778.v1.ND1-1	KY21.Chr1.778	NAB1	HGNC:7626	17	0.117857	0.113973	0.137978	0.145625	0.12957	0.125279	0.118664	0.111053
KY21.Chr1.78.v1.SL1-3	KY21.Chr1.78	HMG20A	HGNC:5001	6	0.0963375	0.0902553	0.108927	0.138202	0.155425	0.145311	0.135875	0.129668
KY21.Chr1.780.v1.SL1-1	KY21.Chr1.780	FUT11	HGNC:19233	2	0.1016	0.102198	0.115415	0.122756	0.118914	0.128254	0.160458	0.150405
KY21.Chr1.782.v1.SL1-1	KY21.Chr1.782	ALDH18A1	HGNC:9722	13	0.112204	0.115481	0.120811	0.119327	0.127599	0.129293	0.136057	0.139228
KY21.Chr1.784.v1.SL3-1	KY21.Chr1.784	SF3B1	HGNC:10768	28	0.0937204	0.109932	0.119499	0.117441	0.125076	0.133453	0.150498	0.150381
KY21.Chr1.787.v1.SL1-1	KY21.Chr1.787	GRB10	HGNC:4564	6	0.0996173	0.0921004	0.116013	0.134906	0.138075	0.141541	0.136708	0.141041
KY21.Chr1.788.v1.SL2-1	KY21.Chr1.788	CEP41	HGNC:12370	4	0.199994	0.15457	0.149822	0.115401	0.108053	0.0989251	0.0898009	0.0834345
KY21.Chr1.789.v1.SL1-1	KY21.Chr1.789	SLC39A10	HGNC:20861	6	0.15559	0.143172	0.148894	0.133419	0.132309	0.102674	0.0957916	0.0881503
KY21.Chr1.79.v1.SL3-1	KY21.Chr1.79	SLC25A26	HGNC:20661	5	0.142517	0.133655	0.14034	0.116746	0.111755	0.117202	0.117853	0.119934
KY21.Chr1.791.v2.SL1-2	KY21.Chr1.791	HNRNPA1L2	HGNC:27067	14	0.0870136	0.0890611	0.0998598	0.136834	0.131115	0.156035	0.147956	0.152125
KY21.Chr1.794.v1.SL1-1	KY21.Chr1.794	ITGB1	HGNC:6153	11	0.120609	0.120245	0.123169	0.129617	0.124309	0.131075	0.1348	0.116176
KY21.Chr1.8.v1.SL1-1	KY21.Chr1.8	RAPGEF1	HGNC:4568	2	0.126245	0.126909	0.14618	0.137347	0.114529	0.10206	0.117387	0.129344
KY21.Chr1.80.v1.SL2-1	KY21.Chr1.80	RAB35	HGNC:9774	4	0.12905	0.112476	0.119189	0.120079	0.140124	0.115179	0.127211	0.136692
KY21.Chr1.806.v1.SL1-1	KY21.Chr1.806	CCDC47	HGNC:24856	9	0.123506	0.11575	0.125471	0.119293	0.128166	0.117382	0.13086	0.139571
KY21.Chr1.807.v1.nonSL2-1	KY21.Chr1.807	ACAT1	HGNC:93	13	0.128143	0.128312	0.12701	0.119695	0.120582	0.11515	0.129973	0.131135
KY21.Chr1.808.v1.nonSL1-1	KY21.Chr1.808	WDR88	HGNC:26999	2	0.112819	0.100855	0.110058	0.0781172	0.101895	0.126201	0.174109	0.195946
KY21.Chr1.820.v2.SL1-1	KY21.Chr1.820	CUL4A	HGNC:2554	15	0.0967326	0.0945033	0.116109	0.132497	0.141123	0.138194	0.141959	0.138881
KY21.Chr1.829.v1.nonSL4-1	KY21.Chr1.829	NUDT19	HGNC:32036	5	0.138458	0.166002	0.150698	0.102912	0.112825	0.120889	0.115258	0.0929579
KY21.Chr1.830.v1.SL1-1	KY21.Chr1.830	TTC1	HGNC:12391	4	0.11502	0.100532	0.1203	0.133573	0.150712	0.140879	0.114311	0.124673
KY21.Chr1.84.v1.SL1-1	KY21.Chr1.84	DNAJC3	HGNC:9439	13	0.107455	0.109641	0.113608	0.128994	0.125587	0.13198	0.136811	0.145924
KY21.Chr1.843.v1.SL4-1	KY21.Chr1.843	FBXL15	HGNC:28155	2	0.0763472	0.0692056	0.131555	0.160756	0.168911	0.137681	0.132147	0.123398
KY21.Chr1.85.v1.SL1-1	KY21.Chr1.85	GANAB	HGNC:4138	9	0.149318	0.13994	0.133096	0.140307	0.125569	0.102587	0.0996497	0.109534
KY21.Chr1.851.v1.nonSL8-1	KY21.Chr1.851	NIFK	HGNC:17838	9	0.0527144	0.0584305	0.0703551	0.09568	0.133171	0.159751	0.208535	0.221363
KY21.Chr1.852.v1.SL2-1	KY21.Chr1.852	IPO13	HGNC:16853	12	0.0901169	0.0889586	0.105793	0.114535	0.129814	0.15076	0.156646	0.163376
KY21.Chr1.859.v1.ND1-3	KY21.Chr1.859	SFRP5	HGNC:10779	2	0.0831104	0.113417	0.0797424	0.0667037	0.142071	0.204657	0.173929	0.136369
KY21.Chr1.861.v1.SL1-1	KY21.Chr1.861	EGLN1	HGNC:1232	6	0.106887	0.102009	0.121874	0.133697	0.138135	0.13367	0.136618	0.127111
KY21.Chr1.862.v3.SL1-1	KY21.Chr1.862	DDX23	HGNC:17347	25	0.117521	0.112284	0.125659	0.125852	0.135685	0.125794	0.130436	0.12677
KY21.Chr1.864.v1.ND1-1	KY21.Chr1.864	KLHL41	HGNC:16905	1	0.000308901	0.000328883	0.00911092	0.000399316	0.0468917	0.245035	0.381074	0.316851
KY21.Chr1.870.v1.nonSL6-1	KY21.Chr1.870	PCBP3	HGNC:8651	6	0.119093	0.109154	0.108398	0.121336	0.124509	0.129154	0.132892	0.155465
KY21.Chr1.874.v1.SL2-1	KY21.Chr1.874	CDC42	HGNC:1736	3	0.0971629	0.0890221	0.132194	0.12008	0.116794	0.118113	0.142364	0.184271
KY21.Chr1.878.v1.nonSL4-1	KY21.Chr1.878			3	0.0923489	0.0841754	0.0916972	0.0495183	0.0601755	0.116546	0.271836	0.233703
KY21.Chr1.88.v1.ND1-1	KY21.Chr1.88	ATAD2B	HGNC:29230	5	0.112927	0.100899	0.11379	0.124548	0.133404	0.133237	0.13053	0.150666
KY21.Chr1.881.v1.nonSL3-1	KY21.Chr1.881	DAW1	HGNC:26383	10	0.0631438	0.0611034	0.0912004	0.119222	0.129438	0.123984	0.195367	0.216541
KY21.Chr1.882.v1.SL2-1	KY21.Chr1.882	FRMD4A	HGNC:25491	10	0.106717	0.105952	0.121908	0.129168	0.135635	0.131734	0.129352	0.139534
KY21.Chr1.885.v1.SL1-1	KY21.Chr1.885	DCLRE1C	HGNC:17642	1	0.124259	0.121827	0.140848	0.160323	0.158041	0.138262	0.07938	0.0770601
KY21.Chr1.886.v1.nonSL3-1	KY21.Chr1.886	CSTF1	HGNC:2483	6	0.117099	0.110184	0.124708	0.111186	0.139669	0.127972	0.127343	0.141837
KY21.Chr1.887.v1.SL2-1	KY21.Chr1.887	ALG3	HGNC:23056	1	0.114691	0.114436	0.116297	0.127723	0.130551	0.130316	0.140622	0.125364
KY21.Chr1.888.v1.SL1-2	KY21.Chr1.888	POLR2J	HGNC:9197	5	0.118801	0.11892	0.135508	0.127472	0.126303	0.121957	0.123813	0.127226
KY21.Chr1.889.v2.ND1-1	KY21.Chr1.889	NCL	HGNC:7667	20	0.101467	0.0937887	0.104952	0.109998	0.122426	0.13824	0.151997	0.177132
KY21.Chr1.89.v1.nonSL17-1	KY21.Chr1.89	ELOC	HGNC:11617	7	0.120966	0.111621	0.12845	0.123541	0.12216	0.123307	0.138831	0.131124
KY21.Chr1.893.v8.SL2-2	KY21.Chr1.893	LAMP1	HGNC:6499	1	0.147204	0.0984054	0.126991	0.0904669	0.147055	0.102611	0.135798	0.15147
KY21.Chr1.895.v1.SL1-1	KY21.Chr1.895	RMND5A	HGNC:25850	3	0.0932415	0.111599	0.115424	0.127674	0.135625	0.149674	0.133257	0.133506
KY21.Chr1.898.v1.SL1-1	KY21.Chr1.898	ECT2	HGNC:3155	5	0.207411	0.143634	0.1236	0.143255	0.140204	0.120602	0.0809414	0.0403531
KY21.Chr1.899.v1.SL1-1	KY21.Chr1.899	PHACTR2	HGNC:20956	9	0.126871	0.116644	0.13711	0.122973	0.120529	0.133849	0.123878	0.118146
KY21.Chr1.9.v2.nonSL4-2	KY21.Chr1.9	GTF2A1	HGNC:4646	3	0.113955	0.0977444	0.135622	0.169086	0.162128	0.126842	0.113867	0.0807549
KY21.Chr1.90.v1.ND1-1	KY21.Chr1.90	PUF60	HGNC:17042	4	0.113352	0.102414	0.11434	0.119248	0.122452	0.129646	0.151159	0.147389
KY21.Chr1.900.v2.ND2-1	KY21.Chr1.900	MTMR9	HGNC:14596	6	0.127363	0.119119	0.131465	0.108251	0.121742	0.115871	0.136235	0.139954
KY21.Chr1.901.v1.nonSL11-2	KY21.Chr1.901	RAB10	HGNC:9759	13	0.147476	0.119016	0.120849	0.111158	0.11871	0.124368	0.129664	0.128759
KY21.Chr1.906.v2.nonSL6-1	KY21.Chr1.906	TNK2	HGNC:19297	2	0.0742551	0.0518694	0.144119	0.142735	0.13863	0.167606	0.138033	0.142752
KY21.Chr1.912.v1.SL1-1	KY21.Chr1.912	PECR	HGNC:18281	4	0.137079	0.126088	0.128429	0.108824	0.118718	0.114342	0.132298	0.13422
KY21.Chr1.913.v1.nonSL12-1	KY21.Chr1.913	ZDHHC5	HGNC:18472	2	0.146705	0.106206	0.13038	0.125407	0.134612	0.135765	0.117913	0.103011
KY21.Chr1.914.v1.nonSL17-1	KY21.Chr1.914	C8B	HGNC:1353	2	0.184277	0.168659	0.157812	0.196528	0.15619	0.0870641	0.0433246	0.00614549
KY21.Chr1.916.v1.nonSL2-1	KY21.Chr1.916	GCC2	HGNC:23218	10	0.134227	0.127274	0.138535	0.111343	0.116354	0.112248	0.13089	0.129128
KY21.Chr1.920.v1.SL1-1	KY21.Chr1.920	RAP2C	HGNC:21165	6	0.0881849	0.066889	0.102237	0.124741	0.156373	0.141207	0.154941	0.165427
KY21.Chr1.924.v1.SL4-1	KY21.Chr1.924	ASH2L	HGNC:744	8	0.116252	0.116553	0.117666	0.12166	0.122437	0.130477	0.134424	0.14053
KY21.Chr1.934.v1.SL1-1	KY21.Chr1.934	NOL11	HGNC:24557	6	0.0958595	0.0974101	0.117332	0.123407	0.130609	0.146117	0.1312	0.158066
KY21.Chr1.936.v1.nonSL4-1	KY21.Chr1.936	PTCD1	HGNC:22198	4	0.102852	0.0910735	0.143307	0.120578	0.138959	0.13557	0.133063	0.134598
KY21.Chr1.94.v3.SL1-1	KY21.Chr1.94	KAZN	HGNC:29173	4	0.0316805	0.0386791	0.0427977	0.117974	0.215289	0.174972	0.165301	0.213307
KY21.Chr1.941.v1.SL2-1	KY21.Chr1.941	SRC	HGNC:11283	13	0.0691477	0.062267	0.100986	0.116705	0.154237	0.154746	0.158243	0.183669
KY21.Chr1.946.v1.SL1-1	KY21.Chr1.946	MON2	HGNC:29177	15	0.123864	0.118993	0.123154	0.10138	0.108704	0.113273	0.153669	0.156963
KY21.Chr1.947.v1.nonSL3-1	KY21.Chr1.947	TXNDC17	HGNC:28218	5	0.121563	0.122612	0.138808	0.126031	0.125959	0.123503	0.112229	0.129294
KY21.Chr1.948.v1.SL1-1	KY21.Chr1.948	CCDC59	HGNC:25005	1	0.0227398	0.0606673	0.136014	0.194395	0.189529	0.144643	0.142512	0.1095
KY21.Chr1.949.v1.SL1-1	KY21.Chr1.949	MB21D2	HGNC:30438	8	0.105792	0.099989	0.126346	0.135802	0.139274	0.116119	0.144558	0.13212
KY21.Chr1.954.v1.SL1-1	KY21.Chr1.954	PRPF4B	HGNC:17346	7	0.0898424	0.0896403	0.102452	0.110437	0.149203	0.154449	0.149549	0.154427
KY21.Chr1.955.v2.ND3-1	KY21.Chr1.955	AURKAIP1	HGNC:24114	2	0.130742	0.130894	0.13665	0.1246	0.131727	0.120293	0.113913	0.11118
KY21.Chr1.956.v1.SL1-1	KY21.Chr1.956	M6PR	HGNC:6752	3	0.092191	0.0879155	0.0983137	0.148455	0.150739	0.146184	0.134571	0.141631
KY21.Chr1.957.v1.SL1-1	KY21.Chr1.957	EPHX2	HGNC:3402	6	0.0823716	0.0834961	0.0914461	0.114167	0.138048	0.140005	0.166464	0.184002
KY21.Chr1.964.v1.SL1-1	KY21.Chr1.964	CLSTN2	HGNC:17448	4	0.108007	0.105024	0.115881	0.140577	0.137264	0.114703	0.121527	0.157017
KY21.Chr1.966.v1.SL1-1	KY21.Chr1.966	TOMM70	HGNC:11985	13	0.15186	0.158235	0.163419	0.147851	0.140336	0.0957043	0.0841669	0.0584272
KY21.Chr1.97.v1.ND1-1	KY21.Chr1.97	HAL	HGNC:4806	3	0.0267785	0.0203458	0.0236692	0.0218093	0.031476	0.105754	0.350068	0.420099
KY21.Chr1.977.v1.ND1-1	KY21.Chr1.977	POLA1	HGNC:9173	26	0.136789	0.141552	0.154485	0.131608	0.131846	0.114777	0.102431	0.0865121
KY21.Chr1.978.v1.SL1-1	KY21.Chr1.978	TMEM126A	HGNC:25382	5	0.102636	0.106736	0.118385	0.130814	0.141812	0.125673	0.14908	0.124863
KY21.Chr1.980.v1.SL1-1	KY21.Chr1.980	PRORSD1P	HGNC:34379	11	0.104166	0.1056	0.125815	0.131882	0.129662	0.132346	0.143202	0.127328
KY21.Chr1.981.v1.ND1-1	KY21.Chr1.981	ABITRAM	HGNC:1364	8	0.12787	0.121756	0.124825	0.114306	0.12075	0.135974	0.123785	0.130735
KY21.Chr1.982.v1.SL1-1	KY21.Chr1.982	RAD50	HGNC:9816	25	0.122848	0.122839	0.128535	0.117835	0.12143	0.124124	0.135377	0.127012
KY21.Chr1.983.v1.SL2-1	KY21.Chr1.983	GET3	HGNC:752	12	0.124602	0.119009	0.121346	0.119901	0.123534	0.121081	0.137529	0.132999
KY21.Chr1.988.v2.ND2-1	KY21.Chr1.988	FAT4	HGNC:23109	1	0.0715224	0.0900795	0.0610821	0.114674	0.106937	0.158784	0.176875	0.220045
KY21.Chr1.989.v1.ND1-1	KY21.Chr1.989	RAP1GAP2	HGNC:29176	2	0.110587	0.0103095	0.0184836	0.0151222	0.0605272	0.183251	0.273565	0.328155
KY21.Chr1.991.v1.nonSL1-1	KY21.Chr1.991	PEX5	HGNC:9719	8	0.120762	0.121128	0.13391	0.148475	0.128775	0.117118	0.115322	0.11451
KY21.Chr1.995.v1.SL1-1	KY21.Chr1.995	SLC7A6	HGNC:11064	2	0.125429	0.105265	0.118796	0.177191	0.115551	0.143982	0.0811598	0.132626
KY21.Chr1.997.v1.SL1-1	KY21.Chr1.997	GRN	HGNC:4601	6	0.175164	0.171344	0.161428	0.123206	0.103622	0.100725	0.0896384	0.0748724
KY21.Chr10.1.v1.SL2-1	KY21.Chr10.1	ARHGEF12	HGNC:14193	1	0.0757975	0.0762166	0.106253	0.126347	0.134314	0.122249	0.165353	0.193469
KY21.Chr10.100.v3.SL5-1	KY21.Chr10.100	ATP1A3	HGNC:801	38	0.0750258	0.0737989	0.080452	0.0893087	0.0951631	0.129324	0.190088	0.266839
KY21.Chr10.1001.v2.SL1-3	KY21.Chr10.1001	AP2A2	HGNC:562	1	0.100335	0.0897101	0.103639	0.152244	0.153127	0.129191	0.124777	0.146978
KY21.Chr10.1001.v3.SL1-1	KY21.Chr10.1001	AP2A1	HGNC:561	41	0.110468	0.105637	0.120505	0.118014	0.126212	0.12254	0.139843	0.156781
KY21.Chr10.1006.v1.SL1-1	KY21.Chr10.1006	HEPHL1	HGNC:30477	11	0.205356	0.208538	0.192204	0.0863209	0.0833883	0.0698237	0.0912707	0.0630991
KY21.Chr10.1011.v1.SL1-1	KY21.Chr10.1011	PHKG2	HGNC:8931	2	0.0401952	0.0421713	0.0327608	0.0330947	0.0707862	0.175042	0.269586	0.336364
KY21.Chr10.1021.v2.SL3-1	KY21.Chr10.1021	EFL1	HGNC:25789	18	0.0980946	0.0909218	0.10192	0.124096	0.135204	0.14803	0.151997	0.149738
KY21.Chr10.1024.v2.SL3-1	KY21.Chr10.1024	IQGAP1	HGNC:6110	34	0.108085	0.10462	0.107814	0.111544	0.122133	0.130308	0.152023	0.163475
KY21.Chr10.1028.v1.SL1-1	KY21.Chr10.1028	PHRF1	HGNC:24351	13	0.0598926	0.0592674	0.0953709	0.121514	0.14871	0.168671	0.171667	0.174908
KY21.Chr10.103.v1.SL1-1	KY21.Chr10.103	CEP128	HGNC:20359	1	0.0758348	0.0704234	0.118352	0.144204	0.169426	0.133301	0.141161	0.147297
KY21.Chr10.1032.v1.nonSL2-1	KY21.Chr10.1032	MPPED2	HGNC:1180	2	0.0735394	0.073489	0.0960155	0.12795	0.143003	0.170956	0.145088	0.16996
KY21.Chr10.1036.v1.nonSL1-1	KY21.Chr10.1036	ZNF554	HGNC:26629	1	0.0688137	8.2206026745539e-07	0.049452	0.166103	0.216359	0.163471	0.171996	0.163803
KY21.Chr10.1038.v1.SL1-2	KY21.Chr10.1038	HSD17B12	HGNC:18646	7	0.126232	0.117234	0.125463	0.114116	0.112896	0.111084	0.136683	0.156293
KY21.Chr10.1039.v1.SL2-1	KY21.Chr10.1039	ATAD5	HGNC:25752	6	0.0976877	0.109483	0.155649	0.1263	0.132686	0.132168	0.128626	0.1174
KY21.Chr10.1048.v1.SL1-1	KY21.Chr10.1048	TSC2	HGNC:12363	2	0.122184	0.0855259	0.103847	0.135041	0.106764	0.119777	0.164107	0.162754
KY21.Chr10.1050.v1.SL1-1	KY21.Chr10.1050	EIF4H	HGNC:12741	3	0.0827575	0.112723	0.0976216	0.124039	0.122787	0.131231	0.172801	0.15604
KY21.Chr10.1058.v1.SL1-1	KY21.Chr10.1058	ATL2	HGNC:24047	15	0.11631	0.120002	0.131859	0.128797	0.132623	0.125642	0.133359	0.111409
KY21.Chr10.1063.v1.SL1-1	KY21.Chr10.1063	PPP1R21	HGNC:30595	17	0.0753083	0.0733828	0.0993081	0.131476	0.138968	0.143879	0.166933	0.170745
KY21.Chr10.1064.v1.SL1-1	KY21.Chr10.1064	SRRD	HGNC:33910	2	0.0975213	0.108921	0.112817	0.143599	0.149544	0.127119	0.143134	0.117346
KY21.Chr10.1071.v1.SL1-1	KY21.Chr10.1071	RNF31	HGNC:16031	2	0.0974917	0.084862	0.0895875	0.112168	0.14019	0.171138	0.137395	0.167168
KY21.Chr10.1078.v1.SL1-1	KY21.Chr10.1078	XRCC5	HGNC:12833	6	0.116155	0.11567	0.129089	0.120371	0.13154	0.131046	0.124977	0.131153
KY21.Chr10.108.v1.ND1-1	KY21.Chr10.108	SLC2A1	HGNC:11005	1	0.172463	0.152285	0.151444	0.134313	0.123262	0.0966125	0.0837164	0.0859035
KY21.Chr10.1084.v1.nonSL2-2	KY21.Chr10.1084	SPTAN1	HGNC:11273	70	0.109605	0.107321	0.117372	0.103556	0.108253	0.126106	0.160212	0.167574
KY21.Chr10.1091.v1.nonSL2-1	KY21.Chr10.1091	PSMC1	HGNC:9547	22	0.126295	0.119929	0.127765	0.118239	0.117369	0.114156	0.13852	0.137728
KY21.Chr10.1093.v1.SL1-1	KY21.Chr10.1093	COQ7	HGNC:2244	3	0.124143	0.130499	0.126072	0.133275	0.140696	0.108758	0.122234	0.114322
KY21.Chr10.1096.v1.SL1-1	KY21.Chr10.1096	TANGO2	HGNC:25439	8	0.097523	0.09241	0.0983808	0.158083	0.150781	0.145468	0.125809	0.131545
KY21.Chr10.1097.v1.SL1-1	KY21.Chr10.1097	NUBP2	HGNC:8042	8	0.122107	0.11578	0.128553	0.116711	0.117945	0.107593	0.148908	0.142402
KY21.Chr10.1098.v1.nonSL5-1	KY21.Chr10.1098	COMT	HGNC:2228	6	0.0971902	0.0945637	0.116308	0.111416	0.142736	0.134038	0.146018	0.157729
KY21.Chr10.1099.v1.SL1-1	KY21.Chr10.1099	PLEKHF2	HGNC:20757	3	0.0983444	0.0774898	0.0986576	0.102213	0.109894	0.142405	0.163471	0.207525
KY21.Chr10.1100.v1.SL1-2	KY21.Chr10.1100	ARPP19	HGNC:16967	4	0.142934	0.12294	0.136795	0.136251	0.137219	0.126531	0.106716	0.0906138
KY21.Chr10.1101.v1.SL1-1	KY21.Chr10.1101	B4GALT2	HGNC:925	9	0.00786883	0.00840638	0.00985648	0.0109458	0.0160884	0.142886	0.384312	0.419635
KY21.Chr10.1102.v1.SL2-1	KY21.Chr10.1102	KIF23	HGNC:6392	13	0.0921442	0.0915025	0.1373	0.146067	0.149159	0.123476	0.146751	0.113601
KY21.Chr10.1103.v1.SL2-1	KY21.Chr10.1103	NSUN6	HGNC:23529	4	0.159601	0.137185	0.117905	0.0980729	0.111861	0.112676	0.11698	0.14572
KY21.Chr10.1104.v1.SL1-1	KY21.Chr10.1104	ITGB1	HGNC:6153	5	0.748122	0.0696067	0.0264849	0.017353	0.0197864	0.0200472	0.0328241	0.0657761
KY21.Chr10.1105.v1.SL1-1	KY21.Chr10.1105	IL1RAPL2	HGNC:5997	5	0.10223	0.109034	0.13351	0.163517	0.151049	0.119723	0.10936	0.111577
KY21.Chr10.1108.v1.ND1-1	KY21.Chr10.1108	PRDX3	HGNC:9354	10	0.12633	0.118629	0.115262	0.10391	0.0998665	0.0988079	0.171084	0.166112
KY21.Chr10.1120.v1.SL2-1	KY21.Chr10.1120	FMN2	HGNC:14074	2	0.0455549	0.0448091	0.12434	0.153189	0.159037	0.199818	0.128536	0.144716
KY21.Chr10.1122.v1.SL1-1	KY21.Chr10.1122	DPP8	HGNC:16490	6	0.0666674	0.0646161	0.0976196	0.121964	0.150758	0.163372	0.163939	0.171065
KY21.Chr10.1143.v1.ND1-1	KY21.Chr10.1143	FLAD1	HGNC:24671	6	0.113381	0.111384	0.114375	0.137584	0.145295	0.138288	0.121565	0.118129
KY21.Chr10.1144.v1.SL1-1	KY21.Chr10.1144	NPR1	HGNC:7943	2	2.00674979729515e-05	0.020399	0.0432931	2.59617439667252e-05	1.55202070529497e-05	0.0605901	0.285801	0.589855
KY21.Chr10.1145.v3.SL2-1	KY21.Chr10.1145	NLRP14	HGNC:22939	2	0.058076	0.0546127	0.0910188	0.184573	0.17832	0.167219	0.133308	0.132873
KY21.Chr10.1150.v1.SL1-1	KY21.Chr10.1150	STK17A	HGNC:11395	2	0.0678504	0.0731738	0.0484141	0.0420181	0.115782	0.135346	0.245002	0.272413
KY21.Chr10.1151.v1.SL1-1	KY21.Chr10.1151	RAPH1	HGNC:14436	11	0.166544	0.114073	0.110607	0.113131	0.114346	0.122111	0.119036	0.140152
KY21.Chr10.1152.v1.SL1-1	KY21.Chr10.1152	COG8	HGNC:18623	8	0.0929113	0.0941151	0.0997556	0.125223	0.140816	0.14138	0.144798	0.161001
KY21.Chr10.1157.v1.SL1-1	KY21.Chr10.1157	ITGB1	HGNC:6153	10	0.154999	0.033229	0.023994	0.0187752	0.0330323	0.117415	0.301919	0.316638
KY21.Chr10.1160.v1.ND1-1	KY21.Chr10.1160	PTGES3	HGNC:16049	9	0.109832	0.103189	0.11901	0.120418	0.123957	0.124946	0.144168	0.15448
KY21.Chr10.1161.v3.SL33-1	KY21.Chr10.1161	RBMS1	HGNC:9907	7	0.0078463	0.0109503	0.014527	0.0248094	0.0706621	0.156363	0.302911	0.411931
KY21.Chr10.1167.v1.SL1-1	KY21.Chr10.1167	CCDC89	HGNC:26762	2	0.0417553	0.0490734	0.100931	0.184166	0.186996	0.151243	0.149166	0.136669
KY21.Chr10.1171.v2.SL2-1	KY21.Chr10.1171	ITGA6	HGNC:6142	17	0.128115	0.129459	0.126419	0.119176	0.121455	0.115383	0.12941	0.130583
KY21.Chr10.1174.v1.nonSL4-1	KY21.Chr10.1174	CYTH1	HGNC:9501	6	0.112375	0.105492	0.136074	0.121635	0.121757	0.123691	0.130202	0.148773
KY21.Chr10.1175.v1.SL1-1	KY21.Chr10.1175	ELMO1	HGNC:16286	14	0.118315	0.109263	0.119856	0.118505	0.127339	0.126458	0.137036	0.143228
KY21.Chr10.1177.v1.SL1-2	KY21.Chr10.1177	PRC1	HGNC:9341	8	0.0374736	0.0502174	0.139623	0.1607	0.187041	0.1587	0.144879	0.121366
KY21.Chr10.1178.v1.nonSL1-1	KY21.Chr10.1178	BBS7	HGNC:18758	1	0.000330033	0.000345222	0.0108453	0.00434982	0.0221611	0.172231	0.356808	0.43293
KY21.Chr10.12.v1.SL1-1	KY21.Chr10.12	MEP1A	HGNC:7015	3	0.0912957	0.0689522	0.0908046	0.137486	0.145352	0.141051	0.144226	0.180833
KY21.Chr10.121.v1.SL1-1	KY21.Chr10.121	CNTN3	HGNC:2173	2	0.0910668	0.0899936	0.0885045	0.17215	0.140815	0.143161	0.141137	0.133172
KY21.Chr10.13.v1.SL3-1	KY21.Chr10.13	HSPB1	HGNC:5246	4	0.0295405	0.0315483	0.0395447	0.0386	0.0776613	0.168106	0.32159	0.293409
KY21.Chr10.132.v1.SL1-1	KY21.Chr10.132	HSPG2	HGNC:5273	1	0.0727329	0.0813613	0.0793646	0.177501	0.188685	0.163466	0.116212	0.120677
KY21.Chr10.143.v1.nonSL1-1	KY21.Chr10.143	RIC3	HGNC:30338	4	0.0495187	0.0448053	0.0666826	0.110052	0.163495	0.172779	0.19651	0.196158
KY21.Chr10.144.v1.nonSL2-1	KY21.Chr10.144	RPS11	HGNC:10384	36	0.120468	0.126796	0.125656	0.119006	0.126248	0.124684	0.125853	0.131289
KY21.Chr10.145.v1.nonSL7-1	KY21.Chr10.145	PPP1CB	HGNC:9282	6	0.130654	0.119519	0.133097	0.106941	0.116131	0.105201	0.138963	0.149494
KY21.Chr10.147.v1.SL2-1	KY21.Chr10.147	NCAM2	HGNC:7657	21	0.247919	0.236699	0.212261	0.11308	0.0783925	0.0475573	0.0334821	0.0306091
KY21.Chr10.15.v1.SL1-1	KY21.Chr10.15	SAMM50	HGNC:24276	16	0.121294	0.173849	0.109727	0.111597	0.11098	0.11567	0.121909	0.134975
KY21.Chr10.150.v1.SL1-1	KY21.Chr10.150	ETHE1	HGNC:23287	1	0.108541	0.0574992	0.0704323	0.113804	0.136153	0.154131	0.156628	0.202812
KY21.Chr10.151.v1.ND1-1	KY21.Chr10.151	ETHE1	HGNC:23287	4	0.0741397	0.0726898	0.0693977	0.206881	0.11711	0.125897	0.162368	0.171516
KY21.Chr10.161.v1.SL2-1	KY21.Chr10.161	MGAT4A	HGNC:7047	2	0.000469032	0.000519348	0.00478827	0.00107371	0.090781	0.227444	0.29971	0.375215
KY21.Chr10.163.v1.nonSL10-3	KY21.Chr10.163	TBP	HGNC:11588	2	0.0913675	0.0927247	0.136457	0.138395	0.149532	0.119734	0.136422	0.135369
KY21.Chr10.164.v1.SL1-1	KY21.Chr10.164	SLF1	HGNC:25408	3	0.0809975	0.1311	0.16287	0.151769	0.166909	0.130445	0.107163	0.068747
KY21.Chr10.165.v1.SL1-1	KY21.Chr10.165	PIK3R4	HGNC:8982	8	0.117626	0.116595	0.132608	0.106598	0.113267	0.115314	0.148308	0.149684
KY21.Chr10.166.v1.SL2-1	KY21.Chr10.166	ALDH4A1	HGNC:406	22	0.125116	0.120772	0.119603	0.138146	0.139077	0.125858	0.113574	0.117854
KY21.Chr10.167.v1.SL2-1	KY21.Chr10.167	CBL	HGNC:1541	4	0.0667854	0.0777058	0.0991994	0.124927	0.158963	0.162098	0.150006	0.160315
KY21.Chr10.169.v1.SL3-6	KY21.Chr10.169	GANAB	HGNC:4138	63	0.134141	0.131613	0.135454	0.113462	0.119323	0.113964	0.125523	0.12652
KY21.Chr10.17.v2.ND2-1	KY21.Chr10.17	TTC3	HGNC:12393	8	0.0700038	0.100211	0.162696	0.135939	0.110258	0.0932817	0.169658	0.157952
KY21.Chr10.170.v1.SL1-1	KY21.Chr10.170	STX5	HGNC:11440	6	0.0895381	0.0855938	0.107408	0.117878	0.131765	0.136041	0.162139	0.169639
KY21.Chr10.171.v1.SL2-1	KY21.Chr10.171	ALG5	HGNC:20266	7	0.110756	0.107291	0.106214	0.109331	0.110422	0.124791	0.152932	0.178263
KY21.Chr10.172.v1.nonSL1-1	KY21.Chr10.172	MGAT5B	HGNC:24140	13	0.134979	0.124419	0.1369	0.125731	0.117285	0.125289	0.120414	0.114983
KY21.Chr10.173.v1.nonSL5-1	KY21.Chr10.173	KLHDC2	HGNC:20231	1	0.0784919	0.0945943	0.125935	0.130169	0.131996	0.148557	0.147469	0.142788
KY21.Chr10.174.v1.ND1-4	KY21.Chr10.174	ABHD11	HGNC:16407	7	0.128162	0.123257	0.130056	0.111278	0.11808	0.121366	0.132771	0.135029
KY21.Chr10.175.v1.SL1-1	KY21.Chr10.175	EIF3CL	HGNC:26347	39	0.11699	0.117794	0.127204	0.110191	0.117885	0.1204	0.141748	0.147788
KY21.Chr10.176.v1.SL1-1	KY21.Chr10.176	RBM5	HGNC:9902	13	0.085833	0.0868933	0.113487	0.141442	0.149485	0.146199	0.138661	0.138
KY21.Chr10.178.v1.SL1-1	KY21.Chr10.178	ARHGAP32	HGNC:17399	10	0.158415	0.186181	0.112679	0.071362	0.0996187	0.12281	0.121699	0.127236
KY21.Chr10.180.v1.SL1-1	KY21.Chr10.180	LIG3	HGNC:6600	21	0.155881	0.143925	0.15801	0.0931046	0.0872518	0.0939576	0.133187	0.134684
KY21.Chr10.191.v1.SL1-1	KY21.Chr10.191	GSTT2B	HGNC:33437	5	0.103898	0.104148	0.121211	0.0555198	0.0507199	0.115583	0.11355	0.33537
KY21.Chr10.207.v1.SL1-1	KY21.Chr10.207	ABCG2	HGNC:74	7	0.164441	0.151525	0.157818	0.105704	0.118786	0.104191	0.098047	0.0994864
KY21.Chr10.208.v1.SL1-1	KY21.Chr10.208	H1-8	HGNC:18463	12	0.10954	0.113766	0.137422	0.129219	0.128427	0.12158	0.132816	0.127231
KY21.Chr10.215.v1.nonSL17-1	KY21.Chr10.215	HEBP2	HGNC:15716	3	0.14429	0.142983	0.140731	0.114449	0.102992	0.122109	0.101921	0.130525
KY21.Chr10.215.v1.nonSL18-1	KY21.Chr10.215	HEBP2	HGNC:15716	1	0.152304	0.171444	0.158354	0.0739245	0.0846942	0.0948526	0.13043	0.133997
KY21.Chr10.215.v1.nonSL5-1	KY21.Chr10.215	HEBP2	HGNC:15716	33	0.136515	0.137152	0.147375	0.115209	0.114939	0.119785	0.109471	0.119554
KY21.Chr10.215.v3.nonSL31-1	KY21.Chr10.215	HEBP2	HGNC:15716	25	0.13593	0.133001	0.133434	0.115042	0.122406	0.128199	0.116548	0.115441
KY21.Chr10.216.v1.SL1-1	KY21.Chr10.216	NAA35	HGNC:24340	9	0.107299	0.104465	0.119857	0.126948	0.126211	0.140193	0.140362	0.134665
KY21.Chr10.219.v1.SL1-1	KY21.Chr10.219	FEM1C	HGNC:16933	1	0.0456244	0.0413609	0.0485512	0.0926795	0.139858	0.146408	0.21901	0.266508
KY21.Chr10.22.v1.ND1-1	KY21.Chr10.22	LYSMD3	HGNC:26969	2	0.0651632	0.0683396	0.105708	0.125016	0.131987	0.147065	0.173803	0.182918
KY21.Chr10.220.v1.nonSL4-1	KY21.Chr10.220	ETFA	HGNC:3481	27	0.135433	0.13526	0.130407	0.122523	0.11651	0.114937	0.126148	0.118783
KY21.Chr10.221.v1.SL1-1	KY21.Chr10.221	COMMD10	HGNC:30201	2	0.0889861	0.0849059	0.0881991	0.124267	0.124812	0.134755	0.162068	0.192007
KY21.Chr10.222.v1.ND1-1	KY21.Chr10.222	NDUFAF3	HGNC:29918	8	0.087973	0.0913751	0.122748	0.140167	0.141963	0.152436	0.131833	0.131506
KY21.Chr10.23.v2.SL2-1	KY21.Chr10.23	MYO1E	HGNC:7599	19	0.0549966	0.0173133	0.0278056	0.0534127	0.11795	0.176699	0.242758	0.309064
KY21.Chr10.231.v1.nonSL2-1	KY21.Chr10.231	CD81	HGNC:1701	1	0.107983	0.121431	0.148852	0.12554	0.18427	0.146597	0.0774425	0.087884
KY21.Chr10.232.v1.ND1-1	KY21.Chr10.232	MALRD1	HGNC:24331	2	0.0004029	0.000456287	0.000414934	0.000444598	0.000174526	0.0982355	0.301484	0.598387
KY21.Chr10.233.v1.SL1-1	KY21.Chr10.233	TICRR	HGNC:28704	4	0.0919226	0.0939576	0.137783	0.179343	0.173462	0.150367	0.101864	0.0713017
KY21.Chr10.234.v1.SL1-1	KY21.Chr10.234	HPGDS	HGNC:17890	8	0.118532	0.113569	0.129714	0.0914341	0.103101	0.0963335	0.167456	0.179861
KY21.Chr10.235.v1.SL1-1	KY21.Chr10.235	TTN	HGNC:12403	2	0.00424259	0.00491676	0.0111568	0.0109146	0.0262043	0.145219	0.400933	0.396414
KY21.Chr10.236.v1.nonSL2-1	KY21.Chr10.236	MRPL54	HGNC:16685	3	0.138058	0.154403	0.135327	0.118748	0.131886	0.108426	0.106555	0.106596
KY21.Chr10.239.v2.SL1-1	KY21.Chr10.239	CIT	HGNC:1985	26	0.176214	0.166509	0.137599	0.108768	0.124567	0.114697	0.0918868	0.0797589
KY21.Chr10.240.v1.nonSL3-1	KY21.Chr10.240	TBC1D22B	HGNC:21602	5	0.128296	0.124409	0.127296	0.111915	0.127117	0.117094	0.125212	0.138661
KY21.Chr10.241.v1.SL1-1	KY21.Chr10.241	CHMP6	HGNC:25675	4	0.111699	0.102045	0.114954	0.139478	0.125728	0.127376	0.143124	0.135597
KY21.Chr10.242.v1.nonSL2-1	KY21.Chr10.242			8	0.0893308	0.105183	0.128188	0.133778	0.143146	0.144522	0.143091	0.112761
KY21.Chr10.243.v1.SL1-1	KY21.Chr10.243	FAM221B	HGNC:30762	2	0.101218	0.0934673	0.101783	0.106452	0.122214	0.135104	0.180881	0.15888
KY21.Chr10.246.v3.SL1-3	KY21.Chr10.246	SEMA6A	HGNC:10738	4	0.0854483	0.0861535	0.106544	0.103648	0.118596	0.137744	0.16054	0.201327
KY21.Chr10.252.v2.SL15-1	KY21.Chr10.252	C6	HGNC:1339	3	0.0997247	0.108922	0.0980449	0.0499659	0.05212	0.0911796	0.188383	0.31166
KY21.Chr10.255.v1.SL1-1	KY21.Chr10.255	SUGP1	HGNC:18643	5	0.0709218	0.063432	0.0787636	0.126582	0.162454	0.152809	0.16697	0.178068
KY21.Chr10.256.v1.nonSL2-1	KY21.Chr10.256	RPL27A	HGNC:10329	16	0.122351	0.130734	0.135563	0.119581	0.115567	0.117163	0.130461	0.128579
KY21.Chr10.257.v1.nonSL1-1	KY21.Chr10.257	PHF14	HGNC:22203	2	0.0659528	0.0914259	0.10531	0.128148	0.173012	0.15296	0.152426	0.130765
KY21.Chr10.258.v2.SL3-1	KY21.Chr10.258	JAM3	HGNC:15532	4	0.0718169	0.0822178	0.090467	0.125698	0.125253	0.133381	0.171677	0.199489
KY21.Chr10.261.v2.SL1-1	KY21.Chr10.261	PPP1R37	HGNC:27607	7	0.0550905	0.0534177	0.0696265	0.101843	0.150069	0.158612	0.19748	0.213862
KY21.Chr10.264.v1.nonSL4-1	KY21.Chr10.264	ADPGK	HGNC:25250	1	0.0202614	0.0135526	0.0189596	0.0309925	0.0601918	0.187083	0.28078	0.38818
KY21.Chr10.265.v1.nonSL4-1	KY21.Chr10.265	SIVA1	HGNC:17712	3	0.21527	0.20119	0.136917	0.122399	0.0889231	0.0916728	0.0797175	0.0639113
KY21.Chr10.267.v1.nonSL44-1	KY21.Chr10.267	UBA52	HGNC:12458	7	0.117562	0.129614	0.131006	0.114723	0.130145	0.117216	0.125097	0.134636
KY21.Chr10.27.v1.SL1-1	KY21.Chr10.27	TAB1	HGNC:18157	7	0.110755	0.109263	0.12023	0.126831	0.124589	0.123578	0.140799	0.143954
KY21.Chr10.283.v1.SL4-1	KY21.Chr10.283	NDUFS2	HGNC:7708	16	0.142288	0.141059	0.145873	0.121806	0.11919	0.116596	0.104814	0.108374
KY21.Chr10.284.v1.nonSL3-2	KY21.Chr10.284	LAS1L	HGNC:25726	3	0.115851	0.122272	0.192154	0.138318	0.103239	0.0899737	0.107602	0.130591
KY21.Chr10.29.v1.nonSL1-1	KY21.Chr10.29	NA	NA	3	0.131461	0.128218	0.127761	0.131227	0.130801	0.127731	0.111779	0.111022
KY21.Chr10.292.v1.ND1-1	KY21.Chr10.292	PCNT	HGNC:16068	48	0.159018	0.150814	0.145707	0.13253	0.116808	0.101341	0.0947858	0.0989961
KY21.Chr10.293.v1.SL1-1	KY21.Chr10.293	AKAP9	HGNC:379	5	0.158197	0.142809	0.147734	0.132867	0.117611	0.108182	0.0971163	0.095484
KY21.Chr10.295.v1.SL1-1	KY21.Chr10.295	LRR1	HGNC:19742	2	0.0933874	0.12901	0.195522	0.162809	0.143235	0.122963	0.0863074	0.0667664
KY21.Chr10.296.v1.nonSL3-1	KY21.Chr10.296	EAPP	HGNC:19312	3	0.119734	0.108164	0.128625	0.117261	0.121095	0.140169	0.138924	0.126029
KY21.Chr10.297.v1.nonSL3-1	KY21.Chr10.297	PARS2	HGNC:30563	15	0.141465	0.142266	0.140236	0.10662	0.110296	0.112343	0.119949	0.126825
KY21.Chr10.30.v1.nonSL1-1	KY21.Chr10.30	SSUH2	HGNC:24809	3	0.146437	0.131272	0.141214	0.128693	0.124878	0.127055	0.0966857	0.103765
KY21.Chr10.300.v1.SL2-3	KY21.Chr10.300	TOMM70	HGNC:11985	30	0.125036	0.120752	0.131075	0.117485	0.121646	0.126691	0.129506	0.127807
KY21.Chr10.305.v1.nonSL3-1	KY21.Chr10.305	RPAP3	HGNC:26151	10	0.109061	0.102549	0.1112	0.116743	0.125616	0.140092	0.144009	0.15073
KY21.Chr10.306.v1.SL1-1	KY21.Chr10.306	SDHD	HGNC:10683	2	0.148989	0.154937	0.144642	0.0966514	0.101058	0.0911136	0.128828	0.13378
KY21.Chr10.309.v1.nonSL7-1	KY21.Chr10.309	SLC4A11	HGNC:16438	7	0.0286506	0.0384353	0.100559	0.136322	0.174049	0.174148	0.181514	0.166322
KY21.Chr10.311.v1.SL1-1	KY21.Chr10.311	DLAT	HGNC:2896	27	0.142172	0.142472	0.142302	0.119118	0.114842	0.114601	0.112723	0.111771
KY21.Chr10.312.v1.nonSL4-1	KY21.Chr10.312	RPS19	HGNC:10402	14	0.118023	0.119746	0.124929	0.118891	0.127547	0.122436	0.126017	0.142411
KY21.Chr10.315.v2.nonSL2-1	KY21.Chr10.315	GFUS	HGNC:12390	8	0.127373	0.0842473	0.101945	0.0892253	0.0972645	0.126888	0.161003	0.212055
KY21.Chr10.317.v2.SL1-1	KY21.Chr10.317	PUS3	HGNC:25461	8	0.142221	0.156186	0.118296	0.1102	0.124269	0.092933	0.108551	0.147344
KY21.Chr10.319.v1.SL1-1	KY21.Chr10.319	PKD1L2	HGNC:21715	1	0.20678	0.206657	0.109855	0.0790702	0.080501	0.0846307	0.120218	0.112287
KY21.Chr10.320.v1.nonSL2-1	KY21.Chr10.320	EML6	HGNC:35412	13	0.103187	0.107428	0.109682	0.105963	0.121766	0.132401	0.14681	0.172763
KY21.Chr10.325.v2.nonSL2-2	KY21.Chr10.325	NA	NA	23	0.128564	0.122231	0.13291	0.119385	0.121625	0.114961	0.130791	0.129533
KY21.Chr10.328.v1.ND1-3	KY21.Chr10.328	MCEE	HGNC:16732	7	0.106294	0.128615	0.117543	0.117614	0.112481	0.128146	0.14004	0.149268
KY21.Chr10.329.v1.SL3-1	KY21.Chr10.329	ALDH6A1	HGNC:7179	22	0.121643	0.118335	0.125722	0.116651	0.118985	0.118705	0.134919	0.14504
KY21.Chr10.330.v1.nonSL3-1	KY21.Chr10.330	PNPO	HGNC:30260	5	0.135534	0.128478	0.130103	0.0873794	0.0928673	0.0997257	0.163341	0.162571
KY21.Chr10.331.v1.SL2-1	KY21.Chr10.331	PNPO	HGNC:30260	4	0.223522	0.202774	0.18994	0.0623432	0.0497684	0.0746252	0.0938087	0.103218
KY21.Chr10.332.v1.SL1-3	KY21.Chr10.332	PNPO	HGNC:30260	8	0.161467	0.154917	0.15462	0.0951977	0.0989511	0.103467	0.116151	0.115228
KY21.Chr10.333.v1.SL2-1	KY21.Chr10.333	SGPP1	HGNC:17720	1	0.11398	0.102286	0.102025	0.129549	0.156535	0.126174	0.141804	0.127647
KY21.Chr10.334.v1.ND1-1	KY21.Chr10.334			31	0.0970022	0.0947957	0.108954	0.112652	0.13394	0.139673	0.155242	0.157741
KY21.Chr10.335.v1.nonSL3-1	KY21.Chr10.335	ZNF839	HGNC:20345	21	0.0837838	0.0938811	0.113575	0.115061	0.128489	0.144232	0.157631	0.163348
KY21.Chr10.336.v1.nonSL3-1	KY21.Chr10.336	EFEMP2	HGNC:3219	2	0.00394639	0.00477669	0.0171864	0.000648308	0.00122388	0.0237294	0.20703	0.741459
KY21.Chr10.339.v1.nonSL8-2	KY21.Chr10.339	DYNLT1	HGNC:11697	2	0.117931	0.119076	0.124586	0.121674	0.117692	0.123994	0.148804	0.126243
KY21.Chr10.34.v1.nonSL2-1	KY21.Chr10.34	IQCD	HGNC:25168	1	0.000489556	0.103315	0.0806069	0.116871	0.181861	0.204468	0.148708	0.16368
KY21.Chr10.340.v1.SL1-1	KY21.Chr10.340	IFIT1	HGNC:5407	13	0.0877564	0.0879723	0.0923349	0.125008	0.140011	0.149192	0.148195	0.16953
KY21.Chr10.341.v1.nonSL3-1	KY21.Chr10.341	DDX28	HGNC:17330	6	0.123415	0.108891	0.131308	0.113791	0.145493	0.127188	0.136821	0.113093
KY21.Chr10.342.v2.ND3-1	KY21.Chr10.342	ZNF318	HGNC:13578	15	0.0997328	0.0998855	0.110383	0.115225	0.118536	0.138619	0.162858	0.154761
KY21.Chr10.345.v1.SL2-1	KY21.Chr10.345	GAR1	HGNC:14264	4	0.0983561	0.116181	0.132147	0.117309	0.103123	0.11376	0.139895	0.179229
KY21.Chr10.347.v1.ND1-1	KY21.Chr10.347	H2AX	HGNC:4739	1	0.0856631	0.11445	0.150233	0.153151	0.12336	0.124749	0.122976	0.125417
KY21.Chr10.348.v1.SL1-2	KY21.Chr10.348	PTAR1	HGNC:30449	5	0.124841	0.119982	0.126636	0.117336	0.116837	0.114455	0.13598	0.143933
KY21.Chr10.349.v1.nonSL4-2	KY21.Chr10.349	ARF6	HGNC:659	1	0.0972748	0.0971714	0.141518	0.15176	0.108037	0.113328	0.157957	0.132953
KY21.Chr10.353.v1.nonSL4-1	KY21.Chr10.353	RDH13	HGNC:19978	12	0.146883	0.136632	0.148703	0.112079	0.10717	0.110667	0.1181	0.119765
KY21.Chr10.356.v1.nonSL3-1	KY21.Chr10.356	RTN4	HGNC:14085	29	0.134651	0.136798	0.146513	0.114307	0.110589	0.100755	0.130079	0.126308
KY21.Chr10.364.v1.ND1-1	KY21.Chr10.364	NINL	HGNC:29163	4	0.19969	0.196784	0.181116	0.147895	0.111836	0.0694707	0.0507454	0.0424627
KY21.Chr10.366.v1.ND1-1	KY21.Chr10.366	AK7	HGNC:20091	2	0.0940114	0.136695	0.135765	0.129732	0.113481	0.115217	0.148865	0.126234
KY21.Chr10.369.v1.SL2-1	KY21.Chr10.369	EPHX4	HGNC:23758	7	0.0665475	0.0597934	0.0892667	0.121954	0.149137	0.168585	0.164771	0.179946
KY21.Chr10.37.v2.SL2-1	KY21.Chr10.37	BAHD1	HGNC:29153	1	0.0476393	0.000108968	0.0775394	4.52093822434409e-05	0.154221	0.243742	0.247763	0.228941
KY21.Chr10.380.v1.ND1-1	KY21.Chr10.380	NOS1	HGNC:7872	2	0.000324933	0.00034297	0.005552	0.00688172	0.0286944	0.0662138	0.226873	0.665118
KY21.Chr10.382.v1.ND1-1	KY21.Chr10.382	OTOF	HGNC:8515	2	0.268074	0.222676	0.245839	0.105932	0.0809049	0.0638857	0.00995014	0.00273758
KY21.Chr10.384.v1.ND1-1	KY21.Chr10.384	BARHL2	HGNC:954	1	0.125021	0.127768	0.144816	0.115895	0.134588	0.10858	0.115876	0.127456
KY21.Chr10.389.v1.SL2-1	KY21.Chr10.389	HPGDS	HGNC:17890	1	0.104767	0.132501	0.132497	0.0529725	0.0425696	0.0806474	0.195221	0.258824
KY21.Chr10.392.v1.SL1-1	KY21.Chr10.392	HPGDS	HGNC:17890	9	0.0881406	0.0891392	0.118146	0.0601403	0.0496921	0.0517722	0.266683	0.276286
KY21.Chr10.396.v1.nonSL14-1	KY21.Chr10.396	RPL34	HGNC:10340	7	0.120457	0.135309	0.123393	0.114372	0.11882	0.116068	0.130139	0.141444
KY21.Chr10.399.v1.SL1-1	KY21.Chr10.399	WDR43	HGNC:28945	9	0.0887939	0.0855735	0.0994808	0.117118	0.124717	0.13827	0.155134	0.190912
KY21.Chr10.4.v1.SL1-1	KY21.Chr10.4	HNRNPUL1	HGNC:17011	30	0.105591	0.101439	0.114248	0.108638	0.118813	0.129685	0.156284	0.165302
KY21.Chr10.400.v1.nonSL5-1	KY21.Chr10.400	TOMM20	HGNC:20947	2	0.136043	0.124789	0.128963	0.113915	0.110199	0.121711	0.135059	0.129321
KY21.Chr10.401.v1.nonSL2-1	KY21.Chr10.401	EMC7	HGNC:24301	2	0.0937099	0.0905084	0.107097	0.114911	0.133173	0.137776	0.154923	0.167903
KY21.Chr10.402.v4.nonSL4-5	KY21.Chr10.402	URI1	HGNC:13236	2	0.113694	0.114375	0.1401	0.139924	0.14814	0.121017	0.109724	0.113027
KY21.Chr10.404.v1.nonSL1-1	KY21.Chr10.404	C2orf49	HGNC:28772	2	0.263766	0.203542	0.150614	0.126935	0.108486	0.0660497	0.0253225	0.0552854
KY21.Chr10.406.v1.nonSL2-1	KY21.Chr10.406	SPOUT1	HGNC:26933	3	0.150592	0.138096	0.141571	0.106499	0.118123	0.108994	0.108883	0.127241
KY21.Chr10.407.v1.SL2-1	KY21.Chr10.407	TCEA2	HGNC:11614	7	0.124065	0.122004	0.137474	0.113651	0.116235	0.107275	0.13914	0.140156
KY21.Chr10.410.v1.SL1-1	KY21.Chr10.410	ZNF556	HGNC:25669	7	0.0166069	0.0155318	0.0968234	0.192402	0.249067	0.156322	0.147153	0.126094
KY21.Chr10.411.v1.SL2-1	KY21.Chr10.411	SLC30A6	HGNC:19305	7	0.0663513	0.0786759	0.134541	0.141984	0.147191	0.124175	0.161086	0.145996
KY21.Chr10.412.v1.nonSL3-2	KY21.Chr10.412	C6orf120	HGNC:21247	1	0.089044	0.092731	0.0968852	0.118304	0.143871	0.15379	0.150638	0.154737
KY21.Chr10.413.v1.ND1-1	KY21.Chr10.413	SLC25A46	HGNC:25198	2	0.100788	0.0925757	0.0972143	0.12032	0.145376	0.140508	0.1482	0.155017
KY21.Chr10.419.v1.ND1-1	KY21.Chr10.419	CIZ1	HGNC:16744	7	0.102137	0.10199	0.114548	0.128433	0.132001	0.134873	0.143289	0.142728
KY21.Chr10.421.v1.SL1-1	KY21.Chr10.421	KCNJ2	HGNC:6263	3	0.0907007	0.0895011	0.0977838	0.12451	0.14591	0.167261	0.168281	0.116052
KY21.Chr10.422.v1.SL1-1	KY21.Chr10.422	CAPN7	HGNC:1484	11	0.122063	0.115555	0.134225	0.119867	0.132379	0.136086	0.111309	0.128516
KY21.Chr10.424.v1.SL3-1	KY21.Chr10.424	LLPH	HGNC:28229	2	0.159183	0.108228	0.119512	0.109533	0.129211	0.148611	0.121231	0.104492
KY21.Chr10.425.v1.SL1-1	KY21.Chr10.425	FDPS	HGNC:3631	14	0.113403	0.105295	0.120333	0.117969	0.132432	0.128209	0.13746	0.1449
KY21.Chr10.427.v1.SL1-1	KY21.Chr10.427	WDR13	HGNC:14352	1	0.142883	0.110257	0.142644	0.0998994	0.116517	0.115141	0.137867	0.134791
KY21.Chr10.428.v1.SL2-1	KY21.Chr10.428	SYK	HGNC:11491	1	0.106484	0.0730681	0.0917627	0.0820989	0.122687	0.0708566	0.204702	0.248341
KY21.Chr10.43.v1.SL1-1	KY21.Chr10.43	TRAF3	HGNC:12033	4	0.150663	0.122593	0.132915	0.120067	0.126826	0.136889	0.106275	0.103772
KY21.Chr10.430.v1.SL1-1	KY21.Chr10.430	ITIH3	HGNC:6168	5	0.00624725	0.00956585	0.0122626	0.0152688	0.00953568	0.0703222	0.275495	0.601303
KY21.Chr10.431.v1.nonSL3-1	KY21.Chr10.431	TXNL1	HGNC:12436	7	0.111176	0.107315	0.118722	0.123202	0.131711	0.134786	0.128024	0.145065
KY21.Chr10.432.v1.SL1-1	KY21.Chr10.432	PRKRIP1	HGNC:21894	6	0.150055	0.149834	0.128813	0.102336	0.100682	0.10713	0.132885	0.128266
KY21.Chr10.438.v1.SL1-1	KY21.Chr10.438	BCL3	HGNC:998	5	0.113845	0.10807	0.10177	0.0962793	0.145345	0.149349	0.136106	0.149235
KY21.Chr10.439.v1.nonSL5-1	KY21.Chr10.439	TMED4	HGNC:22301	7	0.102945	0.101066	0.113534	0.119525	0.125496	0.138085	0.13873	0.16062
KY21.Chr10.442.v1.ND1-1	KY21.Chr10.442	INTS10	HGNC:25548	7	0.100874	0.101589	0.10809	0.133232	0.155076	0.139449	0.126772	0.134918
KY21.Chr10.446.v2.ND3-1	KY21.Chr10.446	KDELR2	HGNC:6305	1	0.0936238	0.0773852	0.0886505	0.109662	0.121264	0.156306	0.156633	0.196476
KY21.Chr10.454.v1.SL1-1	KY21.Chr10.454	SCAP	HGNC:30634	5	0.0885939	0.0895968	0.108257	0.114339	0.131402	0.145888	0.156606	0.165318
KY21.Chr10.455.v1.SL1-1	KY21.Chr10.455	RETSAT	HGNC:25991	5	0.116798	0.101769	0.121724	0.124578	0.133961	0.136289	0.129224	0.135658
KY21.Chr10.460.v2.SL3-1	KY21.Chr10.460	HDAC9	HGNC:14065	5	0.0603067	0.0601454	0.063993	0.0843435	0.110718	0.160775	0.205521	0.254198
KY21.Chr10.462.v1.SL1-1	KY21.Chr10.462	PRPF40A	HGNC:16463	14	0.104222	0.098129	0.104382	0.114382	0.130017	0.138457	0.154127	0.156284
KY21.Chr10.465.v1.ND1-2	KY21.Chr10.465	LRRCC1	HGNC:29373	3	0.125749	0.121195	0.141181	0.162474	0.18141	0.129842	0.0786806	0.0594689
KY21.Chr10.468.v1.SL1-1	KY21.Chr10.468	MSL1	HGNC:27905	2	0.121913	0.10602	0.128922	0.121985	0.125114	0.128654	0.13016	0.137233
KY21.Chr10.469.v1.SL1-1	KY21.Chr10.469	PKHD1L1	HGNC:20313	6	0.883248	0.0613979	0.0053241	0.0184809	0.00343205	0.00425434	0.00607755	0.0177852
KY21.Chr10.475.v1.nonSL3-1	KY21.Chr10.475	WDR45B	HGNC:25072	2	0.0558539	0.0599314	0.0981502	0.106916	0.140073	0.157605	0.171866	0.209605
KY21.Chr10.476.v1.SL1-1	KY21.Chr10.476	MLLT10	HGNC:16063	1	0.0848129	0.0787068	0.136151	0.166867	0.14891	0.137776	0.121507	0.125268
KY21.Chr10.477.v1.SL1-1	KY21.Chr10.477	DDX41	HGNC:18674	18	0.0500653	0.0625222	0.0952107	0.133824	0.168958	0.160989	0.166579	0.161852
KY21.Chr10.480.v1.nonSL3-1	KY21.Chr10.480	SCUBE2	HGNC:30425	5	0.238256	0.216415	0.192298	0.0498283	0.0527267	0.0571634	0.0926821	0.10063
KY21.Chr10.485.v2.nonSL2-2	KY21.Chr10.485	DTX3	HGNC:24457	2	0.106841	0.106982	0.117969	0.109031	0.122436	0.151488	0.140134	0.145119
KY21.Chr10.486.v1.ND1-1	KY21.Chr10.486	MKS1	HGNC:7121	4	0.0762529	0.0778232	0.0890897	0.119157	0.143742	0.172201	0.17119	0.150544
KY21.Chr10.487.v1.nonSL4-1	KY21.Chr10.487	TRMT12	HGNC:26091	1	0.181863	0.112507	0.1051	0.279421	0.165728	0.116638	0.0344673	0.00427781
KY21.Chr10.488.v1.nonSL1-1	KY21.Chr10.488	NCOR2	HGNC:7673	10	0.0989208	0.101877	0.116381	0.121832	0.129492	0.134885	0.146687	0.149925
KY21.Chr10.489.v1.SL2-1	KY21.Chr10.489	SLC25A20	HGNC:1421	21	0.137875	0.13192	0.133681	0.106146	0.106372	0.108268	0.138449	0.137287
KY21.Chr10.49.v1.SL2-1	KY21.Chr10.49	GNL2	HGNC:29925	12	0.121563	0.0783911	0.0867501	0.0954116	0.113061	0.131181	0.167179	0.206463
KY21.Chr10.490.v1.SL1-1	KY21.Chr10.490	NOC3L	HGNC:24034	2	0.0878848	0.0862067	0.107961	0.114519	0.120255	0.128914	0.156402	0.197859
KY21.Chr10.491.v1.SL1-1	KY21.Chr10.491	MARK3	HGNC:6897	18	0.111873	0.108951	0.124909	0.124098	0.133902	0.126808	0.133033	0.136426
KY21.Chr10.492.v1.SL1-1	KY21.Chr10.492	PRKCE	HGNC:9401	3	0.0556485	0.0304792	0.0844996	0.114419	0.129048	0.15787	0.186263	0.241771
KY21.Chr10.494.v1.nonSL2-1	KY21.Chr10.494	VWA3A	HGNC:27088	1	0.0342875	0.0399803	0.0414673	0.00904916	0.00871126	0.0127254	0.217216	0.636563
KY21.Chr10.497.v1.nonSL1-1	KY21.Chr10.497	GOLGA8R	HGNC:44407	4	0.0013494	0.000870467	0.00101109	0.0004944	0.000616748	0.0203764	0.287507	0.687775
KY21.Chr10.498.v1.nonSL1-1	KY21.Chr10.498	ZNF646	HGNC:29004	1	2.94028214822116e-05	3.30782636357302e-05	3.01214411501257e-05	3.21614172660659e-05	2.88496487323418e-05	1.07373718496128e-05	0.208774	0.791062
KY21.Chr10.50.v1.nonSL3-1	KY21.Chr10.50	OGFOD2	HGNC:25823	4	0.184714	0.137308	0.149467	0.0882803	0.0938644	0.0915969	0.129499	0.125271
KY21.Chr10.505.v1.SL1-1	KY21.Chr10.505	SBSPON	HGNC:30362	1	0.00228556	0.000852381	0.00161793	0.0243848	0.124291	0.22015	0.294922	0.331496
KY21.Chr10.51.v1.SL2-1	KY21.Chr10.51	CCDC157	HGNC:33854	1	0.135605	0.0925252	0.137716	0.144764	0.142088	0.0928895	0.154617	0.0997951
KY21.Chr10.513.v1.SL1-1	KY21.Chr10.513	ANO4	HGNC:23837	7	0.136953	0.0904809	0.0997254	0.108396	0.117023	0.124441	0.167851	0.155129
KY21.Chr10.516.v1.SL1-1	KY21.Chr10.516	ADAP1	HGNC:16486	25	0.127808	0.127891	0.135344	0.129755	0.134681	0.124284	0.116612	0.103626
KY21.Chr10.520.v1.SL1-1	KY21.Chr10.520	CCDC93	HGNC:25611	10	0.0952121	0.0938588	0.107001	0.137775	0.14549	0.142656	0.133717	0.144292
KY21.Chr10.522.v1.SL1-1	KY21.Chr10.522	XRCC1	HGNC:12828	2	0.1409	0.134547	0.134625	0.137968	0.156869	0.13716	0.0765575	0.0813743
KY21.Chr10.523.v1.SL1-1	KY21.Chr10.523	CENPV	HGNC:29920	2	0.0771249	0.100824	0.159435	0.0728833	0.0950762	0.0919024	0.209738	0.193016
KY21.Chr10.525.v1.SL1-1	KY21.Chr10.525	THOC2	HGNC:19073	5	0.0667273	0.0643945	0.0825647	0.10648	0.13546	0.166637	0.191083	0.186653
KY21.Chr10.526.v1.SL1-1	KY21.Chr10.526	QTRT2	HGNC:25771	3	0.111265	0.144443	0.126874	0.105243	0.0988412	0.114711	0.136519	0.162104
KY21.Chr10.527.v1.nonSL1-1	KY21.Chr10.527	CCDC9	HGNC:24560	11	0.12097	0.108479	0.128811	0.122026	0.12113	0.134555	0.146298	0.117731
KY21.Chr10.53.v1.SL1-1	KY21.Chr10.53	MRPL49	HGNC:1176	3	0.134884	0.134201	0.137821	0.123558	0.123834	0.110837	0.117548	0.117317
KY21.Chr10.530.v2.SL2-1	KY21.Chr10.530	MEMO1	HGNC:14014	5	0.118565	0.103011	0.121083	0.128534	0.130441	0.134046	0.129311	0.135007
KY21.Chr10.535.v1.SL2-1	KY21.Chr10.535	PPP2R5A	HGNC:9309	1	0.116653	0.109648	0.108704	0.097142	0.10103	0.11181	0.13731	0.217703
KY21.Chr10.536.v2.SL1-1	KY21.Chr10.536	NECTIN3	HGNC:17664	2	0.110763	0.0498861	0.115027	0.0581494	0.128747	0.0706386	0.206136	0.260654
KY21.Chr10.547.v1.SL1-1	KY21.Chr10.547	SF1	HGNC:12950	17	0.105785	0.106084	0.113686	0.128174	0.133312	0.14441	0.133581	0.134968
KY21.Chr10.548.v1.nonSL1-1	KY21.Chr10.548	SKIV2L	HGNC:10898	13	0.118647	0.11548	0.123054	0.135347	0.139096	0.143716	0.111443	0.113219
KY21.Chr10.550.v1.SL1-1	KY21.Chr10.550	ABCD4	HGNC:68	3	0.0536466	0.0554254	0.0867774	0.102985	0.129661	0.176326	0.178714	0.216464
KY21.Chr10.551.v1.SL2-2	KY21.Chr10.551	EXOSC5	HGNC:24662	3	0.0694494	0.0729207	0.0797389	0.0835047	0.0897557	0.102582	0.25043	0.251619
KY21.Chr10.552.v1.SL1-1	KY21.Chr10.552	DDX54	HGNC:20084	13	0.0926094	0.0798096	0.0978884	0.101806	0.118595	0.139071	0.165859	0.204361
KY21.Chr10.554.v1.SL1-1	KY21.Chr10.554	TAMM41	HGNC:25187	4	0.0385143	0.0484847	0.0484736	0.0837931	0.149402	0.180234	0.211394	0.239705
KY21.Chr10.559.v1.SL1-1	KY21.Chr10.559	MACROD2	HGNC:16126	8	0.078038	0.0675367	0.071459	0.16407	0.189317	0.184018	0.112092	0.133469
KY21.Chr10.560.v1.SL1-1	KY21.Chr10.560	MACROD2	HGNC:16126	9	0.047543	0.043522	0.0499274	0.207212	0.212703	0.210546	0.120069	0.108477
KY21.Chr10.561.v1.nonSL11-1	KY21.Chr10.561	DNM1L	HGNC:2973	18	0.0926394	0.0920226	0.102279	0.12322	0.134047	0.14103	0.154558	0.160204
KY21.Chr10.562.v3.SL3-1	KY21.Chr10.562	ITPKB	HGNC:6179	2	0.0284686	0.00683824	0.0348344	0.136347	0.124768	0.191722	0.233316	0.243705
KY21.Chr10.565.v3.SL1-1	KY21.Chr10.565	WIPF1	HGNC:12736	6	0.11288	0.115099	0.120336	0.125574	0.123884	0.124154	0.131522	0.146553
KY21.Chr10.571.v1.SL1-1	KY21.Chr10.571	GRIPAP1	HGNC:18706	14	0.083984	0.0849085	0.095179	0.0991733	0.124605	0.143476	0.177784	0.19089
KY21.Chr10.576.v1.SL1-2	KY21.Chr10.576	NUFIP1	HGNC:8057	2	0.0164868	0.0321097	0.112413	0.17118	0.215972	0.175027	0.128027	0.148783
KY21.Chr10.578.v2.SL2-1	KY21.Chr10.578	TFE3	HGNC:11752	1	0.000304736	0.000147619	0.0243895	0.0573367	0.147247	0.154806	0.294296	0.321472
KY21.Chr10.580.v1.ND1-1	KY21.Chr10.580	TAF6L	HGNC:17305	2	0.0923585	0.128525	0.119366	0.110829	0.119778	0.144284	0.164013	0.120846
KY21.Chr10.581.v1.SL2-1	KY21.Chr10.581	IQSEC1	HGNC:29112	14	0.187441	0.161083	0.124497	0.0948331	0.0908438	0.104392	0.116859	0.120051
KY21.Chr10.582.v1.SL2-1	KY21.Chr10.582	RABIF	HGNC:9797	2	0.12067	0.114388	0.132285	0.124827	0.127712	0.131476	0.120446	0.128196
KY21.Chr10.583.v1.ND1-1	KY21.Chr10.583	USP32	HGNC:19143	2	0.113234	0.0979382	0.0908213	0.125049	0.124926	0.116955	0.164723	0.166353
KY21.Chr10.588.v1.SL1-1	KY21.Chr10.588	UST	HGNC:17223	1	0.000598921	0.000675003	0.000611717	0.000533077	0.0211704	0.134994	0.370997	0.47042
KY21.Chr10.601.v1.SL1-1	KY21.Chr10.601	PCGF1	HGNC:17615	5	0.0820053	0.0877102	0.118339	0.137253	0.144944	0.147214	0.133269	0.149266
KY21.Chr10.603.v1.SL1-1	KY21.Chr10.603	DHRS11	HGNC:28639	6	0.154585	0.151444	0.15358	0.0160007	0.0199327	0.0891027	0.199952	0.215403
KY21.Chr10.604.v1.nonSL3-1	KY21.Chr10.604	DHRS11	HGNC:28639	5	0.115504	0.119395	0.121185	0.119013	0.122657	0.137327	0.129869	0.135049
KY21.Chr10.605.v1.SL2-1	KY21.Chr10.605	DHRS11	HGNC:28639	2	0.108662	0.108497	0.112726	0.117653	0.132095	0.118138	0.147325	0.154904
KY21.Chr10.606.v1.SL3-2	KY21.Chr10.606	DHRS11	HGNC:28639	11	0.114679	0.107555	0.117208	0.120256	0.125391	0.125658	0.142213	0.147039
KY21.Chr10.607.v1.SL1-2	KY21.Chr10.607	DHRS11	HGNC:28639	8	0.100311	0.0997094	0.108814	0.137549	0.142093	0.151334	0.126465	0.133724
KY21.Chr10.608.v1.SL2-1	KY21.Chr10.608	DHRS11	HGNC:28639	1	0.148331	0.174407	0.162142	0.0955955	0.0910171	0.104901	0.107967	0.115639
KY21.Chr10.611.v1.nonSL1-1	KY21.Chr10.611	NA	NA	4	0.110096	0.101928	0.127072	0.116659	0.116903	0.121221	0.147458	0.158663
KY21.Chr10.612.v1.nonSL3-1	KY21.Chr10.612	VPS29	HGNC:14340	4	0.121875	0.110051	0.122679	0.115847	0.123001	0.121208	0.137755	0.147584
KY21.Chr10.617.v1.nonSL2-1	KY21.Chr10.617	UBE2L3	HGNC:12488	8	0.12254	0.115226	0.125087	0.122421	0.121589	0.11908	0.13663	0.137427
KY21.Chr10.620.v1.SL1-1	KY21.Chr10.620	AFTPH	HGNC:25951	10	0.0609173	0.061361	0.0856731	0.112217	0.156533	0.158263	0.177537	0.187499
KY21.Chr10.636.v1.ND1-1	KY21.Chr10.636	ZNF562	HGNC:25950	3	0.00430248	0.00516161	0.00660696	0.00552727	0.0191225	0.0465849	0.267397	0.645297
KY21.Chr10.644.v2.SL3-1	KY21.Chr10.644	MEIS2	HGNC:7001	3	0.0522461	0.000414478	0.00496921	0.000195756	0.0473093	0.219139	0.340951	0.334775
KY21.Chr10.646.v1.SL2-1	KY21.Chr10.646	MIF	HGNC:7097	2	0.0981147	0.109701	0.099391	0.128422	0.123064	0.130731	0.154052	0.156524
KY21.Chr10.647.v1.ND1-1	KY21.Chr10.647	MIF	HGNC:7097	2	0.173816	0.163164	0.184904	0.0932205	0.0875115	0.0832409	0.10443	0.109712
KY21.Chr10.649.v1.SL1-1	KY21.Chr10.649	CHDH	HGNC:24288	2	0.146117	0.105971	0.102724	0.0864887	0.102632	0.120943	0.154804	0.180321
KY21.Chr10.650.v1.SL1-1	KY21.Chr10.650	NOC2L	HGNC:24517	10	0.0972509	0.0913148	0.0985378	0.107776	0.128153	0.148355	0.151648	0.176965
KY21.Chr10.651.v2.ND2-1	KY21.Chr10.651	FUT5	HGNC:4016	3	0.106392	0.075892	0.0942704	0.101934	0.125299	0.136028	0.176227	0.183958
KY21.Chr10.654.v1.SL1-1	KY21.Chr10.654	COQ9	HGNC:25302	18	0.120133	0.117466	0.124926	0.140145	0.120013	0.116657	0.12561	0.135051
KY21.Chr10.655.v1.SL1-1	KY21.Chr10.655	AP1S2	HGNC:560	5	0.109817	0.103802	0.113116	0.105723	0.124708	0.119756	0.149569	0.173509
KY21.Chr10.661.v1.nonSL2-1	KY21.Chr10.661	SUCLG1	HGNC:11449	7	0.131214	0.132703	0.120083	0.120114	0.124095	0.120792	0.128674	0.122325
KY21.Chr10.662.v1.SL1-1	KY21.Chr10.662	HSCB	HGNC:28913	2	0.0745212	0.0756151	0.1001	0.108644	0.111423	0.116546	0.202141	0.211009
KY21.Chr10.663.v1.SL1-1	KY21.Chr10.663	CES5A	HGNC:26459	4	0.123551	0.106769	0.114067	0.14114	0.128512	0.12026	0.119462	0.146238
KY21.Chr10.667.v1.ND1-1	KY21.Chr10.667	ANGPT2	HGNC:485	11	0.244105	0.259036	0.22455	0.0756755	0.0679532	0.0460322	0.051827	0.0308199
KY21.Chr10.670.v1.nonSL1-1	KY21.Chr10.670	KCNK2	HGNC:6277	2	0.0435646	0.0172808	0.0548837	0.0844348	0.19288	0.193282	0.209351	0.204324
KY21.Chr10.673.v1.nonSL2-2	KY21.Chr10.673	EIF5	HGNC:3299	8	0.117544	0.113816	0.124693	0.105028	0.110961	0.123594	0.138665	0.165699
KY21.Chr10.674.v1.nonSL1-1	KY21.Chr10.674	TAF1B	HGNC:11533	1	0.204332	0.21344	0.18169	0.12828	0.100969	0.078148	0.0573357	0.0358059
KY21.Chr10.675.v1.nonSL3-1	KY21.Chr10.675	SFSWAP	HGNC:10790	10	0.111936	0.100103	0.121124	0.130022	0.127799	0.192046	0.118455	0.0985152
KY21.Chr10.686.v1.SL2-1	KY21.Chr10.686	DPP4	HGNC:3009	2	0.171015	0.176386	0.167519	0.154613	0.155289	0.122785	0.0326238	0.0197684
KY21.Chr10.690.v2.ND2-1	KY21.Chr10.690	MYH10	HGNC:7568	1	0.135619	0.126069	0.103103	0.141188	0.153986	0.108624	0.110781	0.12063
KY21.Chr10.695.v1.SL1-1	KY21.Chr10.695	PLA2G4A	HGNC:9035	3	0.903457	0.0681393	0.00170941	0.00031664	0.000286737	0.000296316	0.00258298	0.0232117
KY21.Chr10.699.v1.ND1-1	KY21.Chr10.699	ABCG2	HGNC:74	8	0.181838	0.20756	0.183772	0.120207	0.10202	0.0785704	0.0750291	0.0510045
KY21.Chr10.700.v1.ND1-1	KY21.Chr10.700	ABCG2	HGNC:74	1	0.177573	0.143195	0.156859	0.0924765	0.0908072	0.105654	0.113793	0.119643
KY21.Chr10.701.v8.SL3-2	KY21.Chr10.701	RBFOX3	HGNC:27097	5	0.0447135	0.0441246	0.0475316	0.0501443	0.140926	0.224275	0.236097	0.212188
KY21.Chr10.707.v1.SL2-1	KY21.Chr10.707	TARBP1	HGNC:11568	8	0.158092	0.15391	0.154921	0.104197	0.114594	0.11813	0.0941948	0.101962
KY21.Chr10.708.v1.SL1-1	KY21.Chr10.708	EIF2B1	HGNC:3257	7	0.163904	0.144855	0.118571	0.0958483	0.111059	0.109595	0.125656	0.130512
KY21.Chr10.71.v1.SL2-1	KY21.Chr10.71	EEPD1	HGNC:22223	2	0.108507	0.107899	0.124126	0.126205	0.127792	0.109777	0.153412	0.142282
KY21.Chr10.710.v1.SL1-1	KY21.Chr10.710	RSPH1	HGNC:12371	4	0.0905649	0.115178	0.107977	0.111664	0.119082	0.118656	0.158875	0.178003
KY21.Chr10.711.v1.SL1-1	KY21.Chr10.711	SAV1	HGNC:17795	1	0.0129471	0.0281555	0.116357	0.122841	0.15025	0.164429	0.19127	0.213751
KY21.Chr10.712.v1.SL1-1	KY21.Chr10.712	PHB	HGNC:8912	25	0.134707	0.128605	0.142118	0.110654	0.110504	0.108328	0.132321	0.132762
KY21.Chr10.72.v1.SL2-1	KY21.Chr10.72	CRYM	HGNC:2418	3	0.129215	0.136517	0.145629	0.105789	0.0953069	0.0596909	0.158577	0.169276
KY21.Chr10.720.v1.SL1-1	KY21.Chr10.720	EMG1	HGNC:16912	2	0.104196	0.0883878	0.064551	0.0642894	0.123557	0.147623	0.19325	0.214147
KY21.Chr10.722.v1.nonSL7-1	KY21.Chr10.722	NDUFS4	HGNC:7711	14	0.128892	0.128859	0.122358	0.133475	0.129598	0.129668	0.120483	0.106667
KY21.Chr10.723.v1.ND1-1	KY21.Chr10.723	MALRD1	HGNC:24331	3	0.000168866	0.000190628	0.000172546	0.000185456	0.000158931	0.00186808	0.284321	0.712934
KY21.Chr10.724.v1.SL1-1	KY21.Chr10.724	NIPA2	HGNC:17044	2	0.0991769	0.0531225	0.104975	0.130744	0.10747	0.174116	0.161075	0.169321
KY21.Chr10.728.v1.ND1-1	KY21.Chr10.728	HMCN1	HGNC:19194	2	0.00479952	0.0084872	0.0105367	0.0166959	0.0104255	0.0436202	0.177283	0.728152
KY21.Chr10.732.v1.SL2-1	KY21.Chr10.732	SLC8A1	HGNC:11068	3	0.0588305	0.0706111	0.0548603	0.0671262	0.0607905	0.115205	0.21546	0.357116
KY21.Chr10.734.v1.SL1-1	KY21.Chr10.734	MSH2	HGNC:7325	18	0.110496	0.108263	0.132514	0.122284	0.134413	0.135702	0.136787	0.11954
KY21.Chr10.735.v1.SL1-1	KY21.Chr10.735	PCIF1	HGNC:16200	13	0.0799331	0.0844494	0.108249	0.119364	0.128892	0.144462	0.158158	0.176493
KY21.Chr10.736.v1.SL3-1	KY21.Chr10.736	PXYLP1	HGNC:26303	2	0.128807	0.144032	0.142128	0.137217	0.14656	0.102446	0.0810073	0.117803
KY21.Chr10.738.v1.SL2-1	KY21.Chr10.738	SCAMP1	HGNC:10563	5	0.113106	0.10974	0.111347	0.133658	0.124309	0.138876	0.128342	0.140624
KY21.Chr10.739.v1.SL1-1	KY21.Chr10.739	MTIF2	HGNC:7441	6	0.119867	0.113979	0.113826	0.12812	0.121559	0.141138	0.138505	0.123006
KY21.Chr10.74.v2.SL2-1	KY21.Chr10.74	CRYM	HGNC:2418	3	0.178476	0.163275	0.207795	0.0645906	0.0716703	0.069855	0.112377	0.131961
KY21.Chr10.740.v1.SL1-1	KY21.Chr10.740	CYP2U1	HGNC:20582	5	0.0601422	0.0541476	0.0874054	0.11054	0.135552	0.155975	0.185008	0.211231
KY21.Chr10.743.v1.SL3-1	KY21.Chr10.743	GLTP	HGNC:24867	15	0.101457	0.0869077	0.113347	0.125873	0.130258	0.137553	0.148428	0.156176
KY21.Chr10.744.v1.SL1-1	KY21.Chr10.744	COX5B	HGNC:2269	3	0.124654	0.135206	0.121307	0.128423	0.129857	0.115836	0.120464	0.124254
KY21.Chr10.745.v1.SL1-1	KY21.Chr10.745	DAAM2	HGNC:18143	10	0.0790136	0.059679	0.0833734	0.124135	0.128377	0.156113	0.177981	0.191329
KY21.Chr10.747.v1.SL2-1	KY21.Chr10.747	DHDH	HGNC:17887	5	0.0910065	0.0844906	0.0998711	0.128825	0.135241	0.145028	0.151954	0.163584
KY21.Chr10.749.v1.nonSL9-1	KY21.Chr10.749	AP3S2	HGNC:571	2	0.104982	0.101299	0.116111	0.135746	0.110557	0.128908	0.153288	0.14911
KY21.Chr10.75.v1.SL1-1	KY21.Chr10.75	ABCC10	HGNC:52	4	0.122686	0.117916	0.11359	0.104323	0.115891	0.135026	0.141953	0.148616
KY21.Chr10.750.v1.SL2-1	KY21.Chr10.750	HAUS6	HGNC:25948	7	0.131057	0.136702	0.153509	0.13695	0.136668	0.120708	0.103387	0.0810191
KY21.Chr10.751.v1.SL1-1	KY21.Chr10.751	UBA2	HGNC:30661	15	0.130623	0.129618	0.127932	0.104228	0.108324	0.114454	0.138371	0.14645
KY21.Chr10.753.v1.nonSL6-2	KY21.Chr10.753	ATP5F1A	HGNC:823	180	0.133755	0.133074	0.136216	0.120676	0.122248	0.119231	0.120565	0.114235
KY21.Chr10.754.v1.SL1-1	KY21.Chr10.754	EIF2AK4	HGNC:19687	6	0.130928	0.126279	0.134968	0.126338	0.11784	0.125863	0.117267	0.120515
KY21.Chr10.755.v1.SL1-1	KY21.Chr10.755	TRMT11	HGNC:21080	6	0.0631736	0.0659969	0.0992212	0.120084	0.151952	0.169346	0.165696	0.16453
KY21.Chr10.756.v1.ND1-1	KY21.Chr10.756	ERICH2	HGNC:44395	1	0.106636	0.0796588	0.112833	0.117828	0.141857	0.128753	0.153063	0.159371
KY21.Chr10.757.v1.nonSL1-1	KY21.Chr10.757	MTHFR	HGNC:7436	9	0.131701	0.112948	0.148591	0.137525	0.129908	0.119505	0.111911	0.10791
KY21.Chr10.758.v1.nonSL1-1	KY21.Chr10.758	RBX1	HGNC:9928	2	0.113333	0.112766	0.120626	0.113095	0.120306	0.132889	0.140975	0.146009
KY21.Chr10.760.v2.nonSL4-1	KY21.Chr10.760	TMEM179	HGNC:20137	1	0.123537	0.0552447	0.0835178	0.0866838	0.116317	0.159627	0.183443	0.19163
KY21.Chr10.761.v1.SL1-1	KY21.Chr10.761	VRK1	HGNC:12718	6	0.0747207	0.0999956	0.0971395	0.119932	0.146223	0.157747	0.160061	0.144182
KY21.Chr10.762.v1.SL1-1	KY21.Chr10.762	NAA50	HGNC:29533	6	0.111249	0.116203	0.11682	0.13253	0.136951	0.116066	0.134862	0.135319
KY21.Chr10.764.v1.SL2-1	KY21.Chr10.764	SHC1	HGNC:10840	8	0.10274	0.116299	0.117645	0.125135	0.111121	0.121351	0.152324	0.153385
KY21.Chr10.765.v1.SL1-1	KY21.Chr10.765	PDIA4	HGNC:30167	69	0.122077	0.112764	0.119826	0.123034	0.121743	0.128679	0.136087	0.13579
KY21.Chr10.767.v1.ND1-1	KY21.Chr10.767	PCYT1B	HGNC:8755	9	0.0855546	0.091137	0.111375	0.103758	0.130171	0.143969	0.156342	0.177692
KY21.Chr10.768.v1.SL1-1	KY21.Chr10.768	NCAPH	HGNC:1112	13	0.0928318	0.0923265	0.125448	0.13418	0.155638	0.158629	0.129438	0.111509
KY21.Chr10.769.v1.SL1-2	KY21.Chr10.769	TPRKB	HGNC:24259	2	0.106473	0.0962628	0.110569	0.129169	0.147886	0.140028	0.127833	0.14178
KY21.Chr10.772.v1.SL1-1	KY21.Chr10.772	PCTP	HGNC:8752	3	0.00047288	0.000532352	0.000477731	0.00134483	0.0607004	0.243502	0.409716	0.283254
KY21.Chr10.776.v1.nonSL3-1	KY21.Chr10.776	SLC25A3	HGNC:10989	53	0.135197	0.12842	0.129605	0.119664	0.122585	0.115308	0.12312	0.1261
KY21.Chr10.779.v1.SL1-3	KY21.Chr10.779	PRDX4	HGNC:17169	20	0.1249	0.118966	0.119492	0.119445	0.113119	0.125097	0.134915	0.144066
KY21.Chr10.78.v1.SL2-1	KY21.Chr10.78	MPHOSPH6	HGNC:7214	1	0.087294	0.0702947	0.104985	0.0967865	0.15719	0.149856	0.142624	0.19097
KY21.Chr10.781.v1.nonSL2-1	KY21.Chr10.781	TTF2	HGNC:12398	10	0.0865151	0.0981628	0.141902	0.142031	0.150858	0.130767	0.132322	0.117442
KY21.Chr10.782.v2.nonSL6-1	KY21.Chr10.782	RNASET2	HGNC:21686	7	0.12828	0.128971	0.122492	0.125889	0.119352	0.13125	0.134451	0.109314
KY21.Chr10.786.v1.nonSL2-1	KY21.Chr10.786	COPS5	HGNC:2240	5	0.115093	0.109108	0.126249	0.127794	0.125197	0.134506	0.131514	0.130538
KY21.Chr10.787.v1.SL1-1	KY21.Chr10.787	BBS2	HGNC:967	5	0.127986	0.117438	0.128514	0.11321	0.129244	0.118277	0.133888	0.131442
KY21.Chr10.789.v1.nonSL2-1	KY21.Chr10.789	NRDE2	HGNC:20186	8	0.115772	0.116792	0.119007	0.106565	0.11863	0.134365	0.144982	0.143887
KY21.Chr10.794.v1.nonSL1-1	KY21.Chr10.794	LRSAM1	HGNC:25135	2	0.0730297	0.0696214	0.0802728	0.158814	0.161411	0.161653	0.147145	0.148054
KY21.Chr10.796.v2.SL3-1	KY21.Chr10.796	TMEM200A	HGNC:21075	1	0.148326	0.16021	0.198329	0.0978742	0.0703542	0.0438196	0.123318	0.157769
KY21.Chr10.799.v1.SL1-1	KY21.Chr10.799	KMT2A	HGNC:7132	13	0.122505	0.129041	0.129123	0.125051	0.136558	0.124069	0.117029	0.116624
KY21.Chr10.80.v1.SL1-1	KY21.Chr10.80	EFCAB2	HGNC:28166	1	0.0439634	0.102171	0.0843388	0.122816	0.105808	0.0968064	0.206479	0.237617
KY21.Chr10.808.v1.SL1-1	KY21.Chr10.808	FRMD8	HGNC:25462	2	0.102025	0.0925077	0.1035	0.151545	0.136124	0.137768	0.122717	0.153813
KY21.Chr10.809.v1.SL1-1	KY21.Chr10.809	COPS3	HGNC:2239	9	0.115306	0.114349	0.121173	0.120039	0.121985	0.127036	0.135746	0.144367
KY21.Chr10.81.v1.SL1-2	KY21.Chr10.81	TMPRSS2	HGNC:11876	10	0.00306154	0.00337302	0.0202741	0.000739111	0.0107969	0.185248	0.459109	0.317398
KY21.Chr10.819.v2.SL1-1	KY21.Chr10.819	KIRREL1	HGNC:15734	3	0.00894844	0.0200494	0.0191594	0.0285673	0.0856448	0.27381	0.304812	0.259009
KY21.Chr10.82.v1.nonSL8-1	KY21.Chr10.82	RAB4B	HGNC:9782	3	0.131502	0.126554	0.122905	0.13137	0.11747	0.12022	0.119279	0.1307
KY21.Chr10.820.v1.nonSL1-2	KY21.Chr10.820	NA	NA	3	0.115016	0.112897	0.15275	0.0995793	0.100416	0.123027	0.154616	0.141698
KY21.Chr10.821.v1.SL1-1	KY21.Chr10.821	NIPSNAP1	HGNC:7827	13	0.137939	0.13905	0.141087	0.112764	0.110805	0.113813	0.12053	0.124013
KY21.Chr10.829.v1.SL1-1	KY21.Chr10.829	TFPT	HGNC:13630	1	0.125877	0.115419	0.132572	0.143525	0.138492	0.128744	0.117055	0.0983163
KY21.Chr10.831.v2.SL1-2	KY21.Chr10.831	CREBZF	HGNC:24905	3	0.0953427	0.109106	0.226449	0.137473	0.149346	0.116678	0.0917732	0.0738314
KY21.Chr10.835.v1.SL2-1	KY21.Chr10.835	SCN4A	HGNC:10591	1	0.14636	0.133776	0.142786	0.149293	0.115075	0.160276	0.0777097	0.0747242
KY21.Chr10.84.v2.nonSL6-1	KY21.Chr10.84	GEMIN7	HGNC:20045	1	0.102552	0.109809	0.118306	0.146364	0.159161	0.129282	0.136608	0.0979181
KY21.Chr10.843.v1.nonSL4-1	KY21.Chr10.843	HEXB	HGNC:4879	18	0.125033	0.117556	0.125364	0.113455	0.12184	0.125309	0.129544	0.141899
KY21.Chr10.854.v1.SL1-1	KY21.Chr10.854	TMX2	HGNC:30739	4	0.0948762	0.0897111	0.0990496	0.121479	0.128024	0.14304	0.158744	0.165077
KY21.Chr10.855.v1.nonSL11-1	KY21.Chr10.855	COX6A2	HGNC:2279	10	0.125543	0.123158	0.130033	0.102378	0.104066	0.10454	0.124417	0.185866
KY21.Chr10.857.v1.SL1-1	KY21.Chr10.857	AREL1	HGNC:20363	6	0.132401	0.117067	0.119896	0.11844	0.130096	0.130996	0.12403	0.127073
KY21.Chr10.858.v1.SL1-1	KY21.Chr10.858	DYRK1A	HGNC:3091	9	0.0879064	0.0963606	0.105392	0.0893206	0.132928	0.138608	0.216589	0.132896
KY21.Chr10.86.v1.ND1-2	KY21.Chr10.86	BTBD9	HGNC:21228	4	0.131406	0.125722	0.172242	0.114963	0.10899	0.111394	0.11049	0.124794
KY21.Chr10.861.v2.SL1-2	KY21.Chr10.861	HNRNPCL1	HGNC:29295	6	0.104934	0.10356	0.106355	0.119846	0.127176	0.13291	0.152608	0.152611
KY21.Chr10.862.v1.SL1-1	KY21.Chr10.862	VWF	HGNC:12726	7	0.137336	0.121988	0.122135	0.0822654	0.104367	0.111683	0.154217	0.166008
KY21.Chr10.863.v1.nonSL1-1	KY21.Chr10.863	SMARCE1	HGNC:11109	13	0.119046	0.118584	0.137342	0.122655	0.13171	0.128051	0.136426	0.106186
KY21.Chr10.87.v1.SL1-1	KY21.Chr10.87	PPIF	HGNC:9259	4	0.14004	0.141957	0.143207	0.111328	0.119408	0.115729	0.127803	0.100528
KY21.Chr10.872.v1.nonSL4-1	KY21.Chr10.872	AATF	HGNC:19235	2	0.0215159	0.0765924	0.0649795	0.11282	0.179262	0.157107	0.207695	0.180028
KY21.Chr10.873.v1.SL1-1	KY21.Chr10.873	MPV17L2	HGNC:28177	1	0.0877749	0.0638951	0.123389	0.137032	0.13297	0.133328	0.164408	0.157203
KY21.Chr10.878.v1.SL1-1	KY21.Chr10.878	DHX9	HGNC:2750	16	0.125331	0.11861	0.129544	0.11896	0.125887	0.122011	0.12578	0.133877
KY21.Chr10.879.v1.SL1-1	KY21.Chr10.879	NUDCD1	HGNC:24306	13	0.103569	0.0998773	0.109163	0.13036	0.129118	0.127224	0.14681	0.153878
KY21.Chr10.88.v1.SL1-1	KY21.Chr10.88	ZC3H4	HGNC:17808	10	0.0839318	0.0887544	0.1227	0.134042	0.149423	0.141173	0.145232	0.134744
KY21.Chr10.880.v1.SL1-1	KY21.Chr10.880	HIRA	HGNC:4916	11	0.121254	0.118564	0.122283	0.122912	0.129094	0.134136	0.127427	0.12433
KY21.Chr10.881.v1.ND1-1	KY21.Chr10.881	EFCAB1	HGNC:25678	3	0.0370601	0.0594557	0.0656021	0.145032	0.110171	0.144279	0.202071	0.236329
KY21.Chr10.884.v1.nonSL4-1	KY21.Chr10.884	PRXL2B	HGNC:28390	1	0.134782	0.127707	0.130287	0.0957265	0.105975	0.109269	0.144098	0.152155
KY21.Chr10.885.v1.nonSL16-1	KY21.Chr10.885	KLHDC8A	HGNC:25573	1	0.0732926	0.0666693	0.0841576	0.10678	0.123574	0.15726	0.172928	0.215339
KY21.Chr10.888.v1.nonSL1-1	KY21.Chr10.888	PSAT1	HGNC:19129	3	0.0109631	0.00503092	0.0471164	0.123256	0.173932	0.194647	0.161164	0.283891
KY21.Chr10.89.v1.SL1-1	KY21.Chr10.89	SUPT5H	HGNC:11469	28	0.0920877	0.085234	0.107394	0.121734	0.138785	0.144758	0.151842	0.158166
KY21.Chr10.890.v1.nonSL2-1	KY21.Chr10.890	RABAC1	HGNC:9794	3	0.0436245	0.0500784	0.066926	0.0871128	0.123169	0.176278	0.20836	0.244451
KY21.Chr10.891.v1.nonSL9-1	KY21.Chr10.891	UBASH3B	HGNC:29884	8	0.149073	0.133807	0.146151	0.110974	0.114216	0.108719	0.118041	0.119019
KY21.Chr10.892.v1.nonSL2-1	KY21.Chr10.892	EIF4A3	HGNC:18683	13	0.0627937	0.0643055	0.0847011	0.0987616	0.127423	0.151082	0.191103	0.21983
KY21.Chr10.893.v1.nonSL5-1	KY21.Chr10.893	RSPH4A	HGNC:21558	4	0.098908	0.110269	0.109947	0.141329	0.110916	0.10945	0.166289	0.152891
KY21.Chr10.894.v1.nonSL3-1	KY21.Chr10.894	NUB1	HGNC:17623	5	0.109586	0.097347	0.131247	0.0979456	0.109812	0.124177	0.15828	0.171605
KY21.Chr10.895.v1.SL1-1	KY21.Chr10.895	DCTN2	HGNC:2712	22	0.125137	0.118035	0.122776	0.119345	0.126124	0.122508	0.138257	0.127818
KY21.Chr10.900.v1.SL1-1	KY21.Chr10.900	DNAH1	HGNC:2940	7	0.122173	0.13561	0.185349	0.124985	0.115696	0.11128	0.10592	0.0989872
KY21.Chr10.901.v1.SL1-1	KY21.Chr10.901	POLDIP2	HGNC:23781	10	0.126145	0.135067	0.127847	0.119431	0.130847	0.114205	0.125425	0.121032
KY21.Chr10.903.v2.nonSL2-1	KY21.Chr10.903	CDC42BPA	HGNC:1737	24	0.119207	0.120109	0.123525	0.126665	0.116704	0.119206	0.133245	0.141339
KY21.Chr10.905.v2.SL1-1	KY21.Chr10.905	MED13	HGNC:22474	7	0.12753	0.135842	0.140216	0.1279	0.116795	0.120981	0.121079	0.109656
KY21.Chr10.910.v1.SL1-1	KY21.Chr10.910	TMEM199	HGNC:18085	4	0.136753	0.121894	0.125658	0.127433	0.131834	0.121973	0.112856	0.1216
KY21.Chr10.912.v1.SL1-1	KY21.Chr10.912	SNX2	HGNC:11173	33	0.136701	0.123213	0.138142	0.116222	0.117938	0.11267	0.126538	0.128576
KY21.Chr10.917.v1.SL1-1	KY21.Chr10.917	SPICE1	HGNC:25083	2	0.039454	0.063229	0.154726	0.337498	0.12779	0.129292	0.0965051	0.0515053
KY21.Chr10.918.v1.nonSL1-1	KY21.Chr10.918	L2HGDH	HGNC:20499	10	0.0155008	0.0142871	0.0274694	0.0391349	0.0851518	0.151822	0.285695	0.380939
KY21.Chr10.921.v1.SL1-1	KY21.Chr10.921	POLR2B	HGNC:9188	26	0.103137	0.103753	0.116228	0.116866	0.133712	0.137389	0.146753	0.142163
KY21.Chr10.924.v1.SL1-1	KY21.Chr10.924	PARN	HGNC:8609	15	0.110856	0.116749	0.131684	0.098563	0.0995143	0.122629	0.160312	0.159693
KY21.Chr10.925.v1.nonSL9-1	KY21.Chr10.925	MTA1	HGNC:7410	11	0.123084	0.115675	0.127421	0.11723	0.131384	0.117718	0.134219	0.133269
KY21.Chr10.926.v1.SL1-1	KY21.Chr10.926	VPS39	HGNC:20593	15	0.135219	0.131146	0.136083	0.104351	0.10142	0.115493	0.137722	0.138566
KY21.Chr10.928.v1.nonSL2-1	KY21.Chr10.928	PYGB	HGNC:9723	100	0.130649	0.126818	0.134377	0.119149	0.123792	0.118385	0.121878	0.124951
KY21.Chr10.929.v1.nonSL4-1	KY21.Chr10.929	RACGAP1	HGNC:9804	15	0.0881015	0.0880779	0.0991975	0.10742	0.160551	0.166016	0.16099	0.129647
KY21.Chr10.93.v1.SL4-1	KY21.Chr10.93	PEA15	HGNC:8822	11	0.1243	0.113591	0.135386	0.127851	0.126418	0.123954	0.122909	0.12559
KY21.Chr10.930.v1.SL1-4	KY21.Chr10.930	HGS	HGNC:4897	14	0.102908	0.117656	0.129463	0.127353	0.128619	0.133502	0.133873	0.126625
KY21.Chr10.931.v2.nonSL7-1	KY21.Chr10.931	EIF3L	HGNC:18138	12	0.123397	0.124789	0.115532	0.120665	0.1241	0.124994	0.126811	0.139713
KY21.Chr10.932.v1.SL1-1	KY21.Chr10.932	HMBS	HGNC:4982	6	0.0972111	0.0909947	0.109459	0.12476	0.140219	0.15051	0.141761	0.145084
KY21.Chr10.933.v1.ND1-1	KY21.Chr10.933	RAB1A	HGNC:9758	16	0.112954	0.109536	0.103411	0.101222	0.128844	0.117766	0.149549	0.17672
KY21.Chr10.934.v1.SL3-1	KY21.Chr10.934	ALDH8A1	HGNC:15471	10	0.125198	0.106577	0.119867	0.125946	0.133406	0.128634	0.127595	0.132778
KY21.Chr10.935.v1.nonSL2-2	KY21.Chr10.935	ARHGAP19	HGNC:23724	6	0.141926	0.134033	0.132832	0.14099	0.163658	0.131897	0.0923712	0.0622937
KY21.Chr10.937.v3.SL1-2	KY21.Chr10.937	SRSF2	HGNC:10783	3	0.0766182	0.0832368	0.123198	0.13993	0.14089	0.145286	0.140023	0.150818
KY21.Chr10.938.v1.SL1-1	KY21.Chr10.938	KDM8	HGNC:25840	3	0.0544288	0.0449164	0.0389188	0.0251115	0.0327204	0.0821503	0.272643	0.44911
KY21.Chr10.939.v1.SL1-1	KY21.Chr10.939	COQ6	HGNC:20233	12	0.1138	0.116572	0.150417	0.142406	0.130542	0.137282	0.104762	0.104218
KY21.Chr10.940.v1.nonSL2-1	KY21.Chr10.940	NME6	HGNC:20567	4	0.112661	0.100637	0.11459	0.119522	0.118159	0.130635	0.150307	0.15349
KY21.Chr10.941.v4.ND1-1	KY21.Chr10.941	RPAP1	HGNC:24567	6	0.129637	0.137346	0.150531	0.0790545	0.0895683	0.106619	0.151324	0.155921
KY21.Chr10.942.v1.nonSL4-1	KY21.Chr10.942	BTK	HGNC:1133	3	0.153021	0.162128	0.16327	0.106497	0.11298	0.10087	0.119891	0.0813436
KY21.Chr10.945.v1.SL1-1	KY21.Chr10.945	NOTCH2	HGNC:7882	1	0.000236204	0.000266476	0.000241198	0.000259197	0.000220641	0.00278396	0.439365	0.556627
KY21.Chr10.946.v1.SL1-1	KY21.Chr10.946	SVEP1	HGNC:15985	6	0.00864229	0.0119564	0.0108537	0.0108607	0.0116594	0.00961135	0.252613	0.683803
KY21.Chr10.948.v1.nonSL2-1	KY21.Chr10.948	FAH	HGNC:3579	10	0.0892054	0.089654	0.0937466	0.130056	0.12997	0.133639	0.174285	0.159445
KY21.Chr10.949.v1.SL1-1	KY21.Chr10.949	ACADVL	HGNC:92	62	0.137539	0.133479	0.132017	0.106373	0.110533	0.11193	0.137719	0.13041
KY21.Chr10.951.v2.SL1-1	KY21.Chr10.951	PARD3	HGNC:16051	11	0.122195	0.106109	0.119931	0.119422	0.129221	0.122316	0.129668	0.151137
KY21.Chr10.952.v1.nonSL1-1	KY21.Chr10.952	SGSM3	HGNC:25228	2	0.0350893	0.0531262	0.135338	0.0919723	0.0951337	0.122236	0.21029	0.256814
KY21.Chr10.953.v1.ND1-1	KY21.Chr10.953	BRAP	HGNC:1099	6	0.114212	0.121505	0.140436	0.0995762	0.119357	0.104006	0.184949	0.115959
KY21.Chr10.954.v1.nonSL2-1	KY21.Chr10.954	GTF3C5	HGNC:4668	10	0.0849239	0.207837	0.13671	0.117183	0.123227	0.103845	0.115563	0.110712
KY21.Chr10.955.v1.SL1-1	KY21.Chr10.955	NELFB	HGNC:24324	5	0.12514	0.125173	0.144066	0.135461	0.136889	0.125919	0.111535	0.0958181
KY21.Chr10.96.v1.nonSL4-1	KY21.Chr10.96	RIOX1	HGNC:20968	6	0.243501	0.289644	0.0770007	0.0549332	0.0712416	0.0781518	0.0904929	0.0950351
KY21.Chr10.962.v1.ND1-1	KY21.Chr10.962	TMA7	HGNC:26932	4	0.117486	0.113132	0.12219	0.139337	0.144778	0.127423	0.124997	0.110657
KY21.Chr10.963.v1.SL1-1	KY21.Chr10.963	MAP2K1	HGNC:6840	20	0.123709	0.112214	0.126729	0.128286	0.129371	0.123088	0.124078	0.132525
KY21.Chr10.965.v1.SL2-1	KY21.Chr10.965	TAF5L	HGNC:17304	2	0.119014	0.111697	0.092419	0.101565	0.127719	0.143843	0.160112	0.143632
KY21.Chr10.968.v1.SL1-1	KY21.Chr10.968	C10orf67	HGNC:28716	1	0.0268824	0.050621	0.128373	0.250283	0.288296	0.171815	0.0490472	0.0346832
KY21.Chr10.972.v1.ND1-1	KY21.Chr10.972	STKLD1	HGNC:28669	3	0.0854424	0.0818184	0.0878703	0.14335	0.124413	0.152591	0.15567	0.168844
KY21.Chr10.975.v1.nonSL4-1	KY21.Chr10.975	UCKL1	HGNC:15938	1	0.0840931	0.0603983	0.0988448	0.041496	0.0765949	0.119896	0.211813	0.306864
KY21.Chr10.977.v2.nonSL14-1	KY21.Chr10.977	RPS21	HGNC:10409	6	0.118925	0.12069	0.136046	0.126402	0.128546	0.116911	0.128887	0.123594
KY21.Chr10.981.v1.SL1-1	KY21.Chr10.981	GLE1	HGNC:4315	7	0.107686	0.11653	0.161672	0.133615	0.114227	0.11891	0.125105	0.122255
KY21.Chr10.982.v2.SL2-1	KY21.Chr10.982	NUP153	HGNC:8062	44	0.103029	0.108872	0.117959	0.118614	0.138622	0.13185	0.140469	0.140585
KY21.Chr10.983.v1.SL1-1	KY21.Chr10.983	FAM91A1	HGNC:26306	3	0.108839	0.100827	0.115852	0.106127	0.136169	0.12295	0.144866	0.16437
KY21.Chr10.985.v2.nonSL3-1	KY21.Chr10.985	HM13	HGNC:16435	7	0.0438174	0.0521742	0.0567809	0.0896251	0.118636	0.176906	0.212865	0.249196
KY21.Chr10.987.v1.nonSL2-1	KY21.Chr10.987	SART3	HGNC:16860	34	0.318525	0.2876	0.0905246	0.0567645	0.0574845	0.0575254	0.067031	0.0645446
KY21.Chr10.99.v1.SL1-1	KY21.Chr10.99	AKR1B10	HGNC:382	5	0.0165553	0.00931359	0.0215997	0.00976762	0.0154874	0.0939419	0.337555	0.495779
KY21.Chr10.997.v1.nonSL8-2	KY21.Chr10.997	PSPH	HGNC:9577	3	0.122439	0.104689	0.121592	0.122826	0.126883	0.10565	0.147356	0.148564
KY21.Chr10.999.v1.nonSL2-1	KY21.Chr10.999	NXF1	HGNC:8071	13	0.106267	0.102112	0.109754	0.118392	0.12815	0.130492	0.1511	0.153733
KY21.Chr11.10.v1.SL1-1	KY21.Chr11.10	NOTCH2	HGNC:7882	1	0.0913871	0.0917606	0.0747144	0.0555266	0.0707895	0.142497	0.229205	0.24412
KY21.Chr11.100.v1.nonSL1-3	KY21.Chr11.100	NA	NA	3	0.087763	0.0874507	0.10059	0.0940862	0.119542	0.14019	0.165438	0.20494
KY21.Chr11.1000.v1.SL1-1	KY21.Chr11.1000	KAT5	HGNC:5275	3	0.0893566	0.0829817	0.136821	0.199002	0.135652	0.121912	0.12281	0.111465
KY21.Chr11.1001.v1.nonSL5-1	KY21.Chr11.1001	TRA2B	HGNC:10781	5	0.0875122	0.0904839	0.115743	0.116075	0.136861	0.120881	0.152591	0.179853
KY21.Chr11.1003.v1.ND1-1	KY21.Chr11.1003	TTC12	HGNC:23700	7	0.0872348	0.0973173	0.126396	0.129002	0.133752	0.114735	0.155773	0.15579
KY21.Chr11.1004.v1.nonSL2-1	KY21.Chr11.1004	PUF60	HGNC:17042	8	0.105891	0.103293	0.111374	0.128799	0.130961	0.137135	0.142042	0.140505
KY21.Chr11.1005.v2.SL1-2	KY21.Chr11.1005	REL	HGNC:9954	4	0.0830436	0.118454	0.10258	0.11867	0.112308	0.13105	0.159555	0.174339
KY21.Chr11.1007.v1.nonSL1-1	KY21.Chr11.1007	TCN1	HGNC:11652	17	0.127604	0.129195	0.135849	0.108253	0.11035	0.104204	0.155122	0.129423
KY21.Chr11.1008.v1.SL1-1	KY21.Chr11.1008	GLCE	HGNC:17855	7	0.111443	0.107703	0.118119	0.124583	0.134021	0.125961	0.134609	0.143561
KY21.Chr11.1009.v1.nonSL2-2	KY21.Chr11.1009	GLCE	HGNC:17855	10	0.123791	0.1142	0.124373	0.132238	0.13556	0.13089	0.119234	0.119714
KY21.Chr11.1010.v1.SL2-1	KY21.Chr11.1010	CDCA3	HGNC:14624	11	0.344343	0.332114	0.106704	0.0756382	0.0502857	0.0372395	0.0304071	0.0232685
KY21.Chr11.1013.v1.SL1-1	KY21.Chr11.1013	TSR1	HGNC:25542	7	0.0732517	0.0645941	0.0817007	0.101051	0.131927	0.152154	0.174444	0.220877
KY21.Chr11.1016.v1.nonSL3-1	KY21.Chr11.1016	COG2	HGNC:6546	13	0.100443	0.0947079	0.119162	0.128324	0.146406	0.138103	0.135567	0.137286
KY21.Chr11.1018.v1.nonSL3-1	KY21.Chr11.1018	C5orf34	HGNC:24738	5	0.187978	0.185395	0.144118	0.111289	0.113367	0.103056	0.0869639	0.0678339
KY21.Chr11.1019.v1.SL1-1	KY21.Chr11.1019	C17orf113	HGNC:53437	3	0.03256	0.048395	0.102918	0.12259	0.141953	0.167704	0.195184	0.188695
KY21.Chr11.102.v1.nonSL2-1	KY21.Chr11.102	CDK11B	HGNC:1729	15	0.0974566	0.092602	0.106521	0.126607	0.13011	0.141664	0.1425	0.162538
KY21.Chr11.1029.v2.SL1-1	KY21.Chr11.1029	PARP1	HGNC:270	56	0.113941	0.110901	0.126504	0.117435	0.125931	0.13418	0.138821	0.132287
KY21.Chr11.103.v1.ND1-1	KY21.Chr11.103	HIPK2	HGNC:14402	1	0.000298296	0.000155478	0.0760037	0.128514	0.174099	0.227688	0.185354	0.207888
KY21.Chr11.1034.v2.SL1-1	KY21.Chr11.1034	BEGAIN	HGNC:24163	16	0.131995	0.120151	0.128463	0.143144	0.134874	0.128414	0.112145	0.100816
KY21.Chr11.1035.v1.nonSL2-1	KY21.Chr11.1035	METTL24	HGNC:21566	3	0.132347	0.140951	0.150767	0.0780612	0.0865081	0.110313	0.141352	0.159701
KY21.Chr11.1036.v2.SL2-1	KY21.Chr11.1036	DRAP1	HGNC:3019	2	0.26312	0.167546	0.107023	0.0975241	0.0979642	0.087389	0.0863489	0.0930841
KY21.Chr11.104.v1.SL2-1	KY21.Chr11.104	NAA20	HGNC:15908	2	0.118895	0.114712	0.124485	0.123088	0.126789	0.12181	0.129545	0.140678
KY21.Chr11.1040.v1.SL1-1	KY21.Chr11.1040	NUP155	HGNC:8063	20	0.112394	0.111003	0.128203	0.132841	0.132425	0.126412	0.130884	0.125839
KY21.Chr11.1043.v1.SL1-1	KY21.Chr11.1043	ADAMTS15	HGNC:16305	1	0.0481521	0.0327261	0.0756577	0.0414863	0.207276	0.157909	0.177621	0.259172
KY21.Chr11.1046.v1.SL2-1	KY21.Chr11.1046	MBTPS1	HGNC:15456	1	0.0688241	0.0720445	0.0883867	0.101552	0.146341	0.180821	0.17682	0.165211
KY21.Chr11.1047.v1.nonSL3-2	KY21.Chr11.1047			4	0.0945931	0.0897886	0.126049	0.12904	0.154589	0.142976	0.134274	0.128691
KY21.Chr11.1048.v1.SL1-1	KY21.Chr11.1048	MAGEB17	HGNC:17418	2	0.0424017	0.0468737	0.113696	0.117779	0.15601	0.170601	0.179893	0.172746
KY21.Chr11.1049.v1.nonSL9-1	KY21.Chr11.1049	C3	HGNC:1318	14	0.160626	0.165032	0.165779	0.102392	0.109269	0.0938808	0.108675	0.0943464
KY21.Chr11.1050.v1.ND1-1	KY21.Chr11.1050	DET1	HGNC:25477	2	0.10335	0.140624	0.201128	0.177282	0.129473	0.094984	0.0909569	0.0622015
KY21.Chr11.1052.v1.nonSL4-1	KY21.Chr11.1052	CNPY4	HGNC:28631	6	0.11114	0.115243	0.114832	0.121398	0.122559	0.136138	0.136405	0.142286
KY21.Chr11.1053.v1.SL1-1	KY21.Chr11.1053	TMX1	HGNC:15487	7	0.0950005	0.0932451	0.0983838	0.138088	0.129316	0.130952	0.159097	0.155918
KY21.Chr11.1054.v1.nonSL2-1	KY21.Chr11.1054	XRN2	HGNC:12836	19	0.0854903	0.0823448	0.104231	0.118772	0.141718	0.145878	0.162061	0.159505
KY21.Chr11.1055.v1.SL1-1	KY21.Chr11.1055	ATG14	HGNC:19962	3	0.102381	0.0786834	0.119184	0.115055	0.116205	0.151292	0.14961	0.167591
KY21.Chr11.1058.v1.ND1-1	KY21.Chr11.1058	CARS2	HGNC:25695	4	0.136725	0.130673	0.115423	0.132157	0.130338	0.11981	0.123903	0.110972
KY21.Chr11.1059.v1.ND1-1	KY21.Chr11.1059	ODF3	HGNC:19905	1	0.00877774	0.20649	0.0673853	0.179448	0.0926522	0.103518	0.195998	0.145731
KY21.Chr11.106.v1.SL1-1	KY21.Chr11.106	ZCCHC8	HGNC:25265	12	0.106796	0.0918346	0.113017	0.126258	0.131966	0.133219	0.147044	0.149866
KY21.Chr11.1060.v1.SL1-1	KY21.Chr11.1060	PAK4	HGNC:16059	5	0.083364	0.0979346	0.113967	0.128764	0.149809	0.169228	0.124701	0.132232
KY21.Chr11.1065.v1.nonSL2-1	KY21.Chr11.1065	GPHN	HGNC:15465	11	0.120055	0.117008	0.12623	0.120566	0.117638	0.129857	0.135194	0.133451
KY21.Chr11.1066.v1.nonSL2-1	KY21.Chr11.1066	INTS13	HGNC:20174	17	0.122087	0.12585	0.182184	0.12547	0.114034	0.107188	0.114928	0.108259
KY21.Chr11.1067.v1.SL1-1	KY21.Chr11.1067	PIWIL2	HGNC:17644	15	0.138529	0.14173	0.148932	0.125908	0.122056	0.107674	0.113902	0.101269
KY21.Chr11.1069.v1.ND1-1	KY21.Chr11.1069	ATP1A4	HGNC:14073	1	5.07843986045004e-06	0.0211057	0.0806375	0.027334	0.0385663	0.112186	0.36771	0.352455
KY21.Chr11.1071.v2.SL1-4	KY21.Chr11.1071	ACTN2	HGNC:164	63	0.105259	0.100807	0.109277	0.102948	0.106658	0.120879	0.163248	0.190924
KY21.Chr11.1071.v4.SL1-6	KY21.Chr11.1071	ACTN2	HGNC:164	2	0.00348391	0.00469483	0.0161298	0.00742359	0.0136449	0.0957969	0.323527	0.535299
KY21.Chr11.1073.v1.SL2-2	KY21.Chr11.1073	EHD1	HGNC:3242	30	0.0939504	0.102247	0.0935983	0.0935422	0.109585	0.135774	0.176949	0.194354
KY21.Chr11.1076.v1.SL1-1	KY21.Chr11.1076	MDH1	HGNC:6970	25	0.123924	0.117582	0.132005	0.113388	0.114719	0.110635	0.141462	0.146285
KY21.Chr11.1077.v1.SL2-1	KY21.Chr11.1077	KREMEN1	HGNC:17550	5	0.101267	0.116169	0.139735	0.100292	0.114638	0.123604	0.145218	0.159077
KY21.Chr11.1079.v1.SL1-1	KY21.Chr11.1079	FBLN5	HGNC:3602	18	0.200504	0.199755	0.192718	0.0960919	0.0921349	0.0706593	0.0805806	0.0675565
KY21.Chr11.1081.v1.nonSL1-1	KY21.Chr11.1081	NSUN5	HGNC:16385	3	0.0878523	0.0775246	0.099722	0.143152	0.150163	0.155349	0.12869	0.157548
KY21.Chr11.1082.v1.nonSL3-1	KY21.Chr11.1082	RBM3	HGNC:9900	34	0.110557	0.106408	0.118286	0.154349	0.13324	0.14354	0.114539	0.119081
KY21.Chr11.1083.v2.nonSL3-2	KY21.Chr11.1083	CIRBP	HGNC:1982	26	0.118829	0.124801	0.129415	0.115463	0.122134	0.125956	0.130751	0.132651
KY21.Chr11.1085.v1.ND1-1	KY21.Chr11.1085	BRMS1L	HGNC:20512	3	0.0904575	0.0892231	0.0971534	0.13956	0.145449	0.147477	0.145768	0.144912
KY21.Chr11.1086.v1.nonSL2-1	KY21.Chr11.1086	IARS2	HGNC:29685	7	0.15459	0.148962	0.150764	0.0990341	0.104016	0.108897	0.113208	0.12053
KY21.Chr11.1088.v2.SL2-1	KY21.Chr11.1088	MED1	HGNC:9234	13	0.127346	0.129491	0.129379	0.104413	0.114428	0.118397	0.14484	0.131706
KY21.Chr11.1089.v1.ND1-1	KY21.Chr11.1089	CRIP1	HGNC:2360	1	0.0988563	0.109832	0.102084	0.118754	0.138801	0.104215	0.149435	0.178023
KY21.Chr11.109.v1.SL1-1	KY21.Chr11.109	HGH1	HGNC:24161	5	0.108264	0.0995141	0.112955	0.133595	0.143048	0.134286	0.127842	0.140496
KY21.Chr11.1090.v1.SL1-1	KY21.Chr11.1090	CRIP1	HGNC:2360	1	0.696436	0.0530935	0.0110162	0.0353972	0.0431238	0.0390636	0.0527554	0.0691138
KY21.Chr11.1093.v1.SL1-1	KY21.Chr11.1093	RCL1	HGNC:17687	4	0.0671685	0.0605524	0.0894061	0.130372	0.137093	0.147953	0.172604	0.194851
KY21.Chr11.1095.v1.SL1-1	KY21.Chr11.1095	PLEKHH1	HGNC:17733	11	0.0404212	0.0382091	0.0581748	0.0916709	0.144191	0.196245	0.219382	0.211706
KY21.Chr11.1098.v2.nonSL8-1	KY21.Chr11.1098	SLF1	HGNC:25408	2	0.152903	0.130997	0.123037	0.127965	0.0968087	0.127194	0.134547	0.106548
KY21.Chr11.1099.v1.SL1-1	KY21.Chr11.1099	SERPINB9	HGNC:8955	7	0.145494	0.149394	0.142577	0.106188	0.111969	0.0978212	0.122563	0.123993
KY21.Chr11.11.v1.ND1-1	KY21.Chr11.11	TNFSF14	HGNC:11930	2	0.152383	0.178354	0.165481	0.0778967	0.109012	0.0979974	0.0864721	0.132404
KY21.Chr11.110.v1.SL1-1	KY21.Chr11.110	ALKBH1	HGNC:17911	3	0.101773	0.102643	0.123612	0.159799	0.129124	0.152018	0.106101	0.124929
KY21.Chr11.1100.v1.nonSL13-1	KY21.Chr11.1100	SERPINC1	HGNC:775	12	0.139388	0.165394	0.137079	0.120263	0.106959	0.0783603	0.133619	0.118938
KY21.Chr11.1101.v1.SL1-1	KY21.Chr11.1101	DRC7	HGNC:25289	1	0.0436489	0.0515555	0.117523	0.14786	0.138016	0.188594	0.195361	0.117442
KY21.Chr11.1104.v1.ND1-1	KY21.Chr11.1104	THRB	HGNC:11799	1	0.000259484	0.000288409	0.000258044	0.000174986	0.0108022	0.164532	0.421773	0.401912
KY21.Chr11.1106.v1.SL2-1	KY21.Chr11.1106	COG1	HGNC:6545	10	0.113619	0.115994	0.114989	0.102555	0.123363	0.129748	0.151777	0.147957
KY21.Chr11.1108.v1.nonSL2-1	KY21.Chr11.1108	ZFR	HGNC:17277	33	0.113568	0.107277	0.120599	0.126805	0.154635	0.128902	0.122377	0.125837
KY21.Chr11.1109.v1.nonSL3-1	KY21.Chr11.1109	CDIN1	HGNC:26929	1	0.0693798	0.0424417	0.0700463	0.109217	0.150474	0.158572	0.194957	0.204913
KY21.Chr11.1110.v1.SL1-1	KY21.Chr11.1110	PIGN	HGNC:8967	8	0.10192	0.100834	0.122678	0.115376	0.122016	0.125569	0.149051	0.162557
KY21.Chr11.1112.v1.nonSL3-3	KY21.Chr11.1112	VTA1	HGNC:20954	5	0.102775	0.0938174	0.0973822	0.11941	0.13455	0.132516	0.152418	0.167131
KY21.Chr11.1114.v1.SL2-1	KY21.Chr11.1114	SEC23A	HGNC:10701	23	0.0912943	0.089629	0.107703	0.113231	0.123278	0.138398	0.16614	0.170327
KY21.Chr11.1116.v1.ND1-1	KY21.Chr11.1116	FUT8	HGNC:4019	6	0.000366347	0.000398509	0.00343529	0.00428449	0.0718165	0.167288	0.303658	0.448752
KY21.Chr11.1121.v2.SL1-1	KY21.Chr11.1121	DPF3	HGNC:17427	5	0.117763	0.11027	0.115493	0.11717	0.129855	0.134886	0.126848	0.147715
KY21.Chr11.1125.v1.nonSL2-1	KY21.Chr11.1125	PLEKHB2	HGNC:19236	2	0.171792	0.167987	0.174277	0.102517	0.105123	0.107667	0.0732637	0.0973749
KY21.Chr11.1126.v2.ND3-2	KY21.Chr11.1126	CBS	HGNC:1550	11	0.129651	0.116169	0.199643	0.0998534	0.103019	0.105356	0.11767	0.128638
KY21.Chr11.1131.v1.SL3-1	KY21.Chr11.1131	PPP3R1	HGNC:9317	3	0.12707	0.118961	0.132189	0.122548	0.118801	0.107224	0.127655	0.145552
KY21.Chr11.1132.v1.nonSL4-1	KY21.Chr11.1132	MED29	HGNC:23074	2	0.116882	0.11382	0.114508	0.126972	0.1236	0.13367	0.137221	0.133328
KY21.Chr11.1137.v1.SL1-1	KY21.Chr11.1137	MXRA7	HGNC:7541	6	0.100454	0.101525	0.112412	0.124415	0.132354	0.132387	0.141274	0.155178
KY21.Chr11.1138.v1.SL1-1	KY21.Chr11.1138	SF3A1	HGNC:10765	21	0.100153	0.0970067	0.112852	0.119645	0.134224	0.143769	0.150346	0.142004
KY21.Chr11.1139.v2.ND3-1	KY21.Chr11.1139	PAFAH1B1	HGNC:8574	13	0.117627	0.116241	0.120231	0.115565	0.125382	0.130415	0.134382	0.140156
KY21.Chr11.1144.v1.nonSL3-1	KY21.Chr11.1144	TADA2A	HGNC:11531	1	0.116337	0.0891629	0.142849	0.129444	0.134594	0.112826	0.132459	0.142329
KY21.Chr11.1145.v1.nonSL3-1	KY21.Chr11.1145	INTS8	HGNC:26048	8	0.129005	0.116968	0.132504	0.121793	0.119136	0.132443	0.121361	0.126789
KY21.Chr11.1151.v1.SL1-1	KY21.Chr11.1151	GINS3	HGNC:25851	2	0.129543	0.107544	0.136578	0.130645	0.144153	0.127469	0.119499	0.104569
KY21.Chr11.1152.v1.SL1-1	KY21.Chr11.1152	UTP6	HGNC:18279	2	0.043983	0.0305309	0.0560743	0.081217	0.136818	0.177337	0.237074	0.236966
KY21.Chr11.1153.v2.nonSL5-1	KY21.Chr11.1153	HNRNPL	HGNC:5045	9	0.10562	0.109234	0.137892	0.13041	0.126727	0.122956	0.136178	0.130984
KY21.Chr11.1157.v1.SL1-1	KY21.Chr11.1157	TDRD1	HGNC:11712	72	0.198909	0.202816	0.205795	0.17365	0.102659	0.0537782	0.0350499	0.0273427
KY21.Chr11.1158.v1.ND1-1	KY21.Chr11.1158	YIPF3	HGNC:21023	2	0.0772086	0.0611896	0.118136	0.0992359	0.129193	0.161482	0.195582	0.157972
KY21.Chr11.116.v1.SL1-1	KY21.Chr11.116	TTC17	HGNC:25596	4	0.0886303	0.0935487	0.127109	0.151827	0.163128	0.149057	0.117181	0.109519
KY21.Chr11.1165.v2.nonSL7-1	KY21.Chr11.1165	RPSA	HGNC:6502	31	0.123677	0.120119	0.127481	0.125693	0.125841	0.123417	0.129175	0.124597
KY21.Chr11.1166.v1.nonSL10-1	KY21.Chr11.1166	BABAM1	HGNC:25008	4	0.133846	0.133721	0.132748	0.127012	0.121529	0.11303	0.111636	0.126478
KY21.Chr11.1167.v1.nonSL1-1	KY21.Chr11.1167	HYLS1	HGNC:26558	5	0.150311	0.154642	0.243221	0.190195	0.123848	0.0674083	0.0388707	0.0315033
KY21.Chr11.1168.v1.SL1-1	KY21.Chr11.1168	AADACL3	HGNC:32037	1	0.0626555	0.0759878	0.0715817	0.163632	0.188388	0.174579	0.103703	0.159473
KY21.Chr11.1178.v1.SL1-1	KY21.Chr11.1178	FUT8	HGNC:4019	4	0.00929353	0.00499782	0.0460494	0.0588644	0.123441	0.147652	0.238253	0.371448
KY21.Chr11.118.v1.SL1-1	KY21.Chr11.118	TNFRSF21	HGNC:13469	3	0.188582	0.172232	0.188213	0.0693892	0.0539383	0.0646786	0.13523	0.127737
KY21.Chr11.1180.v1.SL1-1	KY21.Chr11.1180	FSIP1	HGNC:21674	3	0.0513243	0.055113	0.126209	0.0982186	0.196054	0.168991	0.176542	0.127548
KY21.Chr11.1184.v1.SL2-2	KY21.Chr11.1184	HYOU1	HGNC:16931	43	0.127798	0.120906	0.125619	0.122994	0.121648	0.126694	0.130654	0.123687
KY21.Chr11.1188.v1.SL1-1	KY21.Chr11.1188	DZANK1	HGNC:15858	3	0.044159	0.0704351	0.154583	0.171723	0.167599	0.16082	0.133154	0.0975275
KY21.Chr11.1189.v1.SL1-1	KY21.Chr11.1189	TP53RK	HGNC:16197	5	0.100842	0.109451	0.106721	0.120506	0.130245	0.141052	0.142607	0.148576
KY21.Chr11.119.v1.SL1-1	KY21.Chr11.119	ABCC5	HGNC:56	1	0.0737147	1.28670970654241e-06	0.098882	0.148908	0.226745	0.153098	0.146187	0.152464
KY21.Chr11.1191.v1.SL1-1	KY21.Chr11.1191	TMEM259	HGNC:17039	1	3.4891203155872e-05	0.02465	0.144943	0.105519	0.0926326	0.179776	0.213624	0.23882
KY21.Chr11.1192.v1.ND1-1	KY21.Chr11.1192	SZT2	HGNC:29040	5	0.108377	0.121343	0.14427	0.124294	0.111056	0.120924	0.124313	0.145422
KY21.Chr11.1193.v3.ND3-1	KY21.Chr11.1193	SVEP1	HGNC:15985	2	0.211341	0.225885	0.229045	0.0725335	0.0980854	0.0876502	0.0339621	0.0414984
KY21.Chr11.12.v2.nonSL4-1	KY21.Chr11.12	CPNE3	HGNC:2316	2	0.101765	0.0685644	0.0848113	0.11932	0.134691	0.178869	0.151633	0.160346
KY21.Chr11.120.v1.SL2-1	KY21.Chr11.120	EXOSC3	HGNC:17944	5	0.0897967	0.080827	0.100597	0.119829	0.143289	0.147219	0.165038	0.153404
KY21.Chr11.1200.v1.nonSL1-2	KY21.Chr11.1200	ODR4	HGNC:24299	12	0.109636	0.10847	0.120293	0.129688	0.134145	0.147948	0.127525	0.122295
KY21.Chr11.1202.v1.ND1-1	KY21.Chr11.1202	INCENP	HGNC:6058	2	0.0366887	0.0492545	0.0454672	0.0558464	0.0646344	0.119912	0.273893	0.354304
KY21.Chr11.1203.v1.nonSL3-1	KY21.Chr11.1203	METTL24	HGNC:21566	3	0.0185555	0.00963094	0.0182969	0.00577932	0.00703129	0.0519729	0.291262	0.597471
KY21.Chr11.1205.v1.nonSL2-1	KY21.Chr11.1205	TP53I13	HGNC:25102	7	0.178945	0.183402	0.167791	0.106313	0.0961035	0.0900478	0.101278	0.0761195
KY21.Chr11.1210.v1.SL1-1	KY21.Chr11.1210	B4GALT4	HGNC:927	2	0.00728707	0.00505719	0.000141908	0.00751383	0.00688488	0.0143019	0.237244	0.72157
KY21.Chr11.1213.v1.SL1-1	KY21.Chr11.1213	CLP1	HGNC:16999	13	0.0916435	0.0933985	0.115645	0.129629	0.152946	0.141241	0.137932	0.137566
KY21.Chr11.1214.v1.SL1-1	KY21.Chr11.1214	SNRPD2	HGNC:11159	13	0.116638	0.110901	0.117635	0.112187	0.117429	0.127944	0.146539	0.150727
KY21.Chr11.1216.v2.nonSL1-1	KY21.Chr11.1216	PRPS1	HGNC:9462	3	0.121115	0.150324	0.138828	0.144773	0.13172	0.103995	0.122926	0.0863189
KY21.Chr11.1226.v1.SL1-1	KY21.Chr11.1226	NUDT1	HGNC:8048	1	0.138774	0.1488	0.193874	0.0193205	0.0156329	0.0537167	0.203119	0.226763
KY21.Chr11.1230.v1.SL1-1	KY21.Chr11.1230	MARS1	HGNC:6898	34	0.135243	0.123858	0.132929	0.105176	0.111435	0.110242	0.135472	0.145645
KY21.Chr11.1231.v1.ND1-1	KY21.Chr11.1231	RPLP0	HGNC:10371	32	0.12085	0.12058	0.123264	0.122562	0.123529	0.126635	0.134177	0.128403
KY21.Chr11.1232.v1.ND1-1	KY21.Chr11.1232	GMFB	HGNC:4373	2	0.0761272	0.0640676	0.0760622	0.0956828	0.120819	0.134186	0.197819	0.235236
KY21.Chr11.1234.v1.SL1-1	KY21.Chr11.1234	NUDT7	HGNC:8054	1	0.103302	0.073357	0.0941646	0.135365	0.160066	0.152709	0.135873	0.145164
KY21.Chr11.1235.v1.nonSL6-1	KY21.Chr11.1235	PGAM2	HGNC:8889	15	0.123905	0.116911	0.135401	0.110115	0.119119	0.11708	0.139691	0.137778
KY21.Chr11.1236.v1.SL1-1	KY21.Chr11.1236	RPLP2	HGNC:10377	24	0.122059	0.120419	0.129475	0.123411	0.115361	0.126516	0.12797	0.13479
KY21.Chr11.1237.v1.nonSL5-1	KY21.Chr11.1237	COX5A	HGNC:2267	9	0.123234	0.11051	0.123525	0.114468	0.122377	0.121675	0.140885	0.143327
KY21.Chr11.124.v1.SL1-1	KY21.Chr11.124	FTSJ3	HGNC:17136	8	0.0773168	0.0747524	0.0847791	0.126017	0.136311	0.152219	0.160012	0.188593
KY21.Chr11.1244.v1.SL2-1	KY21.Chr11.1244	JAG1	HGNC:6188	2	0.0730366	0.0584977	0.0716779	0.0468848	0.0897811	0.165612	0.232889	0.261621
KY21.Chr11.1248.v1.SL1-1	KY21.Chr11.1248	MYH9	HGNC:7579	1	0.135194	0.131119	0.115387	0.15144	0.12556	0.0925573	0.128177	0.120567
KY21.Chr11.125.v1.SL1-3	KY21.Chr11.125	CFL2	HGNC:1875	6	0.0669906	0.0714198	0.104223	0.118038	0.137007	0.173963	0.141994	0.186365
KY21.Chr11.1250.v1.nonSL1-1	KY21.Chr11.1250	NAGA	HGNC:7631	12	0.127203	0.128036	0.127053	0.115551	0.117065	0.115804	0.129571	0.139717
KY21.Chr11.1251.v1.nonSL1-1	KY21.Chr11.1251	CARMIL1	HGNC:21581	8	0.476424	0.0450071	0.0313767	0.0795287	0.142319	0.123499	0.0359966	0.0658487
KY21.Chr11.1255.v1.ND1-1	KY21.Chr11.1255	SLC25A21	HGNC:14411	3	0.0221385	0.010026	0.0104373	0.0150122	0.0170332	0.101656	0.294868	0.528829
KY21.Chr11.1257.v2.nonSL49-1	KY21.Chr11.1257	ACTR2	HGNC:169	15	0.124327	0.102943	0.115841	0.110393	0.11397	0.120791	0.144349	0.167387
KY21.Chr11.1258.v1.nonSL2-1	KY21.Chr11.1258	WDR20	HGNC:19667	6	0.160879	0.153195	0.145566	0.0923637	0.0907007	0.113408	0.123837	0.120049
KY21.Chr11.1259.v1.nonSL2-1	KY21.Chr11.1259	B3GALT1	HGNC:916	1	0.11969	0.128668	0.14684	0.119087	0.141484	0.107856	0.122929	0.113444
KY21.Chr11.126.v1.nonSL6-1	KY21.Chr11.126	SOD1	HGNC:11179	22	0.138892	0.135648	0.137774	0.114237	0.117771	0.11075	0.117188	0.12774
KY21.Chr11.1260.v1.nonSL4-1	KY21.Chr11.1260	RFC5	HGNC:9973	14	0.144548	0.13299	0.159466	0.120205	0.12603	0.111304	0.108449	0.0970078
KY21.Chr11.1264.v1.nonSL11-1	KY21.Chr11.1264	SYF2	HGNC:19824	8	0.0847663	0.0882207	0.1289	0.113831	0.16113	0.157388	0.136351	0.129413
KY21.Chr11.1265.v1.nonSL4-1	KY21.Chr11.1265	DTD1	HGNC:16219	4	0.067455	0.0815819	0.0869242	0.140259	0.143071	0.149178	0.161696	0.169835
KY21.Chr11.1267.v1.nonSL12-2	KY21.Chr11.1267	LIN52	HGNC:19856	1	0.0641967	0.081291	0.150853	0.137769	0.152031	0.161492	0.129886	0.122482
KY21.Chr11.1269.v1.nonSL11-1	KY21.Chr11.1269	SMARCC2	HGNC:11105	34	0.107038	0.108855	0.110979	0.17333	0.122123	0.127857	0.12609	0.123728
KY21.Chr11.1271.v1.nonSL11-1	KY21.Chr11.1271	ITPK1	HGNC:6177	6	0.0871293	0.0897391	0.103846	0.134087	0.138786	0.144159	0.156297	0.145956
KY21.Chr11.1281.v1.SL1-1	KY21.Chr11.1281	FANCL	HGNC:20748	2	0.103047	0.0973524	0.0964266	0.125002	0.132794	0.131955	0.157161	0.156262
KY21.Chr11.1282.v1.SL1-1	KY21.Chr11.1282	BAP1	HGNC:950	1	0.0930568	0.119519	0.106167	0.113136	0.158231	0.141167	0.152557	0.116166
KY21.Chr11.1285.v1.SL1-1	KY21.Chr11.1285	MADD	HGNC:6766	2	0.0440105	0.0677652	0.0741564	0.0914576	0.121719	0.155185	0.191128	0.254578
KY21.Chr11.1288.v1.nonSL2-1	KY21.Chr11.1288	B3GALT1	HGNC:916	1	0.133699	0.120758	0.136254	0.11647	0.0851337	0.101315	0.136046	0.170324
KY21.Chr11.129.v1.nonSL4-1	KY21.Chr11.129	SDS	HGNC:10691	6	0.104669	0.132733	0.141989	0.126097	0.0958791	0.112151	0.134092	0.15239
KY21.Chr11.1290.v1.nonSL6-1	KY21.Chr11.1290	NDUFA9	HGNC:7693	16	0.131491	0.133715	0.134748	0.131067	0.137089	0.130145	0.104401	0.0973437
KY21.Chr11.1291.v1.nonSL5-1	KY21.Chr11.1291	KRR1	HGNC:5176	6	0.00972219	0.0158335	0.0363928	0.0632441	0.170315	0.216006	0.252689	0.235797
KY21.Chr11.1293.v1.SL1-1	KY21.Chr11.1293	C15orf48	HGNC:29898	8	0.0521011	0.357885	0.0631587	0.0607699	0.0864611	0.116874	0.135416	0.127334
KY21.Chr11.1294.v1.ND1-1	KY21.Chr11.1294	RPS16	HGNC:10396	35	0.111113	0.112301	0.116095	0.138139	0.134308	0.132592	0.125778	0.129675
KY21.Chr11.1295.v1.nonSL22-1	KY21.Chr11.1295	SIRT3	HGNC:14931	1	0.183752	0.145373	0.145784	0.0890457	0.102399	0.0875153	0.117757	0.128374
KY21.Chr11.1296.v1.nonSL4-1	KY21.Chr11.1296	GTF2A2	HGNC:4647	4	0.106842	0.0950989	0.125757	0.121296	0.146041	0.138667	0.135835	0.130462
KY21.Chr11.1297.v1.SL1-1	KY21.Chr11.1297	PPP3CB	HGNC:9315	3	0.132402	0.130627	0.145699	0.115114	0.117693	0.10173	0.133772	0.122963
KY21.Chr11.13.v1.nonSL11-1	KY21.Chr11.13	CENPL	HGNC:17879	1	0.0372085	0.048291	0.148059	0.158882	0.185223	0.139338	0.131869	0.15113
KY21.Chr11.1301.v1.nonSL9-1	KY21.Chr11.1301	ILRUN	HGNC:21215	6	0.181492	0.197772	0.123718	0.0881983	0.081145	0.105992	0.119705	0.101978
KY21.Chr11.1304.v1.SL1-1	KY21.Chr11.1304	ARID3A	HGNC:3031	13	0.000770817	0.0051884	0.0233069	0.000696091	0.00849563	0.163524	0.501744	0.296274
KY21.Chr11.1305.v1.nonSL7-1	KY21.Chr11.1305	MMP25	HGNC:14246	1	0.0944318	0.100386	0.126091	0.120894	0.137544	0.127046	0.14646	0.147148
KY21.Chr11.1306.v1.SL2-1	KY21.Chr11.1306	NTAN1	HGNC:29909	2	0.10994	0.111115	0.137855	0.130891	0.135411	0.138215	0.121199	0.115373
KY21.Chr11.1307.v1.SL1-1	KY21.Chr11.1307	CNTRL	HGNC:1858	2	0.0595001	0.0661645	0.052505	0.0761943	0.205981	0.200331	0.178548	0.160777
KY21.Chr11.1309.v1.SL3-1	KY21.Chr11.1309	RCOR1	HGNC:17441	6	0.112837	0.123832	0.121856	0.123608	0.131497	0.13435	0.122035	0.129984
KY21.Chr11.131.v1.SL1-1	KY21.Chr11.131	PTPN14	HGNC:9647	1	0.0173349	0.0179864	0.0577057	0.0820724	0.159984	0.167815	0.214151	0.28295
KY21.Chr11.1310.v2.SL1-1	KY21.Chr11.1310	TRIP11	HGNC:12305	24	0.097776	0.0983438	0.114694	0.131447	0.144973	0.135993	0.133325	0.143449
KY21.Chr11.1311.v1.nonSL4-1	KY21.Chr11.1311	MAGEE1	HGNC:24934	1	0.124205	0.12638	0.135364	0.133891	0.131289	0.120324	0.115656	0.112891
KY21.Chr11.1312.v1.nonSL2-1	KY21.Chr11.1312	VIPAS39	HGNC:20347	17	0.117347	0.120006	0.123982	0.129374	0.130559	0.13391	0.121161	0.123661
KY21.Chr11.1313.v1.nonSL3-1	KY21.Chr11.1313	RPUSD2	HGNC:24180	6	0.0876311	0.0806007	0.1201	0.140359	0.153201	0.143852	0.141922	0.132335
KY21.Chr11.1314.v1.SL2-3	KY21.Chr11.1314	ABCB7	HGNC:48	8	0.0857569	0.075017	0.12739	0.0888656	0.106589	0.117878	0.188303	0.210201
KY21.Chr11.1316.v1.SL1-1	KY21.Chr11.1316	PRPF8	HGNC:17340	20	0.109103	0.112751	0.122903	0.115451	0.123382	0.133394	0.144075	0.138941
KY21.Chr11.132.v1.ND1-1	KY21.Chr11.132	RNF213	HGNC:14539	11	0.189434	0.168089	0.139236	0.101306	0.101794	0.0924603	0.10368	0.104001
KY21.Chr11.139.v1.nonSL2-1	KY21.Chr11.139	CTU1	HGNC:29590	7	0.0408857	0.0534976	0.105827	0.111879	0.149008	0.15291	0.193786	0.192207
KY21.Chr11.14.v1.nonSL3-1	KY21.Chr11.14	LSM11	HGNC:30860	2	0.157119	0.146927	0.165705	0.0973382	0.102574	0.0888981	0.120099	0.12134
KY21.Chr11.140.v1.SL1-1	KY21.Chr11.140	NAPB	HGNC:15751	20	0.120159	0.122428	0.12702	0.123168	0.123932	0.121158	0.126469	0.135665
KY21.Chr11.141.v1.SL2-1	KY21.Chr11.141	CENPF	HGNC:1857	4	0.381923	0.126073	0.0565461	0.035991	0.058802	0.106721	0.115193	0.118751
KY21.Chr11.142.v1.SL2-1	KY21.Chr11.142	EPN1	HGNC:21604	2	0.326265	0.365332	0.0398881	0.00811957	0.022799	0.0303229	0.0937235	0.11355
KY21.Chr11.145.v1.SL2-1	KY21.Chr11.145	TRPT1	HGNC:20316	4	0.114429	0.124967	0.135749	0.0982455	0.108928	0.114765	0.15201	0.150906
KY21.Chr11.147.v1.nonSL1-1	KY21.Chr11.147	SENP5	HGNC:28407	5	0.142553	0.158904	0.119792	0.133986	0.141792	0.127992	0.0932057	0.0817747
KY21.Chr11.15.v1.nonSL1-1	KY21.Chr11.15	SLC9A3R2	HGNC:11076	4	0.0523145	0.052584	0.0621726	0.139937	0.184555	0.193773	0.133699	0.180966
KY21.Chr11.150.v1.SL1-1	KY21.Chr11.150	CLDN7	HGNC:2049	5	0.0300745	0.040531	0.0532796	0.0733603	0.131507	0.194158	0.247342	0.229748
KY21.Chr11.152.v1.nonSL2-1	KY21.Chr11.152	RECQL	HGNC:9948	3	0.109924	0.0936329	0.117601	0.148215	0.149445	0.131804	0.124292	0.125087
KY21.Chr11.154.v1.SL1-1	KY21.Chr11.154	TMEM134	HGNC:26142	2	0.10536	0.098634	0.127716	0.135452	0.130344	0.132238	0.133698	0.136558
KY21.Chr11.159.v1.SL1-1	KY21.Chr11.159	ERN2	HGNC:16942	2	0.110872	0.0719241	0.136599	0.107277	0.128151	0.150315	0.13593	0.158932
KY21.Chr11.165.v1.SL2-1	KY21.Chr11.165	STMN2	HGNC:10577	16	0.116181	0.137846	0.141022	0.135671	0.136629	0.118814	0.105303	0.108533
KY21.Chr11.166.v1.SL2-1	KY21.Chr11.166	PDCD2L	HGNC:28194	3	0.143315	0.124365	0.128525	0.134834	0.145557	0.145037	0.0879787	0.0903878
KY21.Chr11.168.v1.SL1-1	KY21.Chr11.168	ITLN1	HGNC:18259	2	0.194908	0.219984	0.181003	0.127655	0.107271	0.051279	0.0471137	0.0707866
KY21.Chr11.170.v2.SL2-1	KY21.Chr11.170	ITLN2	HGNC:20599	4	0.0897609	0.0951828	0.0863774	0.117915	0.131189	0.150061	0.154	0.175514
KY21.Chr11.174.v1.SL1-1	KY21.Chr11.174	ABCG2	HGNC:74	2	0.0937113	0.0720282	0.0809613	0.0889319	0.107845	0.101213	0.160787	0.294522
KY21.Chr11.177.v4.nonSL6-1	KY21.Chr11.177	TPD52L1	HGNC:12006	5	0.107476	0.112128	0.122968	0.12188	0.127029	0.120124	0.141246	0.147149
KY21.Chr11.178.v1.SL1-1	KY21.Chr11.178	MRPS34	HGNC:16618	1	0.131527	0.138607	0.141806	0.113077	0.117127	0.11713	0.118482	0.122244
KY21.Chr11.179.v1.nonSL4-1	KY21.Chr11.179	SPTLC2	HGNC:11278	2	0.0224671	0.0317631	0.0601848	0.0833099	0.147898	0.184764	0.225778	0.243835
KY21.Chr11.181.v1.SL1-1	KY21.Chr11.181	PCK1	HGNC:8724	23	0.126658	0.123806	0.120105	0.110605	0.113431	0.117729	0.142234	0.145431
KY21.Chr11.185.v1.SL1-1	KY21.Chr11.185	GAL3ST1	HGNC:24240	3	0.0683815	0.0558811	0.0858272	0.119417	0.131099	0.13623	0.188219	0.214945
KY21.Chr11.186.v1.nonSL2-1	KY21.Chr11.186	MPPE1	HGNC:15988	1	0.00924019	0.0139387	0.0450696	0.103208	0.181384	0.214377	0.201477	0.231306
KY21.Chr11.187.v1.nonSL2-1	KY21.Chr11.187	CPPED1	HGNC:25632	1	0.0290678	6.58736386235941e-07	0.0563551	0.0509037	0.158917	0.113857	0.235454	0.355445
KY21.Chr11.188.v1.SL1-1	KY21.Chr11.188	ZGPAT	HGNC:15948	3	0.130973	0.128746	0.138089	0.107996	0.155143	0.115691	0.114081	0.109281
KY21.Chr11.189.v1.nonSL1-1	KY21.Chr11.189	CPPED1	HGNC:25632	1	0.0973279	0.112696	0.146128	0.0547879	0.059702	0.0704082	0.219246	0.239704
KY21.Chr11.19.v2.nonSL2-1	KY21.Chr11.19	DDX47	HGNC:18682	3	0.0840348	0.0783681	0.098723	0.100754	0.1233	0.128924	0.180867	0.20503
KY21.Chr11.194.v1.nonSL9-1	KY21.Chr11.194	ZFAND1	HGNC:25858	3	0.120489	0.0965323	0.129803	0.119256	0.116765	0.125181	0.148585	0.143388
KY21.Chr11.195.v1.SL1-1	KY21.Chr11.195	EDEM2	HGNC:15877	5	0.102	0.100652	0.113811	0.130029	0.140438	0.133431	0.140662	0.138978
KY21.Chr11.2.v1.SL1-1	KY21.Chr11.2	CNDP2	HGNC:24437	12	0.134241	0.130775	0.129319	0.116024	0.115468	0.117899	0.12726	0.129013
KY21.Chr11.20.v1.nonSL7-1	KY21.Chr11.20	CANT1	HGNC:19721	3	0.0530581	0.0589145	0.0877377	0.138867	0.135206	0.167016	0.175128	0.184072
KY21.Chr11.201.v1.nonSL13-1	KY21.Chr11.201	TOMM22	HGNC:18002	2	0.132129	0.119123	0.131317	0.110583	0.116091	0.118173	0.136357	0.136225
KY21.Chr11.204.v1.SL1-1	KY21.Chr11.204	SMG1	HGNC:30045	29	0.112344	0.107035	0.118401	0.128052	0.132296	0.129876	0.128415	0.143581
KY21.Chr11.205.v1.SL1-1	KY21.Chr11.205	ZNRF2	HGNC:22316	2	0.144944	0.105976	0.13563	0.133269	0.144994	0.121872	0.0923691	0.120946
KY21.Chr11.206.v1.SL1-1	KY21.Chr11.206	DSCC1	HGNC:24453	4	0.139033	0.129091	0.142363	0.12636	0.132024	0.115481	0.112453	0.103193
KY21.Chr11.208.v1.nonSL1-1	KY21.Chr11.208	UHRF1	HGNC:12556	19	0.135681	0.12524	0.14102	0.133458	0.158387	0.131552	0.101074	0.0735866
KY21.Chr11.209.v1.SL1-1	KY21.Chr11.209	PHGDH	HGNC:8923	27	0.17013	0.16931	0.176818	0.0754143	0.106987	0.0806407	0.10425	0.11645
KY21.Chr11.21.v1.nonSL2-1	KY21.Chr11.21	PTGR1	HGNC:18429	3	0.000147485	0.00151793	0.00450577	0.32655	0.358002	0.303931	0.00352501	0.00182059
KY21.Chr11.210.v1.SL1-1	KY21.Chr11.210	MRPL58	HGNC:5359	7	0.13985	0.136949	0.13072	0.136604	0.129616	0.116693	0.11137	0.0981979
KY21.Chr11.212.v1.SL1-1	KY21.Chr11.212	ABCB6	HGNC:47	3	0.116503	0.104921	0.137385	0.116083	0.142346	0.124331	0.117368	0.141062
KY21.Chr11.214.v1.SL1-1	KY21.Chr11.214	PHGDH	HGNC:8923	7	0.114839	0.131549	0.119918	0.0902763	0.0927596	0.0960345	0.184513	0.170112
KY21.Chr11.215.v1.SL1-2	KY21.Chr11.215	FOXL1	HGNC:3817	1	0.0091413	6.35806953107798e-06	0.0356196	0.130157	0.208688	0.189843	0.222776	0.203769
KY21.Chr11.216.v1.nonSL2-1	KY21.Chr11.216	EXO1	HGNC:3511	1	0.085781	0.112685	0.219099	0.193408	0.186316	0.0759102	0.0705225	0.0562776
KY21.Chr11.217.v2.nonSL4-1	KY21.Chr11.217	ATP2C1	HGNC:13211	7	0.110537	0.112354	0.126351	0.119668	0.11936	0.117343	0.137736	0.156651
KY21.Chr11.220.v1.nonSL15-1	KY21.Chr11.220	CPSF4	HGNC:2327	2	0.102218	0.108393	0.145334	0.113584	0.130749	0.135445	0.136742	0.127536
KY21.Chr11.222.v1.SL1-1	KY21.Chr11.222	EVA1C	HGNC:13239	1	0.124424	0.132612	0.149282	0.126273	0.138396	0.116919	0.116599	0.0954951
KY21.Chr11.223.v1.nonSL7-1	KY21.Chr11.223	TUBA1A	HGNC:20766	11	0.0618116	0.0981235	0.0845325	0.0928458	0.0947124	0.133027	0.192926	0.242021
KY21.Chr11.225.v1.nonSL2-1	KY21.Chr11.225	MYO19	HGNC:26234	13	0.185635	0.177498	0.148806	0.113039	0.117036	0.107765	0.0788841	0.0713375
KY21.Chr11.232.v1.ND1-1	KY21.Chr11.232	TESK1	HGNC:11731	2	0.0058705	0.00708758	0.010906	0.00853426	0.0414472	0.195985	0.357804	0.372365
KY21.Chr11.234.v1.SL2-1	KY21.Chr11.234	MALT1	HGNC:6819	3	0.101136	0.111399	0.126945	0.130446	0.14515	0.146182	0.121383	0.117359
KY21.Chr11.236.v1.SL1-1	KY21.Chr11.236	ELL	HGNC:23114	15	0.114849	0.131173	0.151663	0.142143	0.16639	0.103219	0.0943814	0.0961806
KY21.Chr11.243.v1.SL2-1	KY21.Chr11.243	PCM1	HGNC:8727	7	0.0497228	0.0536361	0.0680062	0.0894888	0.160018	0.195736	0.201399	0.181993
KY21.Chr11.244.v1.SL1-1	KY21.Chr11.244	CYP3A5	HGNC:2638	5	0.132992	0.124198	0.126761	0.127231	0.120003	0.0983861	0.131907	0.138522
KY21.Chr11.245.v1.SL1-2	KY21.Chr11.245	CYP3A4	HGNC:2637	3	0.0946581	0.0816579	0.125345	0.105924	0.118491	0.119751	0.182556	0.171617
KY21.Chr11.246.v2.SL3-2	KY21.Chr11.246	CYP3A5	HGNC:2638	6	0.0590877	0.0651116	0.0917322	0.0845419	0.118426	0.1402	0.205013	0.235887
KY21.Chr11.249.v1.SL1-1	KY21.Chr11.249	ADGRB3	HGNC:945	2	0.000407851	0.000460713	0.000418286	0.000448196	0.000180821	0.115615	0.5084	0.374069
KY21.Chr11.252.v1.SL1-1	KY21.Chr11.252	NIPA2	HGNC:17044	1	0.0504884	0.0704011	0.115196	0.137233	0.15269	0.171433	0.156534	0.146026
KY21.Chr11.255.v1.SL1-1	KY21.Chr11.255	OS9	HGNC:16994	3	0.0872974	0.084034	0.106742	0.117634	0.126503	0.135438	0.161524	0.180828
KY21.Chr11.260.v1.ND1-1	KY21.Chr11.260	LARP6	HGNC:24012	4	0.0282367	0.0441189	0.0402277	0.0427167	0.437545	0.140498	0.0739776	0.19268
KY21.Chr11.265.v1.nonSL1-1	KY21.Chr11.265	U2AF2	HGNC:23156	11	0.0988532	0.0986887	0.103031	0.111686	0.128517	0.135074	0.159322	0.164829
KY21.Chr11.266.v1.SL2-1	KY21.Chr11.266	ILF2	HGNC:6037	8	0.124443	0.119052	0.124613	0.121881	0.126562	0.128523	0.136187	0.11874
KY21.Chr11.267.v1.SL1-1	KY21.Chr11.267	TTI1	HGNC:29029	2	0.0554204	0.0481667	0.0539722	0.140078	0.126971	0.140662	0.224534	0.210195
KY21.Chr11.268.v1.SL1-1	KY21.Chr11.268	CFAP74	HGNC:29368	5	0.123855	0.125209	0.133682	0.126937	0.113825	0.123377	0.126264	0.126851
KY21.Chr11.269.v1.SL1-1	KY21.Chr11.269	LRP4	HGNC:6696	6	0.0407497	0.0607813	0.0291045	0.0206054	0.0372088	0.104058	0.398635	0.308857
KY21.Chr11.271.v1.ND1-1	KY21.Chr11.271	RHBDL3	HGNC:16502	5	0.0944567	0.080493	0.0882914	0.0860951	0.104907	0.155377	0.176045	0.214335
KY21.Chr11.273.v1.nonSL2-1	KY21.Chr11.273	CTIF	HGNC:23925	4	0.102719	0.0982757	0.109937	0.115916	0.12847	0.143373	0.142087	0.159222
KY21.Chr11.275.v1.nonSL17-1	KY21.Chr11.275	SLC7A8	HGNC:11066	4	0.118704	0.116327	0.119416	0.140801	0.143892	0.133912	0.116285	0.110663
KY21.Chr11.276.v1.nonSL31-1	KY21.Chr11.276	GAPDH	HGNC:4141	73	0.117343	0.155253	0.12025	0.115349	0.127659	0.12202	0.119782	0.122344
KY21.Chr11.278.v1.SL1-1	KY21.Chr11.278	CDT1	HGNC:24576	6	0.183835	0.140669	0.0688352	0.0839527	0.146946	0.160902	0.118837	0.0960226
KY21.Chr11.279.v1.nonSL11-1	KY21.Chr11.279	FLII	HGNC:3750	15	0.101322	0.0963026	0.115981	0.122324	0.128038	0.129008	0.146771	0.160254
KY21.Chr11.280.v1.ND1-1	KY21.Chr11.280	PPAT	HGNC:9238	5	0.0463101	0.0489227	0.052122	0.0219596	0.0590175	0.16957	0.262789	0.33931
KY21.Chr11.282.v1.ND1-1	KY21.Chr11.282	MDC1	HGNC:21163	1	0.102809	0.090268	0.0915595	0.140503	0.199124	0.180199	0.100793	0.0947446
KY21.Chr11.283.v1.SL1-1	KY21.Chr11.283	DARS2	HGNC:25538	8	0.139453	0.141621	0.140138	0.104969	0.115839	0.0996299	0.12895	0.1294
KY21.Chr11.285.v1.SL1-1	KY21.Chr11.285	CRLS1	HGNC:16148	2	0.125291	0.136166	0.136428	0.111401	0.115348	0.103175	0.136778	0.135414
KY21.Chr11.286.v2.SL3-1	KY21.Chr11.286	GBE1	HGNC:4180	9	0.129098	0.123381	0.134435	0.108459	0.115032	0.114686	0.134069	0.140841
KY21.Chr11.289.v1.SL1-1	KY21.Chr11.289	MAP2K5	HGNC:6845	3	0.0601917	0.0479712	0.0810609	0.0825519	0.137529	0.160398	0.183357	0.24694
KY21.Chr11.291.v2.SL2-1	KY21.Chr11.291	SKA1	HGNC:28109	5	0.108656	0.109674	0.130389	0.117267	0.119576	0.114108	0.16794	0.132389
KY21.Chr11.293.v2.SL1-1	KY21.Chr11.293	RABEP1	HGNC:17677	20	0.127362	0.123706	0.125475	0.115445	0.123371	0.127069	0.129033	0.128539
KY21.Chr11.294.v1.SL1-1	KY21.Chr11.294	H3-3B	HGNC:4765	1	0.15355	0.153908	0.17141	0.143407	0.126085	0.104988	0.076665	0.0699866
KY21.Chr11.3.v1.nonSL4-1	KY21.Chr11.3	APEH	HGNC:586	17	0.113786	0.113334	0.131554	0.115305	0.111767	0.126705	0.135415	0.152135
KY21.Chr11.30.v1.SL1-1	KY21.Chr11.30	RALGAPB	HGNC:29221	5	0.113789	0.112206	0.122788	0.121305	0.123071	0.129351	0.136042	0.141448
KY21.Chr11.300.v1.ND1-1	KY21.Chr11.300	GDPGP1	HGNC:34360	1	0.0511688	0.0756426	0.0968481	0.14187	0.175807	0.181786	0.115452	0.161426
KY21.Chr11.302.v1.nonSL1-1	KY21.Chr11.302	NOL12	HGNC:28585	1	0.0408968	0.0404396	0.0642906	0.145751	0.197537	0.201749	0.168761	0.140574
KY21.Chr11.303.v1.SL1-5	KY21.Chr11.303	MRPS27	HGNC:14512	11	0.14283	0.124878	0.135889	0.121304	0.122925	0.127147	0.112464	0.112563
KY21.Chr11.304.v1.nonSL4-1	KY21.Chr11.304	MVK	HGNC:7530	8	0.0988748	0.0909549	0.100295	0.155127	0.179491	0.166442	0.101243	0.107571
KY21.Chr11.306.v1.SL1-1	KY21.Chr11.306	LTK	HGNC:6721	4	0.0298934	0.0410922	0.0394978	0.0488636	0.0967079	0.240733	0.289727	0.213485
KY21.Chr11.309.v1.SL1-3	KY21.Chr11.309	RPS13	HGNC:10386	30	0.124731	0.123814	0.129891	0.120824	0.123105	0.123128	0.130048	0.124458
KY21.Chr11.31.v2.ND1-2	KY21.Chr11.31	METTL24	HGNC:21566	9	0.0116783	0.0114704	0.0164049	0.0118799	0.0351599	0.170409	0.302218	0.44078
KY21.Chr11.314.v1.ND1-1	KY21.Chr11.314	NDUFS8	HGNC:7715	7	0.140995	0.134008	0.131981	0.120747	0.128069	0.126114	0.112246	0.105841
KY21.Chr11.315.v2.SL2-2	KY21.Chr11.315	SEMA4G	HGNC:10735	4	0.0484947	0.0668003	0.0750382	0.0763222	0.113811	0.157644	0.222971	0.238918
KY21.Chr11.317.v2.nonSL5-1	KY21.Chr11.317	EVI5L	HGNC:30464	7	0.0709514	0.057988	0.0748002	0.116345	0.134725	0.143004	0.162905	0.239281
KY21.Chr11.318.v1.nonSL1-1	KY21.Chr11.318	RNF40	HGNC:16867	29	0.110372	0.110517	0.119885	0.133432	0.136972	0.139463	0.129733	0.119626
KY21.Chr11.32.v1.SL2-1	KY21.Chr11.32	C1R	HGNC:1246	1	0.0612654	0.061505	0.086192	0.125648	0.151279	0.151274	0.186289	0.176547
KY21.Chr11.321.v4.nonSL7-1	KY21.Chr11.321	PIWIL1	HGNC:9007	45	0.139657	0.132854	0.153703	0.113266	0.110219	0.109657	0.119252	0.121391
KY21.Chr11.325.v2.SL3-1	KY21.Chr11.325	DONSON	HGNC:2993	6	0.122293	0.118466	0.142276	0.158044	0.148901	0.130673	0.103494	0.0758526
KY21.Chr11.327.v1.ND1-1	KY21.Chr11.327	GATAD2B	HGNC:30778	23	0.115317	0.117865	0.12262	0.132403	0.133986	0.136711	0.125577	0.115521
KY21.Chr11.332.v1.nonSL1-1	KY21.Chr11.332	ACIN1	HGNC:17066	32	0.0705078	0.0734863	0.0937282	0.114218	0.141198	0.168289	0.173709	0.164864
KY21.Chr11.333.v1.nonSL1-1	KY21.Chr11.333	MYL12A	HGNC:16701	21	0.120458	0.107993	0.115815	0.113786	0.11914	0.121976	0.140419	0.160413
KY21.Chr11.334.v1.SL1-1	KY21.Chr11.334	MYH10	HGNC:7568	123	0.118634	0.114803	0.120071	0.112898	0.114497	0.12778	0.13935	0.151967
KY21.Chr11.335.v1.ND1-3	KY21.Chr11.335	NID2	HGNC:13389	28	0.0190216	0.0211918	0.0219209	0.0146406	0.0393367	0.154971	0.310922	0.417995
KY21.Chr11.337.v1.SL1-1	KY21.Chr11.337	BBOX1	HGNC:964	3	0.136138	0.101242	0.130391	0.11144	0.110725	0.111465	0.154127	0.144471
KY21.Chr11.34.v1.SL1-1	KY21.Chr11.34	SLC66A2	HGNC:26188	1	0.0298863	0.0375707	0.447092	0.0624668	0.0889627	0.0538044	0.121295	0.158922
KY21.Chr11.347.v1.SL1-1	KY21.Chr11.347	SLC10A5	HGNC:22981	3	0.0574173	0.0701794	0.103887	0.113943	0.133121	0.158099	0.172195	0.191157
KY21.Chr11.349.v1.SL1-1	KY21.Chr11.349	NDRG1	HGNC:7679	7	0.122012	0.121047	0.173372	0.138241	0.107759	0.109829	0.116822	0.110916
KY21.Chr11.35.v2.SL2-2	KY21.Chr11.35	SF3A2	HGNC:10766	6	0.0981438	0.0993561	0.09516	0.117973	0.133979	0.1511	0.151278	0.15301
KY21.Chr11.353.v1.SL1-1	KY21.Chr11.353	GPKOW	HGNC:30677	2	0.0703487	0.0588393	0.0935066	0.112708	0.170329	0.168543	0.167625	0.158101
KY21.Chr11.356.v1.nonSL3-1	KY21.Chr11.356	SIAH1	HGNC:10857	1	0.0796147	0.0887037	0.0905311	0.101034	0.121858	0.168325	0.177348	0.172585
KY21.Chr11.357.v1.nonSL2-1	KY21.Chr11.357	CIBAR1	HGNC:30452	1	0.000300034	0.000158778	0.101484	0.198521	0.235928	0.169129	0.149765	0.144714
KY21.Chr11.358.v1.nonSL1-1	KY21.Chr11.358	TFF3	HGNC:11757	5	0.00108805	0.000834406	0.00102818	0.00100255	0.000832289	0.00317873	0.199227	0.792809
KY21.Chr11.359.v1.ND1-1	KY21.Chr11.359	IRF4	HGNC:6119	5	0.0559914	0.0550979	0.0720648	0.0772006	0.131039	0.158845	0.217646	0.232115
KY21.Chr11.361.v1.SL1-1	KY21.Chr11.361	FUT8	HGNC:4019	12	0.0208098	0.0195806	0.0275576	0.026325	0.149459	0.219235	0.260342	0.276691
KY21.Chr11.37.v1.SL1-1	KY21.Chr11.37	MDM4	HGNC:6974	1	0.0383091	0.0910423	0.169972	0.177986	0.149325	0.125711	0.101456	0.146199
KY21.Chr11.370.v1.SL1-1	KY21.Chr11.370	SSC4D	HGNC:14461	58	0.155343	0.151359	0.162663	0.0999892	0.10183	0.102924	0.112212	0.11368
KY21.Chr11.371.v1.ND1-1	KY21.Chr11.371	CCDC40	HGNC:26090	3	0.0631304	0.062761	0.0672706	0.193703	0.169863	0.200672	0.12164	0.12096
KY21.Chr11.372.v1.nonSL2-1	KY21.Chr11.372	ANKRD27	HGNC:25310	3	0.128396	0.125752	0.111863	0.0887006	0.118431	0.115713	0.132462	0.178681
KY21.Chr11.38.v3.SL1-1	KY21.Chr11.38	NEO1	HGNC:7754	7	0.0258805	0.0283336	0.0562245	0.0690324	0.110799	0.200522	0.248119	0.261089
KY21.Chr11.380.v2.SL1-2	KY21.Chr11.380	MED25	HGNC:28845	1	0.141533	0.139379	0.147037	0.115738	0.119044	0.105672	0.12049	0.111108
KY21.Chr11.381.v1.SL1-1	KY21.Chr11.381	CRISPLD2	HGNC:25248	1	0.0717603	0.0658032	0.0837551	0.104806	0.130267	0.125282	0.183205	0.235121
KY21.Chr11.384.v1.SL1-1	KY21.Chr11.384	DPCD	HGNC:24542	8	0.121969	0.116696	0.129159	0.104182	0.112821	0.116856	0.140328	0.157987
KY21.Chr11.390.v1.nonSL1-1	KY21.Chr11.390	LRRC42	HGNC:28792	1	0.117698	0.160676	0.161279	0.106561	0.114918	0.172944	0.0854089	0.0805147
KY21.Chr11.391.v1.nonSL1-1	KY21.Chr11.391	C6orf52	HGNC:20881	1	0.130657	0.109202	0.108198	0.115257	0.108119	0.138748	0.132616	0.157204
KY21.Chr11.394.v1.nonSL2-1	KY21.Chr11.394	SPECC1L	HGNC:29022	15	0.116529	0.115495	0.125719	0.119864	0.12471	0.134896	0.124578	0.138209
KY21.Chr11.395.v1.nonSL1-1	KY21.Chr11.395	CELSR2	HGNC:3231	2	0.000372383	0.000419526	0.000958765	0.00288623	0.00539961	0.0975586	0.345869	0.546536
KY21.Chr11.397.v2.nonSL1-2	KY21.Chr11.397	DLGAP5	HGNC:16864	27	0.110436	0.113289	0.139597	0.157596	0.16411	0.134184	0.104627	0.0761602
KY21.Chr11.398.v1.nonSL4-1	KY21.Chr11.398	GTPBP2	HGNC:4670	4	0.00297146	0.000379156	0.00299398	0.00612653	0.061586	0.23	0.323778	0.372165
KY21.Chr11.399.v1.nonSL2-1	KY21.Chr11.399	CASR	HGNC:1514	2	0.286441	0.402373	0.188239	0.0685599	0.012079	0.0189878	0.0138591	0.00946067
KY21.Chr11.41.v2.SL1-1	KY21.Chr11.41	MYH6	HGNC:7576	9	0.00215813	0.00197168	0.00590656	0.00263162	0.0175158	0.108114	0.303977	0.557726
KY21.Chr11.410.v1.SL2-1	KY21.Chr11.410	SEPTIN7	HGNC:1717	19	0.129094	0.123048	0.131068	0.11286	0.115063	0.127779	0.13264	0.128447
KY21.Chr11.412.v1.ND1-1	KY21.Chr11.412	MFNG	HGNC:7038	2	0.000129673	0.000122835	0.01046	0.000140542	7.88281434196676e-05	0.0112481	0.269839	0.707981
KY21.Chr11.414.v1.nonSL4-1	KY21.Chr11.414	CETN3	HGNC:1868	1	0.00669422	0.000108828	0.00909404	6.90074300673807e-05	0.0132644	0.0836209	0.270214	0.616935
KY21.Chr11.418.v1.nonSL2-1	KY21.Chr11.418	HMGCR	HGNC:5006	1	0.0737428	0.0507602	0.0752573	0.0610158	0.117845	0.148709	0.21049	0.26218
KY21.Chr11.419.v1.SL1-1	KY21.Chr11.419	WDR26	HGNC:21208	9	0.0772354	0.0773499	0.103936	0.12606	0.13639	0.133944	0.16433	0.180755
KY21.Chr11.420.v1.SL2-1	KY21.Chr11.420	CNIH4	HGNC:25013	1	0.0428666	0.0776362	0.103931	0.105087	0.12341	0.16697	0.140157	0.239943
KY21.Chr11.421.v1.SL1-1	KY21.Chr11.421	DIMT1	HGNC:30217	2	0.0803102	0.0707533	0.0818325	0.066025	0.0894073	0.145371	0.198645	0.267656
KY21.Chr11.427.v1.SL1-1	KY21.Chr11.427	CFLAR	HGNC:1876	1	0.000533377	0.000604695	0.000549538	0.000292907	0.100828	0.176077	0.340965	0.380149
KY21.Chr11.428.v1.SL1-1	KY21.Chr11.428	ARHGAP5	HGNC:675	16	0.109427	0.0749218	0.0894026	0.125715	0.148267	0.153805	0.14816	0.150302
KY21.Chr11.435.v2.SL1-1	KY21.Chr11.435	NOP56	HGNC:15911	28	0.0836465	0.0782382	0.0913909	0.0915888	0.108632	0.142689	0.17912	0.224694
KY21.Chr11.436.v1.SL1-1	KY21.Chr11.436	INSR	HGNC:6091	12	0.124898	0.128224	0.150206	0.126989	0.121507	0.109099	0.119269	0.119809
KY21.Chr11.437.v2.ND10-2	KY21.Chr11.437	ESRP1	HGNC:25966	1	0.00238942	0.00302006	0.00406796	0.0167279	0.214975	0.228715	0.251705	0.278399
KY21.Chr11.440.v2.ND8-1	KY21.Chr11.440	RTEL1	HGNC:15888	10	0.116492	0.104463	0.116215	0.150461	0.146365	0.144332	0.120303	0.101369
KY21.Chr11.442.v1.SL1-1	KY21.Chr11.442	TATDN3	HGNC:27010	3	0.113672	0.0962093	0.167858	0.113354	0.136285	0.127931	0.13305	0.111642
KY21.Chr11.443.v1.SL1-1	KY21.Chr11.443	KSR2	HGNC:18610	2	0.25861	0.226647	0.0265982	0.0219203	0.0353769	0.0749551	0.142398	0.213495
KY21.Chr11.451.v1.SL1-1	KY21.Chr11.451	HERC1	HGNC:4867	18	0.0876686	0.0699633	0.095039	0.122274	0.13248	0.144887	0.158913	0.188775
KY21.Chr11.455.v1.SL1-1	KY21.Chr11.455	TOGARAM2	HGNC:33715	6	0.0943472	0.0542753	0.0629108	0.112211	0.185787	0.167185	0.146031	0.177252
KY21.Chr11.468.v1.nonSL1-1	KY21.Chr11.468	CYB5D2	HGNC:28471	17	0.115973	0.110673	0.120972	0.116808	0.123129	0.117518	0.145955	0.148971
KY21.Chr11.469.v1.nonSL3-1	KY21.Chr11.469	STAG2	HGNC:11355	14	0.112255	0.102152	0.118856	0.11277	0.130981	0.128263	0.144894	0.149829
KY21.Chr11.470.v1.nonSL6-1	KY21.Chr11.470	SRP9	HGNC:11304	3	0.0838334	0.0936587	0.117047	0.11907	0.13279	0.13141	0.156153	0.166037
KY21.Chr11.471.v1.ND1-1	KY21.Chr11.471	EVL	HGNC:20234	9	0.111537	0.0956712	0.109307	0.108319	0.129013	0.129267	0.14826	0.168625
KY21.Chr11.473.v1.nonSL6-1	KY21.Chr11.473	TNNI1	HGNC:11945	2	0.000277003	0.000307901	0.000268805	0.000667054	0.0243617	0.116847	0.306476	0.550795
KY21.Chr11.474.v1.SL1-1	KY21.Chr11.474	MLXIP	HGNC:17055	5	0.118226	0.116914	0.127177	0.125297	0.133211	0.127094	0.133359	0.118721
KY21.Chr11.477.v1.SL1-1	KY21.Chr11.477	CCDC88A	HGNC:25523	11	0.108148	0.0899321	0.100974	0.110216	0.122917	0.137674	0.160121	0.170018
KY21.Chr11.481.v1.nonSL3-1	KY21.Chr11.481	RYR3	HGNC:10485	8	0.0199945	0.0238913	0.017667	0.0299862	0.0306088	0.098651	0.285137	0.494064
KY21.Chr11.482.v1.ND1-1	KY21.Chr11.482	FBXO16	HGNC:13618	3	0.154642	0.141417	0.164418	0.13542	0.138482	0.115675	0.0878534	0.0620916
KY21.Chr11.484.v1.ND1-1	KY21.Chr11.484	PHF12	HGNC:20816	10	0.130958	0.128355	0.135475	0.118472	0.126934	0.121037	0.124192	0.114577
KY21.Chr11.485.v1.ND1-1	KY21.Chr11.485	ANKRD28	HGNC:29024	14	0.110629	0.104974	0.135268	0.120015	0.130165	0.125432	0.134901	0.138615
KY21.Chr11.491.v1.SL2-1	KY21.Chr11.491	CNTNAP1	HGNC:8011	5	0.109241	0.106267	0.124266	0.132114	0.153435	0.142171	0.126023	0.106483
KY21.Chr11.492.v1.SL1-1	KY21.Chr11.492	PPP6C	HGNC:9323	2	0.0931479	0.0908337	0.11187	0.122593	0.132142	0.154404	0.152925	0.142084
KY21.Chr11.498.v1.SL1-1	KY21.Chr11.498	HECTD1	HGNC:20157	30	0.0428057	0.0413897	0.0748677	0.120239	0.193839	0.225741	0.163806	0.137312
KY21.Chr11.5.v1.SL2-1	KY21.Chr11.5	MYO5A	HGNC:7602	33	0.127491	0.121916	0.126702	0.125361	0.125512	0.12495	0.120791	0.127276
KY21.Chr11.500.v1.SL1-1	KY21.Chr11.500	TRMT61A	HGNC:23790	6	0.119431	0.117931	0.125346	0.125383	0.123422	0.126707	0.130278	0.131501
KY21.Chr11.505.v2.SL2-3	KY21.Chr11.505	GPHN	HGNC:15465	2	0.0495296	0.0537061	0.037049	0.0781104	0.0937125	0.152969	0.205333	0.32959
KY21.Chr11.509.v1.SL1-1	KY21.Chr11.509	XPO1	HGNC:12825	28	0.099495	0.096317	0.117618	0.11584	0.12924	0.131811	0.156309	0.15337
KY21.Chr11.512.v1.SL1-1	KY21.Chr11.512	TULP3	HGNC:12425	2	0.130879	0.0929551	0.156288	0.0950608	0.119462	0.11298	0.132795	0.15958
KY21.Chr11.514.v1.SL2-1	KY21.Chr11.514	TIMM50	HGNC:23656	27	0.130924	0.130981	0.126529	0.121647	0.119915	0.119795	0.133191	0.117018
KY21.Chr11.516.v1.ND1-1	KY21.Chr11.516	ZRANB2	HGNC:13058	6	0.109859	0.0957069	0.114586	0.120444	0.136487	0.149366	0.133846	0.139706
KY21.Chr11.520.v3.SL5-1	KY21.Chr11.520	ARFIP1	HGNC:21496	16	0.0937911	0.0973637	0.112414	0.113576	0.122337	0.144172	0.162091	0.154255
KY21.Chr11.530.v3.ND1-1	KY21.Chr11.530	MAPK6	HGNC:6879	4	0.00617585	0.0190607	0.15121	0.224292	0.195991	0.136377	0.132338	0.134556
KY21.Chr11.535.v1.SL1-1	KY21.Chr11.535	UBAP1	HGNC:12461	13	0.0930893	0.104612	0.115651	0.137623	0.133175	0.130801	0.144828	0.140222
KY21.Chr11.536.v1.SL1-1	KY21.Chr11.536	GLMN	HGNC:14373	4	0.117024	0.113991	0.128263	0.140494	0.142116	0.135233	0.10966	0.113219
KY21.Chr11.538.v1.nonSL3-1	KY21.Chr11.538	NVL	HGNC:8070	6	0.100318	0.0922735	0.100073	0.114493	0.125628	0.141033	0.151178	0.175004
KY21.Chr11.540.v1.nonSL6-1	KY21.Chr11.540	TTI2	HGNC:26262	1	0.117111	0.115595	0.129382	0.118553	0.130271	0.089288	0.147883	0.151918
KY21.Chr11.542.v1.SL1-1	KY21.Chr11.542	QPCT	HGNC:9753	4	0.0586535	0.0598145	0.104757	0.120019	0.137525	0.159604	0.175661	0.183965
KY21.Chr11.543.v1.nonSL2-1	KY21.Chr11.543	INTS3	HGNC:26153	13	0.118474	0.112773	0.125948	0.125746	0.132557	0.130583	0.131613	0.122306
KY21.Chr11.548.v1.SL1-1	KY21.Chr11.548	C1QBP	HGNC:1243	12	0.139844	0.132559	0.134832	0.11134	0.108354	0.109057	0.133198	0.130816
KY21.Chr11.551.v2.SL1-1	KY21.Chr11.551	SPNS1	HGNC:30621	5	0.0982011	0.0939145	0.101474	0.15487	0.151857	0.155739	0.128237	0.115707
KY21.Chr11.554.v1.nonSL3-1	KY21.Chr11.554	SNW1	HGNC:16696	24	0.086666	0.0869269	0.0983166	0.121896	0.136727	0.154504	0.16286	0.152103
KY21.Chr11.557.v2.ND3-1	KY21.Chr11.557	SLC6A5	HGNC:11051	4	0.0684348	0.0808127	0.112128	0.133409	0.144189	0.138061	0.160789	0.162177
KY21.Chr11.563.v1.SL1-1	KY21.Chr11.563	CPLANE2	HGNC:28127	2	0.0870088	0.0922479	0.141577	0.125731	0.12665	0.164463	0.133812	0.12851
KY21.Chr11.564.v1.SL1-1	KY21.Chr11.564	PMF1	HGNC:9112	5	0.104439	0.10617	0.127995	0.117626	0.12743	0.143356	0.140864	0.13212
KY21.Chr11.565.v1.SL1-1	KY21.Chr11.565	GAL3ST3	HGNC:24144	1	0.000128822	0.000124832	0.00708913	0.000101463	0.00529579	0.0781816	0.296858	0.61222
KY21.Chr11.568.v1.SL2-1	KY21.Chr11.568	ATP2A2	HGNC:812	7	0.1358	0.133672	0.142497	0.121543	0.116702	0.11329	0.120335	0.11616
KY21.Chr11.568.v3.SL1-4	KY21.Chr11.568	ATP2A2	HGNC:812	51	0.107928	0.107022	0.104558	0.0982784	0.102634	0.125145	0.160857	0.193577
KY21.Chr11.57.v1.nonSL3-3	KY21.Chr11.57	BPTF	HGNC:3581	19	0.0759884	0.0840765	0.0971075	0.115352	0.153781	0.139584	0.163555	0.170555
KY21.Chr11.573.v3.ND1-1	KY21.Chr11.573	ATP2A1	HGNC:811	17	0.00615514	0.00657679	0.00817487	0.00624861	0.040445	0.15109	0.294136	0.487173
KY21.Chr11.579.v1.SL1-1	KY21.Chr11.579	TNFRSF21	HGNC:13469	3	0.0618868	0.0717696	0.102229	0.112912	0.0978186	0.176346	0.197775	0.179262
KY21.Chr11.58.v1.ND1-1	KY21.Chr11.58	AIMP2	HGNC:20609	4	0.108496	0.10739	0.114891	0.133602	0.144314	0.124209	0.136761	0.130337
KY21.Chr11.582.v1.SL2-1	KY21.Chr11.582	NKPD1	HGNC:24739	7	0.167825	0.155115	0.162727	0.100299	0.0974052	0.10104	0.113806	0.101783
KY21.Chr11.588.v1.SL2-1	KY21.Chr11.588	GLOD4	HGNC:14111	23	0.139937	0.129469	0.136097	0.115748	0.11861	0.115245	0.120359	0.124536
KY21.Chr11.589.v1.nonSL2-1	KY21.Chr11.589	AARS2	HGNC:21022	7	0.123686	0.118548	0.136283	0.111248	0.118951	0.122056	0.13351	0.13572
KY21.Chr11.59.v1.SL2-1	KY21.Chr11.59	PLEKHA8	HGNC:30037	3	0.0898876	0.0787197	0.1084	0.124672	0.126182	0.124641	0.163395	0.184103
KY21.Chr11.590.v1.nonSL1-1	KY21.Chr11.590	STEEP1	HGNC:26239	5	0.0501312	0.0611397	0.120932	0.148508	0.168239	0.153473	0.14904	0.148538
KY21.Chr11.592.v1.ND1-1	KY21.Chr11.592	DCDC1	HGNC:20625	1	0.123574	0.0932614	0.0902569	0.0995659	0.121091	0.146838	0.177213	0.148199
KY21.Chr11.595.v2.ND1-1	KY21.Chr11.595	PRMT1	HGNC:5187	20	0.123135	0.113293	0.203881	0.106828	0.109923	0.103601	0.119006	0.120333
KY21.Chr11.596.v1.nonSL16-1	KY21.Chr11.596	ALDH7A1	HGNC:877	25	0.124168	0.128527	0.124734	0.123757	0.126325	0.119856	0.123756	0.128878
KY21.Chr11.597.v1.SL1-1	KY21.Chr11.597	DENR	HGNC:2769	3	0.111068	0.0996041	0.125684	0.133676	0.147256	0.117231	0.13342	0.132062
KY21.Chr11.598.v1.SL1-1	KY21.Chr11.598	STYX	HGNC:11447	3	0.123005	0.121497	0.127816	0.09582	0.119413	0.16038	0.130035	0.122033
KY21.Chr11.599.v2.ND2-1	KY21.Chr11.599	RSPH9	HGNC:21057	3	0.0966106	0.117569	0.10229	0.140856	0.108944	0.116877	0.152212	0.164642
KY21.Chr11.60.v1.ND1-1	KY21.Chr11.60	TXN	HGNC:12435	6	0.18229	0.099879	0.103355	0.124365	0.123754	0.122968	0.119739	0.123651
KY21.Chr11.600.v2.nonSL4-1	KY21.Chr11.600	EPRS1	HGNC:3418	68	0.12014	0.115756	0.120008	0.113933	0.120068	0.120803	0.140408	0.148884
KY21.Chr11.602.v3.nonSL7-1	KY21.Chr11.602	UGP2	HGNC:12527	36	0.0755934	0.0754322	0.0762724	0.0877748	0.0866208	0.105775	0.203444	0.289088
KY21.Chr11.604.v1.SL1-1	KY21.Chr11.604	ARG2	HGNC:664	4	0.0581127	0.0719487	0.0916593	0.100338	0.120392	0.16159	0.1886	0.207359
KY21.Chr11.607.v1.SL1-1	KY21.Chr11.607	CD63	HGNC:1692	2	0.0499421	0.0731913	0.0696585	0.161304	0.0835496	0.189959	0.154549	0.217847
KY21.Chr11.609.v2.nonSL5-2	KY21.Chr11.609	UBC	HGNC:12468	43	0.249573	0.0814721	0.0951617	0.0885479	0.0969098	0.12005	0.137082	0.131204
KY21.Chr11.610.v1.SL1-1	KY21.Chr11.610	CKAP5	HGNC:28959	53	0.150404	0.14568	0.15341	0.133213	0.13173	0.109642	0.0967406	0.07918
KY21.Chr11.615.v1.SL1-2	KY21.Chr11.615	TBC1D10B	HGNC:24510	2	0.0437228	0.0437522	0.0880393	0.161374	0.175814	0.163896	0.160862	0.16254
KY21.Chr11.619.v1.SL1-1	KY21.Chr11.619	SLC22A3	HGNC:10967	1	0.000331534	0.000340786	0.00962966	0.0807526	0.0573708	0.0906304	0.269855	0.491089
KY21.Chr11.628.v1.SL1-1	KY21.Chr11.628	LGR5	HGNC:4504	3	0.000326002	0.000363498	0.002131	0.000339063	0.0036738	0.133966	0.336036	0.523165
KY21.Chr11.630.v1.SL1-1	KY21.Chr11.630	DCBLD2	HGNC:24627	11	0.0149146	0.0260739	0.0598563	0.0113068	0.0484063	0.181482	0.311279	0.346681
KY21.Chr11.631.v1.nonSL3-1	KY21.Chr11.631	IMPACT	HGNC:20387	1	0.124311	0.0780083	0.0724381	0.098586	0.178325	0.133601	0.150848	0.163882
KY21.Chr11.632.v1.nonSL2-1	KY21.Chr11.632	MRM2	HGNC:16352	3	0.149128	0.137878	0.158475	0.135183	0.127028	0.103422	0.0973943	0.0914907
KY21.Chr11.633.v1.SL1-1	KY21.Chr11.633	TMPPE	HGNC:33865	2	0.134451	0.131229	0.120517	0.104511	0.0977789	0.110326	0.146296	0.154892
KY21.Chr11.637.v2.nonSL13-1	KY21.Chr11.637	TUBB4B	HGNC:20771	44	0.121897	0.115768	0.124758	0.120828	0.125611	0.129162	0.13341	0.128566
KY21.Chr11.638.v1.SL1-1	KY21.Chr11.638	DNAAF10	HGNC:25176	8	0.0824063	0.0790054	0.108065	0.108234	0.11973	0.135073	0.177366	0.190122
KY21.Chr11.64.v2.SL1-1	KY21.Chr11.64	STARD6	HGNC:18066	4	0.0924571	0.0912501	0.0955068	0.0971609	0.106329	0.0938928	0.197362	0.226041
KY21.Chr11.641.v1.ND1-1	KY21.Chr11.641	PLA2R1	HGNC:9042	1	0.125213	0.114031	0.118172	0.0221255	0.0597271	0.162577	0.182633	0.215522
KY21.Chr11.648.v1.SL1-1	KY21.Chr11.648	AP4M1	HGNC:574	3	0.108801	0.10338	0.113581	0.137915	0.125164	0.127723	0.147342	0.136093
KY21.Chr11.649.v2.SL1-1	KY21.Chr11.649	WWP2	HGNC:16804	19	0.102935	0.0991828	0.119874	0.121595	0.132187	0.139566	0.145393	0.139266
KY21.Chr11.651.v1.SL2-1	KY21.Chr11.651	C16orf72	HGNC:30103	1	0.0661231	0.092067	0.170626	0.189661	0.158192	0.0839756	0.122113	0.117243
KY21.Chr11.652.v1.SL1-1	KY21.Chr11.652	NPLOC4	HGNC:18261	7	0.126286	0.130271	0.114877	0.105234	0.111404	0.122152	0.140753	0.149025
KY21.Chr11.653.v3.SL1-1	KY21.Chr11.653	SDR42E1	HGNC:29834	2	0.0866974	0.0830735	0.126646	0.111424	0.0694917	0.136381	0.170706	0.215579
KY21.Chr11.654.v1.ND1-1	KY21.Chr11.654	GAS7	HGNC:4169	3	0.0374751	0.0199183	0.0516149	0.05276	0.0607669	0.14066	0.254615	0.38219
KY21.Chr11.656.v1.nonSL5-1	KY21.Chr11.656	TTC36	HGNC:33708	8	0.110184	0.105661	0.120019	0.142947	0.145835	0.128934	0.126777	0.119644
KY21.Chr11.66.v1.SL1-1	KY21.Chr11.66	GNG5	HGNC:4408	1	0.305949	0.0231297	0.0126349	1.59137479025179e-05	0.00728678	0.0537275	0.217841	0.379415
KY21.Chr11.660.v1.nonSL3-1	KY21.Chr11.660	MUC6	HGNC:7517	2	0.120598	0.116567	0.166554	0.0991946	0.105491	0.147046	0.112482	0.132068
KY21.Chr11.661.v1.SL1-1	KY21.Chr11.661	PRKAR1B	HGNC:9390	13	0.112335	0.112052	0.110696	0.112479	0.121565	0.133343	0.141807	0.155722
KY21.Chr11.662.v2.nonSL3-1	KY21.Chr11.662	RPL13	HGNC:10303	28	0.115974	0.129577	0.162537	0.116012	0.121733	0.120006	0.118055	0.116106
KY21.Chr11.666.v1.nonSL2-1	KY21.Chr11.666	ZNF624	HGNC:29254	1	0.0343328	0.0434612	0.0539373	0.0642236	0.140021	0.235612	0.193033	0.235379
KY21.Chr11.667.v1.nonSL2-1	KY21.Chr11.667	ATP13A3	HGNC:24113	7	0.095248	0.102393	0.113155	0.13424	0.139878	0.135899	0.142231	0.136955
KY21.Chr11.673.v1.SL1-1	KY21.Chr11.673	EIF4ENIF1	HGNC:16687	15	0.127027	0.127174	0.135489	0.133884	0.127626	0.11462	0.119593	0.114586
KY21.Chr11.675.v1.SL1-1	KY21.Chr11.675	ASPDH	HGNC:33856	3	0.116436	0.102195	0.117741	0.128375	0.116124	0.121293	0.13952	0.158316
KY21.Chr11.68.v1.SL1-1	KY21.Chr11.68	STARD5	HGNC:18065	5	0.0962575	0.121106	0.132373	0.115682	0.12245	0.109579	0.149525	0.153028
KY21.Chr11.681.v1.nonSL6-1	KY21.Chr11.681	PTGR1	HGNC:18429	15	0.145097	0.131566	0.129496	0.0864469	0.101099	0.104663	0.147329	0.154303
KY21.Chr11.684.v1.ND1-1	KY21.Chr11.684	SYNJ1	HGNC:11503	4	0.100406	0.0904709	0.100278	0.125502	0.1253	0.137401	0.145614	0.175029
KY21.Chr11.687.v1.nonSL17-1	KY21.Chr11.687	ACTB	HGNC:132	17	0.12903	0.121148	0.136947	0.119601	0.120598	0.114204	0.121571	0.136902
KY21.Chr11.690.v1.SL3-1	KY21.Chr11.690	ACTG1	HGNC:144	8	0.793213	0.0709011	0.0298339	0.0191784	0.0166319	0.0166353	0.0223249	0.0312817
KY21.Chr11.692.v1.ND1-1	KY21.Chr11.692	ACTB	HGNC:132	1	0.0859216	0.0687482	0.0692785	0.135071	0.101505	0.167645	0.122582	0.249249
KY21.Chr11.696.v1.nonSL2-1	KY21.Chr11.696	HAUS1	HGNC:25174	2	0.116156	0.114136	0.121306	0.126085	0.126832	0.132051	0.138298	0.125137
KY21.Chr11.699.v1.SL1-2	KY21.Chr11.699	ACBD3	HGNC:15453	9	0.0929802	0.0834053	0.0938788	0.0980698	0.1168	0.147969	0.178499	0.188397
KY21.Chr11.7.v1.nonSL12-1	KY21.Chr11.7	CDYL2	HGNC:23030	1	0.0935633	0.089275	0.130295	0.138898	0.144375	0.134732	0.131347	0.137515
KY21.Chr11.700.v1.SL1-1	KY21.Chr11.700	SLC30A7	HGNC:19306	1	0.0860835	0.0731766	0.0702688	0.11038	0.152217	0.12351	0.175066	0.209298
KY21.Chr11.708.v1.nonSL2-1	KY21.Chr11.708	SAMD4B	HGNC:25492	5	0.221455	0.206716	0.0973109	0.0616419	0.0788811	0.0935422	0.113044	0.127408
KY21.Chr11.709.v1.nonSL1-1	KY21.Chr11.709	LIPT1	HGNC:29569	12	0.101438	0.102022	0.104187	0.157271	0.154566	0.144205	0.118698	0.117613
KY21.Chr11.715.v1.SL2-1	KY21.Chr11.715	RBM4	HGNC:9901	26	0.103371	0.104706	0.104423	0.113425	0.115818	0.133002	0.160991	0.164263
KY21.Chr11.720.v1.nonSL1-1	KY21.Chr11.720	MED6	HGNC:19970	2	0.122789	0.116281	0.130702	0.125272	0.133562	0.109986	0.127342	0.134067
KY21.Chr11.721.v1.SL1-1	KY21.Chr11.721	COX18	HGNC:26801	2	0.105854	0.100804	0.119966	0.129379	0.117235	0.125399	0.147471	0.153892
KY21.Chr11.722.v1.SL1-1	KY21.Chr11.722	PSMA7	HGNC:9536	23	0.135691	0.129842	0.134005	0.11828	0.114307	0.11356	0.125882	0.128433
KY21.Chr11.724.v1.SL2-2	KY21.Chr11.724	TTPAL	HGNC:16114	5	0.00106681	0.00295312	0.00878959	0.0347472	0.158626	0.180934	0.321701	0.291182
KY21.Chr11.725.v1.SL1-1	KY21.Chr11.725	SEC14L1	HGNC:10698	9	0.0482232	0.0541651	0.108072	0.129681	0.149807	0.165621	0.162769	0.181662
KY21.Chr11.727.v1.ND1-1	KY21.Chr11.727	SRD5A1	HGNC:11284	2	0.055481	0.0579821	0.0983604	0.0709206	0.11722	0.171693	0.202923	0.22542
KY21.Chr11.730.v2.ND2-2	KY21.Chr11.730	TBC1D5	HGNC:19166	4	0.0348368	0.0504829	0.0962165	0.116947	0.153395	0.169342	0.183812	0.194968
KY21.Chr11.732.v2.SL1-1	KY21.Chr11.732	LRP6	HGNC:6698	9	0.00293892	0.00321235	0.0379332	0.0795627	0.150077	0.236659	0.263766	0.225851
KY21.Chr11.733.v1.nonSL1-1	KY21.Chr11.733	SPTY2D1	HGNC:26818	5	0.0178431	0.0199943	0.0852508	0.133117	0.183711	0.203363	0.182452	0.174269
KY21.Chr11.739.v1.ND1-1	KY21.Chr11.739	MRPL39	HGNC:14027	11	0.117388	0.121711	0.121557	0.136601	0.148458	0.129463	0.114985	0.109837
KY21.Chr11.743.v1.ND1-1	KY21.Chr11.743	ANKS3	HGNC:29422	4	0.128476	0.117098	0.151698	0.132218	0.140089	0.140052	0.0958809	0.0944872
KY21.Chr11.745.v1.SL2-1	KY21.Chr11.745	CCT3	HGNC:1616	47	0.130554	0.127399	0.134617	0.12292	0.125546	0.119023	0.120372	0.119569
KY21.Chr11.746.v2.SL2-1	KY21.Chr11.746	PPP4C	HGNC:9319	5	0.090917	0.0976593	0.126122	0.130116	0.141786	0.147533	0.142298	0.123569
KY21.Chr11.747.v1.ND1-1	KY21.Chr11.747	SMTN	HGNC:11126	1	0.000557984	0.000629806	0.000569372	0.000359139	0.0716731	0.246862	0.328535	0.350813
KY21.Chr11.747.v2.SL2-1	KY21.Chr11.747	SMTN	HGNC:11126	7	0.084606	0.0759115	0.0713261	0.0700075	0.124378	0.14883	0.194976	0.229965
KY21.Chr11.749.v1.SL2-1	KY21.Chr11.749	JMJD7	HGNC:34397	5	0.0852573	0.0735667	0.0866531	0.101796	0.109562	0.121132	0.163476	0.258557
KY21.Chr11.75.v1.ND1-1	KY21.Chr11.75	PDCL2	HGNC:29524	2	0.146268	0.115158	0.112745	0.0553499	0.0925941	0.233799	0.154057	0.0900283
KY21.Chr11.750.v1.SL1-1	KY21.Chr11.750	ESPL1	HGNC:16856	5	0.118026	0.0983693	0.174008	0.152636	0.161361	0.110669	0.102165	0.0827668
KY21.Chr11.752.v2.SL3-2	KY21.Chr11.752	SNAP25	HGNC:11132	3	0.104196	0.105733	0.14604	0.124323	0.130491	0.123708	0.137189	0.12832
KY21.Chr11.754.v2.ND6-1	KY21.Chr11.754	FKBP4	HGNC:3720	26	0.0995326	0.09712	0.110371	0.116606	0.123369	0.157445	0.145134	0.150423
KY21.Chr11.757.v1.SL2-1	KY21.Chr11.757	GYS1	HGNC:4706	5	0.129583	0.127618	0.120684	0.0501839	0.105762	0.122548	0.165258	0.178363
KY21.Chr11.758.v1.SL1-1	KY21.Chr11.758	MRI1	HGNC:28469	2	0.0739857	0.0661645	0.109413	0.127465	0.14165	0.145586	0.164709	0.171026
KY21.Chr11.759.v1.nonSL1-1	KY21.Chr11.759	HDHD2	HGNC:25364	1	0.0906767	0.0906337	0.0833582	0.151829	0.148248	0.14368	0.139859	0.151716
KY21.Chr11.761.v1.SL2-2	KY21.Chr11.761	SYNJ2BP	HGNC:18955	13	0.123126	0.119798	0.122255	0.116327	0.115542	0.116124	0.143595	0.143233
KY21.Chr11.762.v1.SL1-1	KY21.Chr11.762	NCBP3	HGNC:24612	10	0.0426767	0.0436827	0.0926423	0.106068	0.140421	0.180808	0.209324	0.184378
KY21.Chr11.763.v1.nonSL8-2	KY21.Chr11.763	RXFP2	HGNC:17318	11	0.136999	0.133107	0.130631	0.125617	0.136993	0.123106	0.116021	0.0975255
KY21.Chr11.766.v2.SL2-2	KY21.Chr11.766	MYO18A	HGNC:31104	33	0.081347	0.0744213	0.0830501	0.0941745	0.110259	0.158719	0.200697	0.197332
KY21.Chr11.768.v1.SL2-1	KY21.Chr11.768	ZDHHC17	HGNC:18412	1	0.0313408	0.0548048	0.0851852	0.129959	0.175404	0.213418	0.135455	0.174433
KY21.Chr11.769.v1.SL1-1	KY21.Chr11.769	TTC8	HGNC:20087	1	0.107769	0.0957311	0.110173	0.129323	0.127902	0.136844	0.148039	0.144221
KY21.Chr11.77.v1.SL1-1	KY21.Chr11.77	HIBADH	HGNC:4907	11	0.151836	0.140742	0.160125	0.104426	0.0741219	0.086042	0.148361	0.134347
KY21.Chr11.770.v1.nonSL2-1	KY21.Chr11.770	DHRS7B	HGNC:24547	6	0.123516	0.104187	0.10866	0.0914033	0.109348	0.108382	0.176968	0.177536
KY21.Chr11.772.v1.SL1-1	KY21.Chr11.772	TCHP	HGNC:28135	1	0.124614	0.12671	0.142817	0.168595	0.143139	0.097144	0.0957761	0.101206
KY21.Chr11.773.v1.SL1-1	KY21.Chr11.773	MYH7	HGNC:7577	4	0.000784909	0.000576346	0.00784748	0.00123751	0.0229753	0.142675	0.328915	0.494989
KY21.Chr11.775.v1.SL1-1	KY21.Chr11.775	SGK2	HGNC:13900	4	0.185773	0.166624	0.148334	0.100332	0.0985246	0.103739	0.0998911	0.0967811
KY21.Chr11.78.v1.nonSL1-1	KY21.Chr11.78	EIF3A	HGNC:3271	8	0.00255072	0.00231108	0.00259534	0.00529305	0.0713028	0.24995	0.327005	0.338992
KY21.Chr11.786.v1.SL1-1	KY21.Chr11.786	AP2B1	HGNC:563	37	0.110066	0.110329	0.114762	0.116064	0.125977	0.11962	0.148258	0.154924
KY21.Chr11.791.v1.SL1-1	KY21.Chr11.791	PTK7	HGNC:9618	10	0.0309917	0.037613	0.105661	0.145543	0.169128	0.178421	0.164603	0.16804
KY21.Chr11.792.v1.SL1-1	KY21.Chr11.792	LYST	HGNC:1968	2	0.136422	0.0689771	0.109967	0.100112	0.138024	0.139253	0.145119	0.162126
KY21.Chr11.793.v1.SL1-1	KY21.Chr11.793	LSM3	HGNC:17874	2	0.115717	0.111241	0.131302	0.116047	0.125815	0.128236	0.141015	0.130628
KY21.Chr11.794.v2.SL2-2	KY21.Chr11.794	MRPS18A	HGNC:14515	1	0.124565	0.13353	0.137719	0.120947	0.138934	0.107628	0.121209	0.115469
KY21.Chr11.795.v2.SL2-2	KY21.Chr11.795	SUB1	HGNC:19985	5	0.120181	0.119122	0.125528	0.115816	0.121547	0.127512	0.133779	0.136516
KY21.Chr11.797.v1.SL1-1	KY21.Chr11.797	FAM174C	HGNC:26073	2	0.10655	0.106516	0.151916	0.131081	0.124235	0.165218	0.124584	0.0898992
KY21.Chr11.799.v3.ND2-2	KY21.Chr11.799	KIF20A	HGNC:9787	45	0.160381	0.158995	0.162069	0.150326	0.142103	0.0986655	0.0712409	0.0562196
KY21.Chr11.8.v1.nonSL3-1	KY21.Chr11.8	SNX8	HGNC:14972	14	0.114297	0.11293	0.120436	0.132627	0.134891	0.132044	0.121127	0.131648
KY21.Chr11.80.v1.SL1-1	KY21.Chr11.80	DUT	HGNC:3078	7	0.166831	0.163486	0.181538	0.156473	0.14723	0.0775063	0.0579652	0.0489698
KY21.Chr11.800.v1.ND1-1	KY21.Chr11.800	RLBP1	HGNC:10024	6	0.00559835	0.000348332	0.00159024	0.000266166	0.00742518	0.102404	0.275704	0.606663
KY21.Chr11.801.v1.ND1-1	KY21.Chr11.801	MLEC	HGNC:28973	7	0.115785	0.118756	0.121798	0.11445	0.124965	0.12003	0.133204	0.151014
KY21.Chr11.806.v1.SL1-1	KY21.Chr11.806	STRN3	HGNC:15720	14	0.113065	0.107829	0.126492	0.115144	0.124607	0.128407	0.141695	0.142761
KY21.Chr11.809.v1.ND1-1	KY21.Chr11.809			2	0.0375785	0.0633443	0.0136715	0.0262105	0.0275741	0.0866152	0.329944	0.415062
KY21.Chr11.81.v1.SL1-1	KY21.Chr11.81	JOSD1	HGNC:28953	2	0.1308	0.15047	0.136568	0.139903	0.107625	0.13651	0.117845	0.0802796
KY21.Chr11.811.v2.SL1-1	KY21.Chr11.811	COQ8A	HGNC:16812	22	0.13832	0.13986	0.13982	0.120854	0.117301	0.114056	0.112995	0.116793
KY21.Chr11.821.v1.SL1-1	KY21.Chr11.821	DPY30	HGNC:24590	4	0.126661	0.118454	0.131739	0.118458	0.121704	0.119347	0.131354	0.132282
KY21.Chr11.823.v1.nonSL4-1	KY21.Chr11.823	NOVA2	HGNC:7887	7	0.00459214	0.00435003	0.00570198	0.00642973	0.0312135	0.167685	0.328462	0.451565
KY21.Chr11.828.v2.SL2-1	KY21.Chr11.828	PAPOLG	HGNC:14982	11	0.0918291	0.0971633	0.127799	0.134556	0.130703	0.138754	0.139001	0.140195
KY21.Chr11.829.v1.ND1-1	KY21.Chr11.829	NOB1	HGNC:29540	4	0.0810148	0.0738971	0.0822128	0.113659	0.144039	0.149703	0.164753	0.190721
KY21.Chr11.830.v2.SL7-1	KY21.Chr11.830	SLC39A1	HGNC:12876	1	0.106405	0.137519	0.14077	0.142103	0.136291	0.123229	0.0986935	0.114989
KY21.Chr11.831.v1.ND1-1	KY21.Chr11.831	WDR25	HGNC:21064	1	0.107236	0.108122	0.133061	0.138919	0.140286	0.139482	0.110426	0.122468
KY21.Chr11.832.v1.SL1-1	KY21.Chr11.832	PEX13	HGNC:8855	2	0.0926825	0.11	0.133623	0.139618	0.134584	0.114199	0.127838	0.147455
KY21.Chr11.833.v1.SL1-1	KY21.Chr11.833	VPS45	HGNC:14579	10	0.0738765	0.0760477	0.0998263	0.115532	0.136936	0.141436	0.17666	0.179687
KY21.Chr11.835.v2.ND4-1	KY21.Chr11.835	FKBP2	HGNC:3718	15	0.12137	0.121247	0.120824	0.128418	0.124864	0.128561	0.129709	0.125007
KY21.Chr11.838.v1.SL2-1	KY21.Chr11.838	DNAH14	HGNC:2945	9	0.117921	0.124764	0.134867	0.122134	0.128191	0.123805	0.125098	0.123222
KY21.Chr11.839.v1.nonSL4-1	KY21.Chr11.839	BUB1B	HGNC:1149	10	0.0899322	0.0680276	0.0809319	0.107037	0.179732	0.177332	0.174609	0.122398
KY21.Chr11.842.v1.SL1-1	KY21.Chr11.842	HK1	HGNC:4922	4	0.133966	0.0874241	0.0885257	0.107859	0.110956	0.13391	0.187475	0.149884
KY21.Chr11.847.v2.SL1-1	KY21.Chr11.847	NXPE4	HGNC:23117	2	0.347452	0.354522	0.232585	0.018355	0.000233192	0.000186983	0.0124806	0.0341843
KY21.Chr11.848.v1.nonSL2-1	KY21.Chr11.848	PARP1	HGNC:270	15	0.139033	0.131001	0.144943	0.124972	0.12206	0.103064	0.103509	0.131419
KY21.Chr11.849.v1.nonSL4-1	KY21.Chr11.849	RHOU	HGNC:17794	3	0.102907	0.0888166	0.116223	0.139463	0.151423	0.115894	0.135539	0.149735
KY21.Chr11.850.v1.ND1-1	KY21.Chr11.850	CACHD1	HGNC:29314	9	0.164043	0.163407	0.16502	0.138846	0.12787	0.106016	0.0815636	0.0532341
KY21.Chr11.854.v1.ND1-1	KY21.Chr11.854	STAB2	HGNC:18629	1	0.085527	0.0861309	0.0918638	0.0839765	0.108957	0.132052	0.185215	0.226278
KY21.Chr11.855.v1.SL1-1	KY21.Chr11.855	CCDC6	HGNC:18782	11	0.124657	0.120013	0.124897	0.126117	0.134772	0.109735	0.125647	0.134162
KY21.Chr11.856.v1.SL1-1	KY21.Chr11.856	FAM177A1	HGNC:19829	1	0.0758502	0.0916495	0.107798	0.131005	0.134933	0.132735	0.162167	0.163862
KY21.Chr11.857.v1.SL1-1	KY21.Chr11.857	SLC38A10	HGNC:28237	23	0.11743	0.11385	0.1169	0.120018	0.132644	0.128325	0.140679	0.130154
KY21.Chr11.86.v1.SL1-1	KY21.Chr11.86	PEPD	HGNC:8840	11	0.136055	0.152408	0.152347	0.0959103	0.105437	0.106423	0.125995	0.125425
KY21.Chr11.863.v3.SL1-1	KY21.Chr11.863	CCDC85A	HGNC:29400	4	0.172503	0.126523	0.150133	0.145076	0.109836	0.115597	0.101689	0.0786432
KY21.Chr11.866.v1.SL1-2	KY21.Chr11.866	XRCC1	HGNC:12828	5	0.0763057	0.0963351	0.095321	0.133952	0.145261	0.167418	0.144662	0.140744
KY21.Chr11.867.v1.nonSL1-1	KY21.Chr11.867	TECTA	HGNC:11720	3	0.894894	0.0679525	0.0114606	0.00551309	0.00468722	0.00540841	0.00404016	0.00604375
KY21.Chr11.868.v1.SL1-1	KY21.Chr11.868	NCAPG2	HGNC:21904	10	0.144402	0.132926	0.141718	0.119677	0.110359	0.104255	0.134048	0.112615
KY21.Chr11.87.v1.SL1-1	KY21.Chr11.87	ACP5	HGNC:124	1	0.112358	0.102692	0.0995995	0.103559	0.112884	0.119434	0.226046	0.123428
KY21.Chr11.873.v1.SL1-1	KY21.Chr11.873	SEMA3E	HGNC:10727	2	0.114181	0.114528	0.146157	0.102195	0.118938	0.113728	0.138411	0.151862
KY21.Chr11.874.v1.nonSL2-1	KY21.Chr11.874	SYMPK	HGNC:22935	16	0.124818	0.121895	0.127384	0.11648	0.124682	0.121395	0.129922	0.133426
KY21.Chr11.876.v1.SL1-1	KY21.Chr11.876	TSPAN11	HGNC:30795	2	0.123057	0.124291	0.126932	0.137679	0.129124	0.114893	0.122912	0.121112
KY21.Chr11.877.v1.SL1-1	KY21.Chr11.877	FASN	HGNC:3594	5	0.0964598	0.0975226	0.110498	0.140143	0.152041	0.149217	0.124599	0.12952
KY21.Chr11.880.v1.ND1-1	KY21.Chr11.880	ACHE	HGNC:108	1	0.161315	0.0791008	0.161622	0.0382165	0.0254008	0.0921992	0.208163	0.233983
KY21.Chr11.881.v1.SL1-1	KY21.Chr11.881	USH1G	HGNC:16356	3	0.0970042	0.115376	0.149379	0.107536	0.11165	0.113929	0.162064	0.143061
KY21.Chr11.888.v1.SL1-1	KY21.Chr11.888	MIB1	HGNC:21086	3	0.130395	0.0963035	0.102081	0.108872	0.115491	0.0860006	0.185338	0.175518
KY21.Chr11.89.v1.nonSL8-1	KY21.Chr11.89	ITLN2	HGNC:20599	13	0.209974	0.238883	0.216399	0.0906952	0.0762534	0.050511	0.0760535	0.0412315
KY21.Chr11.891.v1.nonSL5-1	KY21.Chr11.891	HEATR5B	HGNC:29273	15	0.0572838	0.0615799	0.0904247	0.106289	0.139801	0.15231	0.190408	0.201904
KY21.Chr11.903.v3.SL1-3	KY21.Chr11.903	PHKB	HGNC:8927	8	0.111844	0.103529	0.104801	0.143339	0.135109	0.135583	0.132932	0.132863
KY21.Chr11.908.v2.nonSL2-1	KY21.Chr11.908	CHMP1A	HGNC:8740	8	0.0974457	0.100747	0.117988	0.127161	0.130612	0.137084	0.146795	0.142167
KY21.Chr11.91.v1.nonSL3-1	KY21.Chr11.91	RPS25	HGNC:10413	13	0.125697	0.131775	0.123519	0.126718	0.12256	0.117069	0.123254	0.129407
KY21.Chr11.911.v1.SL1-1	KY21.Chr11.911	CECR2	HGNC:1840	2	0.0630005	0.0535261	0.112758	0.129184	0.164704	0.150059	0.159972	0.166797
KY21.Chr11.918.v1.SL1-1	KY21.Chr11.918	NPHS1	HGNC:7908	18	0.116188	0.11186	0.11984	0.118306	0.135689	0.144894	0.151205	0.102018
KY21.Chr11.92.v1.nonSL7-1	KY21.Chr11.92	CCT5	HGNC:1618	48	0.123572	0.12749	0.131068	0.123959	0.123561	0.12661	0.119539	0.124202
KY21.Chr11.929.v1.ND1-1	KY21.Chr11.929	MTO1	HGNC:19261	7	0.121948	0.132465	0.137894	0.128191	0.137284	0.126721	0.112228	0.103269
KY21.Chr11.931.v1.SL3-1	KY21.Chr11.931	ESF1	HGNC:15898	8	0.0520309	0.0476028	0.0661494	0.106454	0.167076	0.172035	0.185457	0.203195
KY21.Chr11.932.v1.nonSL7-1	KY21.Chr11.932	CHP1	HGNC:17433	11	0.107289	0.102543	0.131219	0.0997555	0.100867	0.145892	0.150557	0.161877
KY21.Chr11.934.v1.SL1-1	KY21.Chr11.934	LGR4	HGNC:13299	3	0.133798	0.131972	0.125531	0.106704	0.102504	0.133285	0.136099	0.130106
KY21.Chr11.938.v1.nonSL5-1	KY21.Chr11.938	GPRC5B	HGNC:13308	1	0.0281059	0.025576	0.0555386	0.0425857	0.0788887	0.198247	0.240273	0.330785
KY21.Chr11.94.v2.SL2-2	KY21.Chr11.94	PACS1	HGNC:30032	8	0.0889492	0.0904324	0.103325	0.107902	0.125788	0.119405	0.166923	0.197275
KY21.Chr11.941.v1.SL1-2	KY21.Chr11.941	BMI1	HGNC:1066	5	0.10989	0.113108	0.116322	0.101392	0.106863	0.127406	0.158477	0.166542
KY21.Chr11.943.v1.nonSL1-1	KY21.Chr11.943	TUBG1	HGNC:12417	10	0.11764	0.121472	0.126436	0.110813	0.116561	0.129733	0.146939	0.130407
KY21.Chr11.944.v1.SL1-1	KY21.Chr11.944	FBXO28	HGNC:29046	1	0.0545224	0.065629	0.118539	0.105713	0.122843	0.123193	0.208495	0.201066
KY21.Chr11.949.v1.SL3-1	KY21.Chr11.949	RAD51	HGNC:9817	8	0.103352	0.108645	0.138735	0.156589	0.172019	0.134337	0.110711	0.075612
KY21.Chr11.95.v1.SL3-1	KY21.Chr11.95	CFL2	HGNC:1875	12	0.134317	0.117827	0.130242	0.115678	0.123812	0.115697	0.127653	0.134773
KY21.Chr11.950.v1.ND1-2	KY21.Chr11.950	HLCS	HGNC:4976	5	0.145987	0.133792	0.140241	0.108356	0.102354	0.110831	0.129964	0.128475
KY21.Chr11.951.v1.SL1-1	KY21.Chr11.951	METTL13	HGNC:24248	8	0.0674979	0.0650244	0.0823456	0.142549	0.169183	0.165835	0.144888	0.162678
KY21.Chr11.952.v1.SL1-1	KY21.Chr11.952	TRPM2	HGNC:12339	6	0.0580915	0.0527142	0.0647681	0.112744	0.159421	0.182725	0.180101	0.189435
KY21.Chr11.953.v1.ND1-1	KY21.Chr11.953	UPP2	HGNC:23061	2	0.082745	0.463536	0.0401878	0.0303444	0.0581464	0.116968	0.0959818	0.112091
KY21.Chr11.955.v1.SL1-1	KY21.Chr11.955	B4GALT2	HGNC:925	2	0.0994287	0.0986215	0.115347	0.0858159	0.100974	0.111415	0.179371	0.209028
KY21.Chr11.96.v1.nonSL4-1	KY21.Chr11.96	FKBP14	HGNC:18625	1	0.0560732	2.31311651258167e-06	0.0575495	0.0573194	0.192813	0.156609	0.182614	0.297019
KY21.Chr11.961.v1.nonSL4-1	KY21.Chr11.961	PUM3	HGNC:29676	10	0.0874471	0.0819652	0.0730669	0.093946	0.138959	0.136653	0.181242	0.206721
KY21.Chr11.963.v1.SL1-1	KY21.Chr11.963	DICER1	HGNC:17098	5	0.109694	0.106107	0.116249	0.12054	0.134624	0.141754	0.141363	0.12967
KY21.Chr11.963.v2.SL1-1	KY21.Chr11.963	DICER1	HGNC:17098	20	0.113401	0.10989	0.118654	0.122593	0.136262	0.141322	0.129969	0.127909
KY21.Chr11.964.v1.SL1-1	KY21.Chr11.964	IVD	HGNC:6186	13	0.133705	0.132752	0.135491	0.121498	0.112425	0.115735	0.125927	0.122468
KY21.Chr11.966.v1.SL2-1	KY21.Chr11.966	NUSAP1	HGNC:18538	3	0.0126687	0.0241363	0.0296312	0.0353459	0.161343	0.193187	0.240096	0.303592
KY21.Chr11.971.v1.SL1-1	KY21.Chr11.971	ATP2A1	HGNC:811	3	0.0086152	0.00309586	0.00275573	0.00203477	0.103243	0.329612	0.209181	0.341463
KY21.Chr11.975.v1.nonSL7-1	KY21.Chr11.975	GALE	HGNC:4116	10	0.017409	0.0130628	0.0156733	0.0135845	0.0645138	0.241173	0.3272	0.307383
KY21.Chr11.979.v1.nonSL7-1	KY21.Chr11.979	PHYH	HGNC:8940	1	0.0490881	0.0608681	0.04744	0.0954655	0.10611	0.147768	0.223758	0.269501
KY21.Chr11.985.v1.SL1-1	KY21.Chr11.985	TTC13	HGNC:26204	5	0.0988896	0.0995673	0.0969926	0.117735	0.12066	0.142945	0.161249	0.161961
KY21.Chr11.986.v1.nonSL11-1	KY21.Chr11.986	UQCRC2	HGNC:12586	23	0.136813	0.135183	0.139582	0.110732	0.114329	0.104464	0.132927	0.12597
KY21.Chr11.990.v1.SL1-1	KY21.Chr11.990	MED14	HGNC:2370	19	0.119262	0.113744	0.120033	0.134895	0.128719	0.12046	0.134147	0.128741
KY21.Chr11.993.v1.nonSL3-1	KY21.Chr11.993	CEBPZ	HGNC:24218	10	0.0849272	0.0794995	0.0861029	0.111114	0.160004	0.165659	0.15072	0.161974
KY21.Chr11.994.v1.nonSL2-1	KY21.Chr11.994	BANF1	HGNC:17397	7	0.131194	0.117332	0.13482	0.121179	0.121626	0.11783	0.124698	0.131319
KY21.Chr11.997.v1.SL1-1	KY21.Chr11.997	CRIP1	HGNC:2360	1	0.0857794	0.0849368	0.0848628	0.00952204	0.017326	0.0381936	0.24625	0.43313
KY21.Chr12.100.v1.SL1-1	KY21.Chr12.100	SMC6	HGNC:20466	8	0.0903471	0.0803302	0.126846	0.129918	0.129216	0.132321	0.153313	0.157708
KY21.Chr12.1001.v1.SL1-1	KY21.Chr12.1001	CLIC4	HGNC:13518	8	0.09751	0.0776919	0.0922625	0.0876799	0.101275	0.118318	0.179314	0.245949
KY21.Chr12.1004.v1.SL1-1	KY21.Chr12.1004	ARID1A	HGNC:11110	3	0.098911	0.125096	0.132354	0.117304	0.120836	0.130023	0.139262	0.136215
KY21.Chr12.1005.v1.ND1-1	KY21.Chr12.1005	ARID1B	HGNC:18040	8	0.109059	0.0994826	0.116767	0.111564	0.126946	0.144068	0.153827	0.138286
KY21.Chr12.1006.v1.ND1-1	KY21.Chr12.1006	PYROXD1	HGNC:26162	1	0.11485	0.0967779	0.120875	0.109359	0.133459	0.1205	0.132974	0.171206
KY21.Chr12.1007.v1.SL1-1	KY21.Chr12.1007	STX8	HGNC:11443	1	0.0912219	0.101658	0.183717	0.129219	0.151641	0.124681	0.123102	0.0947596
KY21.Chr12.1009.v2.SL2-1	KY21.Chr12.1009	NTN1	HGNC:8029	4	0.00950424	0.00881065	0.0186582	0.0206926	0.0899981	0.244249	0.323096	0.284992
KY21.Chr12.101.v1.SL2-1	KY21.Chr12.101	LCMT1	HGNC:17557	5	0.0921355	0.0849362	0.115474	0.11165	0.121248	0.120156	0.170297	0.184104
KY21.Chr12.1017.v1.SL1-1	KY21.Chr12.1017	MAP3K9	HGNC:6861	15	0.106131	0.11013	0.12217	0.116006	0.125696	0.140094	0.141076	0.138697
KY21.Chr12.102.v1.SL1-1	KY21.Chr12.102	RBM19	HGNC:29098	6	0.109129	0.10377	0.116973	0.108938	0.134298	0.12443	0.141871	0.16059
KY21.Chr12.1020.v1.nonSL1-1	KY21.Chr12.1020	RNASEH1	HGNC:18466	2	0.100126	0.100582	0.103313	0.126167	0.175174	0.171578	0.121404	0.101656
KY21.Chr12.1021.v1.SL2-1	KY21.Chr12.1021	MTRES1	HGNC:17971	1	0.0615975	0.0537355	0.074529	0.125677	0.158422	0.168816	0.173344	0.183879
KY21.Chr12.1022.v1.nonSL6-1	KY21.Chr12.1022	HIKESHI	HGNC:26938	1	0.0997919	0.0924733	0.1089	0.138592	0.130551	0.136924	0.14008	0.152688
KY21.Chr12.1023.v1.nonSL5-1	KY21.Chr12.1023	MYCBP	HGNC:7554	7	0.0750427	0.0732758	0.0986191	0.112344	0.130879	0.139507	0.180744	0.189588
KY21.Chr12.103.v1.SL2-1	KY21.Chr12.103	LONP2	HGNC:20598	5	0.10155	0.111726	0.124818	0.114138	0.151572	0.118756	0.140892	0.136548
KY21.Chr12.1033.v1.SL1-1	KY21.Chr12.1033	MCM4	HGNC:6947	1	0.126612	0.114836	0.116074	0.10486	0.104292	0.110898	0.139091	0.183337
KY21.Chr12.1034.v1.nonSL2-1	KY21.Chr12.1034	CCT6A	HGNC:1620	41	0.12776	0.122807	0.127316	0.116662	0.121585	0.113878	0.151926	0.118066
KY21.Chr12.1037.v1.SL1-1	KY21.Chr12.1037	RNGTT	HGNC:10073	3	0.0966662	0.100943	0.137389	0.142408	0.133575	0.127575	0.14557	0.115873
KY21.Chr12.1038.v1.SL2-1	KY21.Chr12.1038	SDR16C5	HGNC:30311	4	0.0951566	0.0759288	0.103314	0.118901	0.147618	0.158145	0.150391	0.150547
KY21.Chr12.1040.v1.SL2-1	KY21.Chr12.1040	XIAP	HGNC:592	10	0.102144	0.10529	0.162749	0.105722	0.108944	0.120821	0.145739	0.148591
KY21.Chr12.1047.v1.nonSL6-1	KY21.Chr12.1047	MRPS23	HGNC:14509	9	0.138128	0.134001	0.128597	0.112588	0.115216	0.113933	0.130352	0.127186
KY21.Chr12.1050.v1.ND1-1	KY21.Chr12.1050	TYR	HGNC:12442	3	0.832757	0.0702688	0.00285641	0.00274397	0.000259962	0.00273181	0.0242148	0.0641673
KY21.Chr12.1053.v1.ND1-1	KY21.Chr12.1053	RPS6KC1	HGNC:10439	2	0.0137585	0.0204294	0.0656977	0.111385	0.129297	0.158286	0.242799	0.258347
KY21.Chr12.1054.v1.SL1-1	KY21.Chr12.1054	CCDC174	HGNC:28033	5	0.136252	0.15153	0.162154	0.125439	0.124099	0.130611	0.0838209	0.0860933
KY21.Chr12.1055.v1.nonSL1-1	KY21.Chr12.1055	NPAT	HGNC:7896	1	6.6448702095671e-06	0.0702196	0.0436485	0.118666	0.192307	0.231699	0.150769	0.192684
KY21.Chr12.1056.v1.nonSL6-2	KY21.Chr12.1056	MORF4L1	HGNC:16989	1	0.0983079	0.103629	0.147697	0.115977	0.14408	0.130351	0.126736	0.133222
KY21.Chr12.1058.v1.SL1-1	KY21.Chr12.1058	ERCC1	HGNC:3433	2	0.134995	0.115674	0.131515	0.138614	0.137741	0.124996	0.116027	0.100438
KY21.Chr12.1059.v2.SL3-2	KY21.Chr12.1059	XPO5	HGNC:17675	15	0.115735	0.108214	0.127115	0.116586	0.118962	0.115173	0.164488	0.133727
KY21.Chr12.1060.v1.nonSL3-1	KY21.Chr12.1060	SYNCRIP	HGNC:16918	37	0.160429	0.159294	0.159209	0.138836	0.113137	0.0870059	0.0884714	0.0936187
KY21.Chr12.1063.v1.nonSL4-1	KY21.Chr12.1063	CFAP44	HGNC:25631	5	0.0847085	0.100288	0.128712	0.126664	0.141895	0.130124	0.150376	0.137232
KY21.Chr12.107.v1.ND1-1	KY21.Chr12.107	KLHL12	HGNC:19360	1	0.119211	0.0305777	0.0254863	0.0350209	0.0624783	0.131124	0.267942	0.328159
KY21.Chr12.1070.v1.nonSL1-1	KY21.Chr12.1070	GTF2E1	HGNC:4650	8	0.130534	0.120682	0.130477	0.12205	0.123443	0.123895	0.125729	0.123192
KY21.Chr12.1071.v1.ND1-1	KY21.Chr12.1071	DNAH8	HGNC:2952	3	0.141325	0.119513	0.119897	0.11834	0.13184	0.120518	0.120446	0.128121
KY21.Chr12.1072.v1.SL1-1	KY21.Chr12.1072	SCMH1	HGNC:19003	2	0.117236	0.13029	0.142552	0.101811	0.108813	0.129953	0.133099	0.136246
KY21.Chr12.1075.v1.SL1-1	KY21.Chr12.1075	ANLN	HGNC:14082	20	0.119355	0.122637	0.154436	0.146077	0.160943	0.11944	0.094237	0.0828748
KY21.Chr12.1076.v1.nonSL4-1	KY21.Chr12.1076	HINT2	HGNC:18344	11	0.118267	0.107442	0.12649	0.143583	0.150229	0.133215	0.113716	0.107057
KY21.Chr12.1077.v2.ND4-1	KY21.Chr12.1077	RAB39B	HGNC:16499	1	0.0369404	0.046605	0.0525116	0.0485993	0.0567852	0.156659	0.229195	0.372704
KY21.Chr12.1078.v1.SL1-1	KY21.Chr12.1078	SLC43A3	HGNC:17466	1	0.0936181	0.103244	0.112644	0.027068	0.0344743	0.0416232	0.244459	0.342869
KY21.Chr12.1079.v1.ND1-2	KY21.Chr12.1079	HACE1	HGNC:21033	4	0.0951196	0.0750101	0.0898406	0.0919249	0.121124	0.316985	0.102188	0.107808
KY21.Chr12.1080.v1.SL1-1	KY21.Chr12.1080	SMS	HGNC:11123	6	0.105367	0.106299	0.109568	0.155135	0.142644	0.138853	0.123881	0.118252
KY21.Chr12.1083.v1.SL1-1	KY21.Chr12.1083	XPO4	HGNC:17796	13	0.0873594	0.0860164	0.0860734	0.13543	0.124389	0.129279	0.179681	0.171771
KY21.Chr12.1084.v2.SL1-1	KY21.Chr12.1084	MRPS9	HGNC:14501	14	0.136398	0.136572	0.136907	0.117515	0.11955	0.122037	0.120941	0.110081
KY21.Chr12.1085.v1.SL1-1	KY21.Chr12.1085	THOC5	HGNC:19074	12	0.102965	0.107044	0.112433	0.115779	0.129363	0.129484	0.146497	0.156434
KY21.Chr12.1088.v1.nonSL8-1	KY21.Chr12.1088	ACSL1	HGNC:3569	9	0.0792243	0.0812295	0.076761	0.094744	0.0989039	0.123402	0.187037	0.258698
KY21.Chr12.1089.v1.ND1-1	KY21.Chr12.1089	ACSL1	HGNC:3569	21	0.132844	0.123179	0.127295	0.110902	0.117238	0.112486	0.124333	0.151723
KY21.Chr12.109.v1.nonSL2-1	KY21.Chr12.109	ASCC3	HGNC:18697	4	0.124866	0.12471	0.13495	0.12061	0.122893	0.116009	0.132343	0.12362
KY21.Chr12.109.v2.nonSL3-2	KY21.Chr12.109	ASCC3	HGNC:18697	37	0.121909	0.120073	0.128048	0.115423	0.121242	0.122148	0.139526	0.131631
KY21.Chr12.1090.v1.SL1-1	KY21.Chr12.1090	C12orf29	HGNC:25322	1	0.0982798	0.138582	0.111907	0.119879	0.122915	0.107954	0.149771	0.150712
KY21.Chr12.1091.v1.nonSL20-1	KY21.Chr12.1091	TAF10	HGNC:11543	1	0.132133	0.114922	0.129215	0.11234	0.116351	0.125939	0.128777	0.140324
KY21.Chr12.1092.v1.SL1-1	KY21.Chr12.1092	LIMK1	HGNC:6613	2	0.126487	0.129201	0.100796	0.111508	0.119483	0.148717	0.142849	0.120959
KY21.Chr12.1093.v1.nonSL1-1	KY21.Chr12.1093	SNX29	HGNC:30542	2	0.110996	0.102914	0.11914	0.107265	0.131609	0.137358	0.147483	0.143236
KY21.Chr12.1095.v1.nonSL11-1	KY21.Chr12.1095	PSMD9	HGNC:9567	4	0.120224	0.116138	0.117251	0.149024	0.134112	0.149742	0.109294	0.104215
KY21.Chr12.1096.v1.nonSL2-1	KY21.Chr12.1096	GTF3C1	HGNC:4664	12	0.122835	0.11778	0.132313	0.108506	0.122223	0.134456	0.125749	0.136137
KY21.Chr12.1098.v1.nonSL1-1	KY21.Chr12.1098	CS	HGNC:2422	53	0.136289	0.131298	0.134853	0.116367	0.121719	0.116414	0.129277	0.113784
KY21.Chr12.110.v1.SL1-1	KY21.Chr12.110	GON4L	HGNC:25973	9	0.117959	0.113184	0.114474	0.11601	0.143048	0.125826	0.135111	0.134388
KY21.Chr12.1101.v1.nonSL5-1	KY21.Chr12.1101	MRPS14	HGNC:14049	1	0.125963	0.124351	0.126691	0.125803	0.130109	0.124899	0.122446	0.119737
KY21.Chr12.1102.v1.nonSL5-1	KY21.Chr12.1102	SRFBP1	HGNC:26333	1	0.0243698	0.0449169	0.106437	0.116194	0.164253	0.147328	0.187671	0.20883
KY21.Chr12.1104.v1.SL1-1	KY21.Chr12.1104	SEMA3B	HGNC:10724	7	0.108273	0.109846	0.137825	0.150282	0.140714	0.136518	0.117945	0.098596
KY21.Chr12.112.v1.nonSL4-1	KY21.Chr12.112	DNPH1	HGNC:21218	9	0.126899	0.124729	0.12768	0.135574	0.123928	0.126583	0.120072	0.114535
KY21.Chr12.117.v3.SL3-1	KY21.Chr12.117	RUFY2	HGNC:19761	19	0.106622	0.106281	0.124613	0.131071	0.131597	0.134792	0.131825	0.133199
KY21.Chr12.125.v1.SL1-1	KY21.Chr12.125	GFPT2	HGNC:4242	17	0.0198317	0.0192668	0.0289029	0.033967	0.0643403	0.161287	0.296966	0.375438
KY21.Chr12.127.v1.SL1-1	KY21.Chr12.127	VOPP1	HGNC:34518	1	0.147418	0.154601	0.143661	0.117825	0.126659	0.0994781	0.144577	0.0657799
KY21.Chr12.130.v1.nonSL5-1	KY21.Chr12.130	METTL14	HGNC:29330	5	0.126151	0.126216	0.141635	0.0948936	0.123302	0.131352	0.122981	0.133469
KY21.Chr12.132.v1.SL4-1	KY21.Chr12.132	PPP3CA	HGNC:9314	15	0.117761	0.107959	0.133189	0.123552	0.123745	0.124499	0.13165	0.137646
KY21.Chr12.134.v1.SL1-1	KY21.Chr12.134	LMNA	HGNC:6636	44	0.0960069	0.0895249	0.099346	0.094815	0.108045	0.121294	0.182667	0.208301
KY21.Chr12.142.v1.nonSL6-1	KY21.Chr12.142	FNIP2	HGNC:29280	1	0.0532478	0.0598362	0.05868	0.10456	0.163457	0.156993	0.189752	0.213474
KY21.Chr12.143.v1.nonSL3-3	KY21.Chr12.143	VAMP7	HGNC:11486	6	0.099209	0.0943559	0.0998116	0.130448	0.130759	0.145277	0.149007	0.151133
KY21.Chr12.145.v1.SL2-1	KY21.Chr12.145	PFDN4	HGNC:8868	3	0.120923	0.122899	0.124087	0.124444	0.130953	0.119379	0.127726	0.12959
KY21.Chr12.146.v1.SL1-1	KY21.Chr12.146	APEX1	HGNC:587	16	0.116762	0.111011	0.127872	0.119056	0.127701	0.124585	0.133724	0.139289
KY21.Chr12.150.v1.SL1-2	KY21.Chr12.150	POLR3D	HGNC:1080	10	0.12889	0.123188	0.127582	0.130098	0.123832	0.11163	0.130016	0.124764
KY21.Chr12.151.v1.nonSL3-1	KY21.Chr12.151	TRIP13	HGNC:12307	9	0.127113	0.113438	0.123829	0.111314	0.124074	0.104726	0.140792	0.154715
KY21.Chr12.153.v1.SL1-1	KY21.Chr12.153	PPT1	HGNC:9325	2	0.118296	0.10504	0.132175	0.111522	0.122022	0.128547	0.134004	0.148394
KY21.Chr12.155.v1.SL2-1	KY21.Chr12.155	ATG101	HGNC:25679	1	0.0832399	0.0714283	0.0874331	0.10993	0.129732	0.146225	0.187281	0.184731
KY21.Chr12.156.v1.SL1-1	KY21.Chr12.156	NOMO1	HGNC:30060	32	0.113391	0.105289	0.113865	0.103521	0.118265	0.113696	0.162084	0.169889
KY21.Chr12.157.v1.nonSL1-1	KY21.Chr12.157	RGR	HGNC:9990	1	0.000426901	0.000481587	0.000436191	0.000468066	0.000205506	0.101671	0.258409	0.637902
KY21.Chr12.16.v1.SL1-1	KY21.Chr12.16	VPS54	HGNC:18652	5	0.108671	0.106438	0.0876814	0.134978	0.128866	0.144918	0.141793	0.146655
KY21.Chr12.160.v1.SL1-1	KY21.Chr12.160	FAHD1	HGNC:14169	7	0.118761	0.109028	0.117385	0.0928825	0.101142	0.1	0.174626	0.186175
KY21.Chr12.165.v1.nonSL2-1	KY21.Chr12.165	RDH12	HGNC:19977	4	0.133464	0.127525	0.131158	0.148862	0.159177	0.142553	0.0769162	0.080346
KY21.Chr12.166.v1.nonSL6-1	KY21.Chr12.166	MTRR	HGNC:7473	4	0.062941	0.0580957	0.0926929	0.105908	0.127993	0.145115	0.217382	0.189874
KY21.Chr12.167.v1.SL1-1	KY21.Chr12.167	DBT	HGNC:2698	13	0.154799	0.128004	0.13163	0.121158	0.126574	0.126176	0.111418	0.100241
KY21.Chr12.168.v1.SL1-1	KY21.Chr12.168	JMJD7	HGNC:34397	5	0.118947	0.136392	0.124415	0.15127	0.155997	0.147295	0.0832653	0.0824193
KY21.Chr12.169.v1.SL2-1	KY21.Chr12.169	SEMA5B	HGNC:10737	2	0.112161	0.112803	0.128162	0.126346	0.112851	0.114157	0.151071	0.142448
KY21.Chr12.170.v1.nonSL4-1	KY21.Chr12.170	UQCC1	HGNC:15891	6	0.136105	0.134278	0.12687	0.12555	0.118218	0.1085	0.123008	0.127471
KY21.Chr12.171.v1.nonSL6-2	KY21.Chr12.171	MCU	HGNC:23526	3	0.0427722	0.0381532	0.0665722	0.0641481	0.112625	0.143191	0.241098	0.291441
KY21.Chr12.173.v2.SL1-3	KY21.Chr12.173	FLCN	HGNC:27310	2	0.0645799	0.070188	0.115112	0.099365	0.127463	0.15194	0.1767	0.194653
KY21.Chr12.175.v1.SL3-1	KY21.Chr12.175	SMARCAD1	HGNC:18398	11	0.101073	0.101309	0.113515	0.142534	0.145736	0.149371	0.134765	0.111698
KY21.Chr12.177.v1.SL1-1	KY21.Chr12.177	DNAJC9	HGNC:19123	8	0.120381	0.117301	0.131611	0.14767	0.13761	0.121401	0.119934	0.104092
KY21.Chr12.178.v1.SL2-1	KY21.Chr12.178	GPX3	HGNC:4555	3	0.175067	0.171157	0.168139	0.0946874	0.0904731	0.0862691	0.115074	0.0991329
KY21.Chr12.179.v1.ND1-1	KY21.Chr12.179	FRAS1	HGNC:19185	10	0.00451295	0.00508026	0.0321343	0.0319608	0.0479138	0.108645	0.296233	0.473519
KY21.Chr12.180.v1.SL1-1	KY21.Chr12.180	CPE	HGNC:2303	2	0.00473968	0.000374814	0.00620588	0.00658779	0.0339453	0.0569285	0.194031	0.697187
KY21.Chr12.181.v1.ND1-1	KY21.Chr12.181	ZDHHC1	HGNC:17916	1	0.0862801	0.108112	0.133923	0.152094	0.139733	0.120236	0.138507	0.121114
KY21.Chr12.182.v1.SL3-1	KY21.Chr12.182	CREG2	HGNC:14272	3	0.0327179	0.037187	0.0614566	0.115123	0.145225	0.199361	0.21081	0.198119
KY21.Chr12.185.v1.SL1-2	KY21.Chr12.185	ACADS	HGNC:90	31	0.139007	0.127756	0.127652	0.11791	0.12482	0.114306	0.121509	0.12704
KY21.Chr12.19.v1.SL1-1	KY21.Chr12.19	EMC1	HGNC:28957	28	0.124682	0.122665	0.122298	0.114892	0.113863	0.114228	0.144234	0.143137
KY21.Chr12.193.v1.ND1-1	KY21.Chr12.193	BRWD3	HGNC:17342	8	0.106271	0.100711	0.111999	0.131282	0.139259	0.141224	0.138785	0.130468
KY21.Chr12.197.v1.SL1-1	KY21.Chr12.197	LIN28B	HGNC:32207	3	0.0639647	0.0681476	0.0763528	0.0993704	0.107894	0.123447	0.189826	0.270997
KY21.Chr12.198.v1.ND1-1	KY21.Chr12.198	PYROXD2	HGNC:23517	1	0.0934175	0.102	0.110551	0.104167	0.125868	0.126214	0.15062	0.187162
KY21.Chr12.20.v1.nonSL4-2	KY21.Chr12.20	LMAN1	HGNC:6631	19	0.106957	0.100201	0.106614	0.111247	0.122581	0.119877	0.156197	0.176327
KY21.Chr12.202.v1.nonSL5-1	KY21.Chr12.202	EIF1AX	HGNC:3250	8	0.104985	0.104048	0.115474	0.12517	0.140935	0.130836	0.134426	0.144127
KY21.Chr12.203.v1.SL1-1	KY21.Chr12.203	USP16	HGNC:12614	10	0.110416	0.104289	0.154946	0.118369	0.133989	0.124954	0.133445	0.119591
KY21.Chr12.204.v1.SL1-1	KY21.Chr12.204	ADAL	HGNC:31853	1	0.160009	0.0699959	0.154335	0.105944	0.130456	0.13024	0.118675	0.130345
KY21.Chr12.205.v1.ND1-2	KY21.Chr12.205	CCDC137	HGNC:33451	2	0.0110347	0.0138473	0.0276708	0.0731286	0.182569	0.227905	0.233637	0.230207
KY21.Chr12.209.v1.SL1-1	KY21.Chr12.209	ITSN1	HGNC:6183	28	0.104034	0.103301	0.109154	0.120668	0.128843	0.133347	0.143574	0.157078
KY21.Chr12.21.v1.nonSL1-1	KY21.Chr12.21	RPS8	HGNC:10441	31	0.118659	0.124134	0.129788	0.118295	0.12566	0.124914	0.128974	0.129576
KY21.Chr12.213.v1.SL1-1	KY21.Chr12.213	MAGEL2	HGNC:6814	6	0.105338	0.0955658	0.104724	0.112354	0.138018	0.152717	0.142314	0.14897
KY21.Chr12.215.v1.SL1-1	KY21.Chr12.215	CASP6	HGNC:1507	6	0.073839	0.0655903	0.0939978	0.117905	0.139206	0.153375	0.160639	0.195447
KY21.Chr12.216.v1.SL2-2	KY21.Chr12.216	THUMPD1	HGNC:23807	4	0.06551	0.0694363	0.103092	0.112795	0.145758	0.160955	0.17029	0.172164
KY21.Chr12.218.v1.ND1-1	KY21.Chr12.218	AK9	HGNC:33814	4	0.163927	0.167873	0.162849	0.0957993	0.0950044	0.080624	0.117988	0.115935
KY21.Chr12.22.v1.SL1-1	KY21.Chr12.22	RCBTB1	HGNC:18243	1	0.093885	0.0847851	0.114527	0.0955465	0.131625	0.133471	0.151475	0.194685
KY21.Chr12.221.v1.SL1-1	KY21.Chr12.221	MAEL	HGNC:25929	13	0.0850937	0.0873258	0.120193	0.135368	0.164596	0.150248	0.138342	0.118833
KY21.Chr12.222.v1.SL1-1	KY21.Chr12.222	MARCHF1	HGNC:26077	2	0.145645	0.142896	0.165974	0.10835	0.119822	0.115916	0.101353	0.100044
KY21.Chr12.23.v1.nonSL9-1	KY21.Chr12.23	AGK	HGNC:21869	10	0.111304	0.11249	0.11606	0.129169	0.132772	0.127255	0.13757	0.13338
KY21.Chr12.231.v1.ND1-2	KY21.Chr12.231	CDKL2	HGNC:1782	2	0.0540308	0.0802716	0.0494838	0.0939121	0.119636	0.129072	0.232915	0.240678
KY21.Chr12.234.v2.ND2-1	KY21.Chr12.234	RASSF2	HGNC:9883	8	0.0824913	0.0687807	0.110781	0.112005	0.125572	0.153509	0.177521	0.169341
KY21.Chr12.243.v1.nonSL5-1	KY21.Chr12.243	PPP1R21	HGNC:30595	1	0.17823	0.191805	0.229977	0.0969389	0.0939838	0.100805	0.0672741	0.0409859
KY21.Chr12.244.v1.SL1-3	KY21.Chr12.244	CTDNEP1	HGNC:19085	4	0.0817389	0.0828102	0.10461	0.125195	0.135572	0.138791	0.15907	0.172214
KY21.Chr12.249.v2.SL3-1	KY21.Chr12.249	PPP3R1	HGNC:9317	1	0.0508337	0.0821708	0.196001	0.187071	0.14459	0.13645	0.118931	0.0839514
KY21.Chr12.25.v1.nonSL10-1	KY21.Chr12.25	CHCHD7	HGNC:28314	4	0.101621	0.105142	0.0927266	0.140291	0.161466	0.168475	0.100083	0.130196
KY21.Chr12.251.v1.ND1-1	KY21.Chr12.251	EFHD1	HGNC:29556	1	1.83216064329867e-06	0.134416	0.0510457	0.17212	0.0784722	0.115157	0.227997	0.22079
KY21.Chr12.252.v1.nonSL2-1	KY21.Chr12.252	REEP6	HGNC:30078	8	0.126665	0.125729	0.130404	0.12098	0.127573	0.116272	0.123657	0.12872
KY21.Chr12.26.v1.SL1-1	KY21.Chr12.26	UBAC1	HGNC:30221	2	0.0338958	0.0363821	0.0453457	0.100838	0.13072	0.165769	0.230966	0.256083
KY21.Chr12.269.v1.nonSL2-1	KY21.Chr12.269	PPM1A	HGNC:9275	16	0.0959851	0.100195	0.121083	0.123511	0.125842	0.127149	0.143924	0.162311
KY21.Chr12.27.v1.nonSL1-1	KY21.Chr12.27	TMEM248	HGNC:25476	1	0.0942221	0.0966711	0.115603	0.0866997	0.11396	0.140079	0.19121	0.161555
KY21.Chr12.271.v1.SL1-1	KY21.Chr12.271	LIN7B	HGNC:17788	5	0.091714	0.084882	0.108249	0.121947	0.136657	0.130748	0.15123	0.174573
KY21.Chr12.272.v1.SL1-1	KY21.Chr12.272	SMC5	HGNC:20465	6	0.0953957	0.0890187	0.106929	0.108827	0.120727	0.147382	0.160019	0.171701
KY21.Chr12.275.v1.nonSL7-1	KY21.Chr12.275	CARF	HGNC:14435	1	0.0932242	0.116566	0.135415	0.122446	0.159443	0.136868	0.111915	0.124124
KY21.Chr12.276.v1.SL1-1	KY21.Chr12.276	AMD1	HGNC:457	1	0.111058	0.107014	0.117159	0.144217	0.135144	0.148022	0.113384	0.124001
KY21.Chr12.280.v1.SL1-1	KY21.Chr12.280	CFAP36	HGNC:30540	13	0.105895	0.105197	0.118866	0.123184	0.128088	0.131979	0.144618	0.142173
[truncated: 5,096 more rows]
