# Supplementary material for: Quantitative proteome dynamics across embryogenesis in a model chordate
Source: iScience. 2024 Feb 29;27(4):109355. doi: 10.1016/j.isci.2024.109355 (PMC10951915; doi:10.1016/j.isci.2024.109355)
Supplement: Table S3. Ciona TPM RNA-seq time series, related to Figure 2 [file mmc4.xlsx]

## Sheet: ciona_rna_tpm
gene_id	unfE_1	unfE_2	fertE_1	fertE_2	cell16_1	cell16_2	iniG_1	iniG_2	latN_1	latN_2	midTII_1	midTII_2	latTII_1	latTII_2	larva_1	larva_2
ENSCING00000025191	10.166	8.90014	5.30504	9.00864	6.98406	8.57536	11.8046	12.918	16.8729	13.0975	20.767	11.0835	10.4882	18.821	18.5693	12.1525
ENSCING00000025192	0	0	0	0	0	0	0	0	0	0	0	0	0	0	0	0
ENSCING00000025193	32.4398	67.9077	31.0202	62.9309	37.5349	85.4103	56.8075	62.0606	98.5634	106.649	124.567	101.585	122.044	56.3496	112.219	131.428
ENSCING00000025194	0	0	49.8057	0	64.8609	0	781.895	730.296	565.569	1222.17	214.16	385.238	575.004	211.226	1161.73	417.766
ENSCING00000025195	0	0	0	0	0	0	0	0	33.2688	33.9493	30.5943	0	0	132.016	0	0
ENSCING00000025196	0	0	16.6019	0	0	0	0	17.073	33.2688	33.9493	61.1885	27.517	0	79.2099	15.2859	30.336
ENSCING00000025197	0	0	0	0	0	0	0	0	0	0	0	0	0	0	0	0
ENSCING00000025198	0	0	0	0	0	0	0	0	0	0	0	0	0	0	0	0
ENSCING00000025199	0	0	0	0	0	0	0	0	0	0	0	0	0	0	20.3813	40.448
ENSCING00000025200	92.7588	385.656	134.742	421.34	119.81	489.936	310.953	283.773	609.893	562.425	587.831	845.575	575.469	183.245	444.286	434.868
ENSCING00000025202	0	0	0	0	0	0	130.316	182.574	0	135.797	0	27.517	0	0	66.4615	30.336
ENSCING00000025203	198.417	404.373	356.793	350.636	267.931	293.822	424.186	1068.66	638.164	1429.97	1575.2	832.598	676.869	891.94	920.416	1188.91
ENSCING00000025205	0	0	0	0	0	0	0	0	0	0	0	0	0	0	0	30.336
ENSCING00000025206	201.083	485.739	150.276	386.706	214.44	495.089	307.013	462.047	668.993	637.179	898.879	979.498	703.841	692.948	688.533	691.681
ENSCING00000025207	24.5636	0	0	91.771	64.8609	267.229	130.316	121.716	731.913	368.251	625.472	356.636	544.62	483.739	326.1	293.702
ENSCING00000025208	98.2542	0	49.8057	46.9424	0	212.857	0	141.067	111.634	462.153	254.952	91.7233	76.6672	787.085	101.906	121.665
ENSCING00000025210	121.388	339.325	159.304	383.451	125.011	371.32	211.824	396.357	545.566	723.403	836.536	661.309	487.198	393.249	545.151	604.65
ENSCING00000025211	0	0	0	31.2949	0	0	0	0	133.075	90.5314	224.358	0	76.6672	17.6022	0	20.224
ENSCING00000025212	16.862	65.9057	19.2811	63.9637	30.9058	80.9722	75.3005	116.387	200.585	250.905	708.835	335.465	463.146	1424.67	513.614	552.535
ENSCING00000025213	253838	201520	231243	172782	265253	218933	165793	179986	153918	161319	202163	152397	208945	150311	199102	196519
ENSCING00000025214	0	0	0	23.4712	0	30.4082	195.474	91.287	44.3584	746.884	300.512	55.034	0	686.485	122.288	182.016
ENSCING00000025215	905.273	2564.11	1078.22	2631.7	1826.73	4371.31	4357.37	5145	9277.43	9326.28	8631.68	13307.5	6399.31	6217.04	5934.15	7125.05
ENSCING00000025216	0	0	0	0	0	0	130.316	60.858	16.6344	33.9493	67.4218	110.068	14.3751	212.997	0	30.336
ENSCING00000025217	0	0	0	0	0	30.4082	0	0	66.5376	0	0	137.585	0	0	0	30.336
ENSCING00000025218	15.6441	44.5298	11.2285	38.7058	36.8547	73.8259	154.123	201.056	245.266	304.263	434.769	359.299	125.89	225.644	138.749	243.018
ENSCING00000025219	49.1271	90.398	24.9028	125.18	291.874	405.443	499.544	568.008	1197.68	1041.11	6678.12	1247.44	2117.56	6262.24	3016.43	3652.3
ENSCING00000025220	2060.18	5472.66	2757.63	4441.94	4873.43	8411.95	6826.7	6513.07	16066.9	12405.7	17916.4	23875.9	17388.8	11454.6	17393.8	22522.5
ENSCING00000025221	0	0	0	0	0	0	0	0	0	0	0	0	0	0	0	0
ENSCING00000025222	294.763	180.796	145.346	234.712	745.901	486.531	1257.26	1232.17	3613.24	1557.8	2526.07	1403.37	1495.01	537.013	1100.59	768.512
ENSCING00000025223	0	90.398	49.8057	0	162.152	182.449	293.211	365.148	310.509	543.188	398.139	495.306	57.5004	530.682	40.7625	141.568
ENSCING00000025224	0	0	0	0	0	30.4082	0	152.145	324.141	0	214.16	0	57.5004	0	115.75	60.672
ENSCING00000025225	0	0	0	0	0	0	0	0	0	113.124	0	0	0	0	0	0
ENSCING00000025226	160.399	336.828	158.621	338.669	172.353	449.294	425.334	611.433	785.752	965.838	834.736	839.439	582.965	258.46	492.812	594.99
ENSCING00000025227	0	0	0	0	0	0	0	30.429	0	0	0	0	0	0	0	0
ENSCING00000025228	139.404	187.219	161.711	203.332	143.446	246.2	192.977	255.42	311.824	419.113	534.189	626.774	661.909	672.519	686.122	525.554
ENSCING00000025229	0	0	0	0	0	0	112.507	0	0	0	0	0	0	0	0	0
KY21.Chr1.1	0	0	0.064543	0.061319	0.087025	0	0	0	0.633232	0.647799	3.51038	4.18	15.1294	10.6443	37.5674	44.7471
KY21.Chr1.10	84.4493	67.9479	88.572	57.1088	87.5403	55.7096	115.358	85.8882	44.4357	77.0661	35.3141	78.4349	32.8105	60.4128	23.5288	30.047
KY21.Chr1.100	4.35657	3.79501	5.1628	2.49946	4.92039	4.70761	4.76989	4.27494	4.59896	4.8683	6.01244	5.48881	5.72319	7.35351	3.32083	3.04229
KY21.Chr1.1000	162.599	154.42	179.91	174.978	132.907	120.612	78.1564	74.6152	28.3949	29.6372	23.0279	23.5845	23.6371	24.9371	36.8652	32.8414
KY21.Chr1.1001	105.449	95.2336	102.137	102.257	122.539	104.547	155.173	132.475	77.9865	91.6004	43.0745	48.0579	36.1127	48.813	38.6797	38.4627
KY21.Chr1.1002	20.1093	35.0466	19.6593	36.0338	25.9671	41.357	16.3964	31.7545	8.99188	17.566	3.32185	1.66883	1.54617	1.42729	1.97974	1.45552
KY21.Chr1.1003	4.44115	3.95874	3.56182	5.55565	3.96263	4.14741	4.34093	2.84996	2.62124	3.23726	0.840139	0.313167	0.083363	0.525032	0.086342	0.042751
KY21.Chr1.1004	124.507	100.944	107.015	119.009	135.135	125.061	279	178.458	141.831	133.34	45.1394	51.6552	33.8494	50.4228	36.8611	41.2299
KY21.Chr1.1005	254.627	263.036	281.286	270.397	233.369	231.375	95.2413	136.828	92.9869	122.062	35.9353	47.9272	21.8075	20.7003	12.9305	15.3899
KY21.Chr1.1006	41.3292	50.6109	56.9256	52.6377	74.5465	83.9126	95.3797	106.253	53.3031	72.4343	45.3939	65.927	63.0607	72.0616	57.8852	54.7774
KY21.Chr1.1007	7.16437	3.46103	3.79646	0.88922	6.11634	2.24029	0	2.29653	0	0	2.3534	0	0	0	0	0
KY21.Chr1.1008	68.249	82.0967	72.0988	82.4124	47.1209	45.9145	44.5743	42.7614	21.6289	30.1677	9.58765	9.47466	9.78633	10.0451	8.33053	10.3286
KY21.Chr1.1009	38.062	53.6633	44.5925	56.8142	48.5977	62.4134	32.8262	41.8035	16.5991	25.4601	4.62965	2.93749	3.77617	3.46523	3.16963	4.68044
KY21.Chr1.101	128.048	141.516	137.04	158.364	135.495	147.267	238.501	159.227	107.862	116.829	55.9684	41.9333	39.8513	52.1697	42.5399	38.6385
KY21.Chr1.1010	28.1216	28.8087	31.2478	31.8567	25.7529	25.0471	16.7601	27.6727	8.32569	11.7389	4.0014	4.10459	2.65106	3.88293	4.99477	4.86447
KY21.Chr1.1011	104.617	122.727	124.47	138.836	137.308	127.535	107.924	141.239	76.4234	94.917	70.756	69.5857	49.8951	48.8915	54.2999	42.4502
KY21.Chr1.1012	16.6731	15.4957	10.0858	16.4712	31.1239	51.3843	29.9862	36.2024	48.9445	55.578	32.0902	30.707	19.9137	21.1608	15.1237	13.8776
KY21.Chr1.1013	16.0767	21.1498	12.5353	19.9792	37.3913	63.2411	47.0056	49.1155	64.0081	74.84	37.1551	42.774	25.3438	42.3272	19.9549	18.2115
KY21.Chr1.1014	88.8562	85.0424	92.7474	98.8073	111.68	102.939	88.0304	105.892	56.225	66.6619	19.8892	29.3148	16.6866	15.0785	15.3652	18.6797
KY21.Chr1.1015	31.8052	42.0627	35.5299	40.7562	20.4917	24.2482	10.207	17.4758	7.81994	10.7691	8.37841	7.65157	8.80055	9.11792	12.1854	13.684
KY21.Chr1.1016	89.9414	117.38	102.229	135.877	101.872	129.964	164.875	144.326	59.0959	64.8689	23.7784	24.0903	26.4738	26.7356	21.36	21.2009
KY21.Chr1.1017	27.5035	42.9444	30.9459	39.6185	24.7042	35.2964	18.7687	21.3414	9.48001	10.107	10.5555	8.77179	11.5633	12.4907	16.024	10.6133
KY21.Chr1.1018	80.5018	73.4328	68.9245	78.1225	65.6246	62.7439	86.7444	97.1293	49.8387	69.9632	24.1032	22.4732	18.7863	14.8673	13.5566	14.3469
KY21.Chr1.1019	98.6633	109.562	102.633	118.288	90.2743	113.632	81.0591	104.239	48.7659	66.6114	28.0399	30.5201	48.6004	34.198	47.4641	38.6187
KY21.Chr1.102	158.309	148.992	163.964	159.134	164.887	148.657	142.155	158.866	121.88	152.018	79.6235	88.07	59.7942	62.6223	66.4588	66.5282
KY21.Chr1.1020	82.2749	72.2844	88.2155	62.493	88.8667	68.8975	116.118	74.8167	62.1287	61.0288	24.6124	18.9157	21.166	12.0611	21.6926	25.1215
KY21.Chr1.1021	0	0.519529	0	0	0	0	1.10437	0	0	2.2823	1.59622	0.482754	0	0	5.36349	0
KY21.Chr1.1022	41.171	51.2008	39.5437	59.5437	33.5408	53.6667	87.0453	105.242	61.7951	102.242	28.2568	33.7689	21.6108	19.1451	11.5803	8.19705
KY21.Chr1.1023	0	0.804621	0.21124	0.552239	0	0.763994	0.072231	0.264276	0.140648	0	0.792746	0	2.26222	1.06901	0.43671	2.32161
KY21.Chr1.1024	106.182	113.614	106.045	127.038	56.17	75.5447	154.419	108.743	83.1478	100.008	34.9657	47.6356	56.3992	70.5268	30.2045	25.3186
KY21.Chr1.1025	0.038737	0.14304	0.039468	0.263032	0.154052	0	1.29531	1.13486	0.864274	1.71557	0.295962	0.526937	14.3451	25.564	27.0046	27.5912
KY21.Chr1.1026	0	0	0.097256	0.047897	0.123547	0.178225	0	0	0	0.0617	0.110819	0.201623	39.4811	5.79702	19.689	31.5008
KY21.Chr1.1027	466.053	492.533	541.502	514.99	569.752	570.367	479.456	551.904	514.55	379.393	590.514	626.378	559.149	539.678	492.88	482.922
KY21.Chr1.1028	0.735393	1.43271	0.801954	3.07993	2.87093	1.56213	6.16606	0.86707	3.66778	1.4433	1.83343	1.92625	2.74635	3.54901	8.00662	0.298628
KY21.Chr1.1029	77.3811	83.9849	84.5298	85.1988	59.3543	51.3098	45.1195	59.7624	31.8159	48.5898	17.5256	22.7811	18.6351	17.4829	14.6779	12.8091
KY21.Chr1.103	0	0	0	0	0	0	0	0.169406	0	0	0.236113	0.692134	0	0	0.237164	0
KY21.Chr1.1030	0.77163	0.922429	0	0	0	0	0	0	0	0	0	0	0	0	0	1.25097
KY21.Chr1.1031	33.477	31.9016	34.9748	29.4993	59.4414	54.2359	71.0245	72.2979	61.0061	66.0978	42.2545	55.2841	42.3668	40.6596	34.6211	36.5321
KY21.Chr1.1032	0.564679	1.68339	1.43947	0.271343	0.728775	1.35902	0	0.679978	0	0	0	0	0	0	0	0
KY21.Chr1.1033	71.4024	105.379	74.2168	93.0455	54.7318	116.345	19.7286	36.2789	60.9229	81.4741	63.3089	65.5672	70.547	63.1093	90.1575	87.9302
KY21.Chr1.1034	0	0	0	0	0	0	3.00729	0	6.01208	1.01341	12.2885	3.74297	15.5182	9.36891	0	1.90057
KY21.Chr1.1035	39.7261	30.8552	34.6306	32.6222	34.6176	28.7355	18.7655	23.2935	12.0046	20.5616	4.95401	6.06029	3.67729	2.07443	2.80971	2.09197
KY21.Chr1.1036	3.20394	0	0	0	2.70254	0	0	0	0	0	0	0	0	2.34696	0	0
KY21.Chr1.1037	13.4635	10.3102	17.4926	9.5654	11.8073	10.4429	18.3457	19.4167	4.19095	8.22298	6.40041	8.48177	11.9514	17.229	20.8955	17.3107
KY21.Chr1.1038	0.168319	0.127177	0.318395	0.172317	0.089334	0.086102	0.085732	0.330141	0.37728	0.459885	6.00484	15.7475	60.4907	41.5707	172.566	201.455
KY21.Chr1.1039	0	0	0	0.143978	0	0	0	0	0.409744	0	0	0	0	17.626	0	0.541179
KY21.Chr1.104	0.269401	0.335785	0.230165	0	0.147945	0.179126	0.071432	0.544347	0.460251	0.083869	16.4947	19.8483	42.1382	36.9148	24.7135	17.301
KY21.Chr1.1040	168.159	106.927	169.873	112.106	200.147	108.167	131.883	167.112	111.278	133.766	30.2995	49.978	33.8691	25.484	32.4209	29.2856
KY21.Chr1.1041	16.571	20.2629	26.7494	22.1733	21.353	15.0986	6.06043	7.93639	7.19344	5.02635	14.4949	21.6859	22.7976	26.6302	30.8261	30.605
KY21.Chr1.1042	101.255	115.833	111.015	123.204	118.685	113.709	182.398	151.177	88.1559	90.9349	39.4518	47.7795	36.2185	44.0301	44.1578	43.7589
KY21.Chr1.1043	0	0	0	0	0	0.086826	0.095336	0	0	0	0	0	0	0.585005	0	0.393014
KY21.Chr1.1044	0.034485	0	0	0	0	0	0.225052	0.042983	0.192634	0.143327	0	0	0.192943	0	1.18583	1.68919
KY21.Chr1.1045	4.76534	18.9864	0.927361	0	0	0.466605	0	0	0.186604	0.193051	0.336814	0	0.471878	1.56164	0.976283	0.653605
KY21.Chr1.1046	38.211	45.9671	40.6747	38.5943	34.1293	51.3721	34.9336	51.0142	23.1022	40.183	20.0276	21.3935	17.8761	20.2322	13.5028	15.148
KY21.Chr1.1047	0	0.19953	0	0.183613	0	0.274782	0.682252	0.254861	0.397386	0	0.166236	0.074087	0.391004	0.185489	0.656961	0.082183
KY21.Chr1.1048	144.61	106.255	143.658	109.565	110.998	80.5275	51.9354	62.1607	26.7143	33.238	19.9768	18.8237	16.3445	20.6774	19.1413	17.6602
KY21.Chr1.1049	0	0.991836	0	0.707242	0	0.201598	0.992595	0.159084	0.653534	0.526231	0.303082	0.436004	0.848519	1.46866	1.29381	0.586448
KY21.Chr1.105	0.324037	0.226581	0.247525	0.478815	0.4812	0.18993	22.1802	0.657852	7.30675	0.904172	3.59367	3.76833	0.644403	3.99382	0.579154	0.871357
KY21.Chr1.1050	90.0267	103.704	97.5367	110.09	67.8663	85.3605	109.242	101.332	86.4218	84.2234	42.4593	42.9241	53.4706	43.069	69.6197	47.1203
KY21.Chr1.1051	141.747	159.831	160.141	166.018	112.563	110.148	77.423	111.624	60.0054	94.4862	52.7042	53.5894	60.6244	50.742	77.6646	84.0125
KY21.Chr1.1052	55.5644	71.5909	71.599	79.5323	30.9827	41.72	23.0739	28.3314	10.2037	14.613	6.6936	9.71501	4.47256	6.7064	9.07567	8.00096
KY21.Chr1.1053	0.300371	0.964919	0.40892	0.654659	0	0.60496	0.27743	0.244838	1.05618	1.35393	1.45576	1.10275	0.556215	1.56418	0.351961	0
KY21.Chr1.1054	0	0.121304	0	0	0	0	0.844604	0	0.672652	0	0	0	2.19598	0	0.467412	0.450765
KY21.Chr1.1055	90.9366	95.6291	94.2819	112.586	95.9574	90.045	85.4372	98.1857	34.0428	43.6941	12.2555	12.2244	9.11581	13.2771	10.2456	14.5771
KY21.Chr1.1056	140.568	138.473	140.599	125.414	128.442	118.519	89.4753	88.4266	40.5355	51.8435	12.8255	14.244	10.6754	7.2438	12.4795	15.2448
KY21.Chr1.1057	54.1779	40.2722	33.0749	41.3686	64.3103	53.2249	46.1142	39.5752	31.7573	30.2904	14.0504	14.6265	10.1773	8.97419	11.1704	15.5114
KY21.Chr1.1058	23.0489	26.0543	20.9899	26.4863	19.6353	20.7863	51.1054	31.1705	20.3938	20.6608	11.9326	11.0922	10.5006	13.4692	8.701	7.79345
KY21.Chr1.1059	109.142	123.278	115.091	143.377	103.917	115.716	133.927	120.889	31.5852	44.9987	10.0291	8.24013	7.53393	7.03699	10.2512	13.4069
KY21.Chr1.106	3.8028	18.6587	1.73887	15.1572	1.43485	8.43247	3.71931	6.62458	2.27092	3.11496	2.95409	9.31227	1.63122	0	0.140506	0.294639
KY21.Chr1.1060	84.3146	89.7603	93.313	100.408	104.265	106.139	61.5229	76.629	43.5052	59.0859	26.1887	27.7866	27.7632	23.1581	22.6352	21.0475
KY21.Chr1.1061	2008.37	2170.06	2211.55	2345.54	2552.16	2464.98	2292.59	2512.99	3305.19	3231.41	2243.58	2941.37	1954.3	1530.02	1806.07	1940.05
KY21.Chr1.1062	58.2783	63.5643	60.8975	63.8844	63.7081	62.518	67.3012	63.0143	50.4574	54.6855	27.4165	19.8788	19.7505	18.4107	20.7796	26.875
KY21.Chr1.1063	25.7654	35.2744	33.8034	32.0696	51.5953	57.0716	78.4491	67.3797	759.182	738.855	193.387	201.23	129.867	169.651	105.753	109.874
KY21.Chr1.1064	0	0.333649	0	0	0	0	0	0.228343	0	0	0.112104	0.916733	0.106946	0.563377	0.561232	1.30696
KY21.Chr1.1065	106.187	111.835	127.13	173.946	99.5609	121.693	223.214	178.821	206.878	153.107	124.277	112.886	88.2803	81.0099	77.8912	65.0976
KY21.Chr1.1066	106.615	122.232	106.888	116.98	101.743	110.107	57.8715	85.1184	39.4965	41.484	20.6339	25.5488	23.3169	18.9024	21.4872	19.3309
KY21.Chr1.1067	50.518	56.4793	54.5576	58.7866	42.2372	47.7524	16.5175	27.8318	15.7097	22.7259	16.3439	9.35586	24.1448	32.1118	29.5122	29.5934
KY21.Chr1.1068	47.8404	46.3085	44.9123	50.6299	33.2583	34.9885	42.2258	43.8058	27.4424	35.8289	27.6099	26.454	32.7659	28.3148	25.4408	21.7068
KY21.Chr1.1069	0	0	0.119289	0	0.523773	0	15.7631	13.3761	4.77295	3.51214	0	3.09682	0.153421	0	0	0.453704
KY21.Chr1.107	76.0349	68.0226	81.5462	67.7386	68.3044	56.0133	90.4665	66.3979	41.5227	45.6521	18.3719	21.1403	20.0155	26.3037	13.8443	10.4871
KY21.Chr1.1071	0.10925	0.405721	0.241356	0.58713	0	0	0.534731	1.4792	3.76208	2.46041	8.71488	7.39598	4.05604	10.986	8.53504	6.84598
KY21.Chr1.1072	252.428	258.144	274.976	295.196	261.407	223.635	356.17	253.562	269.68	238.957	347.877	381.284	337.909	373.166	580.291	566.799
KY21.Chr1.1073	88.65	98.1635	99.0991	96.0552	167.455	222.083	221.505	271.01	330.073	327.798	151.33	175.275	124.195	125.443	98.1531	82.7631
KY21.Chr1.1074	69.2948	98.1621	77.6029	88.3199	76.3884	97.7106	63.5127	88.6089	31.1564	51.0842	17.6099	21.4455	20.8192	18.8545	21.8381	23.206
KY21.Chr1.1075	0	0	0	0	0	0.178907	0	0.120469	0	0	0	0.053052	0.323643	0	0	0.753876
KY21.Chr1.1076	7.57674	3.7634	5.2491	5.08406	4.50551	4.10841	4.19144	0.917985	0.847255	0.44858	0.63935	0	0	0	0.086009	0
KY21.Chr1.1077	45.8301	46.4041	46.9992	50.5174	50.6055	48.068	34.5953	30.655	17.3846	15.8461	11.7168	9.22955	10.165	7.96125	9.5282	8.57937
KY21.Chr1.1078	0.661184	6.58204	0.254834	0.243997	0	0	0	0	0	0	0	0	0	0.777997	0	0.079895
KY21.Chr1.1079	0.350503	4.45305	0	0.085519	0.111596	0	0	0.228959	0.121279	0	0.336214	0	0	0.643888	0	2.18354
KY21.Chr1.108	9.64816	10.3875	10.277	10.8765	11.3329	8.9627	8	8.05241	6.32404	4.6678	4.93097	2.94917	4.2029	5.76413	3.91581	1.80029
KY21.Chr1.1080	0.2269	0.777796	0.056711	0.162221	0.294969	0	0.423632	0.111761	1.55576	0.434107	8.98951	0.319917	0	1.10844	0.385389	13.8367
KY21.Chr1.1081	0	0	0	0	0	0	0	0	1.02365	0	0	0	0	0	0	0
KY21.Chr1.1082	0.344725	2.45414	0.126558	0	0	0	0	0	0	0	0.312716	0.11221	0	0	0.46624	0.124721
KY21.Chr1.1083	0	0.633831	0.04471	1.28876	0.187247	0.763438	12.7861	4.31226	1.26554	1.26455	6.56594	5.77034	1.95239	3.14146	1.8918	5.08731
KY21.Chr1.1084	0	0.074457	0	0	0	0.057884	0	0	0.180586	0.16601	0.894147	0	0.113763	0.553468	0.066751	2.22359
KY21.Chr1.1085	8.35608	10.017	7.8527	11.3957	9.55137	12.9823	5.64692	13.949	13.7708	20.4609	14.8059	8.52756	16.6302	10.3877	18.0243	15.6518
KY21.Chr1.1086	52.2594	79.3348	58.3568	88.9584	79.3845	94.5976	63.7612	70.3273	40.3576	45.3127	18.6878	25.5786	24.5653	23.6517	23.5105	27.7216
KY21.Chr1.1087	0	0	0	0	0	0	0.167696	0	0.073256	0.240866	0.067474	0	0	0	0	0
KY21.Chr1.1088	135.624	161.86	143.815	166.148	144.402	157.568	104.433	134.73	97.946	100.558	93.2054	80.0328	99.2567	105.233	96.2204	82.3992
KY21.Chr1.1089	135.886	152.614	151.438	164.845	101.976	89.7604	62.0981	74.1845	42.4822	46.2686	43.3715	49.2109	55.0789	48.105	75.5542	62.7706
KY21.Chr1.109	0	0.259741	0.142288	0.679603	0	0	0.246742	0.168475	0.383836	1.03672	3.69996	4.34026	2.99776	2.44619	2.76349	1.95479
KY21.Chr1.1090	0	0	0	0	0	0	0	0	0	0	0	0	0	0	0.636761	0
KY21.Chr1.1091	0.784135	1.34902	1.30069	1.31183	1.0372	0.863409	0.289345	0.754478	0.204817	0.08974	1.3324	1.13854	8.58826	7.31083	15.0728	14.0142
KY21.Chr1.1092	0.14712	0.146467	0.430589	0.029266	0.2388	0.186345	0.195887	0.073378	0.164571	0.040948	0.751068	0.461649	4.39823	3.19821	10.4012	5.38916
KY21.Chr1.1093	69.5697	67.5333	78.277	70.5577	91.8817	91.9627	58.9791	69.3785	39.8265	43.6006	29.0014	33.6911	24.2794	19.314	24.0129	24.9251
KY21.Chr1.1094	0.031057	0.134779	0.128408	0	0.020521	0.16916	5.9506	3.49034	11.883	10.7024	12.7218	15.5938	9.83303	19.3285	9.09152	16.094
KY21.Chr1.1095	132.064	151.644	132.92	166.423	135.692	139.566	107.271	146.558	74.7509	84.2816	40.3239	41.9375	34.2517	31.9371	31.2309	30.0977
KY21.Chr1.1096	152.88	159.175	151.523	166.396	157.992	163.058	168.913	189.139	249.25	233.956	237.917	246.518	254.295	204.803	214.634	191.593
KY21.Chr1.1097	36.1675	39.5037	37.7455	44.8373	38.6551	48.9006	25.674	32.7997	24.6836	29.9539	35.433	29.7984	31.4953	39.6285	44.5138	43.8783
KY21.Chr1.1098	0	0	0	0	0	0	0	0.205242	0.039401	0	0.489483	0.093058	0.57438	0.64358	0.406747	0.505687
KY21.Chr1.1099	5.07142	9.26238	3.76139	10.028	6.38542	7.65174	2.41715	2.94408	47.6986	31.1474	290.867	236.819	440.78	350.563	733.895	769.186
KY21.Chr1.11	40.828	51.379	43.8455	53.0809	44.4543	66.8558	124.891	81.9965	45.1635	39.5261	14.2999	12.5723	13.1422	16.8118	11.7767	9.96754
KY21.Chr1.110	32.8423	42.993	38.729	39.5139	43.3284	44.3207	42.9283	47.5943	57.2245	54.0212	131.413	116.891	188.998	198.512	330.757	312.946
KY21.Chr1.1100	0	0	0	0	0	0	0	0	0	0	0.323667	0	0	0.563057	0	0.469929
KY21.Chr1.1101	0.078305	0	0	0	0	0	0	0.103432	0	0	4.86243	0.341051	7.20957	6.72628	15.7977	12.9094
KY21.Chr1.1102	0	0	0	0	0	0	0	0	0	0.250382	0	0.572279	2.07146	10.438	3.285	5.0987
KY21.Chr1.1103	62.4389	86.5593	67.4268	84.3607	70.4979	81.554	20.1155	33.9153	11.8947	16.5781	9.58494	14.1177	13.9296	10.6211	16.5271	15.2051
KY21.Chr1.1104	84.562	97.2995	75.3489	101.162	46.8474	46.9578	37.1623	48.8983	9.73265	14.7718	7.93126	8.37128	3.84233	7.30945	5.6615	6.42193
KY21.Chr1.1105	0.161847	0	0	0	0	0	0	0.121079	1.6607	4.6062	4.27348	10.7131	13.062	19.1613	6.72487	5.13257
KY21.Chr1.1106	0.038879	0.02397	0	0	0.025531	0.047302	0.539211	0.19717	0.617974	0.46442	0.568751	0	0.204444	2.42342	0.607743	0.141529
KY21.Chr1.1107	0.080073	0.193015	0	0.15038	0.625835	0	1.0146	2.19117	3.22422	6.38715	3.53763	0	9.91867	2.51185	8.55036	1.3527
KY21.Chr1.1108	0	0	0.034959	0	0.045989	0	0.041416	0.041628	0.141298	0.367895	0.202193	0.554247	0.267013	0	0.811027	1.16032
KY21.Chr1.1109	50.6999	47.0941	55.2511	45.032	29.9731	28.3088	27.9411	29.8537	19.7238	19.5893	6.87823	8.97497	7.90633	7.89041	7.19097	5.57429
KY21.Chr1.111	11.7942	13.5363	13.6939	13.3039	7.64754	8.69318	7.63447	6.71708	16.1948	18.4626	15.2395	14.5572	19.4163	14.925	20.1942	21.1504
KY21.Chr1.1110	7.30355	12.5126	13.226	12.5211	9.78634	12.5348	6.79443	5.62712	13.5656	16.5337	14.3158	15.9591	17.9553	12.887	17.9497	13.5421
KY21.Chr1.1111	0.097207	0.302011	0.351078	0.059325	0.243987	0.7605	1.40558	2.44283	1.51243	2.12952	0.597895	0.458487	0.418025	1.2713	0.607391	0.872427
KY21.Chr1.1112	101.312	93.4292	102.333	93.0358	112.837	85.1346	82.2746	115.919	71.4623	80.9026	60.7662	80.925	59.1036	62.225	43.2624	47.4021
KY21.Chr1.1113	0	0	0	0	0	0	0	0	0	0.364077	0	0	0	0	0	0
KY21.Chr1.1114	3.87674	21.4242	3.6435	0.052705	0.982267	0.262633	0.122234	1.35619	0	0.238964	1.4971	0	0.354012	0.550011	0.659345	4.23802
KY21.Chr1.1115	6.15206	0.905432	7.25235	1.03872	14.9532	0.618516	1.30255	1.92725	1.86644	2.19102	4.31282	3.21296	5.78616	3.26273	2.82523	3.61041
KY21.Chr1.1116	0.312689	0	0	0.718332	0	0	0	0.131832	0	0.433619	0.362189	0.300331	1.02052	0	1.05418	0.221502
KY21.Chr1.1117	188.65	195.379	183.942	211.774	115.838	132.575	84.909	129.76	88.9306	128.276	75.345	76.3637	103.259	68.7606	93.1868	93.6083
KY21.Chr1.1118	0	0	0	0	0	0	0.370619	0	0	0	0	0	0	0	0	0.141806
KY21.Chr1.1119	0	2.61126	0	1.79809	0.163118	3.61691	0.347936	0.56217	1.67298	1.00687	0.549353	0	0.319027	0.042613	0	0.047641
KY21.Chr1.112	100.321	102.458	109.422	109.854	121.23	121.654	103.994	126.018	41.0228	49.4997	21.9534	17.3694	26.1633	10.4298	24.4161	21.9061
KY21.Chr1.1120	0.713988	0	0.815975	0.325609	0.885677	0.323771	2.10016	0.1752	0.574778	0.259434	1.4916	2.03477	1.69521	2.36306	3.69304	6.18289
KY21.Chr1.1121	45.9654	41.6675	46.3603	45.144	75.511	55.0239	43.4291	47.4528	24.5894	26.5418	19.5576	26.114	25.2954	30.3725	37.0408	42.1001
KY21.Chr1.1122	97.4427	119.1	102.121	144.89	75.9417	84.5606	107.081	99.6537	16.5573	30.7157	8.72629	8.03638	5.57854	10.5205	6.63582	11.2549
KY21.Chr1.1123	49.8982	61.7298	58.1638	61.4603	42.6604	44.6913	38.6474	23.5828	8.94828	7.27116	4.87892	3.43935	3.53201	4.13153	4.29405	3.72826
KY21.Chr1.1124	16.7878	16.4301	20.4895	18.6712	23.1975	23.6387	23.323	30.9837	14.5856	20.0769	9.21215	12.7852	8.9542	10.9682	7.89889	8.96367
KY21.Chr1.1125	0	0	0	0	0	0	1.10437	1.56046	1.19887	2.32132	0	0	0	0	0	0
KY21.Chr1.1126	1.97979	3.41603	2.66122	2.78757	1.65834	3.46557	5.0188	3.32645	5.88751	4.38176	42.2865	47.5932	58.7296	58.9594	28.1567	24.6745
KY21.Chr1.1127	2.11026	1.71375	1.30478	2.95986	1.02804	3.03301	4.86367	5.64725	5.99673	5.41395	15.9808	29.6823	82.3375	96.2665	47.9204	31.9053
KY21.Chr1.1128	108.119	117.576	113.963	133.133	158.224	185.641	224.801	254.371	174.156	151.479	106.721	132.766	74.0506	92.3142	87.6763	74.4527
KY21.Chr1.1129	0	0	0	0	0	0	0	0	0	4.76481	1.09265	0	0	0	0	1.16677
KY21.Chr1.113	0	0	0	0.323173	0	0	0	0.056595	0.549619	0.980255	0.054862	0.7547	3.11485	6.3067	3.94991	7.7139
KY21.Chr1.1130	727.46	884.591	774.791	922.755	601.825	668.789	335.815	493.275	225.914	286.619	194.332	216.443	221.503	139.764	257.647	239.496
KY21.Chr1.1131	12.5663	12.8425	12.6729	16.8002	12.7527	8.13948	8.62189	5.18335	2.45447	2.348	0.270457	0.240949	0.251778	0	0.088195	0.087608
KY21.Chr1.1132	0	0	0	0	0	0	0	0	0	0.270596	0.149224	0	0.329793	0	0.148272	0
KY21.Chr1.1133	0.168057	1.82206	0.149537	2.15803	5.92309	6.61877	144.222	86.3774	124.674	109.774	19.173	17.029	8.49812	8.46118	2.17525	1.30531
KY21.Chr1.1134	97.7166	116.583	108.503	123.14	66.164	57.4788	20.728	36.0535	64.9366	106.481	182.912	212.697	127.537	85.4933	122.166	141.098
KY21.Chr1.1135	161.574	158.712	174.018	165.577	173.169	176.022	164.124	221.527	248.664	286.205	285.74	281.462	137.356	101.896	78.254	87.2365
KY21.Chr1.1136	0	0.100048	0	0.039766	0	0	0	0.050711	0	0.056268	0.545371	0.262414	5.50628	6.94339	5.47693	6.44598
KY21.Chr1.1137	53.4326	56.6287	70.9091	59.1261	62.2609	44.6712	23.0545	17.0039	11.73	12.3062	14.3899	14.629	12.8067	10.1135	12.7851	15.3582
KY21.Chr1.1138	23.6267	27.6843	25.7896	29.6462	22.2932	25.0982	32.9148	28.2145	36.5949	28.0665	38.658	31.9182	30.2821	30.1611	15.8191	22.3114
KY21.Chr1.1139	430.18	534.983	454.721	559.793	439.756	671.188	607.62	551.622	373.715	377.407	76.934	54.1611	32.2227	23.4526	21.7831	15.171
KY21.Chr1.114	0	0	0	0	0	0	0	0	0	0	0	0	0	0	0	0
KY21.Chr1.1140	143.401	145.301	156.75	170.98	117.283	99.8263	55.4565	72.8316	73.9013	80.9073	56.2949	50.9648	56.609	46.0795	54.6925	80.2132
KY21.Chr1.1141	13.2838	15.831	13.9795	16.6499	16.7339	17.643	22.726	35.8975	33.0565	43.1036	27.967	28.023	24.6216	23.7262	23.562	42.7024
KY21.Chr1.1142	78.0182	85.1238	87.5918	95.4703	87.864	75.0035	82.6616	84.2837	107.719	91.0489	53.3954	75.7047	54.7263	49.1953	54.5766	48.4718
KY21.Chr1.1143	47.2091	58.4624	45.6959	73.3878	57.1809	72.0825	32.9482	46.1734	19.1649	28.5448	12.7506	9.81424	10.8393	13.9099	20.5904	20.9014
KY21.Chr1.1144	43.6565	45.6727	45.3119	45.6007	45.1206	43.6717	29.7031	37.387	14.6538	19.9139	11.2355	12.172	10.1569	7.03017	9.3061	9.55071
KY21.Chr1.1145	0	0	0	0	0	0	0	0	0	0	0	0	0	0	0	0
KY21.Chr1.1146	68.0567	59.2846	69.5397	72.4687	40.4458	31.7045	54.9398	38.9269	27.7278	23.766	12.3322	11.7911	6.12345	8.08776	7.52176	6.68314
KY21.Chr1.1147	78.3508	78.9193	86.0953	84.1619	84.0304	73.7216	65.5793	72.8506	45.6744	57.673	22.7715	22.0757	9.87042	10.7258	11.9746	14.4548
KY21.Chr1.1148	121.866	108.077	137.735	116.049	154.146	113.558	88.972	94.7688	52.4581	63.2192	28.7405	33.9659	19.0099	13.724	21.456	29.5761
KY21.Chr1.1149	14.8232	23.5367	22.5833	19.0616	24.7332	23.1309	15.5308	17.5553	15.8155	11.2304	4.7273	5.91025	4.72179	2.40381	5.65404	7.98404
KY21.Chr1.115	0	0	0	0	0	0	0.585323	0	0	1.29918	0.281814	0	0	1.91772	0	1.12198
KY21.Chr1.1150	81.7648	66.6311	64.9885	78.0031	60.3218	61.567	55.4958	52.024	33.833	34.8516	16.6394	14.974	14.9423	10.2572	14.424	12.7277
KY21.Chr1.1151	28.0969	41.6035	22.2373	50.1223	22.5661	32.4234	38.8056	17.9747	11.81	8.4071	7.43578	5.57225	6.97713	6.29078	5.36352	4.48304
KY21.Chr1.1152	33.2092	43.1413	34.3976	57.4155	29.4356	41.4426	44.5671	50.1334	30.9528	31.9086	16.137	14.408	15.0806	23.8473	19.3668	15.091
KY21.Chr1.1153	101.122	101.989	110.554	118.672	108.902	104.682	110.215	98.927	136.844	140.285	269.768	295.776	358.511	370.697	362.478	321.455
KY21.Chr1.1154	0.07041	0	0	0	0	0	0	0	0	0	0	0	0	0	0	0
KY21.Chr1.1155	0.695625	0.358722	0	0	0.940857	0	2.65178	0.307364	3.12383	1.35121	14.3271	7.15819	4.60012	11.1648	18.6417	38.2787
KY21.Chr1.1156	99.7314	113.847	112.419	123.386	71.0143	86.1686	79.2876	74.415	48.4306	51.9165	50.7124	56.4677	59.2348	65.6706	90.1164	83.9632
KY21.Chr1.1157	0.185621	0.613584	0.140752	0.045381	0.23265	0.681998	1.35709	1.1569	0.693266	0.469723	0.46242	0.691448	1.00131	0.105105	1.25766	0.278298
KY21.Chr1.1158	0	0.315514	0.277938	0.126633	1.03743	0.318831	0.595475	0.166238	2.45069	0.183573	0.776659	0.812276	3.05468	1.3858	1.11864	0.607068
KY21.Chr1.1159	0	0	0.055729	0	0.139791	0.203321	0.192662	0.064116	0.518557	0.780828	0.45562	0.975703	0.950125	0.105749	1.90398	0.443228
KY21.Chr1.116	46.325	49.0747	53.0533	55.5008	40.7276	40.8931	51.0403	36.6434	71.5629	87.8804	22.5163	20.1299	16.2007	18.4871	23.0573	25.9872
KY21.Chr1.1160	65.2696	81.0394	68.5769	80.3514	75.034	76.5278	142.634	112.272	58.6682	75.227	23.9788	28.5667	20.9777	21.8986	18.7799	21.8213
KY21.Chr1.1161	60.7668	76.1072	72.7789	67.7873	99.1915	90.7501	73.6816	106.658	47.1568	71.484	23.9702	19.6221	33.964	19.6304	32.027	41.0283
KY21.Chr1.1162	63.4518	73.58	62.4288	80.8632	82.0145	91.4506	80.4083	99.5303	48.7023	65.8875	19.3244	17.7862	27.1178	19.9577	24.069	22.5923
KY21.Chr1.1163	201.755	206.262	197.586	218.409	214.833	193.865	207.241	195.337	152.83	148.746	104.183	101.17	88.5047	79.8137	67.2787	70.64
KY21.Chr1.1164	0	0	0	0	0	0	0	0	0	0	0.258008	1.02907	3.38897	1.05709	7.91126	9.78368
KY21.Chr1.1165	0.073578	0.963739	0.281757	0.04968	0.301906	0	1.0309	0.246236	2.70205	2.07885	1.37908	0.984994	8.45546	4.11118	16.6118	17.616
KY21.Chr1.1166	16.0433	18.517	19.4965	19.8693	20.5092	21.7267	17.0243	19.2625	19.4394	24.1579	45.3325	41.6043	50.1693	58.5527	40.1624	34.3213
KY21.Chr1.1167	26.9474	31.8312	28.4142	30.3533	20.8424	15.097	28.2591	26.0653	36.8799	30.5038	14.904	22.1069	26.9863	23.9439	21.7428	31.4392
KY21.Chr1.1168	36.6336	28.5922	32.9637	34.923	33.1812	34.3917	57.6019	42.8916	24.1758	26.8137	10.1643	9.49275	10.1327	7.04692	7.7298	6.18261
KY21.Chr1.1169	12.5631	15.2892	13.9526	12.9455	13.0481	14.4797	26.7408	14.4931	5.27248	4.14775	2.57469	0.806861	2.84379	2.53864	4.13298	3.76129
KY21.Chr1.117	72.1442	67.892	76.5136	78.2238	42.8509	40.6849	49.9929	40.7145	64.8657	77.2287	13.9436	17.4145	6.93777	10.7426	8.72139	10.5239
KY21.Chr1.1170	9.82605	6.98808	8.11101	6.11533	7.98135	6.04782	10.4693	14.9925	14.8857	17.2691	39.7182	35.6232	39.0091	19.3549	28.537	26.6095
KY21.Chr1.1171	0	0.077404	0.031558	0.09104	0.041315	0.116288	0.677671	1.04709	3.07579	3.63446	14.2219	15.0922	18.2608	26.0519	16.7486	23.508
KY21.Chr1.1172	70.2742	77.0344	76.0559	87.8646	65.5403	78.5424	113.451	90.7296	66.2908	74.8151	29.7486	42.4495	21.1065	26.3054	18.6476	15.0693
KY21.Chr1.1173	18.9035	25.2782	23.5256	27.8333	33.7805	35.8868	25.8153	31.1204	17.5745	24.3484	13.285	13.0524	17.2561	20.2961	13.1514	11.3595
KY21.Chr1.1174	101.019	86.5061	113.429	101.952	89.9822	84.4556	179.835	106.547	30.8402	34.9533	9.83405	12.0709	12.5639	18.9188	18.6162	8.75251
KY21.Chr1.1175	61.5658	44.2973	56.4375	56.4285	31.5811	28.8382	51.6541	38.6711	12.3939	22.0071	6.0429	6.51443	4.4429	2.04699	3.51853	6.1536
KY21.Chr1.1176	114.516	124.976	120.318	138.842	124.95	136.028	82.1052	105.809	98.243	86.7045	83.6324	86.285	93.6943	97.2678	146.394	156.017
KY21.Chr1.1177	187.017	185.672	197.307	194.98	215.76	214.419	173.324	205.525	132.283	143.339	73.6142	78.2196	71.9617	61.2163	69.3063	69.6594
KY21.Chr1.1178	0	0.559875	0.321107	1.69307	0.212223	2.28934	0	0.577916	0.668982	0.432975	0.389414	0	0.358962	0	0.76099	0.366641
KY21.Chr1.1179	0	0	0	0	0	0.206983	0.072309	0	0.78018	0.306986	3.88738	3.45556	1.85176	2.3471	1.8369	1.69211
KY21.Chr1.118	0.090154	0	0.030928	0	0	0.037815	0.205755	0	0.213086	0.389986	5.70062	0.487104	0.109268	0.166909	0.115421	1.95435
KY21.Chr1.1180	82.6583	91.0429	101.881	112.333	84.7189	70.5385	54.4806	60.4684	18.623	32.6931	19.0407	33.249	15.4337	10.4017	9.4864	11.583
KY21.Chr1.1181	124.945	148.128	147.032	159.296	128.339	119.373	71.1963	97.0641	77.2046	73.1094	69.6922	77.9581	92.2256	77.6292	92.317	90.0348
KY21.Chr1.1182	0	0	0	0	0	0	0	0	0	0	0.761786	0	0.173113	0.521339	0.61618	0.15453
KY21.Chr1.1183	0	0	0	0	0	0	0	0	0	0.147089	0	0	0.366971	0	0.286416	0
KY21.Chr1.1184	0	0	0	0	0	0	0	0	0	0	1.61326	2.47977	7.3073	5.92443	9.50221	2.00054
KY21.Chr1.1185	0	0	0	0	0	0	0	0.270444	0	0	0	0	1.40193	0	1.70726	0.23436
KY21.Chr1.1186	0	0	0.092756	0	0.230782	0.784379	0	0	0.243585	0.822605	1.87217	0	0	1.32615	0.544798	4.88186
KY21.Chr1.1187	39.7525	46.7355	48.3404	43.3768	75.3493	113.67	44.8902	70.2754	184.747	172.216	286.391	370.859	248.947	272.276	101.709	139.011
KY21.Chr1.1188	0	2.0545	0	1.65679	0.754197	1.38219	0.732111	0	12.6738	0	1.39065	0	0.66861	0	1.42195	0
KY21.Chr1.1189	72.7658	94.0247	79.2469	114.544	73.8878	81.7567	37.8671	65.4571	18.6032	22.0557	17.6849	22.1088	17.0915	20.8741	16.1126	12.9368
KY21.Chr1.119	0.74435	0.860934	0	0	0.273272	0	0	0	0	0.956317	12.7754	24.6915	115.051	70.5339	152.296	159.984
KY21.Chr1.1190	0.20073	0.444112	0.106152	0.490648	0.10277	0.392452	0	0.315186	0.288744	0.669714	1.97164	2.05062	4.81834	6.19981	4.98869	7.65801
KY21.Chr1.1191	0.0169	0	0	0	0	0	0.212998	0.453904	0.483524	0.875305	0.728873	1.16125	0.831831	1.62384	1.84956	1.31233
KY21.Chr1.1192	0.208558	0.433993	0.265783	0.430409	0.198989	0.56055	8.7122	5.8146	85.6845	83.2414	37.5236	38.7039	24.7216	39.4709	22.3405	19.937
KY21.Chr1.1193	0.090061	0	0	0	0	0	0	0	0.036768	0.249407	0.027948	0.208423	1.64635	1.64346	3.08987	1.9741
KY21.Chr1.1194	0	0.483732	0.613997	0	0.529237	0	0.226564	0.237843	0	0	0.7409	0	0.715974	0	1.77762	0
KY21.Chr1.1195	0	0	0	0	0	0	0	0	0	0	0	0	0	0	0	0
KY21.Chr1.1196	0	0	0	0	0	0	0	0	0	0	0	0	0	0	0	0
KY21.Chr1.1197	0	0	0	0	0	0	0	0	0	0	0	0	0	0	0	0
KY21.Chr1.1198	0	0	0	0	0	0.082176	0	0	0	0.172883	0.079709	0	1.81237	1.20036	2.66053	2.478
KY21.Chr1.1199	64.2253	66.1075	69.9305	64.9549	91.27	102.753	74.7456	77.6779	58.4526	69.027	33.7778	38.5177	42.2984	43.1642	42.6988	34.3745
KY21.Chr1.12	58.2297	68.0897	53.0632	79.0413	40.8155	66.8967	74.4568	56.7685	30.8187	26.5554	15.4082	11.046	15.8926	14.4433	16.2198	14.7115
KY21.Chr1.120	0	0	0	0	0	0	0	0	0	0	1.70364	2.67276	15.4159	7.90511	14.927	18.7862
KY21.Chr1.1200	46.2069	37.7863	42.0798	39.0471	24.1516	22.9202	17.0421	9.27098	9.17721	11.1587	4.90449	5.51459	7.47032	7.87157	9.93101	8.47986
KY21.Chr1.1201	37.0654	58.521	47.504	53.1085	48.3977	72.0461	71.7009	69.4329	23.9069	37.2218	9.88514	9.91221	8.52016	17.0534	5.90104	7.26551
KY21.Chr1.1202	87.2403	77.7733	93.8422	86.7967	84.5	66.9896	17.5415	29.6785	3.04508	8.11059	4.76241	5.71685	5.89513	3.91632	2.98066	4.74903
KY21.Chr1.1203	3.27789	1.9103	3.65648	1.91793	4.42577	1.0715	2.60456	1.48113	7.27484	5.78216	3.85689	4.59101	5.37364	7.73273	7.62664	8.85281
KY21.Chr1.1204	0	0.08238	0	0	0	0.082032	0	0.085325	0.627583	0.751236	4.41235	2.58861	5.4965	9.09649	16.7159	18.6596
KY21.Chr1.1205	0	0	0	0	0	0	0	0	0	0	0	0	0	0	0	0.054993
KY21.Chr1.1206	2.34944	2.25719	3.29331	2.14109	3.01309	2.66404	3.17041	3.13994	67.2774	37.9286	219.599	304.393	515.704	529.117	1173.24	1095.73
KY21.Chr1.1207	0.093651	0.115728	0	0.138294	0.062398	0.059204	0.245882	0.406127	0.957336	0.324344	5.35939	5.40747	12.8834	17.6308	13.9578	17.5716
KY21.Chr1.1208	0.117772	2.01632	0.154608	1.75449	0.080419	1.43813	4.3817	7.15177	10.3031	8.79497	10.1158	12.2739	26.113	40.1271	34.0421	30.4927
KY21.Chr1.1209	44.4613	57.1941	59.6708	56.7476	79.51	90.0093	98.4911	84.8554	74.5363	71.6769	61.3253	73.4782	115.046	119.531	121.759	124.886
KY21.Chr1.121	0	0	0	0	0	0	0	0	0.727186	0	0	0	6.35531	5.05595	16.9658	2.844
KY21.Chr1.1210	1.28226	1.1286	0.412602	1.44424	0.533296	1.10819	0.744662	0	1.32933	0.55228	0	0	0	0	0.518167	0
KY21.Chr1.1211	82.8722	87.2746	84.6283	89.5624	92.2767	68.2751	47.7464	59.1934	96.5217	97.4636	132.568	176.537	195.357	128.538	246.186	237.682
KY21.Chr1.1212	143.737	120.49	155.385	114.906	171.02	183.386	204.04	249.309	195.667	202.867	45.6802	50.0195	48.5031	45.5903	45.8769	44.6836
KY21.Chr1.1213	3.07977	3.02155	3.21719	3.03559	3.29848	3.41633	9.85138	11.0892	322.6	282.74	880.789	987.645	1037.56	1090.47	891.739	983.682
KY21.Chr1.1214	0	0	0.183625	0.047833	0	0.192781	0.270261	0	0.680369	0.188082	1.42652	0.832878	1.85643	5.79045	2.23501	1.57121
KY21.Chr1.1215	4.29113	4.84072	4.74171	4.40504	5.35225	5.22193	7.44043	9.80892	160.267	118.312	995.72	1266.88	1633.66	2037.89	1390.53	1579.81
KY21.Chr1.1216	0	0	1.77877	0	2.27582	0	6.62623	0	0	0	0	0	0	12.4816	2.1454	3.25028
KY21.Chr1.1217	0	0	0	0	0	0	0	0	0	0	0	0	0	0	0	0
KY21.Chr1.1218	0	0	0	0	0	0	0.324212	0.281404	0.338824	0.884876	0	0	0	0	1.01544	0
KY21.Chr1.1219	0	0	0	0	0.324305	0.304082	0	1.27645	0	2.18393	0.642051	3.37816	0.557042	0	0	1.17028
KY21.Chr1.122	0	0	0	0	0	0	2.40807	0.534152	1.79025	0.297677	0	0	1.52352	2.10117	2.95975	4.15994
KY21.Chr1.1220	0	0	0	0	0	0.623989	1.76608	0	2.976	5.62322	11.1292	0	25.7685	18.055	44.0771	38.598
KY21.Chr1.1221	14.0572	3.57521	16.5006	6.36827	17.3846	5.10386	1.83857	2.30714	1.37999	1.0543	0.23962	0.45635	0	0	0.058086	0.057296
KY21.Chr1.1222	0	0	0	0	0.117898	0	0	0	0	0	1.06952	0	0	0	0.049857	0.685226
KY21.Chr1.1223	0	0	0	0	1.51411	0	2.81799	2.50675	0	0	11.1689	19.1968	0	0	0	1.24206
KY21.Chr1.1224	0.042558	0	0	0.1297	0.056982	0	0	0	0	0.513056	0.880712	2.06839	5.95001	8.62661	12.5074	11.1221
KY21.Chr1.1225	0	0	0.224148	0	0	0	0.156966	0	0.486644	0	1.70272	6.32329	3.66992	9.90705	20.2085	22.0382
KY21.Chr1.1226	121.86	167.088	123.539	156.052	130.717	168.315	156.191	141.866	116.971	109.46	72.0245	92.4869	93.5629	81.2049	117.281	124.373
KY21.Chr1.1227	0	0	0	0	0	0	0.037664	0.055019	0	0	0.037246	0.082987	0	0.091666	0.10952	0
KY21.Chr1.1228	106.262	128.244	123.445	109.36	101.126	144.293	129.947	125.034	51.7046	63.9016	76.7817	113.33	44.456	84.4393	33.7844	36.6169
KY21.Chr1.1229	84.5597	106.975	99.5075	107.861	76.8261	82.173	42.4147	70.6703	29.3393	44.348	21.3358	24.5181	19.464	19.1724	26.3267	26.8202
KY21.Chr1.123	14.5052	10.2523	9.70506	11.7439	15.1064	7.16095	6.19008	6.46617	1.19108	5.4689	1.8394	0.449365	1.7129	0	0	0.250157
KY21.Chr1.1230	1.57459	1.49728	0	0.605708	2.43229	0.377741	4.73876	5.67	2.60932	7.59114	0	0	0	0	0	0
KY21.Chr1.1231	25.7278	36.2076	26.5345	35.7835	25.1244	35.1409	16.5469	16.0326	6.85149	5.51542	7.13081	4.91849	5.09365	4.56978	8.76305	9.37439
KY21.Chr1.1232	131.606	152.693	143.45	154.757	135.01	148.354	235.696	157.028	172.411	122.774	100.581	84.9898	62.3631	52.4242	62.9117	77.1862
KY21.Chr1.1233	107.569	109.784	115.912	108.715	124.938	112.58	111.106	107.911	82.7778	79.5302	31.1494	30.8467	23.5489	18.9853	28.6478	32.1244
KY21.Chr1.1234	28.7488	27.5448	27.9984	31.7556	24.2657	23.7095	16.5903	23.5595	9.31207	12.7652	6.2117	3.43547	4.79164	2.03786	4.87444	7.27894
KY21.Chr1.1235	21.0165	28.6255	23.8707	27.1371	25.7514	28.8117	23.8783	25.0488	9.91979	13.6998	1.66718	2.67483	2.39897	1.65343	2.75891	3.3425
KY21.Chr1.1236	63.2297	45.0461	54.5707	54.4474	51.0876	31.6538	34.8369	32.9141	13.7874	13.5476	5.86219	6.63498	9.89844	9.37051	7.91498	10.0376
KY21.Chr1.1237	47.0124	63.7481	59.0387	69.4062	90.6269	112.539	63.4509	84.688	35.8483	49.5023	20.4251	23.4176	21.4867	26.2081	25.0413	23.021
KY21.Chr1.1238	47.9895	59.5113	51.8042	51.5412	39.9557	45.6988	54.5207	50.5946	11.8646	14.8072	1.97045	4.80178	3.07486	1.94655	1.71611	1.21577
KY21.Chr1.1239	165.679	172.574	162.624	166.898	171.948	158.082	116.672	163.072	123.705	127.947	77.2818	73.6987	63.068	64.8689	58.5574	65.0115
KY21.Chr1.124	146.582	103.603	120.831	111.699	126.665	87.8797	163.501	110.923	85.2438	59.3161	35.2356	37.5241	54.7229	41.1052	44.7065	49.3367
KY21.Chr1.1240	0	0	0	0	0	0	0	0	0	0	0	0	0	0	0	0
KY21.Chr1.1241	74.7704	72.2465	73.5019	82.1294	77.7889	87.3779	131.928	121.018	87.6413	113.057	61.663	72.0175	50.3199	54.3674	39.29	35.3346
KY21.Chr1.1242	126.375	132.737	139.774	130.697	91.0893	90.3817	76.6633	75.6309	115.514	93.7555	96.5574	96.5394	82.6898	101.459	75.5005	72.0074
KY21.Chr1.1243	0	0	0	0.06547	0	0.084445	0	0	0	0	0.174758	0.611526	0.299104	0.075892	7.80449	8.9613
KY21.Chr1.1244	0.120568	0.204064	0.043102	0.269891	0.082519	0.131955	0.309625	0.453727	3.64352	3.44923	16.8939	16.2203	20.4837	20.3113	31.9436	33.6075
KY21.Chr1.1245	0.032594	0.082031	0.084666	0.148248	0.066342	0.062429	0.11799	0.515687	0.807549	1.19982	17.7614	18.2276	21.586	24.5101	20.6649	27.0782
KY21.Chr1.1246	0.091234	0.108233	0	0	0.121726	0	0.277906	0.479414	2.51301	3.65011	1.39656	5.81265	0.61745	1.12417	0.640505	0.102598
KY21.Chr1.1247	0	0	0.457099	0.843988	0	0	0	0	4.20118	1.2384	1.52652	2.66131	0	1.37701	0	1.52608
KY21.Chr1.1248	35.9474	61.0288	39.6797	59.106	33.8582	51.0617	27.1044	39.8105	12.8742	15.467	6.43381	10.4253	6.12821	4.78407	6.8627	9.82196
KY21.Chr1.1249	8.07088	9.77794	10.221	12.5461	8.01859	9.22193	6.71341	6.49185	3.37094	3.05143	2.7064	3.11058	2.2387	2.34439	3.41968	5.43249
KY21.Chr1.125	0	0	0	0	0	0	0	0.140522	0	0	0	0	0	0	0	0
KY21.Chr1.1250	7.1271	7.04797	9.56007	6.66429	10.2673	9.33625	11.8301	6.26154	4.0778	4.52229	0.698447	0.792785	0.478984	0.52304	0.792155	1.32168
KY21.Chr1.1251	77.7567	73.2598	78.4048	81.3724	77.4635	71.4483	174.513	140.72	523.167	411.456	343.195	261.993	117.128	76.8628	56.551	66.1109
KY21.Chr1.1252	0	0	0.184877	0	0.240914	0	0.217437	0.432588	0.75297	0.482523	0.682999	0	0	0.565085	0.228545	0
KY21.Chr1.1253	0	0	0	0	0	0	0	0	0	0	0	0	0	0	0	0
KY21.Chr1.1254	0	0	0	0	0	0	0	0	0	0	0	0	0	0	0	0.260583
KY21.Chr1.1255	1.81526	3.51234	2.9375	1.94031	1.5465	3.06186	1.77416	2.52559	0.547242	1.66019	0.645429	0.371315	0	0.506475	0.969376	0.135316
KY21.Chr1.1256	0	0	0	0	0	0	0	0	0	0	0	0	0	0	0	0
KY21.Chr1.1257	17.3879	20.7043	24.5508	20.0998	31.5429	37.0288	35.828	28.6711	53.9257	44.5289	54.6223	51.9693	24.0768	25.699	15.792	14.6501
KY21.Chr1.1258	0.214236	1.08366	0.446313	0.144205	0.669657	1.45573	0.170015	0	1.51459	0.771312	2.58756	2.4946	2.64784	2.1352	2.73749	5.31444
KY21.Chr1.1259	8.28377	4.86993	8.71599	5.8678	13.5181	13.2076	23.97	9.05011	2.38919	2.04719	0	0	0	0	1.52099	0
KY21.Chr1.126	0.59121	4.31372	0.999349	0.64956	0.646218	0.632621	0.802547	0.906155	209.189	164.74	459.781	346.465	102.648	92.1164	95.3808	82.7066
KY21.Chr1.1260	0	1.64714	0.472175	0.433835	0.302598	1.66466	0.590937	0.541887	0.309389	0.304533	0	0	0.490777	0.842735	0	0
KY21.Chr1.1261	0	0	0	0	0	0	0	0	0	0	0	0	0	0	0	0
KY21.Chr1.1262	317.528	428.823	339.174	384.028	380.372	437.524	332.877	386.083	474.627	437.607	457.677	402.624	435.747	313.247	453.124	477.686
KY21.Chr1.1263	80.8413	57.7614	75.7721	68.5608	61.1825	58.8311	73.8614	49.4974	17.343	18.2579	10.2522	7.94651	6.21017	10.6603	8.91514	10.6643
KY21.Chr1.1264	0	0	0	0.166489	0	0	0	0	0	0	0	0	0	0	0	0
KY21.Chr1.1265	0.200407	0.123872	0.905889	0.296977	0.487327	0.293264	0.206047	0.444934	0.464414	0.415387	0.33594	1.50227	2.50445	2.58952	0.555337	0.359347
KY21.Chr1.1266	0	11.6834	0.216164	0.310061	0.209387	0.129326	16.4014	14.1128	1.24058	1.56685	1.92673	0.411138	1.45307	2.04693	0.452395	1.03344
KY21.Chr1.1267	0.277686	0.552141	0.06194	0	0.027338	0	0.759983	0.659747	0.283149	0.190853	0.757462	0.376646	1.82633	1.87611	0.993604	1.85834
KY21.Chr1.1268	4.16095	1.03667	3.70343	0.377333	1.95887	0.197099	1.78641	0.621464	0.795155	0.683937	0.645303	0.579734	1.04327	0.833491	0.842991	0.935413
KY21.Chr1.1269	0.315747	2.00977	0.639094	1.92743	0.702736	0.981857	0.856837	1.21259	0.242878	1.09653	0.517837	0.710976	0.826839	0	1.37817	1.6057
KY21.Chr1.127	0	0	0	0	0	0	0	0	0	0	0	0	0	0	0	0
KY21.Chr1.1270	0.044841	0	0	0	0.061568	0.057499	0.994397	0.941235	0.253373	1.84483	1.13539	0	0.204137	0	0.217308	0.05328
KY21.Chr1.1271	69.6134	73.2951	94.2887	73.408	78.7553	78.4968	156.5	94.1554	77.9119	76.7597	116.098	156.348	181.623	239.278	137.603	109.161
KY21.Chr1.1272	0	0	0	0	0	0	0	6.43215	0	0	0	0	0.47917	0	0	0
KY21.Chr1.1273	0	0	0	0	0	0	0.636225	0	0.170109	0	0	0	0.072946	0	0	0
KY21.Chr1.1274	0.110231	0.699484	0.45481	1.10077	0.562173	3.91051	2.35883	2.16667	4.62414	3.21855	1.45765	1.34164	2.9171	0	1.19631	0.668245
KY21.Chr1.1275	136.027	134.255	160.402	140.697	128.777	112.819	54.3998	65.6582	94.979	103.557	69.6338	77.805	54.2831	59.4115	43.8116	41.7864
KY21.Chr1.1276	29.049	29.9035	37.5063	32.8016	65.4046	71.8166	137.334	96.1657	101.4	87.8877	46.4194	52.8332	40.8733	39.7276	28.6628	26.0833
KY21.Chr1.1277	0.101943	0	0	0.158441	0	0	0.082731	0.02601	0.396782	0.402845	0.125318	0.222273	0.023426	0.063936	0.075458	0.024707
KY21.Chr1.1278	0	0.127656	0	0.177417	0	0.351564	0.260748	0	0.357194	0	0	0	0.285331	0	0.532953	0
KY21.Chr1.1279	16.4195	2.50812	14.5933	2.91196	14.1726	2.41374	2.47344	6.35478	0.832622	3.35249	11.9785	21.825	49.339	54.1803	86.5325	100.538
KY21.Chr1.128	0	0	0	0	0	0	0.312554	0.963508	0.169964	0.678038	0.104134	0.24514	0.601194	0.471251	0.17679	0.146155
KY21.Chr1.1280	0	0	0	0	0	0	0	0.482871	0	1.79952	0	0.224045	0.228182	1.55199	0	0
KY21.Chr1.1281	0	0	0	0.02144	0	0	0	0.198339	0.092796	1.76179	0.89823	0.237623	0.276864	0.114765	0.182914	0.288621
KY21.Chr1.1282	0.296328	0	0.072124	0	0.370495	0	0.676107	2.39832	0.578629	3.11848	0.888955	0.929496	0.336726	0.82813	0.776331	3.22874
KY21.Chr1.1283	1.41177	1.71025	0.975764	1.89024	1.39435	1.36482	1.68964	9.08142	1.83477	7.45685	3.81058	3.85988	1.16657	2.82382	1.82088	7.45736
KY21.Chr1.1284	0.21561	0.335941	0.282724	0.324811	0.210204	0.476211	0.670467	0.455018	12.9901	21.0597	28.7267	58.7756	54.971	43.2792	64.8069	67.9642
KY21.Chr1.1285	0.156709	0	0	0	0	0	0	0	0.790583	0.696042	1.22058	0.608712	0.94169	0.567265	1.04609	0.843012
KY21.Chr1.1286	18.9137	34.2463	27.3596	31.349	36.6949	40.3009	34.0681	27.0588	80.7013	73.9379	88.9783	100.76	53.4398	80.6941	64.832	62.8944
KY21.Chr1.1287	53.591	54.0472	27.5101	56.279	56.4937	75.8854	111.163	89.3585	82.0511	86.3068	42.3484	40.9142	23.4447	24.1088	18.1559	19.8938
KY21.Chr1.1288	14.402	18.2111	17.865	19.8053	16.9653	16.8285	19.1272	14.1913	16.09	16.087	18.4452	17.3426	18.5856	17.9101	16.5254	17.1818
KY21.Chr1.1289	154.39	150.681	139.878	151.672	95.7189	97.7988	56.0267	72.5126	24.8331	44.2901	26.5554	32.0797	19.7384	24.6243	21.8797	24.6812
KY21.Chr1.129	27.1472	34.7069	28.1543	33.7685	13.2128	18.6725	10.4686	9.72855	15.2133	15.4204	20.3071	19.7373	20.4681	16.5055	12.6331	11.502
KY21.Chr1.1290	156.647	162.446	162.833	171.263	149.453	129.409	77.1043	87.849	45.0893	48.198	34.0881	37.3712	30.1435	28.6715	33.1688	36.2411
KY21.Chr1.1291	45.7215	25.5177	59.0459	25.6221	61.4902	19.4739	13.1571	0.648499	13.3873	5.63825	15.6681	21.227	14.26	11.1916	18.622	24.8535
KY21.Chr1.1292	35.3262	46.1981	36.3947	45.3053	27.3502	28.5026	37.6875	37.3591	10.9127	10.5179	1.99056	4.83108	0.83748	3.21398	2.33934	2.90334
KY21.Chr1.1293	68.9094	82.945	62.5884	86.7643	69.2624	82.3579	73.7776	72.3487	25.0385	33.9865	9.60631	10.0332	4.68551	5.28527	4.22755	5.26593
KY21.Chr1.1294	0.334198	5.05517	0	0	1.2682	1.5665	0.420373	2.00191	0.832652	3.1224	0	0	0	0	0	1.44296
KY21.Chr1.1295	132.602	91.8971	153.239	119.613	98.6443	60.6995	18.5014	52.147	21.5183	52.2559	44.6367	43.5056	29.744	23.8404	23.7541	26.1013
KY21.Chr1.1296	65.9452	74.3862	78.1672	74.7714	99.4787	93.2888	51.3174	67.6006	38.7398	60.4627	42.7034	41.8736	26.2684	25.7881	23.8776	27.3288
KY21.Chr1.1297	74.6631	78.0864	88.3436	89.1145	111.867	122.433	170.839	177.741	1492.65	1411.44	997.109	857.955	410.85	383.733	550.481	656.781
KY21.Chr1.1298	2.26454	3.33051	1.45948	2.5024	2.21441	2.70458	15.2974	13.1054	40.7807	30.3026	74.626	84.4463	90.7136	110.977	34.1244	36.7605
KY21.Chr1.1299	0	0	0	0	0	0.691095	2.19633	3.41899	0.792114	0	0.695324	0	0	0	0	0
KY21.Chr1.13	0	0	0	0	0	0	0	0	0	0	0	0	0	0	0	0
KY21.Chr1.130	96.9292	124.168	106.803	116.573	103.889	135.432	130.237	168.803	133.971	146.735	65.182	77.3834	69.0407	78.3285	56.6	50.1305
KY21.Chr1.1300	86.5173	71.6658	90.792	72.0401	98.5226	70.6996	89.8249	68.6114	142.998	128.968	75.2857	66.8194	50.0995	49.3875	35.3645	33.2908
KY21.Chr1.1301	106.148	120.834	122.554	117.285	139.937	171.72	222.739	227.39	188.927	187.615	63.5837	73.6671	79.462	79.2215	74.9272	58.7729
KY21.Chr1.1302	26.2376	26.8113	24.894	29.8828	19.4196	23.5067	10.3703	10.1037	3.23338	4.2911	7.6285	11.6693	6.01207	5.71585	5.26382	2.31467
KY21.Chr1.1303	20.5449	22.0146	33.2424	16.7865	39.5731	52.0348	34.3397	39.9739	24.0222	26.908	25.9605	34.128	29.1173	55.1926	18.8687	16.2846
KY21.Chr1.1304	0	0	0.081254	0	0	0	1.37553	1.18057	1.19734	0.912052	0	0.16689	1.0445	0.292792	0.745849	0
KY21.Chr1.1305	0.312912	0.745635	0.319267	1.20365	4.02863	0.737168	0.789793	0	2.98566	1.67651	0.384834	0	0	0	3.01944	0
KY21.Chr1.1306	38.4491	41.5436	44.2336	36.457	38.8862	37.0857	41.3514	36.6146	24.514	23.083	14.2031	11.4534	12.6465	14.8039	10.3546	14.5946
KY21.Chr1.1307	38.1704	37.7796	43.7363	39.9605	43.9767	40.2846	28.9082	37.0442	34.1313	52.7955	28.2096	23.3605	16.9584	18.4839	18.913	20.3284
KY21.Chr1.1308	122.338	118.03	136.907	126.131	89.1517	95.2686	76.1722	63.6077	111.522	108.848	60.4816	87.0631	59.368	38.4322	64.8527	88.0977
KY21.Chr1.1309	11.446	14.0086	11.2365	14.4897	10.86	9.73581	25.7732	13.0176	14.5029	7.21183	5.36491	4.6541	2.14536	5.11652	4.61803	2.79688
KY21.Chr1.131	0	0.149959	0	0	0	0.456497	0.261598	0.19579	0.054176	0.054663	0.373023	0	0.620442	0	0	1.52541
KY21.Chr1.1310	110.328	128.899	126.501	128.018	142.958	111.534	185.492	127.096	80.0787	74.7587	29.7256	42.9013	26.5318	43.1413	34.397	41.9745
KY21.Chr1.1311	0.102228	0	0	0	0	0.062568	0	0	0	0.072902	0	0	0.928615	0.527027	4.00372	1.5623
KY21.Chr1.1312	123.132	156.913	159.934	154.507	145.217	168.73	201.816	172.779	93.583	77.6647	163.351	174.855	117.499	194.719	265.634	297.797
KY21.Chr1.1313	0	0	0	0	0	0	0	0	0	0	0.327667	0.259728	0.046028	0	0.196912	0.387915
KY21.Chr1.1314	28.5917	28.7	32.2523	35.3684	30.8898	38.1626	63.2548	47.3487	16.9043	26.0436	11.645	10.4607	11.5012	8.82163	13.1156	9.93942
KY21.Chr1.1315	0	0	0	0	0	0	0	0	0	0	0.546741	0	0	0	0	0.104789
KY21.Chr1.1316	62.3108	70.1023	59.4337	67.361	62.5116	61.0634	12.8275	24.7508	12.2908	18.0305	15.0829	16.4272	21.9123	13.3139	24.3094	19.875
KY21.Chr1.1317	0	0	0	0	0	3.04082	0	0.770355	1.77433	2.68905	0	0	0	0	0	0.787948
KY21.Chr1.1318	0	0	0	0	0	0	0	0	0	0	0	0	0	0	0	0
KY21.Chr1.1319	0.039522	0.098567	0.163977	0.274958	0.210966	0	0.252893	0.342121	0.387079	0.054717	0.195172	0	0.413825	0	0.296794	0
KY21.Chr1.132	10.64	0.754307	13.9212	0.5165	14.3705	0.320266	10.885	8.91384	11.3213	12.4158	5.55785	10.4005	14.959	7.30835	10.9984	12.9853
KY21.Chr1.1320	88.5201	136.175	107.517	123.579	59.1836	67.2607	70.4233	52.0161	192.871	162.868	136.586	143.264	143.7	135.831	174.018	140.654
KY21.Chr1.1321	0	0	0	0	0	0	0.339364	0	0	0	0	0	0	0	0	0
KY21.Chr1.1322	0.250673	1.44989	0.054133	0.745461	3.4698	4.97107	3.2363	3.15457	11.2582	8.94047	4.98047	3.50138	4.15842	7.13409	5.43506	1.86828
KY21.Chr1.1323	0	0	0	0	0	0	0	0	2.94994	0.675607	0	0	0	0	0	0
KY21.Chr1.1324	0	0	0	0	0	0	0	0	0	0	0	0	0.310756	0	0.073023	0
KY21.Chr1.1325	0	0	0	0	0	0	0	0	0	0	0.042253	0	0	0	0.084285	0
KY21.Chr1.1326	0.34358	0.08606	0.141725	0.208785	0.185377	0.258252	0.152962	0.493829	0.289581	0.361782	22.2746	16.454	96.5547	87.2042	133.14	114.71
KY21.Chr1.1327	0	0	0	0	0	0	0	0	0	0	0	0.809323	0	0	1.6134	2.98265
KY21.Chr1.1328	0	0	0	0	0	0	0	0	0.700395	0	0	0	0	0	0	0
KY21.Chr1.1329	144.191	140.13	148.296	141.603	80.153	76.8149	53.6581	61.93	47.5974	70.533	62.1219	70.5702	113.856	175.194	83.3476	75.8471
KY21.Chr1.133	4.62207	4.76661	3.79725	3.6871	3.78121	3.86578	5.22644	4.19473	1.79697	2.80996	0.528666	0.701327	5.82837	4.41735	1.04034	0.841767
KY21.Chr1.1330	3.31281	3.63764	4.04805	6.23624	4.01672	2.88626	9.98229	5.64273	8.30307	7.88685	5.55131	5.6892	6.97344	4.04734	5.59415	3.70668
KY21.Chr1.1331	0	0	0	0	0	0	0	2.46722	3.80215	0	0	0	2.50002	0	0	0
KY21.Chr1.1332	73.9397	69.3448	82.6855	75.4951	78.8993	74.2446	43.6508	60.1101	132.848	122.901	77.5151	63.1652	66.3751	43.4308	78.0165	65.2747
KY21.Chr1.1333	68.4299	67.3666	72.3025	80.8635	69.397	84.4265	62.9114	91.6693	48.7444	46.5104	27.3257	23.2043	31.5482	33.425	39.9696	40.3013
KY21.Chr1.1334	25.8577	23.0531	26.4476	23.7161	29.008	18.9614	34.8315	23.2664	32.7304	24.5168	15.9555	10.4881	23.3284	4.07839	23.4935	16.3561
KY21.Chr1.1335	0.01372	0	0.014	0.013673	0.018242	0	1.1613	0.119387	4.57505	2.47082	4.58447	4.00762	6.49834	6.2708	11.453	15.7985
KY21.Chr1.1336	57.211	65.0697	64.7759	51.8505	56.0855	73.7606	100.906	81.4604	80.6	76.4648	43.9307	43.5486	42.6163	57.2909	28.0135	22.9188
KY21.Chr1.1337	67.1175	107.832	88.0109	96.182	54.4611	82.8689	31.1973	32.1503	22.6342	22.4361	34.807	34.4792	38.0704	60.1316	25.5797	20.9751
KY21.Chr1.1338	80.5517	86.3575	82.4781	73.7176	55.8751	80.9024	94.9562	87.0375	140.189	167.631	115.36	193.911	96.9511	147.947	66.5897	61.6102
KY21.Chr1.1339	0.721811	0.89277	1.27255	0.972585	0.06181	0.455136	3.83226	5.72546	1.45918	5.81005	1.96923	1.60991	0.416234	0	0.993315	1.56876
KY21.Chr1.134	0	0	0	0	0	0	0	0	0	0	0	0	0	0	0	0
KY21.Chr1.1340	0.687989	0	1.31513	0.372784	0.517498	0	0.133054	0.119942	0	0.134991	0	0	0.572274	0.20992	0	0
KY21.Chr1.1341	90.3272	84.1726	97.8715	79.2292	78.4745	83.9516	87.1735	102.346	43.1958	66.335	16.8016	18.7606	20.8095	19.3928	17.1433	21.6139
KY21.Chr1.1342	0.426811	1.61592	0.690103	0.108269	0.212479	0.148391	37.6782	22.352	32.4252	22.7959	6.17965	9.28321	8.57652	16.9423	9.05344	8.72687
KY21.Chr1.1343	0.057051	0.06654	0.28003	0.571866	0.286421	0.132872	19.4612	15.5769	30.6495	28.6844	5.86332	5.83311	1.99839	1.22157	0.253069	0.497187
KY21.Chr1.1344	11.5419	25.8459	15.0809	28.3088	12.9918	24.0569	17.7124	19.1511	6.34968	9.05576	15.6597	16.6252	53.5988	42.3129	45.4467	39.4954
KY21.Chr1.1345	44.8816	63.0043	50.0084	67.9398	47.2488	52.0582	47.0061	61.2651	45.5339	48.5127	18.5026	22.5772	21.5305	15.0105	19.3603	20.8981
KY21.Chr1.1346	9.70954	18.6313	9.47077	17.8359	9.19979	17.6708	14.0372	14.9637	10.0074	13.2716	3.9591	2.99271	4.45383	2.48179	3.93082	3.18428
KY21.Chr1.1347	179.524	188.534	169.667	167.578	177.312	159.204	95.8977	129.736	68.1031	87.5736	86.9271	130.833	117.978	160.149	131.178	157.139
KY21.Chr1.1348	0.383901	0.673059	0.319248	0.649522	0.460142	0.195383	0.925192	0.16217	0.584839	0.315136	0.240485	0.075138	0.407844	0	0.338548	0.248234
KY21.Chr1.1349	131.116	125.137	125.556	143.909	127.46	147.637	219.635	194.175	125.961	140.392	60.2494	67.0766	39.9316	38.722	27.4167	27.5148
KY21.Chr1.135	0	0	0	0	0	0	0	0	0	0	0	0	0	0	0	0
KY21.Chr1.1350	238.89	266.128	269.456	315.838	199.941	196.913	288.754	221.875	209.563	145.849	136.962	145.929	96.5141	105.7	106.544	94.7146
KY21.Chr1.1351	67.9596	72.625	76.7389	80.2755	80.3874	70.1445	62.2805	82.6124	33.1027	44.0908	16.5228	17.0732	20.9454	23.8141	22.6183	20.6274
KY21.Chr1.1352	0	0.026799	0	0	0.037928	0.008751	0.423853	0.903969	0.445908	0.525719	0.170348	0.180232	0.153578	0.471247	0.132738	0.140673
KY21.Chr1.1353	0	0	0.424521	0	1.31002	0	1.89222	2.47918	0.561012	5.24028	0.256261	2.60433	0.463854	1.47372	0.491064	0.235643
KY21.Chr1.1354	0	0	0	0	0	0	0	0.168938	0	0	0	0	0	0	0	0
KY21.Chr1.1355	0	0	0	0	0	0	0.50196	0.5543	0.467426	0.367592	0	0	0	0	0	0
KY21.Chr1.1356	0	0	0	0	0	0	0	0.057195	0	0	0	0	1.08242	3.3039	1.10821	1.14755
KY21.Chr1.1357	0	0	0	0	0.044	0.041204	0	0	0	0	0.083578	0.370532	0.117801	0	0.124782	0.081909
KY21.Chr1.1358	71.0308	85.0624	86.2419	91.3959	81.6728	91.7602	61.2421	87.2863	30.3136	44.6785	12.3933	10.9545	10.067	9.93167	16.5884	16.7278
KY21.Chr1.1359	53.9776	69.079	52.2383	78.5069	51.4982	78.0734	103.719	77.2506	23.2794	36.3323	6.10989	5.22053	8.44651	6.79935	5.42688	5.37385
KY21.Chr1.136	2.14028	6.12227	3.59313	6.27264	3.03163	6.30765	2.13581	1.4919	1.43759	1.64404	3.01433	3.76179	2.31877	3.05705	1.57286	1.03618
KY21.Chr1.1360	26.1586	28.8453	22.8794	25.0641	14.6186	17.9253	12.7646	14.7519	9.53063	9.8352	3.42019	3.67339	3.36065	2.3169	2.72347	1.70322
KY21.Chr1.1361	37.8435	21.108	42.4478	24.3066	36.779	16.311	31.138	30.4367	22.7239	23.0254	8.80977	8.181	11.1788	8.86224	11.6883	10.313
KY21.Chr1.1362	166.672	229.67	169.378	224.423	171.406	225.967	290.684	275.748	367.502	326.618	365.597	424.002	483.263	454.263	673.654	718.248
KY21.Chr1.1363	0.538286	0.115476	1.35774	0.411083	0.633191	0.878052	0.380341	0.915911	0.828064	0.744325	1.74486	0.857641	8.21676	6.73588	10.8627	11.2426
KY21.Chr1.1364	57.2317	58.1936	59.7787	56.0604	77.8339	65.7054	83.7493	97.3075	90.9536	89.0695	33.8821	35.3136	24.7887	21.1478	26.3819	26.5523
KY21.Chr1.1365	33.0441	40.6918	37.9456	47.0919	35.8707	36.163	26.9498	24.6518	24.5882	16.9509	16.9008	21.3597	20.3586	10.1491	14.324	22.8322
KY21.Chr1.1366	0	0	0	0	0	0	0	0	0	0	0	4.70376	0.498142	0	0	0
KY21.Chr1.1367	135.309	162.912	157.232	127.246	148.707	187.526	179.597	197.901	253.79	273.256	101.621	111.297	78.5872	86.6442	49.2958	43.3529
KY21.Chr1.1368	17.586	16.0961	23.3939	17.298	16.4284	17.6332	15.6412	13.9595	4.11756	3.13973	0.366788	0.341127	0.513944	0.142194	0.347829	0.057732
KY21.Chr1.1369	6.79221	4.59061	5.92674	5.1856	6.5223	6.54617	11.461	4.27909	4.55583	4.0789	0.746757	0.994078	2.00816	0	1.95047	1.45279
KY21.Chr1.137	0.707986	3.38007	0.109157	0	0.070487	0	0	0.362214	0	0.158305	0.467582	0	4.13	2.1237	3.94419	0.773667
KY21.Chr1.1370	0.953071	2.21729	1.07388	1.13186	1.07016	2.76203	0.95641	0.935515	2.75641	0.10554	0	0.263537	0	0	0.383958	0.385161
KY21.Chr1.1371	4.9467	5.22372	4.44332	5.67881	4.02855	6.06784	5.11217	3.22801	2.00234	0.727332	0.549941	1.32429	0.799073	0.342973	1.24952	0.488321
KY21.Chr1.1372	5.24247	7.63466	7.87866	4.21438	6.13247	7.00371	3.06601	7.68083	14.6217	21.546	2.60985	0.982047	3.41817	4.15652	4.37564	10.5471
KY21.Chr1.1373	0.20392	0.623153	0.424917	0.132569	0.356795	0.510085	0.631713	0.469372	0.09141	0.57093	0.299301	0.146165	0.397185	0.151205	0.293887	0.618954
KY21.Chr1.1374	0.201174	0.178277	0.145818	0.502464	0.108572	0.617187	0.154065	0.075212	0.084621	0.050813	0.202845	0	0.191133	0	0.204239	0.101604
KY21.Chr1.1375	3.10049	18.7023	3.14858	16.8053	3.46063	19.7402	23.6079	23.1196	13.7154	13.8078	2.2852	3.73838	12.2655	7.92511	18.0068	23.1576
KY21.Chr1.1376	56.9923	65.7239	59.5969	59.2002	67.9861	69.8051	38.53	70.6477	4.01334	11.2493	3.58032	3.10795	2.28422	2.23825	4.01938	2.77657
KY21.Chr1.1377	15.2437	0.165255	13.5088	0.40867	9.26303	0.549667	1.41482	5.89028	0.972653	1.54814	0.918631	3.18284	2.17279	1.35983	2.42961	1.18589
KY21.Chr1.1378	43.9536	41.0918	45.0352	40.3244	44.6192	45.0258	14.8498	25.159	12.9198	18.3444	23.5466	35.2281	35.1136	40.2621	52.2411	41.1439
KY21.Chr1.1379	0.094532	0.236805	0.249059	0.024376	0.094768	0.361056	0.466889	0.255646	0	0.094788	0	0	0.051901	0	0.109955	0.026968
KY21.Chr1.138	0.911379	2.56996	0.116706	0.573443	0.231651	0	2.84657	2.43856	168.733	133.925	59.5697	50.48	29.7288	18.2568	29.0146	22.4192
KY21.Chr1.1380	70.3491	72.9075	89.1809	74.4764	34.6172	19.6777	3.01512	3.44557	0.876819	0.899938	3.30176	1.77814	11.5615	20.4237	4.88276	4.19473
KY21.Chr1.1381	291.948	335.465	334.454	389.122	390.963	364.431	415.58	449.076	290.029	283.723	69.555	78.3412	63.6268	74.4083	68.5226	61.0725
KY21.Chr1.1382	0	0.098251	0.080319	0	0.10435	0	0	0	0.451737	0.210461	18.5189	18.9859	9.30528	8.00636	15.5852	14.8535
KY21.Chr1.1383	0	0	0	0	0	0	0	0	0	0	0	0	0	0	0	0
KY21.Chr1.1384	27.2264	19.931	27.6268	16.2554	42.4191	39.2133	33.3685	39.8217	12.8454	16.9141	6.99103	7.84914	9.22428	10.5758	9.42038	8.39979
KY21.Chr1.1385	58.7874	71.4068	62.6525	76.0463	57.8584	68.6231	45.0564	55.9365	8.14861	14.8454	4.04497	2.91526	4.0172	4.52507	5.34823	4.0659
KY21.Chr1.1386	4.43015	4.0481	3.66728	6.20992	1.91108	2.61437	5.2986	4.56229	4.63335	5.72868	4.45684	2.60638	6.75286	4.80447	6.40479	5.59286
KY21.Chr1.1387	88.1024	111.449	99.6116	119.391	100.634	113.504	117.019	108.086	108.012	104.419	59.3234	53.7934	43.7778	40.4934	60.8007	76.6197
KY21.Chr1.1388	65.2686	65.2255	67.5995	70.7245	68.0259	63.3196	28.0748	37.6443	12.5852	12.9986	9.77869	14.1678	10.7679	12.8159	12.8829	10.9117
KY21.Chr1.1389	0.260577	0.091228	0.154941	0.084089	0	0.215905	0	0.319033	0.356807	0.480271	0.634952	0.280182	0	0.094005	0	0
KY21.Chr1.139	0	0	0	0.253174	0	0	0.108837	0.099493	0.324328	0.0712	0	0	0	0.252852	0	0
KY21.Chr1.1390	0	0.18821	0.157997	0.322394	0.34062	0.65812	1.12414	2.05798	2.00225	3.41495	1.96654	2.16425	3.16588	4.88437	2.21094	3.90984
KY21.Chr1.1391	0.081427	0	0	0	0	0	0	0	0	0	0.12979	0	0.930055	11.9967	6.27673	6.83656
KY21.Chr1.1392	0.045091	0	0.036056	0.03499	0	0	0	0.08878	0	0.147989	0	0.170202	1.58769	3.78863	5.65467	5.65851
KY21.Chr1.1393	0.332493	0.156567	0.535097	0.601647	0.280585	0.436185	0.438022	0.948304	2.56439	3.16793	45.4478	99.4957	202.798	235.393	315.554	311.478
KY21.Chr1.1394	0	0.097834	0	0.078374	0	0	0	0	0.995888	0.827307	6.71274	9.04232	10.513	19.7139	17.9745	31.3219
KY21.Chr1.1395	112.275	148.907	129.649	153.665	115.261	137.82	99.8784	107.657	61.8602	77.1585	35.8891	42.1267	37.3874	42.8281	40.2656	43.1028
KY21.Chr1.1396	0	0	0	0	0	0	0.481939	0	0.312797	0.960908	2.86896	1.62791	2.81634	2.63324	5.49367	4.81895
KY21.Chr1.1397	6.4227	10.5099	6.27829	9.7323	6.45513	6.1523	3.04684	3.80257	1.13872	0.648869	1.86876	3.6929	2.24104	2.3714	1.83264	1.65507
KY21.Chr1.1398	0	0	0	0	0	0	0	0	0	0	0	0	0.858215	0	0	0
KY21.Chr1.1399	0	0	0	0	0	0	0	0	0.245092	0	0	0.304499	0.939315	0.836633	0.460215	0
KY21.Chr1.14	3.75463	2.56567	4.96256	4.87625	4.92364	4.39454	5.26823	2.04433	5.36427	0.798624	0.274242	0.117493	0.375248	0.348083	0.58311	0.176102
KY21.Chr1.140	1.10918	5.93146	0.822829	3.92115	0.322555	2.4895	1.06533	1.38781	0.655527	0.91449	1.2009	1.62387	2.26411	3.21177	5.00995	3.73674
KY21.Chr1.1400	0.096624	0.277146	0.289595	0.298406	0.049315	0.230383	0.475115	0.482543	5.40493	5.60362	7.95661	11.1701	8.58461	8.07565	4.00732	3.38375
KY21.Chr1.1401	127.779	138.673	117.669	167.57	132.314	171.716	224.917	219.658	194.243	173.326	83.1768	70.6158	84.4895	61.6615	80.1132	90.7091
KY21.Chr1.1402	30.9258	47.0381	38.1761	44.0054	40.5354	66.5544	55.9841	39.9531	94.8895	74.1451	51.3438	68.9811	83.5458	102.249	48.3136	52.5984
KY21.Chr1.1403	9.61156	15.8273	12.2535	15.2631	12.3706	17.9154	8.02716	12.2477	5.2774	7.55384	1.74183	5.2338	1.83439	1.09345	3.05629	3.15935
KY21.Chr1.1404	0.090573	0	0.023353	0	0.030831	0.057627	0.086762	0	0.127187	0.220241	3.62914	3.77393	9.45374	21.6122	15.3018	12.5203
KY21.Chr1.1405	0.121416	0.355486	0.173274	0.292965	0.329047	0	0.907283	0.848314	0.345263	0.661877	0	0.319182	0.141217	0.333979	0.35533	0.099833
KY21.Chr1.1406	75.1304	73.0838	89.53	77.0803	71.5746	62.7765	109.717	68.1599	109.712	94.6289	69.992	107.226	41.0828	44.7633	30.1495	39.4051
KY21.Chr1.1407	62.0987	87.5618	68.6668	91.5558	67.3353	66.0255	113.084	92.5815	130.27	133.42	31.4348	39.1929	23.9489	26.1465	24.4311	26.5539
KY21.Chr1.1408	64.8869	66.2853	75.2201	74.1829	115.932	105.57	50.0958	57.3853	49.4714	50.7466	42.1284	37.7124	62.579	45.3698	71.7449	70.0985
KY21.Chr1.1409	71.3812	96.1412	85.7416	78.5734	69.7992	114.358	75.7636	76.8192	50.3485	56.8507	21.2539	20.8637	19.0826	37.6044	14.1796	13.6715
KY21.Chr1.141	91.896	101.484	95.6567	109.697	77.1376	74.2699	28.2443	50.7504	22.4317	37.9464	19.2173	18.9171	16.5278	15.0387	16.5304	17.0364
KY21.Chr1.1410	80.8615	93.4285	98.5863	96.5092	102.288	115.278	131.38	144.773	124.271	149.373	79.3378	81.1194	55.2	48.4788	62.8718	73.0934
KY21.Chr1.1411	77.0366	80.3369	85.5393	81.2549	81.9261	109.707	54.7266	74.9941	21.009	24.9832	13.9366	18.3918	17.1749	24.062	14.1355	13.3584
KY21.Chr1.1412	0	0.033825	0	0	0	0.135636	0.729822	0.611594	1.2174	2.41686	3.19911	5.00783	11.5275	6.65563	14.0036	3.79395
KY21.Chr1.1413	0	0	0	0	0	0	0	0	0	0	0	0	0	0	0	0
KY21.Chr1.1414	43.6661	35.4646	54.0187	44.214	46.7628	31.3761	30.5816	27.715	65.3168	56.4631	43.0972	50.0602	49.1841	56.2194	46.1731	33.1005
KY21.Chr1.1415	1.42826	0.624827	1.61297	0.570666	1.43276	0.536757	10.6234	5.96063	9.4285	11.5383	3.19737	4.15754	1.26494	2.07529	0.870367	0.769226
KY21.Chr1.1416	13.2372	12.4723	16.0886	12.9372	17.4242	19.6753	43.7527	22.0067	21.2422	18.8643	20.002	23.5846	19.515	23.4527	8.50338	7.65849
KY21.Chr1.1417	147.434	144.319	156.426	127.996	81.7868	87.6502	92.3709	94.1999	69.2963	76.1679	61.0935	70.2241	69.4336	92.4175	49.0713	48.1743
KY21.Chr1.1418	1.2392	1.34888	1.3059	1.19244	1.18249	1.43362	1.54916	1.90861	76.1267	64.026	50.104	50.993	25.6483	29.6267	43.1122	33.956
KY21.Chr1.1419	0	0	0	0	0	0	0	0	0	0	0	0	0.386213	0	0	0.261057
KY21.Chr1.142	188.235	185.098	196.107	192.181	190.415	178.612	115.134	137.267	32.36	46.834	17.625	22.3092	21.9835	15.759	26.2151	24.7851
KY21.Chr1.1420	0	0.46358	0	0.745118	0	1.40345	0	0	0	0	0	0	0	0	0	0.474
KY21.Chr1.1421	53.8486	53.3227	51.3785	52.8163	19.6232	18.8585	13.1062	20.2059	7.43968	7.41993	2.01171	2.26554	2.91598	1.97497	3.64994	2.30083
KY21.Chr1.1422	171.155	129.662	192.947	130.11	162.567	121.517	59.9658	40.1015	31.2108	15.0045	23.1507	14.7614	29.3424	20.6968	41.2914	48.3854
KY21.Chr1.1423	46.5266	54.0536	49.6731	63.8498	55.113	58.5178	89.8319	67.8289	44.3358	40.4471	16.7348	17.816	12.9339	11.2485	11.4099	9.78004
KY21.Chr1.1424	0.196723	0.013886	0.101188	0.067003	0.242807	0.150505	0.136384	0.051809	0.426726	0.759751	0.310573	0.188749	0.747814	1.04643	4.78879	0.352495
KY21.Chr1.1425	0.005099	0.003843	0	0	0	0	0.003218	0.007346	0.029827	0.275948	0.050941	0.159069	0.182033	0.279028	1.40855	0.101435
KY21.Chr1.1426	0	0	0	0	0	0	0	0	0	0	0	0	0	0	0	0
KY21.Chr1.1427	111.628	118.391	119.562	116.49	107.034	149.342	156.033	176.289	79.5053	88.5743	45.3559	49.845	38.1621	49.1989	26.0519	29.704
KY21.Chr1.1428	0	0	0	0	0	0	0.060127	0	0.242828	0.220853	0.019612	0.962246	0.243555	0.29175	0.120528	0.020123
KY21.Chr1.1429	0.101384	0.210876	0	0.101466	0	0	0	0	0.719764	0.475344	0.738998	1.13671	1.4206	0.480723	0.950063	0.864428
KY21.Chr1.143	53.3038	82.8793	65.0468	83.9916	37.1908	73.6657	92.2248	75.6605	39.317	53.8094	13.5002	13.1679	9.24883	11.3199	7.66191	8.12684
KY21.Chr1.1430	30.0496	40.4858	29.2062	47.5613	33.0791	39.8818	34.3461	40.361	29.0098	32.9024	29.8713	28.9807	29.0739	41.7242	34.6827	23.2304
KY21.Chr1.1431	23.6071	20.8576	30.0107	25.6982	29.5136	33.4422	47.7997	42.1261	56.0516	39.7053	29.5326	32.7105	29.7373	20.9298	32.726	40.1455
KY21.Chr1.1432	44.5142	38.6453	46.4976	46.2518	62.7561	55.4187	69.0974	71.2857	41.7128	37.7473	19.8416	20.548	18.0768	21.0567	12.1163	12.9839
KY21.Chr1.1433	57.0693	75.1959	62.3034	79.2028	63.0613	75.2412	48.7254	52.3505	47.6536	48.07	15.0198	24.0449	34.7218	31.0879	39.4785	11.5373
KY21.Chr1.1434	38.838	38.7861	40.3974	39.9767	38.6371	40.0864	56.1598	49.1085	24.2773	22.3426	5.98822	3.79028	2.81661	4.15151	2.81662	2.71073
KY21.Chr1.1435	31.9051	28.0547	32.371	27.232	38.8996	33.5087	46.2249	38.0219	15.2833	13.7444	3.92902	3.56441	6.13928	3.90434	5.83305	4.55555
KY21.Chr1.1436	45.1313	59.6368	53.1406	67.4274	59.5188	64.778	40.9035	54.8031	26.8399	36.2417	57.8651	85.7272	33.6068	34.6845	39.4613	66.4215
KY21.Chr1.1437	57.6877	71.2092	77.4148	67.9634	76.8139	128.554	144.81	138.49	100.816	104.896	85.3207	116.514	98.4583	138.486	60.7222	58.46
KY21.Chr1.1438	0	0	0	0	0	0	0	0	0.131356	0.440618	0.279278	0	0	0	0	0
KY21.Chr1.1439	0.147264	0.164952	0	0.132295	0	0.819793	1.59982	0.357819	2.82682	0	0.317103	3.0091	2.03387	2.83107	2.22604	1.97031
KY21.Chr1.144	0.193664	0.244484	0.757481	0.153991	0.366007	0.097054	0.338875	1.25179	0.273127	0.695673	0.142997	0	0.179448	0	0.18758	0.046759
KY21.Chr1.1440	9.47595	4.41825	11.2488	5.13635	14.5218	5.46523	6.21117	4.96575	12.8008	11.7452	21.0489	18.1462	47.2919	56.8378	67.4811	59.5056
KY21.Chr1.1441	1.30942	3.65068	2.11672	1.61106	2.45218	1.52017	2.66807	2.78829	20.2289	11.0335	11.168	23.9403	15.905	14.0161	6.58766	5.26103
KY21.Chr1.1442	36.9748	37.5114	43.4504	35.7	40.6786	42.865	69.6365	70.1655	100.574	145.257	143.436	103.824	99.8256	67.0175	36.4353	46.6736
KY21.Chr1.1443	0	0	0	0	0	0	0	0	0.899156	0	2.38397	0	0.766672	0	0	1.63978
KY21.Chr1.1444	0.14755	0.265366	0.08725	0.105348	0.225915	0.02652	0.829917	0.256019	21.9533	23.3804	71.1536	69.1469	58.9388	81.9314	15.6129	10.2575
KY21.Chr1.1445	0	0.12425	0.198923	0.048553	0	0.060072	1.93004	2.02647	89.6584	126.445	51.1861	42.5966	23.3353	4.05577	2.19961	0.943869
KY21.Chr1.1446	72.8699	85.9507	83.1171	80.961	50.5283	50.2094	55.6012	50.9519	47.9625	58.7213	70.1585	65.4478	37.5922	44.1169	38.9266	37.5103
KY21.Chr1.1447	0	0	0.121462	0	0	0	0.148986	2.00505	0.33372	1.12264	0.288176	0.528696	0.413563	0	0.884004	0.145541
KY21.Chr1.1448	0	0	0	0	0	0	0.215759	0.361481	0.41817	0	0.146013	0	0.749342	0.421424	2.18594	2.08824
KY21.Chr1.1449	0.629119	1.3913	0.56939	2.60701	0.547783	1.21248	0.731425	0.990604	1.15577	0.81794	3.62641	2.59599	88.9201	39.5478	620.089	517.704
KY21.Chr1.145	1.14087	1.83111	0.957716	1.42332	1.46128	4.08946	2.87339	1.38832	4.14982	3.14304	68.8306	66.0649	67.7264	75.7284	39.8054	42.3492
KY21.Chr1.1450	18.6323	16.4528	16.8237	17.6573	12.3393	14.6696	13.2262	14.6198	7.91637	10.7147	7.87399	8.50628	16.0777	15.9749	12.3426	10.3492
KY21.Chr1.1451	35.7303	22.3672	32.3959	24.942	32.5664	24.4217	31.2368	19.8745	41.2224	34.9648	73.8601	93.8883	54.1465	47.9462	26.3839	21.237
KY21.Chr1.1452	110.211	111.916	113.456	113.628	74.19	73.3589	62.5595	82.0274	28.7647	41.5583	4.87463	6.16849	6.35649	4.78134	5.22092	5.25655
KY21.Chr1.1453	4.85882	4.8165	5.76486	5.42981	5.83779	4.42404	6.5604	3.45589	2.54895	3.01141	1.14591	1.85549	0.431703	1.16611	0.517565	0.791246
KY21.Chr1.1454	80.6576	81.6952	92.6684	107.996	87.8647	93.5877	115.494	102.484	60.2773	51.8736	23.3025	22.7997	30.3429	23.2657	34.5128	32.2941
KY21.Chr1.1455	91.922	122.047	92.0912	119.097	97.3281	121.85	39.6832	101.018	18.0096	32.0548	13.676	17.6138	23.1757	19.115	30.6572	22.9109
KY21.Chr1.1456	275.992	211.333	277.226	223.773	231.392	193.922	98.6536	91.3635	37.0164	43.739	23.1321	33.6412	45.7398	23.5009	42.3963	39.8052
KY21.Chr1.1457	137.438	151.842	140.108	146.319	112.691	123.958	97.9372	128.239	57.5746	82.067	28.0092	38.3243	32.2591	26.8014	27.3297	24.1478
KY21.Chr1.1458	31.2434	50.7771	29.5662	52.9874	31.0586	47.0254	37.381	45.301	84.1795	59.8856	75.5241	59.8531	66.3242	69.6632	49.6101	54.4085
KY21.Chr1.1459	21.863	41.6092	23.3939	42.9441	18.4561	31.3836	13.7305	10.6413	5.76331	3.9612	23.2843	25.2499	60.1609	56.9241	80.3085	84.2797
KY21.Chr1.146	0	0	0	0	0	0	0.031369	0.172266	0.061787	0.190078	0.028061	0	0.104281	0	0	0.163644
KY21.Chr1.1460	133.526	161.184	166.995	186.686	89.4216	120.84	138.893	150.765	79.7364	91.6487	64.1442	78.4357	66.5716	100.084	51.3271	37.6898
KY21.Chr1.1461	0	0	0	0	0	0	0	0	0	0	0.530746	0	0	0	0	0
KY21.Chr1.1462	153.911	146.23	181.442	157.649	204.504	165.928	160.446	187.364	150.842	114.081	86.8795	69.4348	89.0341	48.1848	92.1307	90.9629
KY21.Chr1.1463	0	0	0	0	0	0.203346	0.093943	0.096966	0.573273	0.32423	0	0.710037	0.274457	0	0	0
KY21.Chr1.1464	2.90748	3.46252	3.50317	2.41841	2.17286	1.70101	2.40151	2.52036	2.9959	3.31926	7.34627	8.06764	11.2793	10.3213	9.04312	8.04862
KY21.Chr1.1465	0.137055	1.46764	0.240797	1.04644	0.463569	1.02487	0.142028	0.112962	1.76729	1.27537	0.16998	0	0.321756	0.399858	1.03415	0.623964
KY21.Chr1.1466	14.1457	16.6863	18.5069	15.1978	13.4426	10.4082	12.3354	7.29784	3.44453	2.16222	0.495844	0	0.224001	0.099923	0.118695	0.46162
KY21.Chr1.1467	0.538106	0.578989	0.692666	0.469768	0.507092	0.586722	0.566342	1.05659	38.6019	36.5616	224.136	199.988	323.197	277.858	79.362	127.792
KY21.Chr1.1468	0	0	0	0.063565	0.043006	0	0.038853	0.039132	1.26236	0.727512	1.39937	2.04448	3.47451	5.84643	3.46087	2.6042
KY21.Chr1.1469	2.42228	4.32796	3.31053	4.06558	1.80513	3.63843	4.60165	5.33035	2.65513	3.88296	2.26967	1.44164	5.66651	6.02294	4.52296	5.02574
KY21.Chr1.147	0.943429	2.36582	0.5796	1.7486	1.65677	2.1932	4.32901	3.32368	32.2243	13.3693	32.7804	32.9457	27.06	28.7823	26.8744	20.863
KY21.Chr1.1470	135.504	165.376	145.389	162.982	175.547	196.37	192.747	231.584	139.052	166.756	117.959	132.043	123.918	110.389	107.853	102.547
KY21.Chr1.1471	1.05202	1.34895	1.66366	1.2589	0.609441	0.660175	4.12988	4.17538	7.74598	6.89621	6.25848	4.93124	7.23447	4.60484	6.77287	5.91144
KY21.Chr1.1472	0.017449	0.020435	0	0	0	0.12327	0.285858	0.044293	0.06656	0.410293	0.778973	0.679219	1.1844	1.13486	1.03308	0.989948
KY21.Chr1.1473	1.47319	1.58977	0.079843	0	0.104911	0.279807	1.75437	3.14092	7.00342	6.70414	10.5959	18.1599	19.126	16.4988	20.6642	19.3162
KY21.Chr1.1474	0.454879	0.550732	0	0	0	0	0.603296	0.273716	4.28216	3.71738	2.7615	0.996981	5.4483	3.20338	9.91077	9.98637
KY21.Chr1.1475	19.5451	23.2667	22.4422	21.8775	21.3796	21.9989	10.724	16.3594	8.84273	14.477	9.43079	12.4379	9.76628	8.60367	13.5829	15.5757
KY21.Chr1.1476	69.0094	86.9174	84.7986	90.6186	83.8105	85.1184	28.7984	33.362	18.1876	23.3116	11.826	13.8497	10.0609	11.3411	14.6926	13.2361
KY21.Chr1.1477	78.8125	78.9481	87.3203	78.2543	92.3199	89.8448	38.2751	66.9097	29.964	56.0393	15.1185	21.9961	16.4881	13.2687	17.1197	14.8796
KY21.Chr1.1478	139.3	160.149	169.742	155.674	164.536	174.971	149.523	145.1	125.888	127.768	86.3473	80.9259	101.152	75.1956	110.72	131.514
KY21.Chr1.1479	186.613	228.51	216.534	214.815	184.768	217.72	236.533	184.761	243.042	241.546	305.328	273.554	210.642	203.172	175.923	198.115
KY21.Chr1.148	27.1055	26.7097	28.4636	27.0528	21.014	22.7266	11.8664	17.7232	25.1217	24.0319	38.7951	29.8427	35.4971	45.038	22.1144	22.0674
KY21.Chr1.1480	0.142084	0.120061	0.130067	0.058653	0.276484	0.152351	2.17809	1.56681	6.62457	9.71086	5.2151	5.23564	4.10555	4.33377	5.64002	6.07788
KY21.Chr1.1481	30.7254	20.1658	32.9121	22.7576	30.9884	19.332	28.031	25.3841	48.8405	41.0244	18.662	23.2582	17.8651	13.2791	17.1453	18.362
KY21.Chr1.1482	61.0359	20.5338	70.7062	22.2956	70.8723	17.1612	70.3281	48.5789	26.9867	30.2895	24.0834	21.5406	21.5987	79.0881	15.9783	22.5334
KY21.Chr1.1483	0	0.355402	0	0.287066	0	0	0.541921	1.3921	0.568979	1.24991	2.9075	0.463046	1.38011	0.628268	0.29864	0
KY21.Chr1.1484	666.525	780.234	783.305	744.429	758.519	741.652	653.884	678.562	1154.95	1261.18	3102.18	1956.86	2275.64	1869.62	1378.09	2159.01
KY21.Chr1.1485	18.0533	26.7293	24.2547	25.9124	16.689	21.2304	40.1598	28.3852	14.5475	20.4288	7.1192	8.05754	5.20627	7.77668	4.65498	4.02244
KY21.Chr1.1486	150.818	209.199	172.602	177.697	149.972	153.946	115.882	148.143	60.7685	80.4899	38.5129	47.0233	82.7628	56.1864	256.219	264.374
KY21.Chr1.1487	0	0	0	0	0	0	0	0	0	0	0	0	0	0	0.304906	0.167962
KY21.Chr1.1488	0.687756	0.727485	0.544041	0.524202	0.51738	0.421206	1.61699	1.21346	47.0887	65.9052	16.2818	23.8585	22.2195	30.758	131.79	88.7819
KY21.Chr1.1489	0	0	0	0	0	0.03961	0.128026	0	0.215009	0	0.504968	1.04664	0.362464	0.304551	0.503534	1.28846
KY21.Chr1.149	71.3314	87.7113	81.7355	93.0419	56.5418	69.3828	30.5301	30.3675	15.26	52.1319	13.9899	60.953	23.5002	10.0068	28.1227	13.0443
KY21.Chr1.1490	0	0	0	0	0	0	1.73962	1.76974	0.90309	1.28185	1.2433	0.549252	0.701041	0.56561	0.529872	0
KY21.Chr1.1491	0	0	0	0	0	0.286371	0	0	0.323899	2.145	0	0	0	0	0.904128	0.602147
KY21.Chr1.1492	109.551	113.23	119.088	108.213	107.677	106.875	103.503	109.013	102.257	103.983	70.5475	69.3623	73.9258	89.4299	83.0195	88.7077
KY21.Chr1.1493	0.714698	0.345385	0	0	0	0.068708	0	1.71507	0	1.47985	0	0.29509	0	0	0.492161	0
KY21.Chr1.1494	0	0	0	0	0	0	0	0	0.193678	0.16493	0.522682	0	0	0	0	0
KY21.Chr1.1495	2.2777	0.188981	2.14073	0.306899	1.8516	0.124089	1.72482	1.54036	4.37081	3.85567	6.12269	1.0443	9.70853	2.15201	7.04187	4.06813
KY21.Chr1.1496	0	0	0	0	0	0	0	0	0	0	0	0	0	0	0	0
KY21.Chr1.1497	45.8629	33.899	43.792	36.2838	45.3751	35.0033	64.0116	65.8462	38.9188	50.3231	13.7756	11.8619	10.3353	5.95732	10.8083	11.5472
KY21.Chr1.1498	18.0138	3.18076	17.0207	3.0383	9.97683	1.08529	3.9395	5.24077	8.91526	9.5419	64.9697	77.7634	130.066	133.051	176.845	158.77
KY21.Chr1.1499	7.19978	5.48455	5.79627	5.87159	5.8008	4.57418	3.64996	3.90601	3.26423	2.70399	2.08376	2.85269	0.968567	0.930739	1.22409	2.02789
KY21.Chr1.15	17.6501	23.775	21.3572	21.2642	16.174	16.4746	6.07576	9.10906	3.52015	4.43538	6.58999	7.30215	10.9886	8.022	10.7563	13.8611
KY21.Chr1.150	35.1809	48.7027	34.12	49.4244	31.5611	40.6687	24.9546	32.3145	19.0943	29.8697	8.85633	8.61753	6.09492	5.78432	5.60405	6.23533
KY21.Chr1.1500	23.6012	21.7806	25.4112	23.9874	17.7349	17.1408	14.252	16.6521	5.77502	10.157	31.9182	47.4985	79.811	81.3807	111.944	77.5751
KY21.Chr1.1501	0.881535	1.06733	0.872072	1.48734	1.95668	1.32424	1.17486	4.61826	43.4977	52.7076	62.6544	86.8107	91.2786	108.829	108.5	101.347
KY21.Chr1.1502	0.6647	0.572848	1.30855	0.547577	1.26916	0.675498	1.3171	1.46514	3.21539	3.01583	37.056	43.6037	71.6342	72.2139	72.6298	66.5821
KY21.Chr1.1503	109.533	108.862	117.926	95.4182	122.985	117.042	112.823	138.478	97.0169	116.997	46.8378	52.1249	52.2631	65.9739	59.9534	65.9999
KY21.Chr1.1504	119.645	155.694	139.461	171.425	166.674	172.55	206.782	216.012	269.656	247.411	179.974	194.733	123.356	127.339	99.2341	104.796
KY21.Chr1.1505	3.99336	15.6779	5.67392	12.1992	4.95385	24.1181	12.1241	16.4864	16.9804	17.6397	27.6051	42.115	19.2531	25.5951	16.6841	12.2013
KY21.Chr1.1506	0	0	0	0	0	0	0	0	0	0	0	0	0	0	0	0
KY21.Chr1.1507	39.0901	40.1029	44.7425	41.8925	56.7962	46.5976	41.2448	66.8637	32.8542	42.2651	15.0805	19.4667	18.8302	10.6531	17.4964	17.5809
KY21.Chr1.1508	266.806	318.911	305.436	371.251	257.352	295.682	455.07	329.318	417.429	326.37	497.593	497.625	453.46	553.935	284.473	287.478
KY21.Chr1.1509	9.05845	2.49033	8.40299	3.84276	3.86409	1.13043	0.444081	1.13557	6.66545	6.23312	17.8071	22.3078	14.9305	25.5278	45.3025	33.752
KY21.Chr1.151	0.123446	0	0.042153	0	0	0	0.051293	0.050399	0	0.110768	0.241089	0.04508	0	7.2233	0.955627	0.049718
KY21.Chr1.1510	23.8072	25.2858	25.3548	24.9491	26.7951	22.4376	18.1644	27.1567	16.2853	20.4775	9.07858	11.5737	12.6413	7.39613	12.4984	17.4307
KY21.Chr1.1511	2.19318	0.966263	1.30593	0.41542	4.34341	1.01812	1.68423	1.04031	9.59247	1.16213	2.66074	1.91423	0	0	3.37161	0
KY21.Chr1.1512	34.4516	33.0406	36.2996	32.5842	35.2807	28.1127	20.132	24.9689	19.7864	25.1642	10.374	10.4997	9.37393	6.72552	11.0303	12.7365
KY21.Chr1.1513	17.1588	16.2623	21.8136	18.0187	11.8328	14.7118	8.10439	10.885	9.55887	14.0055	10.6021	10.9784	7.19885	8.98364	10.8264	14.3607
KY21.Chr1.1514	78.0544	55.4184	82.4285	58.3717	90.9314	51.834	99.9531	79.0126	62.62	57.298	18.8139	20.1911	19.4221	14.8145	20.0115	22.1169
KY21.Chr1.1515	0.836381	1.49154	1.24981	1.68661	0.654196	1.19549	1.47667	1.88843	0.49839	0.962505	0.173957	0.638002	2.23578	1.36319	3.44279	4.55799
KY21.Chr1.1516	1.41979	0.760782	1.69791	0.902424	1.98659	1.27822	1.25935	1.48808	0.817003	0.664962	0.460803	0.661351	0.45453	0.924396	0.845683	1.05973
KY21.Chr1.1517	1.83178	59.8647	1.75311	54.3006	2.76415	49.911	12.3839	60.2503	4.38183	27.2266	0.339492	0.061242	0	0.058922	0.072617	0
KY21.Chr1.1518	108.251	103.76	105.723	100.353	85.2433	89.5957	138.967	96.1256	51.461	46.992	22.5142	21.7573	23.0755	19.1199	21.5071	22.1649
KY21.Chr1.1519	19.5375	29.323	18.0606	27.3782	12.8028	22.8927	37.0542	28.4733	18.1539	23.4097	5.99396	7.77983	2.97886	6.06547	3.30714	3.091
KY21.Chr1.152	0	0	0	0	0	0	0	0	0	0	0.493275	0.263114	0.417768	0.363827	0.140489	0.144481
KY21.Chr1.1520	21.8839	51.8223	24.2309	52.5125	18.6671	55.0148	53.7562	32.9915	17.6929	16.2503	1.35698	2.71458	2.25287	3.4242	4.16437	3.70431
KY21.Chr1.1521	168.516	183.449	179.434	179.806	160.823	195.704	160.218	175.854	90.3979	89.4473	132.528	156.597	118.379	113.95	87.4867	71.4778
KY21.Chr1.1522	0.100803	0	0.104786	0	0	0.052039	0	0.12695	0.631546	1.73134	0.765681	1.86406	0.605532	0.511576	0.562772	0.430438
KY21.Chr1.1523	111.655	134.116	128.05	141.513	128.974	142.346	142.552	145.889	91.5882	115.576	57.1224	70.5541	57.9678	56.8434	56.6815	58.1858
KY21.Chr1.1524	0	0	0	0	0	0	0.486253	3.68836	0.528076	0	0.941362	0.846677	2.67444	3.10627	0	0
KY21.Chr1.1525	65.6741	111.798	74.5048	141.176	42.0546	61.4625	25.7299	27.2715	18.4368	16.9513	39.929	34.3375	17.628	12.1032	13.8211	7.41098
KY21.Chr1.1526	80.6667	101.283	79.8851	106.926	79.3562	99.5064	81.6365	103.462	144.309	145.064	153.061	179.643	71.709	60.7206	39.2473	41.272
KY21.Chr1.1527	101.229	112.726	126.162	116.883	127.711	119.874	95.6726	103.109	72.6939	80.5493	37.1993	41.7808	35.421	31.1442	45.921	58.1624
KY21.Chr1.1528	0.15075	0.063664	0.052455	0.177833	0.067804	0.065072	19.9532	9.71919	19.9134	18.4098	17.2639	21.9405	18.2158	17.3431	13.6709	8.44088
KY21.Chr1.1529	48.9713	48.6512	57.1866	52.6829	48.4889	47.6294	46.9791	54.9528	27.1175	41.7778	21.0249	16.0942	15.0799	18.024	20.601	17.9759
KY21.Chr1.153	0	0	0	0	0	0	0	0	0	0.060519	0	0.0496	0.304103	2.32444	0.371005	0
KY21.Chr1.1530	68.842	76.6572	67.8063	80.0116	45.7369	54.8787	26.2785	25.4188	19.9871	23.4697	21.612	20.2462	32.1915	29.3618	41.0127	40.6815
KY21.Chr1.1531	91.2956	104.796	99.5479	106.68	74.2073	88.3574	108.117	81.8891	84.8986	81.5688	81.7955	83.2696	74.0676	84.2083	93.8214	99.4849
KY21.Chr1.1532	102.405	134.526	111.62	132.059	97.8877	111.437	40.7981	63.1767	18.0291	27.983	15.1186	22.2154	12.3048	14.666	11.3872	8.18908
KY21.Chr1.1533	2.05741	1.09543	1.88032	1.90377	2.39419	1.51398	3.04773	2.55249	66.9638	60.5358	62.5996	72.8665	79.903	67.1348	122.356	142.569
KY21.Chr1.1534	2.44225	3.99581	3.4574	3.55723	3.38392	4.07135	199.233	84.0573	1525.62	1418.13	1832.63	1683.65	377.367	810.255	82.3137	57.0897
KY21.Chr1.1535	1.15217	2.92337	1.72828	2.53885	0.818935	2.39222	4.6628	2.97615	7.38179	8.00316	19.2647	19.5372	19.7071	24.663	15.3089	10.7146
KY21.Chr1.1536	54.1782	46.1967	56.6096	42.8582	46.0357	36.3605	34.3949	39.0309	11.7532	19.1993	81.4312	82.0327	56.6555	66.4798	42.4438	32.0626
KY21.Chr1.1537	0.399292	0	0.209449	0	0.538953	1.27434	3.02516	12.5363	0	11.5262	1.18106	9.66195	9.82745	8.91652	9.03259	11.3154
KY21.Chr1.1538	130.137	175.326	142.284	150.655	173.561	173.202	66.0069	74.5662	8.70016	10.4398	2.08336	1.72063	0.817434	0.479868	0.534099	0.794041
KY21.Chr1.1539	1.18594	2.36105	1.23699	1.45723	2.57491	1.55244	7.53338	5.14932	14.1963	15.983	8.65669	17.146	4.19172	10.2781	6.30791	2.89732
KY21.Chr1.154	0	0	0	0	0	0	1.51019	0.845367	3.70435	3.34463	1.85034	0.661876	0	1.0655	0.250482	0
KY21.Chr1.1540	5.96203	7.16857	5.95762	6.51354	1.83626	2.09567	25.273	15.5941	33.8906	49.259	19.0285	52.1037	19.6286	33.8731	15.474	14.9821
KY21.Chr1.1541	125.353	117.703	119.573	122.396	146.512	131.112	206.673	200.52	116.255	115.248	42.6244	42.7899	49.9209	49.4431	39.4203	46.3695
KY21.Chr1.1542	181.835	166.188	183.529	165.639	233.675	180.104	199.417	275.856	313.678	286.934	242.12	265.541	256.134	172.438	263.166	259.743
KY21.Chr1.1543	0.725106	1.12604	0.771397	1.03501	0.309122	1.17926	1.44809	1.15562	0.38547	1.22883	0.888863	0.612959	0.181228	0.045691	0.385251	0.385451
KY21.Chr1.1544	0.068261	0.043217	0.43751	0.129331	0.128112	0	2.0439	0.966085	0.852281	0.32852	0.995608	0.178224	1.08464	0.745472	0.520347	0.298526
KY21.Chr1.1545	105.132	125.339	99.0605	110.863	72.1638	90.6362	66.4707	76.8213	36.7327	53.0738	20.357	21.1568	20.2373	22.9415	16.7666	16.8132
KY21.Chr1.1546	0	0	0	0	0	0	0	0	0	0	0	0	0	0	0.837586	0.842666
KY21.Chr1.1547	0	0	0	0	0	0	0	0	0	1.99701	0	0	0	7.42593	13.1694	0
KY21.Chr1.1548	0.419195	0.091123	0.301559	0	0.324762	0.030705	0.397913	0.628274	0.81994	1.22651	1.17553	1.30534	1.9212	1.75632	1.12118	1.06156
KY21.Chr1.1549	63.875	73.8622	74.1702	70.6152	86.1985	99.5437	102.489	106.127	72.9329	84.3063	61.771	66.123	65.8129	59.8739	58.6376	67.1981
KY21.Chr1.155	49.8391	50.9375	56.6736	60.0993	64.1532	51.9012	97.1549	102.037	379.745	433.726	249.2	263.776	80.1856	152.212	39.7094	34.7707
KY21.Chr1.1550	119.55	138	131.624	166.032	99.6764	100.112	164.014	120.525	55.1033	54.7058	24.13	24.5782	18.3335	28.4428	28.2273	25.3672
KY21.Chr1.1551	99.047	68.3661	92.408	70.8759	47.2047	32.9759	47.8057	27.832	15.0356	13.3461	7.155	5.29932	4.80635	11.702	5.24742	7.71299
KY21.Chr1.1552	144.143	99.7405	145.137	113.236	101.008	62.3229	102.568	127.371	77.7886	110.238	26.4326	26.6848	19.1011	17.7193	17.5356	15.2243
KY21.Chr1.1553	111.178	154.516	125.694	173.052	128.771	89.7681	108.705	97.8689	199.583	146.329	351.193	361.402	277.386	270.816	131.996	142.089
KY21.Chr1.1554	71.2634	84.4733	74.2431	80.9159	54.3701	62.5839	46.106	69.9545	59.7904	83.0388	50.8811	63.8301	55.3539	52.9158	64.5393	59.9693
KY21.Chr1.1555	63.3291	69.2349	64.6062	78.2469	50.7962	62.3653	58.0153	58.2351	10.6715	14.0626	7.86793	4.40656	7.63229	4.67911	8.72057	12.6899
KY21.Chr1.1556	44.3426	50.9595	43.777	51.4028	54.7828	55.2334	27.7735	47.0375	13.4417	19.1131	5.08072	10.7762	10.0276	8.60788	7.68024	8.6526
KY21.Chr1.1557	10.4679	19.5019	11.0601	16.5486	9.11764	12.1703	8.79572	15.5023	5.20514	8.9144	2.09166	2.21214	2.48073	1.9082	0.801605	1.07563
KY21.Chr1.1558	0.078362	0.10205	0.105745	0.080038	0.165193	0.103077	0.289344	0.483161	0.916737	0.942569	0.227615	0.38744	0.094908	0.117319	0.335758	0.198717
KY21.Chr1.1559	0.294614	0.238136	0.286512	0.08772	0.212919	0.073938	0.221095	0.600915	1.40567	2.63395	2.34609	3.36089	1.50472	1.4901	1.39186	1.42236
KY21.Chr1.156	9.32	18.7175	9.24601	5.65375	7.58686	4.94741	3.53226	2.0755	1.55963	1.66321	1.94781	1.46475	1.11108	1.25014	1.618	5.9078
KY21.Chr1.1560	0.014606	0.037097	0.030876	0	0.039305	0	0.093778	0.10869	0.060899	0.161326	0.108631	0.128985	0.774146	0.451325	0.547339	0.054355
KY21.Chr1.1561	31.7783	42.935	34.7009	39.6998	33.9133	47.5337	70.5355	68.6489	59.9056	61.3791	27.4582	29.2969	33.3304	34.0314	38.8841	20.8819
KY21.Chr1.1562	215.802	185.925	215.937	181.564	190.384	165.748	389.22	345.109	553.343	376.106	685.119	449.344	707.256	295.403	938.994	966.904
KY21.Chr1.1563	83.7783	90.6856	85.7939	94.7374	77.3099	99.3845	101.563	108.116	128.378	121.492	73.9143	70.6887	91.0861	82.4065	64.0149	90.2252
KY21.Chr1.1564	63.8601	82.2489	71.2374	84.3409	62.8706	74.7222	77.2097	84.993	35.7771	43.3084	11.5934	12.9698	10.5279	19.7422	10.6185	8.45634
KY21.Chr1.1565	1.56394	2.52563	2.83442	2.07606	1.64007	2.26193	1.02298	1.98474	3.45697	2.97644	3.2111	2.49519	2.52156	1.75202	2.46097	3.19913
KY21.Chr1.1566	18.4593	24.1995	20.1302	38.068	17.4411	21.521	45.1558	18.5845	53.2547	17.9482	28.6301	17.6078	20.3739	19.7254	20.0535	27.9262
KY21.Chr1.1567	1.17461	3.28597	2.00973	3.67279	1.75688	3.5814	0.45397	1.11425	1.51435	2.17457	4.87784	1.74314	3.88944	2.33215	3.79746	4.05613
KY21.Chr1.1568	0.676762	0.40593	0.341137	0.023393	0.429236	0.546029	0.532	0.153173	0.106263	0.305332	1.29606	0.792689	0.132864	0.671904	0.611422	0.655253
KY21.Chr1.1569	2.41325	1.04293	3.78495	0.907428	3.92509	1.29473	2.18099	1.2607	2.61256	2.27153	1.63534	1.61006	1.12897	1.80456	1.22666	1.13144
KY21.Chr1.157	2.3892	6.47674	1.11609	0.527092	1.08917	0.348032	1.44187	0.901628	23.9648	15.0087	22.9449	20.964	31.5507	33.1992	48.2558	69.0323
KY21.Chr1.1570	3.51733	0.092366	4.70319	0.28127	4.0774	0.023866	0.984621	0.777814	0.945637	2.48635	0.30982	1.88578	1.10972	0.295686	1.284	0.439247
KY21.Chr1.1571	0	0	0	0	0	0	0	0	0	0	0	0	0	0	0	0
KY21.Chr1.1572	137.86	165.819	167.944	175.564	172.549	185.916	158.605	193.901	146.874	205.782	176.617	219.821	187.109	182.203	106.52	92.0592
KY21.Chr1.1573	413.682	430.494	415.091	442.883	473.404	551.576	767.38	649.965	1457.49	1309.38	1860.33	2193.66	1732.76	1225.95	765.652	575.467
KY21.Chr1.1574	0	0	0	0	0	0	0.32064	0	0.464036	1.27834	0	0	0.419554	0	0	0.710364
KY21.Chr1.1575	0	0	0	0	0	0	0	0.15794	4.8701	3.88461	0.794517	3.02293	0.289685	1.13101	0.309443	0.152225
KY21.Chr1.1576	96.5386	108.337	112.234	109.57	63.4722	71.236	132.602	112.94	76.6743	93.7819	43.038	38.6464	36.2115	43.5529	37.7695	39.9134
KY21.Chr1.1577	87.3637	127.255	116.631	108.101	53.3721	79.2436	23.6961	28.376	6.75091	9.93373	6.48127	7.91208	11.006	17.9626	10.9858	11.7422
KY21.Chr1.1578	0	0	0.158267	0	0	0	1.62472	0.810866	1.1596	0.973001	0.259163	1.04905	0.535262	1.89829	1.30179	0.12549
KY21.Chr1.1579	0.229529	0.82106	0.142789	1.01734	0.186352	0.546799	0.461086	0.770794	4.89096	5.11306	1.32076	1.64201	0.065191	1.00688	0.549075	0.607671
KY21.Chr1.158	55.1679	67.603	54.6313	61.7227	33.5496	45.7426	50.6171	50.6433	18.4257	31.304	13.6471	14.1238	19.78	10.5694	16.4514	16.3348
KY21.Chr1.1580	12.2579	14.2401	19.8356	17.0805	33.9078	37.3444	8.35846	7.70926	0.300617	0.416978	0.485915	0.159006	0.426637	0.526407	0.270526	0
KY21.Chr1.1581	11.6157	17.3735	15.3661	23.4034	3.64464	9.06139	1.06947	2.53022	0.976575	1.11425	1.90784	0.8187	1.29799	0.752552	2.18603	3.40977
KY21.Chr1.1582	19.0461	28.9753	18.1607	20.6293	40.5881	52.6734	36.6738	37.0015	8.64264	13.483	5.35747	6.22429	9.51547	9.59193	8.01417	5.82231
KY21.Chr1.1583	106.468	128.548	110.312	134.283	129.975	156.274	206.009	276.389	231.213	233.382	108.392	142.916	137.087	135.202	126.603	120.314
KY21.Chr1.1584	113.186	112.165	110.728	113.214	110.663	105.665	71.8297	84.9439	31.3662	45.1212	23.9122	19.0212	20.731	14.6699	18.5485	21.1237
KY21.Chr1.1585	336.448	279.146	372.579	318.777	372.398	327.861	496.288	375.054	567.629	445.704	512.234	459.561	505.905	323.258	488.748	502.529
KY21.Chr1.1586	0.495529	3.8585	0.171323	0	0	0	0.309944	0.041189	0.091724	0.092356	2.02509	1.28795	0.811561	0.402043	2.58043	1.6825
KY21.Chr1.1587	0	0	0	0	0	0	0	0	0	0	0.157976	0.157809	0	0.071366	0.05194	0.0756
KY21.Chr1.1588	0	0	0	0	0	0	0	0	0	0	0	0	0	0	0	0
KY21.Chr1.1589	12.0865	5.17059	14.8754	3.471	15.2462	2.73913	1.43234	1.05339	0.467682	0.557172	10.5892	10.0614	21.566	17.6389	22.5414	27.3847
KY21.Chr1.159	43.3466	45.8282	48.4702	38.3018	52.8507	63.4463	80.0427	90.2353	57.1427	86.8695	44.2802	50.767	49.6416	56.289	47.2634	49.12
KY21.Chr1.1590	82.5357	159.384	84.3377	157.466	28.9065	63.6369	25.1306	35.0809	6.687	10.8747	4.46706	4.88354	3.52995	2.18293	3.10262	4.28497
KY21.Chr1.1591	27.2484	36.0984	23.2491	39.3545	24.4258	20.472	7.97637	7.58012	7.49298	6.99405	3.98767	5.6542	2.63484	4.08662	3.52197	1.78191
KY21.Chr1.1592	0.595135	0.338938	0.81857	1.01421	0.593642	1.30525	1.19515	1.393	11.6962	10.1802	71.5985	61.7802	79.0926	74.1032	120.474	130.257
KY21.Chr1.1593	223.434	244.584	263.423	245.661	103.9	127.512	52.7034	73.0398	36.9187	60.4529	91.9588	126.868	70.2637	73.8544	104.755	106.773
KY21.Chr1.1594	1.10764	1.10225	1.07123	0.934624	1.29793	1.03292	1.20613	1.70526	48.2117	32.762	390.991	586.629	337.255	332.023	331.465	293.051
KY21.Chr1.1595	5.10622	6.38988	4.96959	6.38407	9.16364	8.07063	8.57924	8.87256	156.97	128.102	512.163	507.224	362.127	282.502	304.273	238.056
KY21.Chr1.1596	89.1426	75.9639	96.1847	82.2889	110.582	80.3353	110.995	118.966	92.5821	103.418	76.8583	78.1626	47.9747	45.63	31.5524	34.9131
KY21.Chr1.1597	51.1366	55.139	53.8443	54.4745	69.7503	66.108	71.9823	78.0155	135.583	154.347	118.828	129.26	56.1621	58.9642	60.4693	50.4429
KY21.Chr1.1598	77.3137	87.0903	88.1634	88.7379	144.843	132.285	126.293	169.49	136.292	146.224	72.4632	80.3052	58.046	34.0441	124.437	75.417
KY21.Chr1.1599	0.2098	0.41444	0.421804	0.136873	0.276949	0.382751	0.274688	0.416486	0.60025	1.33257	0.66133	0.26058	0.436328	0.85227	1.10753	1.2174
KY21.Chr1.16	0.122091	0.340956	0.125171	0.119388	0.081146	0.303749	0.601094	0.254534	0.456791	0	0	0.28943	0.411239	1.1903	0.475388	0
KY21.Chr1.160	19.2912	53.4495	19.3619	58.846	16.2183	65.5356	25.0987	27.2851	18.6702	24.1009	229.94	250.815	148.735	102.72	172.668	136.22
KY21.Chr1.1600	95.9723	90.1748	113.145	99.707	94.2032	81.4736	56.7093	47.8158	30.488	17.6539	17.6792	24.3871	39.4846	30.3841	45.4221	32.3337
KY21.Chr1.1601	1.77417	0.989151	1.46051	1.95263	1.81055	1.27896	38.3684	16.798	385.968	289.916	480.923	521.426	463.329	834.69	269.543	181.932
KY21.Chr1.1602	41.2816	66.6313	40.087	76.912	43.1502	86.0545	71.4417	63.0961	56.4297	48.4942	20.0013	23.8806	23.2311	13.3595	24.5287	23.3073
KY21.Chr1.1603	26.6078	24.2061	30.2083	29.2124	24.5113	23.3994	29.7559	28.2937	8.90517	9.97606	4.57145	5.61044	3.24446	2.35108	3.14518	4.37571
KY21.Chr1.1604	55.621	51.1676	56.5237	62.5429	55.6914	46.3253	97.4654	75.5422	54.5036	71.9058	51.5308	42.7704	52.5811	60.6317	50.5319	52.1618
KY21.Chr1.1605	0	0	0	0	0	0	0	0	0.463913	0.438572	0.062749	0	0	0	0	0.316345
KY21.Chr1.1606	4.03426	3.13246	6.43175	3.08074	6.9735	4.62608	14.94	16.3479	82.5007	73.5864	70.1518	62.6157	31.0066	50.4597	24.5609	30.751
KY21.Chr1.1607	0.07589	0.094828	0.157509	0	1.27774	1.2386	2.11367	1.14028	4.05778	2.07581	5.6432	6.61557	12.1146	5.7076	17.8987	19.459
KY21.Chr1.1608	394.44	411.38	410.698	431.658	421.066	464.184	298.848	424.72	181.106	195.944	184.497	182.373	266.124	231.024	247.88	240.048
KY21.Chr1.1609	32.0745	29.3922	28.571	25.8361	18.4457	19.1712	20.8444	26.8186	11.8366	21.3869	4.79434	6.85297	10.6877	5.14927	8.66871	3.50396
KY21.Chr1.161	0.414733	2.24308	0	0.279511	0	0	0.288761	0.177037	0.293909	0	1.088	1.00308	4.50085	1.80964	7.5524	8.5697
KY21.Chr1.1610	34.0114	42.0396	40.2049	61.2835	37.0508	40.346	113.749	65.1184	80.419	47.939	29.0303	22.1678	12.6657	9.30444	14.3542	11.833
KY21.Chr1.1611	39.5259	33.1954	40.4215	35.8813	41.335	32.9337	35.3609	54.9551	43.7606	40.4485	19.407	21.5807	13.9219	12.398	14.7326	16.3806
KY21.Chr1.1612	34.7821	43.5247	34.5518	44.4416	39.8562	40.3102	54.3548	46.8857	33.392	40.831	24.6469	23.7827	17.8605	15.1531	16.3761	16.4716
KY21.Chr1.1613	133.478	133.343	135.496	151.393	100.924	120.238	98.4743	98.3451	128.002	105.894	63.0527	73.4147	40.4562	29.9404	34.455	29.9561
KY21.Chr1.1614	13.8722	13.4472	13.5961	15.6272	11.876	10.5027	13.1336	10.667	11.6344	8.18185	4.75565	9.08605	10.5731	8.90003	16.5529	13.6852
KY21.Chr1.1615	0.552284	0.22622	1.40694	0.089349	0	0	0.485961	0.339847	3.16272	1.38151	8.32897	12.3049	5.94872	2.96485	3.26879	3.70364
KY21.Chr1.1616	0.065879	0.134223	0.358172	0.422409	0.286797	0.108418	0.72728	0.575148	0.437363	0.484885	3.32741	2.1989	6.33026	6.57335	10.2791	9.73584
KY21.Chr1.1617	0.04163	0	0	0	0	0.026672	0.026608	0.051944	2.02772	1.11768	5.26471	12.1633	5.22623	6.45272	3.01258	3.90222
KY21.Chr1.1618	0.631511	0.707669	0.319059	0.648678	0.575979	0.67431	1.19896	0.510788	0.878261	1.28924	20.7906	24.8056	212.468	184.576	111.079	167.778
KY21.Chr1.1619	0.136038	0	0.055193	0	0.036335	0	0.220313	0.068337	0	0.07634	2.11169	0.670749	0.811823	0.479473	0.10591	6.69621
KY21.Chr1.162	0.059291	0.077197	0.128738	0.154575	0.124901	0.274141	0.353222	0.26129	22.5408	23.3382	82.3551	96.8288	58.7256	61.8078	6.9756	6.40398
KY21.Chr1.1620	2.85584	3.28302	2.58007	3.91498	0.757482	3.54994	14.4492	4.02781	5.36075	4.0566	1.50133	1.83674	1.08241	1.79229	1.83522	2.64793
KY21.Chr1.1621	0.031721	0	0	0	0	0	0	0	0	0.133413	0.116898	0.210559	0	0	0.116032	0
KY21.Chr1.1622	34.9223	36.9877	39.5095	31.8532	39.1231	43.0115	88.9672	85.717	71.2925	71.6761	45.1851	44.3383	66.198	79.8605	35.1767	29.2031
KY21.Chr1.1623	1.13235	1.56658	2.6227	4.60223	2.26452	4.71263	2.79434	1.91725	0.788401	0.591044	0.537995	0.815172	5.03451	5.01401	0.392235	1.69053
KY21.Chr1.1624	1.02458	0.685177	1.59623	0.122807	0.079549	0.29752	0.146714	0.562493	0.279312	0	0.978248	0.650962	1.20794	0.171129	1.5974	0.948484
KY21.Chr1.1625	0	0	0	0	0	0	0.118801	0	0.627431	0.146325	0	0.215599	0	0	0.085488	0
KY21.Chr1.1626	1.54771	0	1.37565	0	1.05047	0.182847	1.63797	0.410243	1.09931	0	0.776509	2.05727	0.083998	0.423372	0.43968	0
KY21.Chr1.1627	0	0	0	0	0	0	8.21418	0	0	0	0	10.2263	0.884236	0	0	0
KY21.Chr1.1628	0.319573	0	0.370101	0	0	0	1.29006	0	0	0	0.199762	0.685537	0	0.070693	0.090933	0
KY21.Chr1.1629	0	0	0	0	0	0	0	0	0	0	0	2.84659	0	0	0	0
KY21.Chr1.163	1.7763	8.28428	0	19.0891	0	15.7057	0	0.723663	0	0	0	0	0.702866	0.724429	0	0
KY21.Chr1.1630	80.1251	204.366	84.145	207.612	60.9253	100.676	11.4293	6.16453	10.5236	5.75822	15.2183	16.2747	21.8861	38.6542	42.639	54.3621
KY21.Chr1.1631	150.613	180.403	166.301	156.69	150.952	165.408	159.313	120.188	100.285	98.1354	65.0231	74.5833	58.8737	54.8322	73.0666	65.4787
KY21.Chr1.1632	56.7055	57.5637	55.6916	67.3073	42.4126	50.6155	62.7822	57.0239	26.7182	30.3258	10.7516	9.53614	11.4617	12.6888	7.59362	11.035
KY21.Chr1.1633	64.1159	80.7248	82.2401	102.597	72.665	97.4576	25.7855	45.1541	8.80911	18.9625	7.56932	7.24087	10.3812	8.0633	12.9356	18.2082
KY21.Chr1.1634	10.1943	8.19401	10.2311	9.09746	11.7724	10.2807	8.87464	5.59224	16.597	11.868	10.9187	10.1945	14.8324	14.6003	12.671	13.3823
KY21.Chr1.1635	0.459498	0.952431	0.187141	0.357399	0.458561	0.525975	0.14656	0.349561	0.726961	0.469742	1.10885	0.576369	3.22205	5.45089	9.83244	8.62429
KY21.Chr1.1636	130.531	153.544	137.201	173.594	127.254	129.492	112.673	115.443	57.2352	47.435	30.0676	47.9375	32.8275	38.3572	49.6013	41.7982
KY21.Chr1.1637	58.1968	77.5853	62.5651	63.3902	54.8144	74.8865	54.4915	74.5546	59.1277	65.3646	46.7537	55.6678	33.3506	30.2204	26.8684	23.4356
KY21.Chr1.1638	0.113999	0.674443	0.459671	2.07723	0.285344	0.944158	0.319151	0.850278	0.754149	0.464986	0.404552	0	0	0	1.02568	0
KY21.Chr1.1639	47.2437	38.0748	51.199	42.4937	50.9357	42.8205	44.3596	48.0873	16.4238	23.9839	11.795	13.6694	10.26	9.99304	9.3458	8.20056
KY21.Chr1.164	21.7403	18.3249	22.9928	22.0674	24.8811	23.697	53.3076	31.5678	91.4214	73.4951	55.5323	64.2814	100.589	105.124	86.6781	79.405
KY21.Chr1.1640	40.3718	51.8901	54.423	43.3038	54.9318	58.3302	67.9468	64.3858	44.4102	52.8951	59.0514	58.3487	45.2065	46.8868	40.6801	52.7932
KY21.Chr1.1641	146.248	191.752	184.96	184.739	190.086	181.603	199.93	162.447	353.1	308.067	579.069	582.618	849.395	722.477	1102.69	1069.86
KY21.Chr1.1642	1.96319	1.07837	1.61621	1.22992	1.99057	1.66225	8.5308	3.90764	276.705	197.598	525.065	460.735	751.392	640.935	955.281	870.347
KY21.Chr1.1643	0	0	0	0	0	0	0.242967	0	0	0	0.819309	0.529617	0.112592	0	0	0.232604
KY21.Chr1.1644	4.40545	3.86727	3.93205	4.81386	3.71107	5.30699	21.1614	11.3886	543.913	560.375	1214.67	1013.29	1405.82	1064.95	2067.88	2051.34
KY21.Chr1.1645	2.74588	2.46786	2.77262	2.19415	2.49738	2.03989	15.6731	4.94449	367.153	307.052	751.531	759.29	800.12	722.431	1023.83	1020.71
KY21.Chr1.1646	30.2102	35.3243	33.1357	33.5248	43.4515	45.0427	105.01	89.0903	51.1383	40.3051	16.3149	13.6098	10.1674	5.73992	8.46498	8.05677
KY21.Chr1.1647	50.4703	86.1294	69.4706	81.1877	44.9207	65.8147	25.4564	31.9984	35.556	47.5419	34.401	25.6863	22.9862	17.7491	26.1982	29.7828
KY21.Chr1.1648	1.15812	0.280629	1.17087	0.441466	2.44835	0.358066	3.85193	2.48652	5.52583	9.23996	12.1936	10.9411	6.81433	7.336	6.28694	8.53104
KY21.Chr1.1649	60.7603	86.4502	71.2735	88.545	66.6279	74.8123	43.8669	57.1037	19.8017	31.079	18.174	33.7188	20.1867	21.5586	18.6014	22.819
KY21.Chr1.165	92.2155	96.425	91.0667	100.174	109.312	119.785	112.66	142.847	31.0407	55.2124	8.10837	14.6633	9.12257	6.96941	12.3093	10.1019
KY21.Chr1.1650	2.2874	0.936955	1.18622	1.00606	2.50605	0.693494	3.98882	4.90285	7.20415	4.70018	10.0211	5.15986	6.79018	1.53886	5.8723	2.95367
KY21.Chr1.1651	224.526	240.007	246.899	238.662	227.803	241.159	138.058	179.132	64.2609	73.2968	39.2624	43.5404	90.538	70.8532	116.248	117.713
KY21.Chr1.1652	0.293577	0	0	0	0.778422	0.349765	0.916592	0	0.626916	0	0	0	0	0	0	0
KY21.Chr1.1653	60.7036	69.2821	65.5017	71.8198	54.544	66.2871	26.5214	37.6858	42.662	50.3402	52.1375	52.7254	51.9732	38.7037	69.9427	68.6749
KY21.Chr1.1654	0.377139	0.18234	0.179812	0.029051	0.116275	0.073077	2.997	3.60328	0.528014	3.6358	0.935078	0.557806	3.53837	1.91076	5.83208	2.301
KY21.Chr1.1655	1.07422	2.99562	0.719497	3.38413	0.280225	2.88021	3.53229	2.3892	1.82924	2.86861	4.17528	3.63254	13.7994	5.26669	43.4004	40.7688
KY21.Chr1.1656	0	0	0	0	0	0	0	0.124328	0	0	0	0	0	0	0.123611	0
KY21.Chr1.1657	0.261057	0.460634	0	0.053577	0.143015	0.264055	0	0	0	0	0	0	0	0	0.715131	0.786559
KY21.Chr1.1658	0.246282	0.408471	0.085917	0.161084	0.307101	0.582005	0	0.040732	0	0.09138	0.204319	0.29308	0.271777	0	0.395903	0.566833
KY21.Chr1.1659	18.1578	22.7483	21.944	25.7845	21.8994	27.2245	22.3165	31.5073	7.4846	12.249	2.24391	3.64925	5.20147	4.45523	4.74207	2.69039
KY21.Chr1.166	0	0	0	0	0	0	0	0	0	0	0	0	0	0	0	0
KY21.Chr1.1660	56.8091	59.8972	51.3277	56.9307	59.2944	54.5144	52.2438	72.7355	21.7656	38.2548	7.00465	6.86165	9.60653	5.98644	11.7307	13.4375
KY21.Chr1.1661	22.5405	31.7454	23.908	38.8249	23.1313	27.7731	30.5961	26.0293	15.4958	16.1981	13.5197	11.3794	12.9106	12.215	17.1765	14.3387
KY21.Chr1.1662	30.946	29.7629	33.224	36.801	40.9636	42.8548	47.4676	53.3378	36.583	33.7555	23.6109	23.9607	26.5707	24.207	19.2139	20.6173
KY21.Chr1.1663	135.575	159.897	142.224	162.511	125.243	137.03	92.0176	146.549	58.4446	76.3432	44.6188	45.3746	56.1795	52.2329	54.5615	47.0435
KY21.Chr1.1664	37.886	48.4774	41.94	44.4798	38.2641	38.1665	41.2602	36.7933	18.8094	20.4948	19.5489	13.6014	22.6879	19.887	25.6911	23.4203
KY21.Chr1.1665	92.4655	105.846	99.6731	121.766	82.4126	92.2209	40.5596	47.3632	14.0379	21.1045	16.3136	14.0754	16.1742	18.141	14.1132	17.1183
KY21.Chr1.1666	0	0	0	0	0	0	4.22779	0	2.64038	0	1.40126	0	0	0	2.44575	1.92609
KY21.Chr1.1667	9.47629	10.9283	10.1501	10.5601	10.618	13.3492	9.32221	10.4778	6.82823	10.8651	8.39468	5.84653	5.5051	4.13208	8.21886	7.72626
KY21.Chr1.1668	0	0	0	0	0	0	1.06114	1.78149	0	2.96288	0.879219	0	0	0	0.229771	0
KY21.Chr1.1669	0	0	0	0	0	0	6.15009	11.8913	5.8633	6.00673	6.20835	1.47066	1.7881	0	5.6266	1.98377
KY21.Chr1.167	0	0.2204	0	0	0	0	0	0	0.050652	0	0.273062	0	0.419548	0	0.263641	0.218333
KY21.Chr1.1670	0	0	0	0	0	0	0	0	0	0	0	0	0	0	0	0
KY21.Chr1.1671	0	0	0	0	0	0	0	0	0.458072	0.557402	0	0	0	0.077983	0	0
KY21.Chr1.1672	318.275	322.474	375.863	348.123	334.851	344.793	354.258	370.08	527.382	451.357	300.155	270.791	214.067	137.67	121.156	132.559
KY21.Chr1.1673	5.93312	7.0155	4.36823	7.38947	5.41725	8.1617	18.0731	8.03942	9.25167	4.3681	5.3152	1.5806	5.28055	2.73126	3.4351	3.56934
KY21.Chr1.1674	68.43	69.6031	77.0846	70.7124	68.8894	60.3661	53.3459	61.6192	31.4581	46.9204	18.679	19.5152	11.4982	14.9899	15.4893	17.0262
KY21.Chr1.1675	0.285613	0.217462	0	0	0	0	2.88837	1.09793	0.360427	0.665993	0.226851	0.483911	0.213728	0	0	0
KY21.Chr1.1676	109.657	98.399	94.227	106.27	101.579	100.203	102.431	87.9625	59.2402	74.6163	51.7676	37.5375	35.5829	33.5085	40.7548	46.7278
KY21.Chr1.1677	44.847	47.4215	50.221	57.7887	53.7434	53.4097	78.3297	50.4421	46.7882	34.7614	17.2779	16.7671	10.3069	11.6248	9.40847	11.334
KY21.Chr1.1678	0.3743	0.911686	0.74022	0.344343	0.744507	0.265291	10.1753	5.99214	8.50543	4.35264	0.541795	1.15495	0.859688	0	0.062243	0.358036
KY21.Chr1.1679	109.19	115.786	113.96	116.312	118.943	123.561	136.473	156.143	127.871	168.487	125.762	118.613	96.2052	110.633	75.1598	81.6231
KY21.Chr1.168	13.62	17.5336	17.0803	19.981	13.0286	13.2454	8.82865	5.96792	5.84731	3.35885	1.27462	1.42127	1.57995	1.7751	1.62865	1.972
KY21.Chr1.1680	1.20253	1.33041	1.13929	0.623636	2.45135	0.88395	19.6126	8.71817	11.1941	6.21716	1.82693	5.7364	4.95749	2.38209	4.28371	1.86404
KY21.Chr1.1681	61.1387	64.175	74.5864	76.7518	58.8951	51.6044	53.2193	44.1485	18.3196	12.4763	6.29716	9.99754	13.094	7.17412	14.0538	14.3835
KY21.Chr1.1682	58.5385	81.0262	64.049	89.2019	92.9449	108.451	100.383	109.278	155.382	135.881	147.976	175.324	96.1718	96.4128	125.453	146.728
KY21.Chr1.1683	118.835	117.822	127.875	114.171	125.769	131.874	154.947	132.901	101.523	90.6825	42.4463	57.4371	50.0002	49.4501	43.827	45.3409
KY21.Chr1.1684	47.8935	46.7497	53.8918	52.7346	56.2189	50.1695	22.9078	42.5976	9.3875	18.8894	8.80638	10.0997	9.83451	6.06368	14.067	10.0468
KY21.Chr1.1685	15.4067	23.2559	19.7088	25.7144	15.4505	15.1938	10.0743	10.659	11.0631	8.93451	6.28844	6.0891	7.40006	6.09132	10.1628	10.6492
KY21.Chr1.1686	92.3259	82.0051	93.4525	91.5494	106.846	93.3911	86.469	78.4227	36.7148	48.8132	17.0346	19.5594	22.1965	16.137	21.7411	23.3867
KY21.Chr1.1687	16.0646	25.8745	16.8731	27.5048	15.7562	22.676	27.6774	23.8157	13.3702	15.1384	6.3082	4.51696	4.47281	3.03549	2.77066	3.65065
KY21.Chr1.1688	0.04446	0.115085	0	0	0.040211	0	1.13372	1.33401	2.9974	2.27824	1.36277	2.80594	6.82319	9.63545	22.1781	23.031
KY21.Chr1.1689	0	0	0	0	0	0	0.55958	0	0.608641	0	2.62589	4.44918	1.87963	5.35548	3.1347	2.64801
KY21.Chr1.169	107.249	101.465	109.214	109.889	102.732	86.5535	118.999	128.951	68.001	72.9201	26.0913	27.358	20.5495	17.7606	21.6577	20.9568
KY21.Chr1.1690	63.3734	63.7753	64.5597	62.3766	67.6841	62.4687	56.5405	62.0077	34.8673	36.8187	21.0606	24.0931	20.7309	16.8103	16.1786	17.3949
KY21.Chr1.1691	0	0.052007	0	0.123859	0	0.10448	0.135767	0.1723	0.28998	0.690402	1.26941	0.840257	2.15964	0.535434	1.36531	0.471047
KY21.Chr1.1692	36.5175	53.5598	42.5947	51.4618	40.7453	55.4732	38.8656	41.5554	25.9026	30.3559	20.3764	19.4375	18.5568	19.4837	15.3168	14.653
KY21.Chr1.1693	3.70662	2.86649	4.89872	3.65993	3.77997	5.4663	8.37473	6.15903	6.0675	4.14607	7.35239	9.99187	9.89648	12.6721	6.71196	7.1995
KY21.Chr1.1694	0	0	0	0	0	0	0.112018	0.052902	0	0	0	0.717948	0.098275	0	0	0
KY21.Chr1.1695	12.9903	9.76141	16.1188	11.949	10.9469	6.35546	2.26389	5.8282	1.19076	2.66857	0.30852	0.961761	1.82099	1.17487	4.36631	3.38219
KY21.Chr1.1696	4.43651	5.67066	5.13676	7.16433	5.5133	7.15017	8.79179	12.2009	7.85563	9.68055	2.61655	2.92906	2.53328	1.83276	2.83422	1.92524
KY21.Chr1.1697	44.5733	41.7448	42.4261	47.7034	50.9805	55.6132	37.736	54.2912	16.9979	20.6055	3.53143	3.2219	13.0808	1.60625	5.77916	3.33807
KY21.Chr1.1698	96.3062	104.506	100.173	103.604	74.2203	79.4285	52.599	75.4839	57.8372	66.6034	24.7538	30.6808	22.969	21.3818	18.0377	16.6991
KY21.Chr1.1699	3.94399	6.02952	3.45857	6.40367	3.91777	5.24505	3.60436	5.00084	2.2307	3.94803	1.49418	2.05655	1.20936	0.648477	0.94129	0.644486
KY21.Chr1.17	124.305	142.101	146.564	167.181	142.513	142.614	179.342	165.65	117.867	109.387	48.3778	55.0633	44.0503	49.8462	51.6784	42.1835
KY21.Chr1.170	0.815712	0.774589	0.174376	0	0.447887	1.26055	0.37312	0.996698	31.5231	57.4247	624.236	318.461	172.17	710.342	183.42	207.597
KY21.Chr1.1700	0	0	0	0	0	0	0	0	0	0	0	0	0.076977	0	0	0
KY21.Chr1.1701	0	0	0.103967	0	0	0	9.64972	5.1434	20.7579	14.9008	13.3019	23.7406	7.68268	4.85975	4.15866	4.0209
KY21.Chr1.1702	46.1391	54.5821	49.4674	53.8149	68.6809	72.7873	71.555	81.691	117.316	110.845	106.795	122.209	87.8139	89.2304	49.2007	41.2614
KY21.Chr1.1703	194.944	164.203	200.778	186.487	229.624	180.117	222.978	186.699	262.66	190.2	361.703	594.741	339.178	343.311	240.106	270.971
KY21.Chr1.1704	19.6583	29.8195	19.4915	8.91849	16.7628	5.85184	8.13587	5.57059	72.2009	50.5327	100.473	169.961	122.636	103.196	153.546	131.456
KY21.Chr1.1705	1.73846	3.88425	2.15636	3.13501	1.6843	1.64382	0.747004	1.25401	14.4193	14.5129	72.2608	94.5069	131.975	182.225	95.737	94.9959
KY21.Chr1.1706	6.04561	1.52185	12.2024	7.3333	0.651869	4.86161	6.0769	10.3555	7.84802	12.2983	9.64066	0.553105	5.44375	10.5879	11.787	4.50359
KY21.Chr1.1707	0	0	0	0	0.525808	2.44778	3.1883	0.489629	8.90193	6.27778	3.01266	0.835103	6.04084	8.35757	2.40979	7.71163
KY21.Chr1.1708	0	0	0	0	0	0	0	0	0	0	0	0	0	0	2.0811	2.22537
KY21.Chr1.1709	0	0	0	0	0	0	0	0	0	0	0	0	0	0	0	0
KY21.Chr1.171	670.753	686.542	700.457	748.023	711.196	746.343	664.596	832.651	928.024	1081.64	794.375	839.332	459.771	567.189	417.962	536.679
KY21.Chr1.1710	0	0	0	0	0	0	0	0	0	0	0	0	0	0	0	0
KY21.Chr1.1711	26.8766	1.56674	30.1893	1.26867	35.5735	0.77826	5.28619	1.8166	5.28568	3.13544	3.78369	6.97889	5.2295	4.52282	2.95867	2.58933
KY21.Chr1.1712	0	0	0	0	0	0	0	0	0	0	0	0.56158	0	0	0	0
KY21.Chr1.1713	0	0.06083	0	0	0	0	0	0.061292	0	0	0.237942	0	0.442084	0.258059	0.286097	0.111717
KY21.Chr1.1714	3.45983	1.40042	1.43873	1.43334	3.55144	1.04129	6.64347	1.85968	59.0937	33.018	87.2006	67.2154	102.156	113.787	121.201	118.064
KY21.Chr1.1715	6.51332	52.5844	9.36019	46.5362	4.93117	48.6655	50.5024	31.8092	72.4226	54.5144	50.3374	38.4219	37.1727	41.9363	37.3714	31.1126
KY21.Chr1.1716	79.0093	90.308	82.2408	92.8671	91.6103	73.6086	68.0517	84.716	68.2493	80.119	34.0062	42.8468	23.8481	34.875	27.3499	27.7086
KY21.Chr1.1717	89.5388	130.823	101.438	121.302	110.023	133.646	129.031	110.964	56.028	46.8547	20.0976	26.2995	31.1177	20.146	33.8125	24.394
KY21.Chr1.1718	5.64298	5.52147	5.08221	3.83203	3.84045	6.75737	4.17679	4.37541	6.42431	9.3194	245.779	372.107	1402.1	1131.87	4285.02	6080.53
KY21.Chr1.1719	0	0	0	0	0	0	0	0	0.374728	0.500779	0.11286	0	0	0	0.588315	0
KY21.Chr1.172	102.805	125.404	108.196	124.879	84.7053	135.4	204.138	178.184	203.966	195.599	188.148	225.62	218.351	299.707	164.062	167.897
KY21.Chr1.1720	0	0	0	0	0	0	0	0	0	0	0	0	0	0	0	0
KY21.Chr1.1721	0.682408	4.19168	0.326111	0.437008	0.16645	0.236739	1.3349	1.80533	1.69673	3.98173	1.58666	0	2.16862	2.53992	2.44658	4.90041
KY21.Chr1.1722	23.2448	31.0565	39.0388	35.2129	56.5958	74.0247	11.2999	18.4878	8.60709	11.5636	7.15794	6.22568	6.38244	6.64877	7.27779	9.9792
KY21.Chr1.1723	309.121	280.534	342.824	272.588	334.122	259.114	324.41	338.542	230.971	292.654	105.487	114.307	120.701	111.763	128.925	101.068
KY21.Chr1.1724	56.0076	59.054	57.5839	55.4394	60.6509	60.5132	108.716	84.457	62.2971	71.7937	20.1188	23.3598	10.0376	20.0525	10.7949	12.0155
KY21.Chr1.1725	52.2299	36.9454	55.4201	47.781	64.9059	53.8275	64.1673	88.7114	126.324	140.001	107.364	112.621	73.5255	55.1907	72.1217	71.1702
KY21.Chr1.1726	11.4962	17.4305	11.7331	20.0413	13.0799	10.7358	17.6905	20.2193	18.736	39.9964	26.8705	32.8155	30.3389	39.8604	31.3089	39.2877
KY21.Chr1.1727	49.5345	47.8673	49.225	48.8087	37.3336	40.3033	30.0453	18.2747	17.1003	11.7661	15.3001	12.6594	10.3522	12.864	17.392	19.0969
KY21.Chr1.1728	8.70333	4.70472	9.06335	5.62762	10.2403	5.36973	6.0629	5.10751	4.69354	6.80152	3.83554	1.98444	3.13796	2.8438	1.22757	1.7312
KY21.Chr1.1729	0	0	0	0.199016	0	0	0	0	0	1.10627	0	0	0	0	0	0.062685
KY21.Chr1.173	133.775	170.48	146.824	180.289	189.929	234.964	225.168	271.445	248.464	295.228	237.656	234.271	266.109	233.153	204.618	202.981
KY21.Chr1.1730	34.8221	36.1372	34.12	38.5474	19.356	22.304	20.1447	18.6249	11.7826	14.2309	7.13713	7.6605	5.12571	4.90026	5.20254	2.04627
KY21.Chr1.1731	118.576	115.466	169.403	134.45	184.199	128.667	165.373	141.32	412.322	302.829	293.51	314.58	328.253	311.102	338.969	427.432
KY21.Chr1.1732	0	0	0	0	0	0	0	0	0	0	0.190516	0	0	0	0	0
KY21.Chr1.1733	0.078969	0	0.116259	0	0	0.091554	0	0.100694	0.146968	0.271547	0.574912	0.371819	0	0	0.137055	0
KY21.Chr1.1734	94.3067	104.535	105.182	105.276	100.504	120.427	159.531	106.801	93.3547	88.1706	40.5074	49.0257	33.1905	40.4199	25.5978	29.4441
KY21.Chr1.1735	0.058881	0	0	0	0.080765	0	0	0	0	0	0.654546	0.806994	0	0	0.161205	0.975225
KY21.Chr1.1736	0	0	0	0.112974	0	0	0.052508	0.097414	0.848842	0.216599	1.08904	0.463646	0.354172	0.163537	0.565381	0.370506
KY21.Chr1.1737	31.092	66.0676	44.2915	65.4158	83.83	129.201	63.3438	87.3841	48.4588	57.4417	49.0959	44.4428	57.3391	58.4077	45.3804	57.0479
KY21.Chr1.1738	0	0	0	0	0	0	3.07728	0	0	0	0	0	4.33965	0	2.30731	0
KY21.Chr1.1739	0.106749	0.078582	0.043364	0	0.171216	0.079055	4.42758	9.92513	1.29283	2.4526	8.30481	12.0223	33.361	30.8793	46.2973	36.7689
KY21.Chr1.174	25.5269	30.5271	24.6617	32.119	22.659	25.6314	28.9192	24.1434	19.495	16.4049	7.93716	6.42505	5.93444	8.85335	4.98552	6.19036
KY21.Chr1.1740	6.97297	8.29497	6.61676	7.61198	7.24828	8.87741	9.37909	5.14711	2.91559	2.5784	4.58655	3.45044	3.47659	4.18264	1.47955	1.66514
KY21.Chr1.1741	5.21257	4.25325	4.76211	5.82741	4.69193	4.84846	10.2393	4.97611	1.54386	1.26526	2.36919	2.07373	1.86078	2.26614	0.690099	0.803359
KY21.Chr1.1742	24.0749	25.1899	16.9948	27.046	36.9031	45.2691	28.1113	30.3484	30.9135	34.3211	34.1213	50.9236	30.3548	28.8798	27.082	25.5667
KY21.Chr1.1743	0.517786	0.964344	1.75302	0.756186	0.607896	0.186439	1.73701	0.553505	6.00703	4.82189	7.22961	4.6403	7.60855	2.39521	6.1703	4.16774
KY21.Chr1.1744	33.9004	42.4425	36.6064	43.962	37.1805	45.6188	67.2827	56.5131	33.0046	39.4294	12.2536	15.3534	8.12835	12.1796	8.87034	7.71354
KY21.Chr1.1745	0.908994	0.765481	0.741994	0.977532	0.806786	0.658745	13.7331	6.58736	181.816	184	283.458	265.886	252.278	632.599	122.132	76.7282
KY21.Chr1.1746	71.0046	70.513	89.0704	78.0758	100.914	77.7017	98.027	102.291	76.2342	65.7423	11.9273	9.45214	15.968	13.7692	28.3405	16.8573
KY21.Chr1.1747	1.7394	0.280394	3.29422	0.416721	2.4554	0.483492	0.219976	0.33559	0.036555	0.205788	0.280196	0.249407	1.90789	1.48191	1.48911	0.407578
KY21.Chr1.1748	0	0	0.144756	0	0	0	0	0.086827	0.097609	0.582707	0	0	0	0	0	0
KY21.Chr1.1749	0.098748	0.184105	0.241919	0.092061	0.188627	0.128057	0.634234	0.353377	1.13065	1.46496	18.4067	34.167	45.7797	48.0665	58.9311	54.3434
KY21.Chr1.175	48.8071	38.2951	56.5562	45.4044	53.9644	45.4605	74.4584	107.186	57.8909	82.6153	22.2637	46.3927	30.639	26.1286	28.4146	15.3809
KY21.Chr1.1750	43.1385	49.4129	59.1069	60.9442	60.1798	61.1021	42.0651	59.5823	118.633	140.376	268.755	396.282	394.938	429.614	313.095	256.328
KY21.Chr1.1751	0	0	0	0	0	0	0	0	0.166586	0.16884	0.376337	0.534105	1.00615	1.66256	3.93911	3.35594
KY21.Chr1.1752	69.4628	92.8426	65.6572	90.637	68.055	94.3811	75.3835	52.7762	23.5447	20.6638	16.9646	14.6766	14.0965	9.8112	15.4192	20.5787
KY21.Chr1.1753	0	0	0	0	0	0	0	0	0	0	0	0	0	0	0	0
KY21.Chr1.1754	287.924	271.941	320.419	268.067	240.866	185.001	128.051	149.462	46.505	82.9254	24.8617	40.9154	23.1586	33.3414	23.3271	31.6266
KY21.Chr1.1755	10.4018	4.75236	14.9014	3.51199	13.4897	2.4559	6.7557	3.37593	5.6682	8.58273	4.29669	2.72128	3.05088	1.60156	5.42369	3.32692
KY21.Chr1.1756	0.138852	0	0.028045	0.159287	0.072637	0	0.309035	0.169665	0.109841	0.114926	0.035043	0	0.277494	0	0.134493	0.261918
KY21.Chr1.1757	12.2794	11.4257	14.8497	7.66173	15.7699	10.6875	14.0226	14.0683	13.0813	11.6263	3.6163	4.37863	10.162	16.8242	33.5188	35.1081
KY21.Chr1.1758	9.25891	8.81012	9.68762	10.1483	9.92516	8.51512	5.2352	15.4761	4.037	12.8876	1.77351	4.00992	3.84504	2.28683	11.0925	14.3884
KY21.Chr1.1759	0	0	0	0	0	0	0	0	0	0	2.44754	0	6.54476	0	1.92276	2.04281
KY21.Chr1.176	1256.07	1506.55	1719.84	1687.51	1164.06	1303.45	2747.13	1313.41	1501.51	847.86	307.618	408.332	214.459	337.055	276.432	318.355
KY21.Chr1.1760	0.355994	0	0.72709	0.340162	0	1.27587	0.89873	0.42558	0	0.474815	4.33961	2.34187	80.0647	56.7976	294.051	325.357
KY21.Chr1.1761	118.12	113.906	142.284	116.828	147.053	139.778	201.369	193.823	177.072	184.704	77.9294	81.35	74.3218	82.7288	85.9956	72.8027
KY21.Chr1.1762	157.187	193.234	176.237	205.592	186.476	210.041	186.534	162.466	56.3356	63.7363	34.7648	43.3793	36.3579	35.1197	32.0796	31.6667
KY21.Chr1.1763	0.462872	0.512118	0.421439	0.515017	0.515251	0.172711	4.33531	3.06768	5.43656	6.69006	2.84696	2.15878	2.03356	1.32969	1.1168	1.73204
KY21.Chr1.1764	296.174	369.733	344.115	372.577	357.411	409.807	358.426	453.359	736.387	718.568	358.316	393.426	258.558	246.422	213.59	177.653
KY21.Chr1.1765	0.218471	1.69688	0.578231	1.2831	0.543116	2.09168	0.63073	0.912999	9.31392	9.07999	46.3483	74.6708	60.3084	49.737	17.5014	17.2114
KY21.Chr1.1766	0	0.130854	0	0.257001	0	0.066184	0.414104	0.322123	3.06789	3.47686	11.7576	8.46018	11.6228	17.8289	12.4776	28.7578
KY21.Chr1.1767	0	0	0	0	0	0	0.103919	0	0.088315	0.095976	1.30435	1.18444	2.02549	1.24645	1.15269	1.80263
KY21.Chr1.1768	0.453545	1.25634	0.678244	0.823839	0.573053	0.820661	0.189147	0.541957	0.040256	0	0.180219	0.94895	0.163642	0.153208	0.034669	0.346677
KY21.Chr1.1769	0	0	0.703078	0.189703	0.600943	0	0	0	0	0	1.54591	3.41958	0.626686	5.22072	5.22991	3.48674
KY21.Chr1.177	29.6188	20.6426	27.5762	23.5901	28.3531	24.9231	26.0622	26.3622	9.36802	18.9639	6.14151	6.14678	5.28503	4.51229	7.28255	5.24584
KY21.Chr1.1770	0	0	0	0	0	0	0	0	0	0	0	0	0	0	0.899173	0
KY21.Chr1.1771	57.355	57.3085	65.1876	57.4312	66.0339	46.5048	40.516	59.9978	15.0269	22.6861	15.6836	20.3917	18.8927	22.3671	27.0924	20.3603
KY21.Chr1.1772	48.2005	87.6796	58.7848	98.0237	30.157	52.3794	52.0181	81.8225	25.4849	33.905	25.0668	38.0333	38.3289	37.549	58.117	80.7116
KY21.Chr1.1773	1.03977	1.36731	1.58889	1.5588	3.11884	0.47525	5.46536	2.12145	31.834	32.6526	56.654	58.7897	65.9131	64.3462	74.2137	85.0299
KY21.Chr1.1774	3.29958	6.02653	4.46378	9.57989	5.75689	7.51533	7.34173	5.46523	42.047	28.3429	83.0716	62.8157	91.0797	75.74	91.9026	104.18
KY21.Chr1.1775	55.2385	56.5714	66.0847	58.0384	66.9759	53.728	64.4019	61.1147	48.5974	43.479	18.6199	23.4451	35.7381	22.6131	34.9349	32.3553
KY21.Chr1.1776	0	0	0	0.066872	0	0	0.042628	0	0.462308	0	0.25135	0.114276	0.07881	0.603111	0.041897	0.124718
KY21.Chr1.1777	46.3356	47.1937	45.3867	53.4134	60.5714	59.337	27.5118	33.0545	19.7042	19.4177	26.2717	22.281	6.43709	7.06937	13.2855	21.1444
KY21.Chr1.1778	0.317803	0.380812	0.276554	0.085564	0.234167	0.165772	0.445113	0.392788	17.8926	11.447	51.3868	58.1623	100.567	84.7431	108.553	76.1754
KY21.Chr1.1779	0.344457	1.64191	0.408613	0.987196	0.534213	1.92171	10.1176	2.96247	69.8262	56.662	32.523	29.5289	23.3572	32.3005	17.8659	17.8043
KY21.Chr1.178	44.2881	26.7874	43.141	30.5688	37.309	25.9726	28.8227	14.7247	14.1018	6.32349	1.85988	2.29996	1.19075	0.654462	1.54138	2.13207
KY21.Chr1.1780	0	0.899483	0	0	0.645383	0	7.35115	6.36687	18.8158	44.546	13.5097	4.10701	1.12196	0	0.899173	0.295249
KY21.Chr1.1781	0	0	0	0	0	0	0	0	0.110031	0.224519	0.049553	0.21727	0.310623	0.215111	0.678558	0.362515
KY21.Chr1.1782	163.344	180.264	168.607	171.089	141.211	143.482	41.6876	58.9589	32.0023	44.2998	29.1518	39.3043	38.9533	45.7387	44.9524	44.7946
KY21.Chr1.1783	30.3214	30.7574	32.0574	30.5046	38.3354	32.8386	34.0316	32.6391	23.1643	24.9229	16.3296	18.382	16.5066	13.7805	25.1397	21.3435
KY21.Chr1.1784	86.3671	93.6479	94.2618	101.623	107.309	103.432	131.67	124.751	161.93	190.245	133.769	146.283	76.6951	87.7563	72.1708	75.9949
KY21.Chr1.1785	0	0	0	0.02668	0	0	0.312705	0.578421	0.225702	0.166728	0.034061	0	0	0	0	0
KY21.Chr1.1786	14.9127	16.8459	15.6562	19.2473	16.88	14.8124	21.4801	31.4915	18.7876	28.607	18.7097	22.9509	25.746	36.7811	10.4334	9.1194
KY21.Chr1.1787	49.6857	49.0502	51.1838	55.5637	44.4032	47.9177	51.2228	68.2331	42.4348	60.4834	24.1059	18.1224	17.3297	16.0187	15.9213	22.3458
KY21.Chr1.1788	10.8056	13.6887	14.7321	12.6742	13.3496	19.0173	6.81733	12.6715	7.79499	12.4241	8.65164	8.39814	9.26298	10.151	9.85738	8.81367
KY21.Chr1.1789	29.1529	35.6991	32.4827	42.3036	109.436	106.448	124.334	132.951	60.3273	73.4693	27.219	42.478	34.1831	27.0539	32.4897	31.4756
KY21.Chr1.179	0.362657	1.71589	0.250662	0.676309	0.435485	0.406615	0.443182	1.30276	1.92539	1.96482	12.5968	9.61659	7.89493	2.63623	14.4066	8.44083
KY21.Chr1.1790	192.122	181.123	204.889	209.054	222.814	206.099	218.041	265.289	272.005	285.415	247.582	280.946	207.244	233.013	226.268	288.065
KY21.Chr1.1791	62.8101	79.1952	75.8354	88.2985	79.3167	89.1123	153.294	121.442	36.046	43.4548	16.1111	19.2689	18.141	26.0774	17.0128	14.4747
KY21.Chr1.1792	35.9151	35.5964	37.7354	35.5234	41.6864	37.0905	16.5853	24.1343	14.5826	13.1354	11.7406	15.5903	18.863	13.3474	35.1858	24.6363
KY21.Chr1.1793	26.2042	45.0606	24.5644	45.4372	23.7225	63.2998	55.573	36.2818	52.4421	30.4983	16.9546	17.701	13.4427	11.2628	13.9317	13.3496
KY21.Chr1.1794	0.051355	0	0	0	0.138828	0	0	0	0.361257	0.297488	0.329891	0.223696	0.476527	0.684504	0.438113	1.10613
KY21.Chr1.1795	40.7612	47.1419	45.8084	38.5025	15.2517	24.2193	49.9644	38.6363	5.70884	7.46794	3.32098	3.06321	4.08618	6.42604	8.88401	8.77604
KY21.Chr1.1796	0.238058	4.73809	0.210701	0	0	0	0	0.352704	0.172156	0.621886	1.34558	6.10624	6.93085	2.94471	19.1162	12.0373
KY21.Chr1.1797	0.105794	0.043905	0.073293	0	0.04744	0	1.11537	0.696886	0.489899	0.436728	2.48845	1.45702	3.36002	4.57182	5.02494	4.75405
KY21.Chr1.1798	47.0959	60.4446	66.2382	56.0387	80.1097	141.459	157.921	173.561	157.115	172.995	121.916	145.01	127.666	224.681	66.9903	83.4641
KY21.Chr1.1799	0	0	0	0	0	0	0	0	0	0	0.052101	0	0	0	0.106139	0.105411
KY21.Chr1.18	25.2848	45.5439	30.1502	42.1622	22.0825	33.0265	10.7538	7.09098	19.5686	20.7543	44.3904	39.4252	55.9141	70.2633	76.999	89.7098
KY21.Chr1.180	160.739	195.584	183.021	224.72	173.299	206.553	260.128	213.761	218.261	189.982	134.391	99.1071	95.7411	95.9521	97.9099	95.3464
KY21.Chr1.1800	0.202238	0.084845	0.136895	0.27733	0.364493	0.258711	2.88437	0.350382	0.778447	1.41807	1.33055	2.35092	3.80031	5.46645	8.1844	5.08159
KY21.Chr1.1801	0.116154	0.092644	0	0.071891	0.39725	0.092895	2.0981	8.39304	3.25945	3.80164	0.670481	0.318468	0.08617	0.117076	0.04521	0.088511
KY21.Chr1.1802	91.3169	118.027	113.57	102.75	160.174	165.474	60.8883	102.402	27.2837	39.9127	41.043	41.4423	42.2193	31.9712	40.5628	52.3828
KY21.Chr1.1803	77.6785	87.5838	83.0814	94.0244	83.8638	84.7104	53.3105	89.235	33.1219	50.0353	27.2821	23.4908	15.813	13.0632	12.8718	15.6487
KY21.Chr1.1804	0	0	0	0	0	0	0	0.110452	0	0	0	4.28423	0	0.193607	0	0
KY21.Chr1.1805	2.16084	2.62039	3.45983	2.87403	3.18823	2.76851	3.65245	4.51315	12.237	21.2317	18.6048	11.0947	11.9217	9.09954	8.93112	13.4156
KY21.Chr1.1806	12.3353	19.1987	11.8861	18.4159	3.70441	8.07317	4.4398	8.43373	15.0507	18.3089	14.5188	14.0158	13.2333	9.18785	9.15739	10.8467
KY21.Chr1.1807	19.4907	11.208	29.922	10.9427	35.4804	13.2764	168.967	280.076	469.207	496.474	227.532	150.019	61.1048	11.7533	12.7545	21.1116
KY21.Chr1.1808	0.181545	0.022812	0.625639	0	0.170346	0.139413	0	0.068183	0.426271	0.453415	1.0957	0.243873	0.126573	0.571644	0.066914	0.442681
KY21.Chr1.1809	96.1851	100.627	94.4466	106.04	106.045	107.573	108.998	115.131	53.7651	77.8024	26.0808	38.6391	20.6944	20.3893	15.9737	14.5293
KY21.Chr1.181	28.2882	28.2658	33.3114	25.1753	27.5934	25.8606	37.9656	21.4179	14.488	7.76368	8.37179	5.58282	6.83087	4.01526	7.63432	5.71814
KY21.Chr1.1810	0.966444	1.38918	0.909265	0.836739	0.886585	1.33105	1.94929	1.66218	45.2424	26.2367	321.978	144.992	312.95	574.213	270.854	584.503
KY21.Chr1.1811	0.010753	0	0	0	0	0.041758	0.883061	1.14264	1.32156	1.30864	1.2008	0.486015	0.614279	1.5504	0.361169	1.64577
KY21.Chr1.1812	3.06023	5.89733	2.82186	2.46549	2.90897	2.41124	2.12888	3.41881	4.04226	2.00084	20.8659	63.5459	113.753	132.085	34.4257	13.5885
KY21.Chr1.1813	155.454	144.592	172.616	145.377	175.469	163.537	210.047	191.193	131.844	129.223	35.3026	45.7296	47.9261	39.419	41.0893	43.1388
KY21.Chr1.1814	0	0.123526	0.067685	0.160345	0	0.494546	0.083271	0.039515	19.1289	10.1305	6.65531	6.50856	7.84261	9.35873	7.25268	7.81158
KY21.Chr1.1815	35.6129	46.7253	33.445	44.896	44.4428	42.6123	75.28	56.6037	41.4225	63.642	44.2699	50.4015	35.5694	40.8136	28.1729	38.2155
KY21.Chr1.1816	190.65	163.749	202.495	188.238	209.024	180.901	178.28	220.164	170.19	187.794	88.2627	102.644	85.0927	58.5247	57.0339	54.0512
KY21.Chr1.1817	0.473604	0.771877	0.228755	0.582485	0.129867	0.649266	0.285242	1.05429	1.34211	0.941402	0.542752	0.484063	28.9558	16.5621	30.3419	22.0398
KY21.Chr1.1818	9.57207	16.6433	8.64476	21.7678	13.2563	20.0285	2.731	8.49342	6.31197	7.2331	6.53923	2.3923	22.0632	63.8817	81.7971	89.0482
KY21.Chr1.1819	0	0	0	0.17509	0	0	0	0	0	0	0	0	0	0	0	0
KY21.Chr1.182	17.0163	30.9011	20.6371	37.0987	26.0533	32.638	18.3748	28.8405	8.9761	15.13	9.90565	10.3038	13.2084	15.391	15.0111	13.5732
KY21.Chr1.1820	23.3969	24.904	24.1601	26.1895	19.7794	16.7247	22.3293	16.8555	12.9813	9.54726	2.9076	2.74957	2.75841	2.21518	4.52847	2.53975
KY21.Chr1.1821	99.1794	100.601	121.5	113.013	107.356	113.339	191.39	158.909	224.13	199.506	167.672	154.152	113.194	135.858	75.0472	68.3516
KY21.Chr1.1822	13.6959	23.1846	13.7311	24.7819	15.6545	21.5658	22.9189	23.6415	26.516	27.8433	8.48687	17.8859	9.11334	8.57742	14.8406	11.7567
KY21.Chr1.1823	37.558	16.5051	39.2434	17.0772	45.5375	16.3833	18.4424	99.3774	13.6222	66.1535	1.86321	7.0881	23.4113	1.45213	16.5188	1.31095
KY21.Chr1.1824	29.8324	31.653	26.148	32.8177	25.9253	32.4429	21.3456	22.5449	10.9976	14.899	3.50714	6.13958	4.01629	3.34495	4.62412	7.60703
KY21.Chr1.1825	0	0	0	0	0	0	0	0.218363	0.166571	0.577076	0	0.070711	0.148931	0	0.400102	0.236327
KY21.Chr1.1826	30.6052	45.6722	37.0501	37.5566	32.1803	51.2379	55.2839	42.2591	68.4172	58.6853	53.0909	80.2059	46.5974	57.0003	28.3647	24.4432
KY21.Chr1.1827	0	0	0	0	0	0	1.04531	0	0	0	0	0	0	0	0	0
KY21.Chr1.1828	0	0	0	0	0	0	0	0	0	0	0	0	0	0	0	0
KY21.Chr1.1829	0	0	0	0	0	0	0	0	0	0	0	0	0	0	0	0
KY21.Chr1.183	48.6456	30.4549	46.1741	34.1498	47.3014	33.2698	88.1422	93.9828	53.7278	69.9886	20.9887	25.3571	23.1957	20.5241	27.5476	20.6415
KY21.Chr1.1830	0	0	0	0	0	0	0	0	0	0	0	0.687925	0	0	0	0
KY21.Chr1.1831	106.668	105.989	103.822	123.414	77.4446	75.8834	102.822	103.576	39.5072	59.7854	17.5704	25.6564	18.0818	18.768	16.7046	16.7037
KY21.Chr1.1832	63.6393	66.1224	69.1297	72.4125	50.4634	56.6648	20.3479	23.7556	7.10086	6.43173	8.36791	6.96821	2.36425	4.41625	5.35502	3.71962
KY21.Chr1.1833	0.55896	1.51008	0	0	0	0	0	0	0	0	0.469988	0.411461	0.872478	2.47855	2.58081	2.83322
KY21.Chr1.1834	41.2827	68.3517	50.633	67.3454	96.6351	111.959	108.149	127.867	119.985	112.91	63.2551	83.9187	44.1093	48.8333	38.9113	42.9069
KY21.Chr1.1835	0.417022	0.260796	0.77437	0.216604	0.854983	0.532551	0.39342	0.794331	4.48716	6.13202	8.66129	19.3618	25.7649	19.0313	33.0776	30.1121
KY21.Chr1.1836	0	0	0	0.511399	0	0	0	3.90742	0	1.33134	0	0	0	0	0	1.94886
KY21.Chr1.1837	17.3946	19.5486	23.941	19.2936	18.7932	15.7809	8.67378	9.84685	4.28113	7.06713	3.02731	0.853673	5.22208	3.0871	5.56869	6.49047
KY21.Chr1.1838	2.40162	2.90022	2.57675	2.94866	2.021	2.65089	2.07011	5.81375	3.89931	8.51336	3.83245	5.31039	5.82571	5.87679	8.00431	6.22167
KY21.Chr1.1839	0	0	0	0.515851	0	0	0	0	0	0	3.25471	2.99098	8.12579	14.2757	31.9336	73.6161
KY21.Chr1.184	45.9739	43.7786	51.5551	49.9209	24.9972	21.3753	23.8278	38.263	33.4155	39.5241	29.4939	25.2232	35.3293	19.6243	26.6007	25.1182
KY21.Chr1.1840	80.0377	101.363	84.4539	102.785	82.8566	103.224	182.601	147.562	236.681	226.491	190.779	139.965	138.704	150.751	89.4284	91.8118
KY21.Chr1.1841	89.82	109.321	105.66	108.255	105.777	128.826	135.768	145.306	106.746	137.706	58.3838	53.2309	38.4299	35.2204	31.5573	38.0329
KY21.Chr1.1842	41.9388	68.6725	54.5024	70.2309	47.7481	72.3699	54.0959	48.8016	12.2827	19.5716	26.7019	17.3088	29.0232	36.2063	26.7503	26.683
KY21.Chr1.1843	0.081454	0.037462	0.105607	0.063251	0.068547	0.085631	4.24174	5.66352	27.653	24.5922	35.4021	32.6582	15.2281	23.0063	9.05659	8.9086
KY21.Chr1.1844	1.77594	3.02963	1.83893	2.57814	2.23506	3.33213	2.33256	3.36463	3.0999	5.17005	25.2463	24.8004	34.7161	38.0779	21.8231	18.8427
KY21.Chr1.1845	14.0875	14.0933	15.2241	14.9887	25.897	21.3227	13.2006	18.4132	11.9483	18.6021	11.2133	15.7618	15.7762	15.3332	17.5175	19.1594
KY21.Chr1.1846	0.090537	0	0	0.02144	0	0	0.065369	0.057857	0.420843	0.095887	2.73439	4.58857	5.47753	8.6625	5.8897	7.59401
KY21.Chr1.1847	213.034	199.774	210.99	198.8	169.963	145.561	204.985	194.804	134.887	146.3	50.391	59.0343	53.0944	51.1344	70.3312	67.6144
KY21.Chr1.1848	0	0.086283	0	0.269967	0	0	0	0	0	0.388318	0.445529	0.239335	0	0.526208	0.605084	1.70715
KY21.Chr1.1849	0.495193	0.50287	0.358146	0.526926	0.134255	0.719149	0.458773	1.20297	3.31349	4.13235	42.1654	40.1301	26.4517	49.47	9.26407	10.6461
KY21.Chr1.185	72.2786	91.2604	84.4786	85.6361	66.8189	91.2209	76.5123	76.7397	45.2725	50.8141	27.1432	29.6172	24.0547	28.4239	16.7898	21.094
KY21.Chr1.1850	51.2293	51.8065	53.0041	54.719	46.1339	40.3127	55.2552	57.9162	35.7673	39.069	15.0729	11.2426	10.162	7.88393	9.78472	11.1295
KY21.Chr1.1851	0.797779	0.710189	1.2783	1.06985	0.905533	0.424192	0.705238	1.36563	1.09444	1.71624	3.52148	6.12567	0.353523	5.27221	0.428144	1.28658
KY21.Chr1.1852	87.3727	75.6014	99.8621	71.6928	79.4034	43.3892	37.2947	42.8163	27.6198	35.1953	20.9637	28.2144	21.9409	24.5491	23.3035	26.3781
KY21.Chr1.1853	9.25099	10.1145	10.9062	11.0803	13.1296	13.9519	13.6054	12.2391	6.71719	8.51836	3.94392	6.83041	3.49097	5.77249	2.30996	3.56692
KY21.Chr1.1854	59.0688	57.178	50.4602	63.4062	35.938	35.1863	56.5027	53.4613	28.9816	35.7495	5.01611	6.24893	2.2901	1.78658	2.87057	2.20579
KY21.Chr1.1855	34.6122	46.8869	39.8644	54.1579	50.9408	60.5254	30.2712	49.4794	20.3632	30.6495	16.6383	19.8133	18.1779	15.2996	17.1336	18.9225
KY21.Chr1.1856	82.7697	63.6979	93.4303	66.099	89.1833	68.0797	101.736	86.2271	48.2722	38.0882	24.3018	34.1564	32.6337	25.8703	39.452	34.6213
KY21.Chr1.1857	44.3099	51.0816	42.6601	60.237	49.6264	49.0959	62.9584	55.5621	42.7701	37.284	6.28494	7.36911	4.91746	4.98988	7.40273	9.55756
KY21.Chr1.1858	0	0	0	0	0	0	0.388193	0	0.305869	0	0	0	0	0	0	0
KY21.Chr1.1859	83.1549	89.9214	80.069	90.9308	71.2667	69.0475	23.6281	34.3261	7.25926	12.8888	6.99238	8.18404	13.1143	14.6006	26.7062	21.8385
KY21.Chr1.186	0	0	0	0	0	0	0.196245	0	0	0	0.598165	0	0.187451	0	0	0.40063
KY21.Chr1.1860	115.022	123.525	124.645	126.837	128.182	130.782	71.7434	93.7763	36.1622	36.7736	33.5451	44.1455	40.4434	40.1163	37.6653	39.1208
KY21.Chr1.1861	0	0	0	0	0	0	0.027586	0	0	0	0	0	0.977006	0	0.07635	0.041856
KY21.Chr1.1862	0.291433	0.587033	0.244951	0.256422	0.064762	0.090079	27.4212	15.8687	68.2799	71.2546	28.254	31.789	11.0616	7.4628	11.3979	6.6531
KY21.Chr1.1863	0.633088	1.16308	0.579226	1.14691	1.19906	1.7538	97.7452	50.0548	335.662	305.759	144.246	128.314	53.3217	54.706	57.2902	63.7015
KY21.Chr1.1864	18.8882	23.0474	21.9826	23.559	27.9074	27.6661	26.2522	43.6318	300.027	248.59	256.752	275.39	80.3629	58.9752	39.5937	39.0676
KY21.Chr1.1865	79.3208	93.072	89.6644	87.5989	104.312	116.28	132.738	150.417	124.869	137.962	67.8996	77.3815	67.0768	56.4269	42.3876	51.8403
KY21.Chr1.1866	200.633	216.665	220.207	220.498	204.219	181.731	237.754	229.199	304.315	251.883	265.52	267.108	286.675	255.145	582.177	674.336
KY21.Chr1.1867	55.188	80.8224	63.2662	78.6262	44.1669	66.4814	51.9672	50.6347	22.7079	24.8147	10.4567	9.31514	8.3478	8.10033	8.34896	8.0197
KY21.Chr1.1868	0	0	0	0	0	0	0.173777	0	0	0	0	0	0	0	0	0
KY21.Chr1.1869	51.2466	43.1272	49.0456	47.4191	52.3659	48.1714	81.6922	55.2848	25.1449	20.3239	4.19965	5.0279	4.69864	3.39316	4.2442	5.36642
KY21.Chr1.187	0	0	0	0	0	0	4.2828	1.0707	0.721585	1.69151	0.878108	1.76745	0	0	0	0
KY21.Chr1.1870	0	0	0	0	0	0.329677	0	0.340532	1.92179	0	0	0	0	0	0	0
KY21.Chr1.1871	0.580565	0.725579	0.568661	0.642552	0.529647	1.05024	26.3371	13.8806	219.094	215.571	102.434	103.801	70.1821	105.842	44.8379	47.1117
KY21.Chr1.1872	0	0	0	0	0	0	0.394596	0.661616	0	0	0.064915	0.058661	0.062179	0	0.067557	0.393159
KY21.Chr1.1873	177.61	161.622	212.7	177.869	238.455	182.472	127.724	74.4746	88.0362	46.0411	63.9936	57.3403	94.1455	167.849	108.502	97.9205
KY21.Chr1.1874	98.8343	127.588	109.8	132.415	99.8925	123.455	67.7574	131.293	46.9484	99.8609	41.9536	62.8616	43.691	59.9705	39.3041	41.4425
KY21.Chr1.1875	0	0	0	0	0	0	0	0	0	0	0	0	0	0	0	0
KY21.Chr1.1876	2.09499	0.804699	1.05546	3.15873	0.869672	3.65421	4.04428	4.94319	5.67715	8.99756	3.72929	3.2739	2.2595	16.4129	5.04739	3.02804
KY21.Chr1.1877	0	1.54527	0	0	0	0	0	0	0	0	0	0	0	0	0	0
KY21.Chr1.1878	44.1918	44.1244	44.9929	44.9094	47.6315	49.4769	37.0674	41.1249	23.3814	25.2793	5.21519	6.73959	3.83605	3.98384	4.18292	4.6944
KY21.Chr1.1879	136.217	162.445	131.183	172.674	116.285	113.723	211.047	114.175	141.067	61.2975	18.7656	34.864	14.5783	23.3178	18.0298	15.5829
KY21.Chr1.188	24.7838	33.5151	30.5954	30.1852	23.6285	41.6217	101.772	76.4605	64.3185	58.9459	45.9604	51.0405	42.2564	63.6784	25.2366	31.8859
KY21.Chr1.1880	0.102872	0	0	0	0	0	0	0	0	0.427284	2.24732	0.63057	3.89705	3.55169	6.23001	2.56415
KY21.Chr1.1881	0	0	0	0	0	0	0	0	0	0	0	0.974053	0	0	4.32876	1.07384
KY21.Chr1.1882	0	0.596687	0.380196	0	0	0	1.27761	0	0.6931	0	12.0655	2.77057	9.70421	9.13635	13.2122	8.894
KY21.Chr1.1883	0.111848	0	0	0	0	0.142008	0.295285	1.1018	0.454091	0.457635	22.2436	3.57739	27.32	16.617	23.1989	7.01017
KY21.Chr1.1884	0	0	0	0	0	0	0	0	0	0	0	0	2.07833	0	1.43068	1.4196
KY21.Chr1.1885	0	0	0	0	0	0	1.17402	2.64602	0	0	13.6306	4.48474	35.2079	15.0079	28.8901	63.9826
KY21.Chr1.1886	53.4785	71.6551	68.2572	75.2526	76.2792	75.4063	51.4594	51.4708	33.4869	36.4613	26.7798	26.4018	21.5005	21.9761	17.5887	18.82
KY21.Chr1.1887	44.1296	61.7735	51.7653	68.3762	59.4516	69.1049	47.2143	64.7478	28.1042	39.7744	13.3819	12.6767	16.6367	10.3802	22.5358	21.3865
KY21.Chr1.1888	38.4503	46.5434	44.9713	43.7973	37.4016	37.0205	35.5794	42.3637	34.5255	40.5831	28.6351	37.6042	28.4912	27.8966	19.7477	24.4162
KY21.Chr1.1889	46.8628	46.8006	47.0506	49.003	30.4696	28.7331	34.9029	25.1415	21.0415	20.1237	4.59099	6.84242	5.87103	5.26354	3.31167	4.39496
KY21.Chr1.189	25.4789	22.091	29.3491	25.452	39.7892	40.2691	31.5221	41.711	36.3749	44.2941	87.7178	86.6165	45.3452	51.4334	32.2149	24.5317
KY21.Chr1.1890	27.71	32.6757	24.3798	34.8795	28.1055	32.4393	35.2164	39.1579	19.0187	24.8467	7.41322	7.23435	3.61792	4.55492	2.19234	1.72812
KY21.Chr1.1891	121.42	147.171	133.603	153.274	125.516	148.747	123.546	162.489	129.916	169.033	121.667	144.197	139.671	136.844	151.826	140.004
KY21.Chr1.1892	7.04916	6.67429	7.92016	6.54098	6.74912	6.34089	11.0265	9.06487	9.58931	12.1449	6.98752	3.84822	3.62693	6.83806	2.60515	3.15459
KY21.Chr1.1893	107.141	137.592	114.773	127.216	104.049	108.394	156.55	121.779	86.2113	93.1112	42.064	54.4703	36.4749	33.8449	37.754	37.1836
KY21.Chr1.1894	31.8935	34.8691	29.6688	40.2586	30.574	42.0912	30.449	24.4108	14.9698	11.1836	3.25616	6.31519	3.19248	1.57208	6.12293	5.75073
KY21.Chr1.1895	106.85	119.619	102.69	97.1156	81.2245	84.5745	45.6714	65.859	18.6224	33.5984	10.5722	11.1527	11.3067	5.76924	13.3535	10.1527
KY21.Chr1.1896	15.557	20.1149	11.6006	22.6143	7.73144	12.2823	4.38917	6.50875	0.8717	1.01611	4.54945	4.31642	10.1866	14.2253	64.5367	82.5734
KY21.Chr1.1897	0	0	0	0.028577	0	0.035097	0	0	1.56415	0.413063	0.103094	0.031456	0.281085	0.132918	0.196649	0.459524
KY21.Chr1.1898	143.988	164.211	144.531	165.658	115.379	151.847	103.007	91.0117	20.2429	17.4755	3.71426	3.65748	2.41565	1.0416	0.758453	1.5612
KY21.Chr1.1899	0.603041	0.652468	0.809738	0.761681	0.970954	0.874811	0.515019	1.33147	106.744	113.721	218.607	300.751	375.9	374.209	176.153	129.634
KY21.Chr1.19	9.02964	9.53423	10.4413	11.0769	5.52486	7.85194	7.603	6.56176	8.10839	4.73728	5.24772	3.33853	4.33461	6.9022	3.29953	3.12955
KY21.Chr1.190	0.061224	0.153309	0	0	0	0	0	0	0.083859	0	0.430266	0.521278	0.412761	0	0	0.144791
KY21.Chr1.1900	1.54957	2.41091	1.6348	1.05657	1.7909	1.15872	3.52403	1.81593	17.8491	16.5447	38.2879	46.3521	69.142	66.1107	41.0123	39.5244
KY21.Chr1.1901	314.346	366.352	367.294	378.678	366.849	350.894	281.067	371.175	397.463	464.733	534.415	620.386	633.558	691.475	636.326	622.247
KY21.Chr1.1902	0	0	0.104398	0	0.394087	0	0.205756	0	0.067597	0.484045	0.691188	0.272803	0.643823	0.765179	0.799483	0.060653
KY21.Chr1.1903	0	0.026796	0.044831	0.021259	0.058777	0.054511	0.030624	0	0.119248	0.183292	1.61146	1.23626	0.822933	1.20436	0.938958	0.81365
KY21.Chr1.1904	0	2.84271	0	0.920439	0	0.573739	0	0	0	0	0	0	0	0	0	0
KY21.Chr1.1905	24.1764	31.2875	21.1313	28.2467	25.8097	37.6098	13.1599	17.4901	8.19981	10.0523	1.54363	3.38026	2.78751	1.1596	1.60388	1.39524
KY21.Chr1.1906	0	0	0	0	2.04065	0.485319	0	0	0	0	0.914901	0	0	0.521666	0.88101	1.33507
KY21.Chr1.1907	0	0	0	1.63737	0	0	0	0	0	0	1.35509	0	3.82931	10.6146	0	0
KY21.Chr1.1908	0	0.352015	0.389198	2.07165	0.213305	0.452269	0	0	0.074672	0.03626	0.100021	0.362164	0.281126	0.332775	0.200946	0.247136
KY21.Chr1.1909	0	0	0	0	0	0	0	1.0143	0	0	1.01981	0	2.01756	2.88036	5.36349	3.23909
KY21.Chr1.191	0.125627	0.077418	0.516541	0.802728	0.34702	0.236437	1.40641	0.977371	1.90433	1.05209	11.9356	13.8616	25.9808	28.5411	88.6564	93.3736
KY21.Chr1.1910	0.151962	0.053566	0.044003	0.062507	0.142933	0.080076	0.604567	0.616567	4.80126	2.88379	22.9411	20.1018	40.8044	28.3121	42.9362	43.8476
KY21.Chr1.1911	2.54271	8.22056	1.59524	9.49998	1.47627	5.00715	19.0238	32.7926	22.305	24.7991	0	1.65341	1.82687	0.497431	0.193811	0
KY21.Chr1.1912	0	0	0	0	0	0	0	0	0	0	0.29189	0	0	0	5.80866	12.0295
KY21.Chr1.1913	0	0	0	0	0	0	0	1.17058	0	0	0	0	0	0	0	0
KY21.Chr1.1914	4.35266	11.0079	5.40321	6.16404	7.14782	11.8332	8.8229	6.26012	5.5176	5.33917	5.11129	3.58567	1.16423	1.36111	15.1299	18.572
KY21.Chr1.1915	0.338774	1.1057	0.332377	1.87505	0.306092	0.96097	0.613587	1.5792	10.2218	9.86667	21.9971	25.457	9.90586	13.2456	2.37101	2.12656
KY21.Chr1.1916	13.37	14.6645	17.1138	17.0925	13.5905	15.9061	44.1386	34.5826	37.1686	23.3314	21.9785	22.9814	58.0989	66.8328	24.1517	20.4084
KY21.Chr1.1917	0	0	0	0.081677	0	0.104225	0.697578	1.06273	4.48053	4.55146	2.09793	1.00781	1.65825	2.68304	7.05901	6.46408
KY21.Chr1.1918	64.0838	65.7304	76.0916	64.2473	98.9482	123.616	87.5142	91.9106	17.834	25.7179	10.5449	16.5944	15.5317	16.818	13.6432	14.0992
KY21.Chr1.1919	1.27014	1.33677	0.285359	1.44787	2.3132	2.69571	0.813311	0.174041	0	0.973554	0.339599	0.148996	0	0	0	0.161504
KY21.Chr1.192	29.4389	27.6796	30.1301	25.4951	15.8633	20.3267	17.1847	15.3375	9.48723	10.8303	2.72307	3.24163	1.72084	1.39415	1.13693	0.636015
KY21.Chr1.1920	56.9363	54.9703	70.8322	65.4705	91.6852	77.4098	112.514	110.396	138.836	170.768	170.411	173.358	115.325	97.3931	100.858	109.626
KY21.Chr1.1921	57.5244	46.9365	56.0727	58.4552	48.0942	42.0495	77.8685	70.2337	55.6666	56.0083	32.0251	30.3716	23.146	24.4433	20.0086	22.226
KY21.Chr1.1922	51.6115	63.7206	58.8153	71.9304	54.8594	63.4648	53.2925	56.031	24.1027	29.9463	13.4943	17.2647	12.0272	16.9074	11.8686	11.5335
KY21.Chr1.1923	0	0	0	0	0	0	0	0	0	0	0	0	0	0	0	0
KY21.Chr1.1924	0	0	0	0	0	0	0	0	0	0	0	0	0	0	0	0
KY21.Chr1.1925	1.93267	9.7282	1.00892	9.8362	1.49611	6.9745	0.404174	9.81088	0.486604	4.73228	0.137802	0.406622	0.501453	0.147073	0.7129	0.422313
KY21.Chr1.1926	6.98045	5.81396	10.1849	4.69433	8.35722	4.51913	4.13543	3.74598	2.23884	2.04775	0.665514	1.0289	0.592376	0.278287	1.21373	0.156
KY21.Chr1.1927	63.4183	61.0962	68.6949	81.1638	51.3506	60.612	50.5713	50.8314	44.8263	40.2554	41.0982	42.1194	32.4804	31.3959	54.831	62.6711
KY21.Chr1.1928	30.2429	20.1847	31.2091	23.5179	32.1049	24.2156	23.5475	14.2237	22.6293	11.2784	5.2508	8.90642	5.43765	10.2258	4.42026	4.00062
KY21.Chr1.1929	62.7715	87.5444	68.4546	91.4244	63.2511	90.0909	101.413	100.209	58.7112	69.1419	26.9802	36.7011	16.3041	18.0615	15.3797	16.3972
KY21.Chr1.193	83.1464	87.4337	83.0569	114.486	75.9821	91.03	99.1658	106.821	51.5224	65.5373	27.1729	15.0741	28.1266	43.5205	24.959	22.6883
KY21.Chr1.1930	50.6551	57.9675	58.0189	60.4647	70.8748	67.3637	39.4214	41.4501	6.08326	7.75654	0.973027	1.29056	0.716334	0.839785	0.424636	0.72688
KY21.Chr1.1931	20.8158	31.2596	31.7107	29.7317	21.5685	37.5231	8.57194	11.4519	8.45455	9.32976	9.17399	10.6451	6.78814	10.4787	7.06069	6.77494
KY21.Chr1.1932	0.305734	0.423313	0.270358	0.460478	0.494569	1.25118	0.507203	0.973625	1.72771	0.99513	3.40787	4.30814	12.815	19.8285	15.9327	14.4305
KY21.Chr1.1933	0.216748	0.067126	0	0	0.278346	0.067249	0.216523	0.328319	10.7855	7.10637	15.1237	16.7827	5.57878	11.082	15.4489	19.087
KY21.Chr1.1934	144.259	178.275	154.107	180.041	160.911	195.337	159.783	176.132	187.28	212.773	114.877	128.175	92.2172	92.5781	69.4961	60.2947
KY21.Chr1.1935	43.9147	42.999	54.3698	42.2495	41.7881	42.7248	58.5106	47.646	37.1507	37.8987	18.3491	16.5335	17.0278	18.5694	14.1779	13.8497
KY21.Chr1.1936	0.202749	0	0.799142	0.094232	1.71364	0.116592	0.656908	0	1.24191	0	0	0.317166	0	0	0.234108	0.232597
KY21.Chr1.1937	311.403	319.458	415.48	317.763	455.56	357.939	523.296	491.356	431.641	520.48	246.961	243.509	188.259	185.997	160.519	192.985
KY21.Chr1.1938	126.212	171.65	141.289	184.537	141.431	143.371	121.343	144.877	66.2544	96.1611	42.6314	57.3506	43.2275	39.9498	45.1393	56.5322
KY21.Chr1.1939	744.318	831.295	946.173	972.774	833.222	682.842	1199.35	962.144	876.947	676.857	206.733	300.249	178.308	117.403	170.077	92.4632
KY21.Chr1.194	80.4545	90.4437	69.1211	90.7763	58.5681	70.6909	67.9749	29.4589	37.6015	17.1058	19.828	8.85057	17.9401	20.8373	20.6357	32.0126
KY21.Chr1.1940	100.415	128.962	109.596	127.442	60.1703	64.9728	25.1159	39.8045	22.9853	29.3641	17.6908	21.1179	19.2815	14.3026	21.8586	20.5409
KY21.Chr1.1941	0.506465	3.54502	0	0.479004	1.29722	3.61285	8.94324	16.098	23.3224	20.1088	27.1719	12.8739	22.6648	19.1553	10.8017	22.8451
KY21.Chr1.1942	102.72	105.136	96.5603	115.06	93.7982	98.6277	117.965	99.6713	36.1261	49.2538	17.4679	15.9232	15.7222	20.2596	16.8701	15.4421
KY21.Chr1.1943	0	0	0	0.0944	0.38427	0	0.174344	0.553325	0	0.596938	0	0.417398	0	0	0	0.111169
KY21.Chr1.1944	0	0	0	0	0	0	0	0	0	0	0	0	0	0	0	0
KY21.Chr1.1945	0.329655	1.40636	0.557965	0.318707	0.281846	0.256917	0.357764	0.132479	0.445039	0.447964	0.130501	0	1.78702	0	1.01186	0.87032
KY21.Chr1.1946	75.4317	101.702	79.9453	113.988	47.7852	68.8075	71.7395	55.3783	60.7701	50.6248	29.247	41.747	20.5513	32.1649	18.5418	16.2717
KY21.Chr1.1947	0	0	0	0	0.790797	0	0	0	0	0.855094	0	0	0	3.32934	0	0
KY21.Chr1.1948	0.129304	0.121186	0.034	0	0.085978	0	0	0.039753	0	0.044203	0	0	0.223398	0	3.32469	2.28903
KY21.Chr1.1949	0.072013	0.266526	0.0748	0.144082	0	0.090001	0.183692	0.352658	1.0189	0.50028	3.94548	6.45365	22.8613	32.9859	142.534	115.141
KY21.Chr1.195	290.083	236.588	336.791	261.797	317.887	265.375	473.5	214.792	178.718	111.414	46.0918	33.5601	28.4779	25.1099	18.9724	38.6886
KY21.Chr1.1950	0	0	0	0	0	0.068479	0	0	0.516502	0.149669	0	0.537437	4.14259	0.296671	2.55222	1.28174
KY21.Chr1.1951	0	0	0	0	0	0	0	0.380757	0.069143	0.357686	0	0	0	0	0	0.126048
KY21.Chr1.1952	112.044	107.645	109.926	119.363	104.684	99.7961	104.731	125.839	66.9018	82.1815	37.8188	43.4397	32.0481	29.7083	25.4192	31.3342
KY21.Chr1.1953	1.49741	0.094152	1.7392	0.360482	1.87519	0.185372	0.56866	0.545661	2.04089	2.73432	0.760229	1.25209	7.27981	8.65227	29.6183	25.726
KY21.Chr1.1954	0	0	0	0.034788	0.048284	0.044624	0.095619	0	0.387318	0.403663	1.07615	2.13024	3.7	6.58863	2.42345	4.25121
KY21.Chr1.1955	1.52235	1.81202	2.39687	2.12623	1.19049	1.13725	2.93795	0.925059	59.1704	42.0189	59.493	51.51	40.0278	56.2763	18.9935	15.1084
KY21.Chr1.1956	47.5986	70.3907	61.3569	68.6834	56.1547	67.4415	23.9959	25.8533	31.7318	27.1329	15.9713	18.3884	15.389	24.5663	12.7235	16.6203
KY21.Chr1.1957	118.84	115.616	116.349	132.414	71.8891	75.9256	90.0549	70.7724	63.6772	57.7813	21.1104	26.9324	15.7226	13.4661	12.3755	16.8237
KY21.Chr1.1958	0.521608	0.370036	0.313005	0.291273	0.530731	0.309933	8.95653	6.44269	22.2361	17.165	50.647	42.6199	73.1378	44.34	51.0817	60.0998
KY21.Chr1.1959	0	0	5.33632	0	4.55165	0	7.7306	2.0286	0	0	5.09905	0	2.01756	0	0	0
KY21.Chr1.196	108.48	124.081	140.13	108.865	108.107	87.2453	203.975	117.358	115.07	100.634	43.6369	36.3738	49.8591	56.3166	55.4913	61.2228
KY21.Chr1.1960	29.7739	28.492	30.6815	35.0332	23.4193	25.354	82.8219	45.4031	53.8831	49.5913	13.1688	10.8257	5.16906	7.22427	14.4437	11.4797
KY21.Chr1.1961	64.5888	71.1336	68.4368	75.4227	39.2442	36.3481	33.5183	37.9927	19.8263	25.1217	8.88374	6.14189	6.97892	4.78571	4.49371	5.22777
KY21.Chr1.1962	0.021789	0.154649	0	0.041635	0.056993	0.132179	2.25645	1.80159	2.87264	1.75485	0.501732	0.525451	0.126058	0.853008	0.184979	0.052111
KY21.Chr1.1963	75.8338	89.5194	89.5409	106.753	57.5249	60.1058	39.1664	37.5851	29.6151	34.4223	43.0829	56.7086	46.9744	71.6171	47.0656	47.312
KY21.Chr1.1964	73.0505	72.7359	74.9842	84.061	64.4841	72.6672	107.784	74.9686	43.9304	39.5697	17.9213	16.1129	10.7101	12.7801	13.1878	12.2427
KY21.Chr1.1965	134.808	179.132	148.907	161.626	137.861	193.933	188.648	292.642	301.861	408.306	496.764	466.271	399.467	251.321	494.257	480.677
KY21.Chr1.1966	100.345	119.095	103.135	120.699	99.9406	98.2801	79.3998	118.845	156.857	153.819	215.461	247.078	195.183	191.22	381.291	386.059
KY21.Chr1.1967	2.5981	6.00624	3.06118	3.89536	3.51609	2.24595	1.82005	0	2.96817	0	1.32913	1.514	2.3231	0.865682	0	1.35201
KY21.Chr1.1968	85.0353	113.727	102.119	124.232	76.5502	92.1625	41.7909	47.6377	32.7398	33.1135	41.0814	32.5957	35.8299	37.8308	39.2926	50.0959
KY21.Chr1.1969	29.7559	32.9915	26.3446	49.5809	18.8386	25.4295	20.2818	17.4583	16.3705	12.5051	8.15939	10.6421	6.56104	9.7135	6.08324	5.20847
KY21.Chr1.197	162.488	172.903	170.127	181.63	157.9	196.831	284.375	251.494	264.633	224.062	178.643	159.824	131.606	125.349	129.628	109.367
KY21.Chr1.1970	52.1879	54.5204	62.5956	57.4162	61.7607	57.2936	70.8085	63.6175	23.9756	37.5447	4.99852	7.46038	7.91496	5.48011	9.73338	5.30971
KY21.Chr1.1971	38.0597	27.8117	50.4338	28.0497	19.6286	11.3292	6.94087	11.6554	3.38498	9.35895	3.37061	3.40953	6.23483	2.63473	6.73463	6.58683
KY21.Chr1.1972	133.461	148.324	147.541	147.946	131.854	124.807	82.8473	101.396	60.7691	69.5048	31.0445	34.2664	43.3476	44.6559	33.5366	33.8573
KY21.Chr1.1973	81.8984	92.5557	91.5678	94.1737	77.906	90.0929	63.5148	80.8982	56.1306	57.4408	34.1095	38.2302	44.5396	45.0462	69.7546	76.7673
KY21.Chr1.1974	59.9043	72.847	75.9958	75.3723	47.1248	53.9252	16.686	25.7905	11.52	17.0081	11.4258	13.1702	15.6837	18.5753	18.4451	19.0137
KY21.Chr1.1975	0	0	0	0	0	0	0.099116	0	0	0	0	0	0	0	0	0
KY21.Chr1.1976	0.024667	0	0.02614	0	0	0	0	0	0	0	0	0	0.188009	0	0	0
KY21.Chr1.1977	153.504	154.66	163.909	152.392	105.57	107.21	28.7794	41.6904	19.5952	23.194	13.6928	16.5598	21.3868	17.9335	32.6946	26.2813
KY21.Chr1.1978	96.2384	91.3909	112.573	108.323	89.2121	91.2642	65.9562	99.9151	53.9397	68.761	31.5765	39.0909	42.2776	33.0657	47.9095	28.2937
KY21.Chr1.1979	128.058	144.276	125.432	145.349	140.534	156.082	198.623	170.081	183.631	150.113	77.6914	84.9092	81.0026	71.7393	90.5643	80.9547
KY21.Chr1.198	0.864046	1.54343	1.27261	1.53064	2.34287	1.48407	1.86885	1.54452	8.4788	10.8813	6.11708	3.76686	4.45927	3.5859	2.30017	3.75426
KY21.Chr1.1980	0	0.472829	0.154996	0	0	0	0	0.182406	0	0	0.191699	0	0	0	0	0.184364
KY21.Chr1.1981	59.8645	35.2538	74.9861	38.301	61.5776	29.375	16.4017	16.3966	11.2935	8.69559	6.83934	9.73827	8.28651	5.62163	6.29219	4.98581
KY21.Chr1.1982	14.593	6.37828	22.133	6.23743	20.7889	7.32031	9.35126	9.13902	6.00507	6.0875	4.83786	5.51985	2.14382	5.50434	4.52405	2.52902
KY21.Chr1.1983	205.442	248.37	237.936	240.717	150.612	183.569	92.8734	82.7201	73.9405	56.5759	60.4665	54.9453	38.4738	39.3436	39.0449	39.2126
KY21.Chr1.1984	14.9776	16.4582	15.0441	17.3326	18.3523	22.1532	14.8319	21.8128	13.427	17.9816	4.12562	4.15282	4.62404	2.20062	4.54845	3.58527
KY21.Chr1.1985	0.080818	0.101284	0.091449	0.088495	0	0.112115	0.308253	0	0.123235	0.810012	1.25849	0.61873	1.48155	0.083967	2.33698	0.975419
KY21.Chr1.1986	0.031679	0.135105	0.027461	0.331037	0.041303	0.039269	1.03768	1.63082	3.32092	4.61037	1.68177	1.88147	1.4592	1.21104	1.02729	0.904611
KY21.Chr1.1987	30.8991	36.6336	27.3059	31.329	25.1376	22.1679	56.3003	45.6093	43.6609	47.3957	25.8074	28.2799	29.3246	34.9723	25.0259	21.6455
KY21.Chr1.1988	0	0	0	0	0	0.175008	0	0	0	0	0	2.24234	0	3.67286	1.51353	1.62135
KY21.Chr1.1989	0.181595	0	0.234274	0.827834	0	0	1.10629	0.183013	0.785517	0.194015	0	0.223652	3.02491	6.04677	21.3071	20.798
KY21.Chr1.199	0.961492	1.33765	1.18715	0.81439	1.2784	2.09594	0.952078	1.59478	5.46864	4.71755	4.30396	2.55456	3.86538	1.29285	2.52001	2.99255
KY21.Chr1.1990	0	0	0	0	0	0.139828	0	0	0.198012	0	0	0.059551	0.945871	1.37468	4.35251	9.63255
KY21.Chr1.1991	0.34672	0.569728	0.305314	0.42238	0.173773	0.176272	1.53996	1.21441	0.627777	0.468892	0.622031	0.217685	18.3087	41.5192	98.6902	103.99
KY21.Chr1.1992	0.045896	0	0	0.274151	0	0.350061	0.205149	0.142227	0.067152	0.09903	0.086538	0	0.76716	1.74487	4.67364	3.53005
KY21.Chr1.1993	0.204493	0.507789	0.254035	0.396002	0.296743	0.365036	0.209159	0.666601	16.3096	10.3435	112.585	90.7831	141.204	123.703	198.361	193.751
KY21.Chr1.1994	0	0	0	0	0	0	0.205085	0	0.238025	1.33346	1.19768	0.328723	0	1.78228	0.598693	2.30689
KY21.Chr1.1995	53.5994	72.9023	56.5225	75.373	65.0936	77.4784	64.6166	65.7356	40.7524	35.2283	11.9801	13.2148	10.4514	9.29753	12.8143	12.1733
KY21.Chr1.1996	64.3907	67.6695	75.9303	71.138	78.7078	69.3025	63.8452	57.3547	22.6109	25.0675	15.1188	18.5118	11.7406	21.9399	15.5205	17.957
KY21.Chr1.1997	186.822	194.596	184.84	199.303	210.877	206.664	200.664	267.314	135.231	176.328	42.4494	52.5697	40.8893	32.9468	37.7073	33.9907
KY21.Chr1.1998	0	0	0	0	0	0	0	1.84446	0	1.01574	0	0	0.937339	0	0	5.92775
KY21.Chr1.1999	36.0337	33.5197	41.5772	29.6366	38.2974	40.7149	50.5738	36.9813	38.4609	24.8019	11.9373	9.63784	11.4896	11.4114	16.5887	13.5032
KY21.Chr1.2	118.527	118.977	130.983	113.202	135.163	134.291	158.192	151.187	139.163	127.033	69.9789	75.5455	72.545	58.5844	62.9652	62.9478
KY21.Chr1.20	16.1907	19.0489	27.2036	18.7703	21.1337	16.3348	38.139	20.9068	18.7214	12.8876	5.03416	6.75895	9.12495	9.73504	5.10827	3.26102
KY21.Chr1.200	169.91	196.969	192.086	216.87	187.586	186.898	126.698	163.393	73.5257	75.742	31.3203	35.3641	23.1711	24.3049	21.2758	23.4718
KY21.Chr1.2000	6.39842	13.42	6.33716	15.3953	6.38691	14.3881	8.16617	9.89922	4.70852	5.33245	3.19418	3.8361	4.03529	5.17652	5.89842	4.42179
KY21.Chr1.2001	62.4344	55.1968	70.3056	55.276	64.4822	59.6147	44.436	40.4999	22.8794	21.7124	14.981	17.6589	14.8937	8.81051	17.1488	15.676
KY21.Chr1.2002	14.4983	22.9527	20.6712	29.2829	24.8686	20.9005	35.19	24.4576	21.6797	27.2803	19.7894	19.0228	20.0001	15.2256	17.8439	21.9103
KY21.Chr1.2003	2.14856	2.56774	2.71935	3.09941	2.39769	2.79699	0.996426	0.719357	1.88558	2.27872	10.2297	7.035	8.14778	7.99843	3.00271	2.29844
KY21.Chr1.2004	19.4157	3.78797	21.9345	2.57354	25.4596	3.16568	29.1079	23.9843	46.9501	17.0743	31.4373	21.6174	65.096	34.8796	69.0086	47.189
KY21.Chr1.2005	0	0	0	0	0	0.156162	0.150515	0.298769	0	1.67515	1.43557	0.832882	0.147386	0.259059	0.311203	0.611885
KY21.Chr1.2006	0	0	0	0	0	0	0	0	0	0	0	0	0	0	0	0
KY21.Chr1.2007	4.60576	20.6253	6.37215	16.6452	4.67031	17.4436	7.01246	5.78292	27.5661	22.2193	122.714	160.403	143.904	149.372	119.645	112.914
KY21.Chr1.2008	47.3032	54.2878	55.9382	58.8816	55.2223	47.7687	60.2991	70.3464	37.7861	41.8744	8.56546	8.83616	8.74525	6.25696	9.349	10.3956
KY21.Chr1.2009	2.72581	1.53653	3.68707	1.39607	3.77683	1.87933	0.855726	0.695392	1.56878	1.48098	2.06016	1.44865	2.23752	2.17671	3.26698	4.57982
KY21.Chr1.201	72.8739	67.9232	77.2836	74.4423	73.0842	74.4595	98.1913	84.088	49.4779	55.6059	22.0051	28.6851	15.6159	12.2034	13.1848	18.7381
KY21.Chr1.2010	10.8047	12.8326	13.5298	13.0156	15.6476	16.3396	8.6576	14.3006	9.3915	7.48657	4.26406	10.6816	31.3767	34.5079	58.2656	57.6634
KY21.Chr1.2011	15.6654	72.6626	5.01989	0.134659	1.83217	0.924601	0.304344	0.668197	1.54849	3.59936	2.70599	16.0652	13.8944	25.5685	14.2393	13.628
KY21.Chr1.2012	19.7002	22.6235	19.6657	21.329	20.7685	24.2378	38.807	33.2878	3204.66	3254.02	5209.78	4358.73	5054.52	5338.76	8420.3	9859.88
KY21.Chr1.2013	416.612	383.444	437.99	393.423	374.858	330.705	161.721	287.25	57.92	100.108	33.5454	44.1234	54.2675	51.7244	76.3617	134.144
KY21.Chr1.2014	0	0	0	0.598316	0	0	0	0	0	0.062018	0.171746	0.154085	0.214871	0	0.174472	0
KY21.Chr1.2015	0.626633	0.952444	0.084828	0.839274	0.148536	0.206743	0.364	0.493734	3.93604	4.72095	43.537	41.4794	109.573	120.234	105.415	95.4525
KY21.Chr1.2016	0.285972	0.751816	0.329066	1.18719	0.376542	0.748769	0.551203	0.348875	0.146604	0.048497	0.088095	0	0	0	0.260229	0.299007
KY21.Chr1.2017	0.563214	0.195858	0.574272	0.384543	0.941227	0.892119	1.32729	1.66868	221.317	208.679	386.71	338.375	184.315	369.279	258.323	258.598
KY21.Chr1.2018	0.059574	2.51147	0.182353	1.85984	0.106499	2.1521	19.5269	74.5137	19.7812	54.0816	8.62376	9.1697	3.60163	2.07055	0.894788	3.17004
KY21.Chr1.2019	1.35977	2.61194	2.42985	1.44377	2.06041	1.6667	31.9944	11.1859	383.425	323.8	751.813	864.878	740.666	1137.53	413.525	396.455
KY21.Chr1.202	13.9034	14.9066	13.6443	18.798	15.512	17.835	18.3427	21.7459	5.3856	7.24063	1.4014	0.311897	2.39782	1.18548	2.38683	2.80748
KY21.Chr1.2020	0.711209	1.38654	0.758198	1.55898	1.42584	1.04982	26.0308	8.545	360.269	324.021	485	394.626	452.751	709.515	244.308	147.118
KY21.Chr1.2021	3.22479	2.93167	2.74002	3.60115	2.78266	3.65073	43.8141	28.1491	845.357	1118.32	1200.92	1249.21	1162.55	1447.52	703.56	473.859
KY21.Chr1.2022	0	0	0	0	0	0	0	0.086849	1.08548	1.45763	0.258924	0.986478	0.402906	0	1.09893	0.2505
KY21.Chr1.2023	140.265	132.942	144.627	141.481	132.567	114.135	136.867	134.615	104.937	119.084	61.0597	52.6465	43.0978	40.5667	57.3862	85.1377
KY21.Chr1.2024	150.033	176.801	164.543	179.662	160.072	182.445	144.784	138.087	119.502	83.4673	51.1731	61.0397	65.1986	42.4227	53.3531	48.2047
KY21.Chr1.2025	0.400889	0.5021	0.638493	0.57815	0.786022	0.321743	0.77285	1.25753	33.06	22.1298	109.459	104.262	250.192	262.522	411.967	352.76
KY21.Chr1.2026	0.026821	0	0.045024	0	0	0	0.531301	0.210463	1.13363	1.0721	2.63756	0.903967	1.23259	0.449579	0.047665	0.802157
KY21.Chr1.2027	16.0421	12.6266	16.8185	13.6283	24.0265	24.4247	20.5722	43.1528	22.9464	26.9336	5.70358	5.44009	5.05081	3.26087	25.6269	20.5459
KY21.Chr1.2028	0	0	0	0	0	0	0	0	0	0	0	0	0.406916	1.53944	0	0
KY21.Chr1.2029	0	0	0	0	0	0	0	0	0.19225	0.359668	0.166045	0	0.487956	1.05772	0.878586	0.177079
KY21.Chr1.203	57.9865	58.1309	67.0166	62.2362	74.8954	65.811	64.5555	75.5141	53.0845	78.3535	46.0519	54.4383	67.5444	52.728	71.7274	76.4595
KY21.Chr1.2030	57.1398	61.5203	73.3159	66.3232	52.9423	68.9835	135.791	87.7355	113.365	85.9626	21.7073	17.0991	13.5694	20.7513	11.2796	11.8839
KY21.Chr1.2031	28.6589	29.6804	34.0889	22.8203	22.5387	26.5068	39.0827	34.874	25.7889	33.6061	14.8116	14.3715	8.59576	13.1952	6.79378	5.49343
KY21.Chr1.2032	0	0	0	0.07834	0	0	0	0	0	1.18102	2.85839	2.45374	1.60849	1.07177	0.284865	0
KY21.Chr1.2033	0.193568	9.23233	0.101973	0.144353	0.397188	0.124178	4.75247	3.91294	0.726423	13.1715	9.96087	9.48067	15.5656	6.52872	20.5693	29.6423
KY21.Chr1.2034	0	0	0	0	0	0	0	0	0	0	0	0	0	0	0.176694	0
KY21.Chr1.2035	6.27999	8.15267	7.37664	8.70891	8.22421	10.2082	7.20937	9.70714	9.77752	14.1472	5.57805	5.16854	11.6841	7.57163	38.85	40.9704
KY21.Chr1.2036	0	0.034604	0	0.206791	0	0.269861	1.29406	0.775502	5.34267	4.75494	0.546334	0.436047	0.065728	0.031502	0.314111	0.136759
KY21.Chr1.2037	0	0	0	0	0	0	2.78653	1.42437	8.93147	10.669	0	1.43674	0	2.2659	0.985726	0.676796
KY21.Chr1.2038	7.3219	8.39613	8.25259	8.40983	11.926	19.2664	14.6057	17.246	7.33461	7.60109	2.69847	1.22328	1.46182	0.838238	1.32642	2.22717
KY21.Chr1.2039	16.3587	11.3401	16.3367	13.5207	16.6106	12.8933	8.84707	10.6999	6.20029	7.93182	7.51724	2.93664	10.845	9.17934	13.3127	18.9667
KY21.Chr1.204	59.3852	72.07	61.532	78.8317	34.8276	51.3175	31.8561	37.7134	11.1171	14.8896	9.70046	7.82074	9.62167	6.57364	10.1394	9.1449
KY21.Chr1.2040	0	0	0	0	0	0	0	0	0	0	0	0	0	0	0	0
KY21.Chr1.2041	16.5247	20.8074	20.0082	18.7814	22.9315	21.3601	21.0477	21.1946	14.3607	18.2289	19.3939	15.4206	32.632	25.3273	42.5086	33.8334
KY21.Chr1.2042	16.3181	6.66811	19.1084	8.32873	20.7447	6.64633	4.88273	15.6494	5.21553	13.9688	29.084	33.2742	42.344	38.2402	46.5875	52.595
KY21.Chr1.2043	27.7118	41.3591	28.9895	40.4002	35.7904	51.5666	30.0694	50.9511	40.2823	54.8087	189.771	214.651	342.227	337.339	452.433	434.498
KY21.Chr1.2044	0	0.283562	0	0	0	0	0	0.183501	0	0	0.321263	0.295976	1.53981	2.29983	2.1217	0.44601
KY21.Chr1.2045	11.5433	10.234	14.1122	13.9261	17.6292	13.7019	13.5199	16.2244	23.1195	36.9595	99.8099	103.954	223.497	189.735	248.472	190.188
KY21.Chr1.2046	130.569	133.686	153.077	138.664	124.44	132.696	108.576	97.1706	85.6385	67.8242	67.2545	53.0876	54.107	44.1463	52.4878	60.1709
KY21.Chr1.2047	31.2568	47.3192	35.8348	50.4057	28.8364	40.1809	58.4361	49.4505	51.1527	40.5183	13.5967	9.97602	8.77562	9.59918	7.17425	5.9209
KY21.Chr1.2048	87.362	96.1158	101.914	93.3505	85.668	114.62	156.389	133.329	121.31	116.862	58.4931	53.8936	100.395	109.088	120.744	142.254
KY21.Chr1.2049	67.2718	76.1779	76.804	71.1228	91.1757	91.3608	63.1997	98.4818	44.914	61.8386	22.6348	23.8385	26.1677	18.5903	20.515	24.7221
KY21.Chr1.205	124.468	98.0926	130.54	112.719	111.264	84.8331	121.01	94.066	35.5927	48.0192	31.0609	28.8714	28.5417	28.0166	26.9941	27.7808
KY21.Chr1.2050	9.26235	17.1249	8.96802	18.5094	8.87469	13.5234	11.5713	12.3523	4.07618	4.22757	1.12632	1.87574	1.49602	2.42727	1.49323	0.908388
KY21.Chr1.2051	63.9199	72.8127	69.4153	64.4055	44.1441	63.7563	70.8586	76.5576	12.6405	12.877	12.565	14.2831	22.5011	31.9518	47.5871	55.923
KY21.Chr1.2052	120.922	102.957	136.318	108.983	137.064	118.161	163.363	146.496	198.302	175.032	151.044	153.482	80.1046	91.3371	52.6865	55.9154
KY21.Chr1.2053	0	0.139134	0.119351	0.116031	0.099237	0.047812	0	0	0.214064	0.267124	0	0.215678	0.086788	0	0.092509	0
KY21.Chr1.2054	17.3023	16.7542	21.6794	15.8296	14.5832	15.2563	40.0113	28.2683	48.0566	42.9283	33.6256	35.3059	23.4275	28.6915	15.8388	15.792
KY21.Chr1.2055	73.7601	86.685	84.2693	88.8544	80.5159	101.333	115.256	124.419	162.483	127.86	91.251	106.332	77.7943	74.0042	54.3264	52.4935
KY21.Chr1.2056	1.61376	4.43009	1.59103	3.53626	0.389979	1.48723	0.4916	0.755418	1.60033	0.928429	1.55925	4.46167	1.40095	1.87068	3.26584	1.55038
KY21.Chr1.2057	0.043629	0	0	0	0	0.057233	3.48797	2.0591	7.85149	7.94865	1.17649	1.94343	4.00292	1.13196	7.39814	9.5972
KY21.Chr1.2058	83.3308	106.372	100.345	113.858	98.7037	121.711	141.702	152.665	110.575	102.835	69.1295	81.282	100.355	86.2735	84.4725	73.4629
KY21.Chr1.2059	0	0	0	0	0	0	0	0	0	0	0	0	0	0	0	0
KY21.Chr1.206	24.0156	24.1987	23.7858	22.6283	26.2949	24.9186	72.6518	31.1362	38.511	27.4587	25.2212	34.8245	36.9098	54.9167	28.6116	24.3688
KY21.Chr1.2060	367.931	451.992	415.343	436.273	414.738	413.438	226.316	295.07	657.99	696.007	617.703	484.392	483.686	580.906	369.48	447.945
KY21.Chr1.2061	5.91184	5.57987	4.64641	6.66922	2.95417	4.60724	1.95291	0.81602	3.8775	1.04325	4.72462	4.51285	5.22282	4.25319	8.67577	3.83404
KY21.Chr1.2062	16.645	17.2715	18.0487	18.959	18.216	17.4762	34.8892	19.7758	22.4714	27.4367	20.9641	22.2636	20.568	20.856	7.91381	5.65324
KY21.Chr1.2063	258.259	217.205	267.906	260.016	273.802	245.737	518.145	334.047	474.571	316.48	430.97	490.695	524.716	820.613	730.443	849.803
KY21.Chr1.2064	20.3022	28.9985	22.6411	28.9369	16.7493	21.9238	8.8338	11.543	9.95967	15.5443	15.3008	14.2127	13.162	15.4231	12.7518	12.6524
KY21.Chr1.2065	26.9114	37.9364	32.4017	41.237	52.1747	76.2147	62.5952	78.497	52.7376	55.5475	31.6395	35.8037	27.7286	25.9537	25.1101	27.7961
KY21.Chr1.2066	49.8556	71.0476	30.0819	71.1278	23.0879	36.12	35.9609	29.5685	28.416	33.9101	12.6664	13.5275	10	8.89444	11.2013	10.3241
KY21.Chr1.2067	35.7092	93.2084	35.0918	101.122	35.1641	76.917	57.6694	72.7153	29.6465	32.5172	14.9849	9.64338	12.1823	9.13893	17.4866	34.2056
KY21.Chr1.2068	67.1123	111.201	84.0284	114.315	73.6078	115.524	109.678	126.906	47.5021	83.3506	26.8999	27.8379	22.8861	37.1471	35.4791	48.4419
KY21.Chr1.2069	204.4	235.811	266.167	275.66	252.919	249.965	427.879	358.012	305.533	336.211	179.744	193.752	135.029	165.823	118.854	124.893
KY21.Chr1.207	18.3048	15.8875	17.1327	18.9978	18.6233	16.6889	8.68989	18.4611	10.3611	17.9819	7.57696	7.94777	7.86567	3.86085	6.17444	5.69207
KY21.Chr1.2070	43.2883	32.5421	49.116	33.8646	52.0389	31.4957	37.614	29.1817	15.3194	12.8364	12.3484	10.9422	17.8173	11.9127	16.4649	15.8485
KY21.Chr1.2071	165.23	147.317	179.815	166.848	174.475	156.381	309.492	258.78	496.389	428.883	224.642	222.239	86.7791	65.5864	48.096	49.7901
KY21.Chr1.2072	0.52288	0.251133	2.09271	0.396949	0.812357	0.175073	0.920877	1.03651	2.3976	1.98433	2.39951	2.2106	3.25352	2.18218	1.95621	3.50207
KY21.Chr1.2073	0	0.187296	0	0	0.217377	0	0	0	0	0.121972	1.10672	0	0.772973	2.3356	1.29288	1.84954
KY21.Chr1.2074	0	0	0	0	0	0	0	0	0.472798	0.561242	2.99503	2.90046	1.25021	2.09722	1.81047	1.28849
KY21.Chr1.2075	0	4.4641	0	0	0	0	0	0	0	0	0	0	0	0	0	1.18965
KY21.Chr1.2076	4.73166	5.45429	5.04611	5.82146	5.24904	5.00763	2.26735	4.28749	0.979696	1.68116	0.949199	0.272585	1.26122	1.86877	1.4658	1.0637
KY21.Chr1.2077	0.114067	0	0	0.036802	0	0	0.152576	0.186351	0.504261	0.207485	6.35329	3.5255	10.0877	20.8077	12.932	34.2589
KY21.Chr1.2078	0.233352	0.213137	0.043938	0.021996	0.42389	0.323787	0.739535	0.439203	2.86859	2.36163	1.35665	3.34349	4.47037	7.50872	4.40719	2.49043
KY21.Chr1.2079	55.3062	48.3059	56.9949	48.3249	54.9657	46.3179	82.9544	68.5767	27.6284	32.4381	10.9108	10.7663	12.121	11.3795	10.5466	9.83014
KY21.Chr1.208	1.64705	0.894124	2.11464	1.29993	2.43555	1.25852	3.442	0.999348	4.88554	2.97364	5.17718	3.93303	2.10033	2.83357	1.70845	1.64371
KY21.Chr1.2080	82.3863	84.3469	85.9236	98.52	85.8592	95.0474	139.546	96.6396	66.7771	47.9602	18.6817	20.5866	15.1055	13.2968	20.0519	21.1708
KY21.Chr1.2081	69.3202	79.1689	82.539	83.6564	60.9507	71.0524	91.9017	69.3689	42.965	47.4834	13.6036	12.4954	13.4361	15.4525	12.2783	13.74
KY21.Chr1.2082	0.152232	0.616815	0.470589	0.386808	0.194468	0.56152	1.0372	0.823116	2.55095	0.988143	0.450483	0.110967	0.559778	0	1.13497	0.064687
KY21.Chr1.2083	0.885663	1.56525	0.927535	1.17554	0.940652	1.23436	2.36031	1.1655	2.89971	1.32572	4.40143	0.551612	3.90809	3.84935	3.50231	3.00349
KY21.Chr1.2084	60.3297	91.3269	70.5594	99.0013	89.5239	116.283	60.988	65.9501	25.4112	32.3483	8.77116	10.2914	13.7654	12.1453	14.0985	11.9489
KY21.Chr1.2085	2.24504	5.84636	2.85125	7.01177	1.90897	5.69576	1.68713	3.90225	4.95021	3.54257	5.52231	9.62092	10.2976	8.46687	11.5168	7.36614
KY21.Chr1.2086	0	0	0	0	0	0	0	0	0.349148	0.937248	0	0.285976	0	0.368534	0.111814	0
KY21.Chr1.2087	0	0	0	0	0	0	0	0	3.83871	1.23452	0	0	0	4.31074	0	0
KY21.Chr1.2088	0.042428	0	0	0.083101	0.056	0	0	0.104895	7.73111	6.74969	3.88091	3.62444	7.09066	2.94083	7.76521	14.225
KY21.Chr1.2089	0.057327	0.142455	0.118047	0.113599	0.0762	0.071722	0.145273	0.070677	2.52478	1.83922	33.3154	41.3049	54.441	34.4072	147.251	95.8476
KY21.Chr1.209	91.1442	94.7281	104.015	88.0594	102.79	125.592	202.441	165.986	74.0211	79.0926	47.6068	66.3625	70.5899	85.5051	47.8108	42.4827
KY21.Chr1.2090	0.095771	0	0	0.032463	0	0.041376	0.225077	0.117182	0	0.211489	0	0.102193	0.069109	0.121824	0.108684	0.286473
KY21.Chr1.2091	0.044327	0.028079	0.161896	0	0.060525	0.42645	0.293845	0.245873	0.249865	0.030444	5.97023	7.16413	6.49687	13.6203	6.16616	5.86346
KY21.Chr1.2092	0.199448	0	0	0	1.53664	1.47656	0.410282	0	1.94786	0.503145	0.243913	0	0.2199	0	0	0
KY21.Chr1.2093	0.05431	0	0.056143	0	0	0	0.935554	1.91046	5.64813	5.22764	9.84633	16.3037	11.9035	10.0616	10.474	6.75734
KY21.Chr1.2094	6.46302	22.8948	5.37956	22.3141	7.44098	19.2724	55.561	37.5804	207.854	178.079	159.313	143.471	152.681	142.924	181.371	158.741
KY21.Chr1.2095	0.612877	0.486954	0.403487	0.640303	0.622369	0.674185	1.51798	0.996927	2.3518	2.92243	47.9453	48.2383	42.1107	73.252	14.1673	16.5943
KY21.Chr1.2096	13.719	13.6977	16.3324	13.2593	10.4807	11.8633	11.7606	12.7503	85.9088	69.3425	49.4915	51.7468	46.512	53.7846	25.228	27.4758
KY21.Chr1.2097	2.83888	2.16281	2.49698	1.43052	2.00994	1.0031	1.26181	1.13999	3.32159	2.42265	0.710539	0.89788	1.15493	1.75807	0.40419	0.592475
KY21.Chr1.2098	0.445619	0	0	1.80908	0	0	0	0	1.2307	0	0.546775	0	4.68513	0	2.2755	0.546629
KY21.Chr1.2099	0	0	0	0.19319	0.526173	0.122185	0	0	0	0	0	0	0.680982	0	0	0
KY21.Chr1.21	8.25509	10.2944	10.2897	11.0627	9.85176	12.5083	5.21159	6.88332	3.49231	4.60014	4.06511	3.7433	5.26205	3.75426	6.73339	3.98202
KY21.Chr1.210	57.4892	65.006	63.0849	53.3636	72.41	72.3169	39.7557	53.8155	63.9353	50.076	54.146	68.9607	72.213	47.053	47.5281	44.8047
KY21.Chr1.2100	19.2767	41.3487	17.9522	40.3989	20.9727	40.2282	16.4236	27.4997	5.70579	9.78632	4.73034	5.42821	2.2779	2.19501	2.50195	6.45347
KY21.Chr1.2101	0.094265	0.078238	0.064134	0	0	0	0	0	0	0.040111	0	0	0	0	0	0.078585
KY21.Chr1.2102	40.2014	51.9421	46.9352	59.5557	43.6652	54.8252	38.8086	48.6717	29.9297	36.7164	18.7559	21.2799	16.2535	10.4039	16.8661	16.8051
KY21.Chr1.2103	72.5447	85.107	92.4416	74.8675	106.635	161.454	190.917	176.985	109.171	116.643	94.2156	119.593	91.2193	113.563	66.0215	63.914
KY21.Chr1.2104	0.15053	0	0	0.151008	0.490501	0	0.306278	0.573405	0.310743	0.632962	0.557703	0.249331	0.341717	0.878856	5.70761	11.1345
KY21.Chr1.2105	0.14209	0.089125	0.075502	0.144299	0.096759	0.091994	0.43791	0.698794	4.58122	4.53319	48.1351	54.4051	36.6739	38.2711	20.9909	16.3642
KY21.Chr1.2106	4.7409	7.14508	5.47415	8.53147	3.54566	5.80069	9.80712	11.732	2.37229	9.72232	5.61676	5.513	1.98181	3.78315	2.61489	3.23262
KY21.Chr1.2107	67.2603	80.9459	68.5171	88.7093	53.3159	68.7658	80.5335	58.3666	63.4511	55.5597	22.4436	26.7168	30.8193	27.1506	49.8219	36.9504
KY21.Chr1.2108	7.99702	12.1135	8.14105	10.2998	7.34654	10.7136	24.2561	17.7057	42.135	47.8587	118.686	161.176	186.37	323.632	191.512	161.174
KY21.Chr1.2109	4.29312	2.15624	3.31794	3.34726	2.84278	3.44512	3.65801	2.51456	18.2343	9.92108	56.5071	116.768	169.42	70.2021	193.504	149.635
KY21.Chr1.211	50.7755	46.9052	53.9302	44.6859	53.3625	45.6262	33.4217	59.625	91.5383	72.7002	41.812	47.3658	31.3784	25.6524	30.03	28.2192
KY21.Chr1.2110	130.564	146.144	165.573	136.898	251.166	314.376	314.172	339.059	313.872	259.295	64.6374	55.7986	91.5329	95.1045	88.8331	89.394
KY21.Chr1.2111	70.4201	84.5534	73.7701	78.5533	68.1065	67.2673	54.1309	55.6114	21.3665	29.0161	15.8063	13.9369	16.3904	10.333	17.9969	16.2579
KY21.Chr1.2112	7.14326	8.08363	7.50474	8.57989	9.67083	7.73256	3.60979	6.69381	1.61829	6.16285	1.95852	1.46898	3.00524	1.18885	3.54784	4.18705
KY21.Chr1.2113	12.1649	18.6453	12.9444	18.4422	11.2211	18.3808	19.5414	32.874	12.8653	21.7625	3.53844	6.77574	5.19914	4.33602	4.32806	2.85744
KY21.Chr1.2114	12.0077	5.84678	9.91008	8.07663	9.61654	4.77665	7.74498	0.283239	5.39129	1.48513	0.635535	1.03487	0.961581	1.41397	0.981403	0.309489
KY21.Chr1.2115	110.155	127.835	129.811	142.286	105.952	95.0675	92.3113	96.4875	46.5128	76.526	45.9456	46.9078	30.1362	45.0631	25.9287	32.6699
KY21.Chr1.2116	37.195	28.4787	32.4535	35.8665	36.5856	25.6709	39.8526	35.0238	25.5782	32.216	17.1894	15.9869	12.1872	16.7602	14.7565	14.0024
KY21.Chr1.2117	54.7864	83.1122	62.3197	71.2523	63.7449	105.962	110.38	139.872	70.9313	100.508	29.3925	35.6661	23.4796	25.4938	16.0037	14.7218
KY21.Chr1.2118	53.8682	61.2878	55.0805	59.2446	45.0697	49.1507	19.9326	20.4861	18.5904	20.5572	18.2525	9.88526	26.3564	12.335	23.7433	23.3888
KY21.Chr1.2119	278.629	335.438	354.097	345.621	321.571	333.192	248.106	198.361	287.158	204.034	184.268	260.023	306.282	177.974	220.072	158.848
KY21.Chr1.212	0	0.039016	0.031934	0.093923	0	0	0.315919	0.036883	1.26022	0.655445	0.222825	0.168557	0.587375	0.56003	1.03174	0.364881
KY21.Chr1.2120	1.28418	0.106964	1.71196	1.65063	1.2652	1.08022	5.58913	0.832984	1.82848	1.50774	4.72297	31.0828	6.60446	22.585	6.57072	2.31397
KY21.Chr1.2121	217.9	278.703	261.956	264.839	243.896	321.555	425.861	399.965	548.593	500.027	327.432	323.711	249.725	258.806	177.055	191.126
KY21.Chr1.2122	24.1726	17.2904	30.9009	18.8548	32.9907	25.1186	8.7532	14.9255	11.9344	15.7253	28.6007	34.566	42.1445	24.2013	40.2986	38.2441
KY21.Chr1.2123	0.248009	0.940477	0.052233	0.197345	0	0.063883	0.197085	0	0.485363	0.140337	0.430293	0.674881	4.0236	3.74221	9.83978	8.08712
KY21.Chr1.2124	71.5798	88.4704	72.5657	93.6397	72.4557	90.7268	111.751	115.053	68.5202	64.6843	20.9891	20.0463	14.7767	9.64439	12.2471	18.7374
KY21.Chr1.2125	21.5324	28.1279	24.3953	35.5228	20.0939	28.0041	51.4952	32.2096	27.9868	27.727	9.56349	13.062	10.0539	12.0329	10.8986	6.61341
KY21.Chr1.2126	49.2631	65.4361	49.8192	79.1258	49.4637	71.0818	117.982	68.7252	32.2737	31.4457	11.0515	9.65613	9.97014	7.37781	7.18392	7.67278
KY21.Chr1.2127	42.8416	62.6684	47.2786	71.292	42.4493	59.2473	29.1616	43.1792	14.5189	26.2719	13.5042	18.8707	19.4431	22.3661	16.1884	13.3154
KY21.Chr1.2128	32.7014	40.9833	40.3242	42.8244	33.6573	40.4955	31.7129	33.9247	9.47577	13.9212	5.76083	3.42816	4.93178	4.59523	3.83995	4.81206
KY21.Chr1.2129	46.3684	45.8908	51.2656	41.0021	47.5331	44.8936	21.1273	21.2184	5.0562	5.808	6.77596	8.65223	16.902	14.817	12.9199	11.2973
KY21.Chr1.213	0.81602	0.080145	0.675873	0.677234	0.551638	0.651699	0.126844	0.515714	0	0.044602	0.761749	0.66612	5.05509	3.693	17.9415	15.9255
KY21.Chr1.2130	0	0	0	0	0	0	0	0	0.050654	0.049979	0.2235	0.405224	0.382469	0.487668	2.30875	2.08523
KY21.Chr1.2131	0	0	0	0	0	0.173079	0.087391	0	0.234379	0	0	0.482238	0.038752	0	0	0.203034
KY21.Chr1.2132	146.728	180.266	171.922	198.346	147.258	196.333	342.556	234.454	222.279	224.799	109.495	98.8859	57.3939	89.094	66.9504	74.1689
KY21.Chr1.2133	0	0	0	0	0	0	0	0	0	0.128289	0	0	0	0.048756	0	0.054479
KY21.Chr1.2134	107.992	121.092	115.279	128.387	132.394	130.637	136.253	144.036	85.7814	85.359	41.6988	52.1901	62.9251	47.8621	69.6198	68.4166
KY21.Chr1.2135	0.031819	0.199801	0.196869	0.255143	0.127426	0.23928	0.625121	0.42523	0.714593	0.863445	1.45641	4.90612	9.40941	6.22163	44.4364	25.1611
KY21.Chr1.2136	2.70257	1.51681	3.94845	1.74958	3.89311	3.0563	13.2652	8.7529	48.5713	43.2461	44.8818	60.1136	71.4805	127.522	32.5098	27.1992
KY21.Chr1.2137	183.485	182.455	204.633	196.339	202.49	180.081	172.071	194.361	158.93	180.437	95.9538	88.0887	156.533	138.011	153.604	157.532
KY21.Chr1.2138	1.37337	0.553588	1.6985	0.441455	1.68504	0.784561	1.52963	0.712219	0.662995	0.775859	0.104961	0.692055	0.545445	1.31549	0.758791	0.284339
KY21.Chr1.2139	0	0	0	0	0	0	0	0	0	0	0	0	0	0.354407	0	0
KY21.Chr1.214	10.0385	37.8026	8.97295	42.7038	10.1393	38.1038	15.4266	4.67128	2.82496	1.55804	2.41397	2.25894	7.93882	11.2623	10.5156	8.25233
KY21.Chr1.2140	0	0	0	0	0	0	0.485138	0.336949	0	0	0	0	0	0	0.072925	0
KY21.Chr1.2141	57.356	52.9487	61.6374	48.6349	73.7834	61.1657	116.555	85.0755	51.3758	50.6455	18.5282	21.2403	32.6615	34.9143	27.0591	26.9438
KY21.Chr1.2142	0.046668	0.174854	0.047851	0.069857	0.094991	0.117031	0.211846	0.119599	1.38731	0.962001	4.70529	3.82472	26.4454	32.3021	23.4134	24.1211
KY21.Chr1.2143	0.33725	0.16307	0.341407	0.076692	0.164043	0.149345	0.220258	0.279998	0.147519	0.373484	0.049851	0.022821	0	0	0.024818	0.014796
KY21.Chr1.2144	0	0	0	0	0	0	0	0.521763	0	0	0	0	0	0	0	0
KY21.Chr1.2145	0	0	0	0	0	0	0	0	0	0.286261	0	0	0.078819	0	0	0
KY21.Chr1.2146	0.58299	0	0.236361	0.08362	0.383463	0	3.15816	0.035726	1.95304	1.32048	9.19803	12.2619	9.64736	11.8988	0.992975	0.792607
KY21.Chr1.2147	18.6148	12.6355	14.8904	13.7585	16.1472	15.5914	29.4973	13.3626	23.7623	11.5533	2.7203	3.19297	1.16225	0.599298	0.445017	0.511932
KY21.Chr1.2148	1.58987	1.02213	1.52548	1.0365	2.2268	1.09599	4.38801	1.28808	3.03917	1.10018	1.3863	0.801177	1.46341	1.2795	1.02717	0.858241
KY21.Chr1.2149	0	0.108228	0	0	0	0	0	0	0	0	0	0	0.208797	0	0	0
KY21.Chr1.215	1.05607	1.15565	0.969274	0.792011	0.559556	0.595102	5.06557	4.86172	20.1569	15.0711	38.4715	38.0213	33.439	37.8172	24.7593	21.3724
KY21.Chr1.2150	0	0	0	0	0	0	0	0	0	0	0	0	0	0	0	0
KY21.Chr1.2151	2.23526	17.7927	0.298422	0.325157	0.098218	0	0	0.091082	0.155073	0	0.227041	0.124252	0.086479	0.308118	0.046085	0.091121
KY21.Chr1.2152	0	0.601424	0	0	0	0	0	0	0.206565	0	0.045152	0	0	0	0	0.495325
KY21.Chr1.2153	0.058644	0.254452	0	0	0	0	0.928713	0.044432	0.493634	0.161566	0.323792	0	0	0.223243	0	0.044381
KY21.Chr1.2154	0.039032	0	0	0	0	0	11.8051	8.61815	10.5984	13.8178	1.89466	1.12747	0.746335	0.169293	0.364109	0.220223
KY21.Chr1.2155	0	0	0	0	0	0	0.278615	13.5523	0.532976	16.0328	1.29372	0.615925	1.35577	0.1001	0.83106	0.463566
KY21.Chr1.2156	0	7.85437	0	1.26238	0	0	16.1816	79.1809	5.93778	64.0406	4.80597	0	0	4.34757	3.93376	0.799715
KY21.Chr1.2157	180.385	232.884	228.208	234.617	17.2023	26.8781	67.3128	66.5677	53.5654	45.4303	16.6399	14.5085	20.8079	18.328	17.3832	15.9389
KY21.Chr1.2158	0	0	0	0	0	0	0	0	0	0	2.26313	0	0	0	0	0.33895
KY21.Chr1.2159	0	0	0	0	0	0	0	0	0	0	0	0	0	0	0	0
KY21.Chr1.216	0	0.155531	0.04354	0.082554	0	0.208901	0.05582	0.103879	1.42929	3.51708	6.62249	11.364	5.98081	3.63512	5.21986	5.8718
KY21.Chr1.2160	0	0	0.026228	0	0	0	0	0.032866	0.035028	0.1926	0.379535	0.028221	1.95692	2.11648	1.92056	0.574722
KY21.Chr1.2161	0	0	0	0	0	0	0	0.223849	0	0	0.685409	0	0.660405	5.30005	2.29927	0.219745
KY21.Chr1.2162	0.047785	0.298603	0	0	0.06258	0	0.055815	0.056802	0.530347	0.445464	0.29566	0.817263	0.111807	0	0.175572	0.176035
KY21.Chr1.2163	0	0	0	0	0	0	0	0	0.103967	0	0.095929	0.122985	0.178099	0	0.600064	0.22864
KY21.Chr1.2164	0.220604	0.674482	0.227502	0	0.290437	0.136516	0	0.134645	0.768726	1.34535	0	0	2.67829	2.14701	3.29386	0.948114
KY21.Chr1.2165	0	0	0	0	0	0	0	0	0	0	0	0	0.289206	0	0.204865	0
KY21.Chr1.2166	126.907	124.08	147.851	142.564	130.789	140.711	181.827	142.447	180.747	165.158	114.071	116.762	87.3163	111.399	79.8652	105.017
KY21.Chr1.2167	0.066243	0.139977	0.140969	0.091321	0.120813	0.066152	1.00295	0.386811	3.8551	4.07973	14.6687	15.6595	35.8931	39.1089	53.7069	54.5757
KY21.Chr1.2168	101.044	142.525	118.411	142.931	115.85	137.92	199.939	146.051	137.71	113.837	76.8829	94.789	80.758	121.397	85.3135	78.4425
KY21.Chr1.2169	0	0.525059	0	0.300283	0.305482	0.144877	0.179498	0	2.42219	0	1.3107	0.37014	0.142532	1.92676	0.905197	0
KY21.Chr1.217	0	0.159025	0.045275	0	0.116806	0.056136	0.053159	0	3.36375	1.75364	5.91841	3.74632	8.1862	6.58787	13.7737	11.6041
KY21.Chr1.2170	73.9442	77.4589	80.4051	73.2707	77.9304	74.2068	92.8051	91.8195	40.6697	59.0562	26.7143	21.1893	25.5948	31.781	24.2311	23.6709
KY21.Chr1.2171	227.64	215.049	263.764	232.198	165.345	145.212	122.606	121.299	82.0559	98.5856	35.2515	34.5929	19.4268	17.7444	19.8531	18.9085
KY21.Chr1.2172	93.3088	96.8729	73.8507	107.515	90.5166	113.645	122.452	130.138	74.6768	82.0725	28.825	28.4452	20.5309	18.6228	17.9496	15.9456
KY21.Chr1.2173	1.18189	2.24292	0.635858	0.331866	0.104324	0.26995	0.713554	0.776779	5.80532	4.1062	21.9702	17.8248	23.1483	23.9381	34.4992	34.909
KY21.Chr1.2174	0.476612	1.067	0.587625	0.902534	0.427528	1.22341	44.0965	26.1576	353.431	339.443	102.483	153.395	94.5886	117.497	42.3029	31.9335
KY21.Chr1.2175	0.6079	0.570961	0.790595	0.605532	0.58912	0.957931	8.80269	8.81607	34.9543	33.3239	245.422	327.664	300.503	492.615	56.2808	34.5351
KY21.Chr1.2176	4.91866	3.67904	6.95216	4.81371	5.80342	3.18606	8.74396	5.78239	22.1359	20.8107	43.5948	48.0824	52.4014	33.5792	18.1765	19.0869
KY21.Chr1.2177	1.28128	1.90442	1.1024	1.61099	1.35532	3.09496	3.31361	4.35962	2.80114	3.98213	4.03533	4.92382	3.56781	3.58003	2.0473	1.1313
KY21.Chr1.2178	0.042379	0	0.043278	0	0	0	0.109744	0	0.118413	0.236286	0.367673	0.421328	0.936181	3.89868	7.98903	1.55264
KY21.Chr1.2179	0	0.336379	0	0	0	0	0	0.067988	1.89613	3.78462	1.62055	0.894139	0.50404	0.51137	2.26701	3.40482
KY21.Chr1.218	0	0	0	0	0	0	0	0	0	0	1.22377	0	0	0	0	1.34827
KY21.Chr1.2180	0	0	0	0	0.266885	0	0	0.598701	0.775216	1.11699	1.04401	0.887565	0.819456	0.456762	1.02837	0.829182
KY21.Chr1.2181	0	0	0	0	0	0	0.05159	0.354638	0.422199	0.107348	1.09011	0.867353	0.394982	1.21673	0.752016	0.730101
KY21.Chr1.2182	0.207201	0	0	0	0	0	0.114882	0.054187	0.346537	0.472696	0	0	0.091956	0	0	0
KY21.Chr1.2183	0	0	0	0	0	0	0	0	0	0	0	0	0.198232	2.87643	0	0
KY21.Chr1.2184	7.41471	8.40981	9.85456	10.8553	9.30653	9.42027	9.14977	8.5473	8.33752	9.73142	3.88147	3.989	11.5967	2.6545	9.21249	4.28398
KY21.Chr1.2185	0	0	0	0	0.546111	0	2.20928	0.43149	0.114727	0.231383	0	0	0	0	0.486105	0.244492
KY21.Chr1.2186	0	0	0	0	0.322691	0	0	0	0	0	1.49972	0	0	0	0	0.300356
KY21.Chr1.2187	25.6574	28.8825	25.543	26.2178	24.8545	26.9857	24.0393	33.204	407.759	335.888	2765.32	3768.95	9139.17	10783	12286.2	12818.4
KY21.Chr1.2188	2.02164	2.10137	2.36422	2.60564	2.7962	1.68673	2.62626	1.59662	31.7967	31.4782	304.91	170.394	610.936	1043.63	863.276	1230.41
KY21.Chr1.2189	0.349209	0.130923	0.162607	0	0.070374	0.26499	0.16732	0.187215	0.0732	0.411451	5.13574	6.13231	40.8417	66.4135	141.316	189.468
KY21.Chr1.219	0	0	0	0	0	0.128284	0.121821	0	0.050345	0	0.212155	0.227313	0.313359	0.718387	0.083283	0
KY21.Chr1.2190	0.104212	0.467399	0.161174	0.431417	0	0.283033	0.477833	0.242673	2.8875	3.53036	14.3333	14.7391	25.5453	33.6064	35.7915	31.5643
KY21.Chr1.2191	0	0.590372	0.132996	0	0	1.22811	0	0	3.99534	0.550644	2.94597	6.02046	3.07405	9.36224	4.60442	3.13154
KY21.Chr1.2192	89.1177	85.1656	95.8357	83.5404	76.3697	83.3446	50.4425	61.6658	21.7745	21.5719	15.7439	14.3976	15.9537	19.7842	11.2171	10.1827
KY21.Chr1.2193	16.6283	18.3273	20.2988	19.842	16.858	21.7653	45.0519	27.0013	13.8409	14.1717	4.2092	4.77788	5.45216	5.9824	5.38655	4.49473
KY21.Chr1.2194	0.135571	0	0	0	0	0	0.122396	0.081029	0.277134	0.225563	0.582288	0.109799	0.46207	0.202972	1.41275	1.69918
KY21.Chr1.2195	44.784	50.2602	37.6186	60.0534	40.5507	62.0247	142.016	92.2526	67.3081	71.0597	14.6164	20.3815	12.6678	10.2678	9.81829	7.10873
KY21.Chr1.2196	33.7712	26.2716	36.2021	24.7118	36.9139	21.7433	47.5023	23.8321	23.2729	12.0069	8.66059	6.77929	8.73169	5.47819	7.10741	11.5948
KY21.Chr1.2197	3.10322	3.65386	2.62181	4.20605	3.25146	3.55267	3.4204	2.35923	3.37781	2.23513	2.3243	2.08208	1.46211	3.37538	0.403827	1.47442
KY21.Chr1.2198	24.7614	32.6022	29.6497	28.8917	19.2885	33.5708	40.1336	36.4313	20.1663	21.0566	6.68225	8.40797	8.99639	11.2729	7.88344	7.34841
KY21.Chr1.2199	0.4733	0	0.147239	0.277055	0	0	0	0	0	0.163428	0	0.934751	0.442367	0	0.484398	0.159547
KY21.Chr1.22	41.9253	41.355	47.3485	31.1428	24.0085	27.4156	35.9651	36.0851	24.8751	29.6168	9.30829	10.8798	9.60733	8.3822	7.58551	5.86382
KY21.Chr1.220	5.90171	5.51842	6.29997	6.06201	6.5117	3.27956	5.4553	4.90179	4.64736	2.684	0.759603	0.879156	0.457206	0.031051	0.037216	0.369562
KY21.Chr1.2200	0.057945	0.074278	0.06141	0	0.162309	0	0.068957	0	0.439617	0.244548	0.671443	0.871192	0.604562	0.347777	0.712841	0.287639
KY21.Chr1.2201	0.218992	0.316701	0.161919	0.159697	0.209288	0.397565	0.661183	0.981322	1.48921	1.08804	17.9565	13.2988	11.6695	5.17023	20.2721	19.2269
KY21.Chr1.2202	0.191963	0	0.30103	0	0.141497	0.121322	1.20361	2.42216	0	0.132308	0.931833	0	2.3129	0.472678	2.83149	2.24123
KY21.Chr1.2203	17.6174	10.4011	18.3823	19.9444	12.7839	7.40912	8.38895	9.83564	1.76025	2.40045	0.312186	1.1118	0	0.260798	0	0.306424
KY21.Chr1.2204	9.21112	7.39917	9.45302	7.5738	12.1885	6.76629	5.08077	9.2013	5.98407	10.3699	4.46303	2.78686	6.72095	2.83349	6.96436	3.39472
KY21.Chr1.2205	3.63419	0.605451	2.65095	0.224529	2.83593	0.238016	1.13075	4.39914	2.16025	4.03501	1.8321	1.28249	2.13387	0.378343	1.16885	1.20188
KY21.Chr1.2206	62.4693	54.6115	60.2132	53.9539	66.4998	59.8769	67.2854	80.9844	24.4175	50.6867	20.2401	20.954	22.2943	24.2232	18.6704	21.5102
KY21.Chr1.2207	192.955	204.841	226.321	228.695	222.31	220.279	268.91	207.136	250.729	160.433	82.655	123.332	93.1904	96.5916	80.2673	67.3857
KY21.Chr1.2208	39.3498	57.9132	49.6374	66.3412	35.4014	30.1512	107.936	18.0871	48.8074	18.8951	27.7097	25.8522	9.59563	34.8147	14.2324	22.8846
KY21.Chr1.2209	0.145812	0.149907	0.210812	0.103665	0.152136	0.181516	0.780402	0.822653	2.79688	1.84336	31.7526	18.7887	83.6285	136.686	64.5773	74.1385
KY21.Chr1.221	1.83232	1.08124	2.08635	1.43514	3.01236	2.87153	5.67383	3.12933	9.41185	4.91477	2.75654	2.71775	2.3748	3.40236	4.34104	2.32004
KY21.Chr1.2210	5.94882	3.46392	7.7426	2.49032	5.01228	0.53551	3.00866	0	6.64551	0	1.57416	2.41925	0	0	0	0
KY21.Chr1.2211	2.21838	3.49525	3.03252	2.1114	2.35128	3.14833	18.619	6.61944	792.875	561.287	1155.7	1112.36	1130.75	1298.64	640.024	556.924
KY21.Chr1.2212	2.54967	1.57231	2.50181	2.18947	2.10045	2.06862	22.9396	2.92085	13.8965	1.54789	1.34681	0.689331	0.771456	1.66102	0.516654	0.241818
KY21.Chr1.2213	0.562809	0.68202	0.535969	0.889296	0.638188	0.378446	1.03877	1.48379	1.85544	1.46858	3.3254	2.37612	4.43332	6.04727	10.4047	10.8251
KY21.Chr1.2214	7.46496	9.24605	8.04249	12.2707	5.73032	10.4711	13.522	6.07515	2.55417	1.29198	2.44156	4.34306	1.49873	2.07728	1.19178	0.474239
KY21.Chr1.2215	0	0	0	0	0	0	0	0	0	0	0	8.75541	5.0286	3.68418	9.30448	1.34827
KY21.Chr1.2216	0.068809	0	0.069066	0.273357	0	0.251032	0.647082	0.70651	1.44489	2.04371	6.91496	22.5421	62.4264	11.1936	36.0196	8.83375
KY21.Chr1.2217	15.3899	26.5814	19.8937	23.3294	16.8308	19.8868	7.59493	9.37853	3.09763	4.23247	3.11359	4.28947	4.81728	4.4112	6.56802	6.22707
KY21.Chr1.2218	0.088524	0.165157	0	0	0.175346	0	0.028004	0.13521	0.152278	0.514538	0.188013	0.71127	0.165224	0.136604	1.32234	1.18584
KY21.Chr1.2219	37.5828	80.043	43.6238	87.0423	24.0172	31.3308	25.3874	24.2162	31.6095	23.5041	14.8512	15.068	8.76646	9.81623	13.2133	8.7265
KY21.Chr1.222	0.957912	1.72619	1.62548	2.22643	1.51395	0.984959	1.72636	4.78556	4.31745	4.6068	2.79161	1.74849	1.01086	0.622779	3.0034	2.21223
KY21.Chr1.2220	58.0038	64.8551	64.3287	64.7722	71.3086	70.2279	57.5429	82.9773	19.116	42.3554	8.68305	6.8618	33.8416	16.528	29.9264	9.12502
KY21.Chr1.2221	0	0	0.037552	0.072525	0.097914	0	0.092618	0.360652	0.513039	0.254124	0.046278	0.083432	0.262465	0	1.04253	0.799642
KY21.Chr1.2222	29.4552	49.5035	39.0559	52.7333	51.1362	52.1465	28.3475	25.2093	24.701	27.2521	35.9765	34.1036	26.3156	24.0503	23.6192	30.3412
KY21.Chr1.2223	11.2845	10.9243	14.0351	11.3832	12.2996	18.2808	55.9294	34.4274	12.6964	18.1828	3.15695	6.13745	3.14051	3.10102	3.21242	1.8233
KY21.Chr1.2224	0	0	0	0	0	2.56971	0	0	0.978493	0	0.86181	2.18593	7.18497	0	2.65842	1.78447
KY21.Chr1.2225	0.234728	0.246198	0.287357	0.278332	0.05138	0.450585	2.28843	1.46813	5.0424	3.40287	3.80364	16.6131	3.91681	5.72497	25.3114	3.54503
KY21.Chr1.2226	4.60743	5.98433	5.96976	6.04614	9.27336	9.36421	7.55182	7.86713	5.97591	13.328	4.84075	5.56291	7.24975	13.2867	39.6402	32.3264
KY21.Chr1.2227	2.16763	1.68572	1.79413	1.6057	1.99111	2.21583	1.85604	2.45573	151.843	162.282	1161.03	716.757	1187.43	866.723	980.607	464.158
KY21.Chr1.2228	3.46956	4.57438	4.78245	4.54126	4.27569	5.79744	5.40955	6.95344	316.623	431.355	1885.94	2794.49	3008.18	1998.41	2452.99	1077.43
KY21.Chr1.2229	0	0	0	0	0	0	0	0	0	0.153101	1.35923	0.494647	0.128428	0	0.414967	0
KY21.Chr1.223	3.9026	3.03277	3.58045	3.65304	3.29706	3.57376	2.15608	1.9969	11.5205	7.77571	11.737	16.6118	26.6427	20.4272	67.8618	63.1659
KY21.Chr1.2230	0.116304	0	0.174526	0.056296	0.075625	0	0.141881	0.210028	4.28249	3.89366	24.7333	16.2175	30.5791	20.1066	26.0963	23.5955
KY21.Chr1.2231	0	0	0	0	0	0	0	0	0	0	0.49552	0	0	0	0	0
KY21.Chr1.2232	35.6749	51.4567	45.164	43.1838	19.0098	32.7453	11.6665	15.121	8.42828	9.62994	10.3104	10.8022	15.0374	12.9281	16.1541	16.7136
KY21.Chr1.2233	6.24035	4.76534	7.46052	4.52814	6.26097	6.14997	9.071	7.1708	10.8997	9.17968	5.79129	8.87223	8.26809	8.62258	4.33722	2.8603
KY21.Chr1.2234	147.51	122.504	160.891	134.63	173.818	117.853	111.721	133.582	73.3141	83.9551	45.0401	46.7776	38.3476	35.9544	38.955	52.4103
KY21.Chr1.2235	0	0.145693	0	0	0	0	0	0	0.739173	0	0.145686	0.391008	0.136481	0.360148	0.584711	1.29279
KY21.Chr1.2236	0	0	0	0	0	0	0	0	0.855559	0.094826	0.087113	0.154522	0.569778	0	0.883672	2.00252
KY21.Chr1.2237	7.70556	0	4.01659	0	11.8858	26.2401	0	6.07777	29.5722	4.36629	19.0712	0	12.8642	5.11031	31.597	0
KY21.Chr1.2238	0.017095	0	0	0.017005	0	0	0.044738	0.021117	0.047635	0.070702	0.02162	0.078054	0.142566	0.234612	1.88515	5.82092
KY21.Chr1.2239	14.0027	16.2394	16.8443	17.5069	13.3137	20.0975	15.2407	11.4224	24.7116	26.3741	24.9963	25.2765	21.4397	16.0752	20.5481	16.8792
KY21.Chr1.224	0.212553	0.255514	0.536776	0.403402	0	0	0.419928	1.30644	1.14158	0.725682	5.08073	8.1967	3.07902	2.65811	6.43861	4.47753
KY21.Chr1.2240	0.213779	0	0	0.350513	0.364427	0.086817	0.162073	0.170024	1.06422	0.0937	0.083865	0	1.07643	0.407383	0.080206	1.02897
KY21.Chr1.2241	0.986926	0.139899	0.873298	0.14858	0.771239	0.671034	0.489994	0.589683	3.44269	2.06221	7.24563	4.91221	13.6958	8.33113	3.57958	1.90923
KY21.Chr1.2242	11.787	13.1823	12.2935	15.0305	8.20499	9.47448	6.66165	9.83469	5.10518	7.88179	3.4947	2.84741	2.75431	2.72778	1.71515	2.07887
KY21.Chr1.2243	0	0	0	0	0	0	0	0	0	0	0	0	0	0	0	0
KY21.Chr1.2244	15.8246	19.2375	19.7457	19.0927	20.0957	20.1023	23.926	26.1828	12.491	13.7485	6.27519	7.53372	9.51017	11.0761	5.45927	8.69641
KY21.Chr1.2245	82.9498	77.3206	89.0963	93.7925	94.0828	94.9486	101.651	107.96	82.2336	68.759	31.6003	20.3121	25.801	21.7094	27.5667	25.2672
KY21.Chr1.2246	38.6366	38.3396	42.6481	41.6171	46.1793	39.887	52.7454	45.0157	19.7578	20.9521	12.5908	15.0344	13.2137	13.3019	8.02975	7.61026
KY21.Chr1.2247	0.03965	0	0.242007	0.116418	0.053338	0	0.097372	0.338378	0.665389	0.162843	2.27041	3.14325	6.04516	2.09902	11.5251	9.90551
KY21.Chr1.2248	0.052826	0.703028	0	0	0.291665	0	0.062671	0.06776	0.159205	0.150248	0.130356	0	0	0.151661	0	0.132377
KY21.Chr1.2249	0	0	0	0	0	0	0	0	0	0	0.20382	0	0.190678	0	0	0.201498
KY21.Chr1.225	71.7235	89.1076	94.8564	107.213	79.6921	71.7199	58.6675	54.1557	54.1318	61.6301	47.3893	51.0803	34.8029	37.216	35.055	38.1854
KY21.Chr1.2250	44.7907	27.4399	49.2394	34.564	48.2006	27.4406	96.6563	36.7573	19.7722	12.5385	8.16199	9.08194	5.15629	5.13762	2.77695	4.24749
KY21.Chr1.2251	0	0	0.226571	0.530122	0	0.535224	0	0	0.459589	0	0	0	0	0	0.138716	0
KY21.Chr1.2252	0.699403	2.9949	1.38956	2.69819	0.153253	3.39581	5.27782	1.27963	1.28997	1.5292	5.23715	10.8662	6.40847	7.78904	12.9819	6.63837
KY21.Chr1.2253	124.833	134.055	164.955	178.621	163.59	128.23	209.763	213.035	225.86	228.551	178.732	208.087	99.2121	94.9209	100.203	103.562
KY21.Chr1.2254	139.266	132.118	167.256	129.683	115.055	116.752	104.307	105.595	52.3978	67.8399	47.7242	53.9222	41.5759	68.2844	25.0992	30.091
KY21.Chr1.2255	25.4131	38.5979	32.349	50.1837	29.4785	34.9581	59.4118	57.7622	29.3002	39.433	15.8803	24.4104	17.6398	14.9006	14.126	16.9662
KY21.Chr1.2256	6.26566	6.7724	10.8607	8.23599	12.2336	6.42364	10.3919	9.74937	14.7428	18.2798	11.5018	13.9417	7.72977	8.05655	8.31352	11.657
KY21.Chr1.2257	50.4302	80.5035	61.0845	90.861	30.2493	58.5658	30.0695	29.6492	17.9566	22.1211	20.3586	22.6328	16.5805	22.8639	10.4777	10.8079
KY21.Chr1.2258	51.3906	67.9853	46.1406	64.8467	40.889	60.4636	52.0246	47.5486	8.65808	17.1272	7.68614	9.24926	12.7185	20.4055	9.74595	8.54691
KY21.Chr1.2259	0.640911	23.1133	0.388438	25.0992	1.08589	29.611	0.370686	0.639791	18.641	11.1715	30.7279	37.4194	23.0142	28.2194	24.658	35.7408
KY21.Chr1.226	218.906	222.4	264.754	280.029	182.192	172.555	183.304	102.325	33.3571	26.7316	14.4668	13.9941	9.68458	15.8299	16.8298	15.5732
KY21.Chr1.2260	0	0	0	0	0	0	0	0	0.497805	0.236922	0.163484	0.802276	0.144857	0.171055	0.049912	0.199256
KY21.Chr1.2261	108.129	162.198	125.178	176.393	121.875	156.972	95.1123	125.602	66.5453	94.7049	36.1598	37.7424	30.3699	37.2164	29.6524	33.8115
KY21.Chr1.2262	61.9257	77.7126	59.6813	85.2829	57.4798	91.9014	112.851	84.5803	86.3436	65.935	19.0486	21.3099	16.028	16.0013	15.4664	13.6173
KY21.Chr1.2263	171.917	178.767	189.592	189.536	149.984	157.176	342.951	205.332	258.05	178.381	139.512	146.446	149.054	109.586	117.739	104.554
KY21.Chr1.2264	22.0799	24.8032	21.114	27.3598	15.7655	20.4258	30.0273	19.1373	5.03346	7.37587	3.57417	3.7345	2.41089	4.44873	3.43834	1.85958
KY21.Chr1.2265	0	0	0	0	0	0	0.384926	0	0	0.13037	0	0	0	0	0	0
KY21.Chr1.2266	5.56652	8.87591	6.47396	8.55877	6.14285	10.3123	19.1473	24.3522	48.2685	60.2998	61.345	84.6674	51.0688	60.1372	23.1711	20.3568
KY21.Chr1.2267	0.180995	0	0	0	0	0	0	0	4.30835	4.17683	3.46691	3.97816	5.06678	5.72053	5.43803	8.30144
KY21.Chr1.2268	0	0.593397	0	0	0	0	0	0	0	0	5.02526	4.06655	10.9148	23.0779	89.458	177.358
KY21.Chr1.2269	0.243359	0.21751	0.231748	0.16849	0.075819	0.047319	0.158673	0.340355	0.132065	0.204356	0.34751	0.400171	1.73816	1.51489	1.82838	1.26078
KY21.Chr1.227	101.69	112.226	110.809	107.2	123.434	125.715	93.6691	81.0616	63.3662	43.4432	34.0926	24.0641	29.6636	23.7861	29.8143	47.7848
KY21.Chr1.2270	0.470769	0.235439	0	0.406502	0.375673	1.21942	0	0.359124	0.146838	0	0.623534	1.38628	2.00518	0.750597	2.22691	2.25829
KY21.Chr1.228	314.278	309.414	346.343	323.658	273.353	229.22	87.7572	286.289	19.3527	79.1145	13.6837	11.0166	14.7689	10.9165	19.2794	24.6324
KY21.Chr1.229	278.881	245.746	305.496	277.056	244.027	231.992	215.268	178.103	63.9219	55.6552	19.8342	21.8418	15.4419	14.4208	16.6051	18.5258
KY21.Chr1.23	55.1694	66.0523	71.324	68.8103	51.4005	53.1082	49.4568	46.2481	27.7917	35.9212	30.7392	39.1087	24.8829	26.0224	16.2167	16.7441
KY21.Chr1.230	5.50045	6.78265	5.54129	5.01971	6.02226	7.44746	25.5632	8.75244	8.61847	8.04065	15.5226	21.7057	7.48559	24.1179	14.1917	12.5893
KY21.Chr1.231	0	0	0	0	0	0	3.67087	0	0	0	0	2.42797	0	0	0.886141	0
KY21.Chr1.232	0	0	0	0	0	0	0	0	0	0	0	0	0	0	0	0
KY21.Chr1.233	71.7913	91.9357	84.3603	81.0895	69.0972	95.1273	64.3034	78.1091	54.645	57.5607	22.1913	22.3756	12.6618	13.875	7.51691	5.82608
KY21.Chr1.234	0.149574	0.229097	0.076932	0.146884	0.149472	0.374171	5.4401	6.21039	1.81569	2.73905	0.48235	1.00378	0.12309	1.05093	0.826712	0.343796
KY21.Chr1.235	68.9963	77.4635	65.7346	81.0885	73.4119	89.7879	148.297	115.434	95.4362	113.479	76.847	89.6907	72.2043	105.267	53.0379	50.3953
KY21.Chr1.236	0	0.136424	0	0	0	0	0	0	1.09647	0.626144	0.528895	0.117326	0.376355	0	0.133275	0.264242
KY21.Chr1.237	70.5383	72.5679	71.6822	73.0775	60.7945	66.353	22.5974	34.0225	8.16621	15.7952	15.9906	13.4145	9.94481	7.76019	7.0832	8.46091
KY21.Chr1.238	37.0984	43.4242	41.7602	46.5721	27.9328	36.4669	12.1422	16.4166	8.76453	15.7841	19.0155	14.6066	17.135	12.1383	22.3991	20.3414
KY21.Chr1.239	72.9981	66.1452	77.8074	72.3546	55.5103	60.6763	18.3064	32.1784	11.1318	14.0598	14.3946	16.8104	14.2891	12.3657	14.7615	12.7082
KY21.Chr1.24	0	0	0	0	0.207377	0	1.40506	1.24017	4.69175	5.29428	6.0618	5.81316	7.2393	4.64998	8.29481	3.60129
KY21.Chr1.240	75.5322	79.8466	68.1437	82.3082	47.3006	53.1406	45.8014	46.7049	12.7572	20.2714	10.7263	8.323	6.3043	3.81139	8.83455	6.60265
KY21.Chr1.241	0.293101	0.098634	0.084681	0.197665	0.162511	0.100283	0	0.054126	0.333484	0.715188	0.762149	0.312982	0.535654	1.9719	0.711062	0.248565
KY21.Chr1.242	79.3173	88.7367	88.4969	86.2234	37.6239	44.4071	28.7561	39.7563	44.3828	57.3007	69.2268	71.2636	76.2934	74.6951	80.1682	81.6149
KY21.Chr1.243	0	0.82385	0	0.070434	0.468755	0	0	0.893424	0.145185	0.414591	0.182987	0	0.266168	0	0	0
KY21.Chr1.244	0.303773	0.331164	0.693217	0.545211	0.860137	0.514006	1.09406	3.61124	0.442129	2.39947	0.927569	0	0.223642	0	0.19172	0.976226
KY21.Chr1.245	69.0009	57.2516	76.0685	60.7335	73.4505	52.0742	63.5007	63.0995	47.1651	49.1561	16.2054	18.4392	15.4603	15.1471	11.5515	17.3481
KY21.Chr1.246	87.4397	93.3707	90.2671	96.8952	96.5153	117.204	130.27	120.329	116.111	94.2319	44.0492	34.895	39.9427	38.2618	43.3846	44.5537
KY21.Chr1.247	21.3727	20.8945	31.9294	19.5578	43.1135	46.3733	56.9805	45.6757	66.4785	60.8387	49.3774	66.6305	38.8745	68.4269	33.9267	29.6602
KY21.Chr1.248	86.4765	117.919	99.5266	105.539	88.9056	147.766	52.8988	89.848	38.3939	58.3854	34.3486	43.193	38.7965	58.6657	25.8937	23.7031
KY21.Chr1.249	155.589	203.714	176.568	197.095	174.901	218.871	165.11	196.277	99.838	102.849	42.0944	55.8279	55.7978	50.1278	63.8416	76.7129
KY21.Chr1.25	0	0	0	0	0	0	0	0.315767	0.218739	0.070488	0.515963	0.34387	0.868927	0.622962	0.723035	0
KY21.Chr1.250	68.0261	88.8817	69.7097	87.1413	71.9002	77.5376	41.6729	48.5452	14.4898	23.7249	21.2455	24.6411	32.0148	35.8772	42.1988	37.1771
KY21.Chr1.251	0	0	0	0	0	0	0	0	0	0.083052	0.0371	0	0	0	0.152431	0
KY21.Chr1.252	0	0	0	0	0	0	0.154096	0.423891	0.072928	0	0	0	0	0	0	0
KY21.Chr1.253	0	0	0	0	0	0	0	0	0	0	0	0	0	0	0	0
KY21.Chr1.254	0.223658	0.350353	0.369897	0.272376	9.55664	14.313	336.734	193.003	101.676	115.561	62.066	78.9296	46.7354	80.6623	35.6035	36.0257
KY21.Chr1.255	0	0	0	0	0	0	0	0	0	0	0	0	0	0	0	0
KY21.Chr1.256	112.961	143.628	134.881	153.606	136.016	155.6	97.9948	153.462	116.958	149.495	78.7896	87.0926	66.2896	61.9799	63.3829	62.1778
KY21.Chr1.257	84.7671	92.3738	94.2933	96.1615	129.299	120.282	128.765	133.803	106.186	117.04	69.3884	75.1747	76.1175	66.9834	89.9625	101.251
KY21.Chr1.258	35.7314	43.6889	42.4626	44.7695	37.7157	48.0288	10.4124	13.9513	69.9838	79.6559	92.6208	94.3532	64.4155	123.9	49.4904	36.1448
KY21.Chr1.259	27.5966	22.8902	29.0691	28.2846	29.9735	27.4626	29.8748	34.4468	52.6664	55.6638	47.7853	46.9817	39.1938	41.3495	35.0234	37.1145
KY21.Chr1.26	0.144168	0.109937	0.060464	0	0.116357	0	0.031265	0.171635	15.2628	8.50351	27.6067	27.2462	30.0207	60.5229	25.7654	21.934
KY21.Chr1.260	62.6217	72.2327	82.4715	75.622	59.382	63.2441	34.0974	28.5925	26.1282	28.4814	41.2023	47.2367	35.387	58.8312	54.31	66.7916
KY21.Chr1.261	109.513	109.056	124.342	118.682	115.477	116.153	95.4297	107.198	99.9298	90.6802	46.0428	41.7419	32.993	31.0481	45.39	54.2541
KY21.Chr1.262	140.072	159.879	151.743	179.213	145.393	159.849	151.861	171.954	307.957	364.372	236.98	326.545	203.059	188.781	181.653	146.717
KY21.Chr1.263	278.938	285.985	336.936	312.683	395.69	358.862	506.32	387.897	432.46	401.782	710.45	733.559	1278.67	1659.21	1929.03	2160.67
KY21.Chr1.264	0.140999	0	0	0	0	0	0.929502	0.9913	2.00298	6.44619	1.71326	2.12873	1.562	0.288065	1.86274	0
KY21.Chr1.265	0	0	0	0	0	0	0	0	0	0.851501	0	0	0	0	0	1.07638
KY21.Chr1.266	0	0	0	0	0	0	0	0	0	0	0	0	0.84147	0	0	0
KY21.Chr1.267	0	0	0	0	0	0	0.534081	0	0	0	0	0	0	0	0	0
KY21.Chr1.268	0	0	0	0	0	0	1.28834	0	0	0	0	0	0	0	0	0.442861
KY21.Chr1.269	0	0	0	1.32328	0	0	0	0	0	0	0	0	0	0	0	0
KY21.Chr1.27	62.0895	93.582	69.7884	83.3069	27.2719	42.644	19.7285	10.7748	12.1611	4.26546	0.884371	0.301975	0.524292	0.94865	1.13232	2.01349
KY21.Chr1.270	0	0	0	0	0	0	0	0	0	0	0	0	0	0	0	0
KY21.Chr1.271	258.932	267.168	288.75	275.975	339.594	300.338	302.483	311.418	114.044	110.772	39.1813	43.9562	41.8166	52.4296	61.3694	78.7706
KY21.Chr1.272	81.2403	92.1457	92.9378	84.4078	72.9247	88.7743	79.9377	84.8681	44.9375	61.9548	26.8668	45.5316	43.895	51.0049	70.3174	55.3563
KY21.Chr1.273	0	0	0	0	0	0	0	0	0	0	0	0	0	0	0	0
KY21.Chr1.274	137.785	135.926	130.653	144.94	68.7065	77.0659	49.6893	58.2339	46.4848	45.0692	44.2376	51.9849	73.1145	46.0002	70.9039	70.5404
KY21.Chr1.275	5.09557	4.26656	4.70483	4.19054	4.23216	3.36685	68.1111	51.2117	595.49	540.839	43.5075	48.892	199.242	224.523	119.388	97.3359
KY21.Chr1.276	0.094055	0.17102	0.085322	0.196661	0.192099	0.206933	2.60006	0.741141	92.075	84.8323	48.6528	25.6104	5.84229	11.6974	40.9371	39.4238
KY21.Chr1.277	0.094161	0.036178	0.085431	0.02808	0.111972	0.02821	0.434049	0.409843	40.417	38.724	22.4821	20.1485	5.30184	4.69088	27.0524	20.6326
KY21.Chr1.278	0	0	0	0	0	0	0	0	0.076885	0	0.069378	0	0.263097	0.351075	0.568384	0
KY21.Chr1.279	3.37551	1.88086	2.59078	2.97528	2.64023	3.19309	3.3237	4.94249	2.09563	3.01241	2.668	3.04012	2.83365	4.54947	3.7607	3.99074
KY21.Chr1.28	0	0.307697	0	0.692482	0	0	0.187667	0	0.176206	1.18611	0.848598	1.84865	0.129245	0.673844	2.27822	0.470383
KY21.Chr1.280	6.8289	8.36075	7.98846	6.12286	6.1513	7.62605	21.1579	8.28409	11.3684	7.50884	7.45985	6.23909	8.46431	11.4304	16.1113	20.1196
KY21.Chr1.281	5.21556	3.85524	5.1108	2.65984	3.03284	2.60124	6.48789	5.08341	5.37522	3.07091	2.82098	2.49973	3.91341	2.18916	2.7043	3.53183
KY21.Chr1.282	126.898	162.372	141.71	158.819	108.15	147.862	122.493	89.516	36.6187	42.2561	6.20857	6.20376	5.0178	5.2377	5.47899	6.22649
KY21.Chr1.283	68.1471	78.2426	54.9295	79.4763	52.8854	57.9005	32.1382	44.109	10.1416	10.0469	2.11037	7.76492	1.08235	4.75215	1.58223	2.27855
KY21.Chr1.284	144.096	152.782	148.912	172.309	128.061	127.618	195.012	186.279	158.946	165.82	96.4488	114.365	132.04	116.449	165.038	167.829
KY21.Chr1.285	7.68432	8.85012	7.61207	8.7097	8.94966	8.83725	12.8509	16.8617	9.34335	14.944	7.61409	8.61163	9.90553	7.83547	8.60229	4.01347
KY21.Chr1.286	0	0	0	0	0	0	0	0	0	0.157632	0.299259	0	0.130437	0	0	0.283681
KY21.Chr1.287	0.036689	0	0	0	0	0.093803	0	0	0.102905	0.050412	0.653196	1.07025	6.44386	20.6727	15.1897	13.7805
KY21.Chr1.288	45.3211	47.2051	41.108	50.4388	39.0503	37.4849	27.9134	47.7966	19.9033	29.5739	13.2404	28.8591	28.5919	28.8584	33.4097	24.6125
KY21.Chr1.289	468.631	443.81	549.362	487.919	499.162	387.615	417.591	336.053	152.542	126.505	63.0516	73.4942	64.7989	56.7279	67.9377	73.1526
KY21.Chr1.29	27.59	40.1142	22.2016	32.3452	6.04484	11.4942	100.305	52.7593	57.1893	58.878	33.3582	31.1459	15.4443	20.78	10.0091	6.38904
KY21.Chr1.290	1.00449	2.49726	0.583898	2.39892	0.733055	3.13268	1.57082	0.989336	259.171	255.789	226.471	204.861	16.0152	22.5355	13.7845	12.1078
KY21.Chr1.291	3.55047	0.728002	3.13622	0.662309	3.93456	0.703613	1.63764	2.63294	0.702413	1.10082	6.698	5.08183	20.7188	18.7616	32.4184	31.9484
KY21.Chr1.292	0	0	0	0	0	0	0	0	0	0	1.58246	0	0.500004	1.76022	1.59505	0
KY21.Chr1.293	0.06168	0.103479	0.063268	0.10333	0.083039	0.051514	0.530277	0.795621	0.724152	0.853881	15.4087	15.0347	23.8392	36.5092	49.3594	62.4561
KY21.Chr1.294	8.50878	9.36275	10.9969	9.00742	10.5908	11.463	5.2294	7.41585	1.9234	3.10575	7.28127	7.23081	8.2394	8.58415	9.92254	12.6707
KY21.Chr1.295	14.9123	27.8423	16.7504	27.9787	12.1049	21.3362	8.25043	12.0546	4.33291	7.43335	12.8283	9.10215	28.9253	18.9039	22.3814	20.296
KY21.Chr1.296	0	0.450721	0.024758	0.047284	0.224471	0.060837	0.880456	0.029731	18.7258	5.34348	4.00841	3.25239	2.02971	3.85243	3.07207	2.68137
KY21.Chr1.297	0	0	0	0	0.114118	0.107217	0	0	0	0.121177	0	0.1419	0	0	0	0
KY21.Chr1.298	82.1802	94.4621	87.3884	109.154	85.2492	90.4149	104.091	86.0496	93.1393	79.3967	46.4496	48.4607	64.0802	62.3204	63.477	56.2128
KY21.Chr1.299	61.7595	59.5179	63.5437	61.6339	65.2958	58.7525	51.896	68.7402	71.7657	91.8743	87.1749	92.8304	46.6201	39.2515	21.0009	22.5103
KY21.Chr1.3	0	0	0	0	0.119661	0.057714	0.057266	0	0.063291	0	0.170702	0	0.104719	0.139352	1.16214	0.442736
KY21.Chr1.30	0	0	0	0	0	0	0	0	0	0	0	0	0	0	0	0.197217
KY21.Chr1.300	2.88176	4.19067	3.10805	7.43804	1.56624	5.39762	3.08585	10.3811	4.02198	9.51339	5.95072	4.913	4.40927	7.51348	4.42015	6.82327
KY21.Chr1.301	3.80988	3.53763	4.18406	3.44397	3.72722	3.55698	26.7792	15.689	95.1575	86.7303	81.2138	82.6506	45.4218	56.7215	39.997	43.3716
KY21.Chr1.302	27.2723	28.3754	24.714	32.9165	22.5564	26.3768	32.8651	22.9405	6.08456	11.8298	1.72782	7.11911	9.47892	6.17294	8.67548	2.00088
KY21.Chr1.303	0.209836	0.36291	0.263738	0.084009	0.279632	0.581301	0.780413	1.10491	0.94257	2.05388	0.625091	0.094783	0.494818	0.443942	0.422137	2.24378
KY21.Chr1.304	0.435484	0.349828	0.437009	0.469631	0.62377	0.710175	0.833328	1.11621	2.78556	3.5441	3.76395	4.65117	4.55619	5.71429	60.6873	80.4361
KY21.Chr1.305	0	0	0	0	0	0	0	0	0	0	0	0	0	0	0	0
KY21.Chr1.306	123.87	138.893	138.55	147.774	119.513	116.741	173.308	124.605	35.1596	41.7686	12.8377	14.1721	6.26783	5.67073	12.2095	9.0062
KY21.Chr1.307	76.0801	121.877	106.485	110.87	86.5144	88.2794	63.2667	46.6561	19.3421	16.5789	11.3212	16.5927	16.7996	21.3138	32.9519	21.3689
KY21.Chr1.308	327.878	327.32	339.704	333.457	326.351	372.383	327.305	375.163	344.482	329.998	146.574	151.959	126.611	96.6071	114.208	110.769
KY21.Chr1.309	44.4787	48.8333	54.4943	56.5764	51.0354	50.6392	41.6418	50.3345	16.1499	27.9309	8.1018	9.09042	7.79688	9.07185	11.2132	9.6183
KY21.Chr1.31	0	0	0	0	0	0	0	0	0.036155	0.228548	0	0	0	0.945184	0	0
KY21.Chr1.310	0	0	0	0	0	0	0	0	0.870914	0	0	2.92745	0	0	0	0
KY21.Chr1.311	1.63262	0.778586	2.41371	1.37824	2.28454	0.703192	7.56429	3.40344	2.20329	4.4519	1.54649	3.93343	0.567113	2.99385	1.42821	2.27203
KY21.Chr1.312	2.31585	0	1.53191	0.699482	0	0	11.294	1.68744	6.54261	1.84265	0	0	1.80746	8.02823	0	0
KY21.Chr1.313	10.6067	9.87006	10.5097	9.01245	12.3201	8.24648	11.347	10.0783	11.084	12.5537	12.5692	9.36246	5.98582	9.5868	5.94427	12.4437
KY21.Chr1.314	10.5582	34.6123	10.0834	36.5205	9.10245	25.7439	4.50787	8.68594	2.30731	4.38635	0.628553	0.87663	1.12601	0.229493	1.11088	0.305008
KY21.Chr1.315	0.136737	0.340069	0.071866	0.808424	0.091826	0.957137	10.3643	0.598962	2.86593	0.863685	1.05455	0.831531	0.733544	1.87224	0.263981	0.51498
KY21.Chr1.316	319.844	428.283	360.082	518.727	394.681	428.161	507.453	477.781	791.321	784.323	1004.84	926.326	925.417	844.933	971.978	850.059
KY21.Chr1.317	272.868	241.239	300.723	259.41	318.879	261.062	399.028	335.371	451.217	521.342	436.949	702.028	498.796	415.964	511.574	361.46
KY21.Chr1.318	59.93	62.576	72.0866	81.8883	75.3519	77.2017	106.671	114.412	234.181	211.53	171.415	163.698	73.3339	65.9579	65.4923	71.1564
KY21.Chr1.319	0.115248	0	0.156507	0.149684	0	0.076485	0.147578	0.370367	0.213419	0.165098	0.074157	0.237805	0.138261	0.091239	0.768557	0.145738
KY21.Chr1.32	0	0.0523	0.085484	0	0.165287	0	0.150684	0.421177	0.488658	0.561765	0.060872	0.303708	0.063682	0.858454	0	0
KY21.Chr1.320	0	0	0	0.082909	0	0.212087	0.107187	0.466794	0.404923	1.85305	3.10623	3.45998	0.528616	0.568947	1.3438	2.07802
KY21.Chr1.321	0.835782	0	0	0.412687	0	0	2.46848	0	0.598466	0	0	0	0	0.415655	0.485348	0
KY21.Chr1.322	0.325251	0.223908	0.281702	0.276863	0.473272	0.560983	48.1119	21.0767	74.5395	69.7771	37.425	53.6705	36.6813	67.0779	15.024	10.012
KY21.Chr1.323	0	0	0	0	0	0	0	0	0	0	0	0	0	0	0	0
KY21.Chr1.324	0	0	0	0	0	0.353584	0	0	0.816412	0	0	0	0	0	0	0
KY21.Chr1.325	0	0	0	0	0	0	0	0	0	0	0	0	0	0	0	0
KY21.Chr1.326	8.49888	7.6608	11.0677	7.54761	10.638	9.81026	16.2056	14.5091	62.6509	58.2842	243.84	223.873	345.177	513.828	167.253	184.601
KY21.Chr1.327	0	0	0	0	0	0	0	0	1.16732	0	0	0	0.982913	0	2.59084	1.02834
KY21.Chr1.328	0	0	0	0	0	0	0.631857	1.61716	0.335533	0.287675	0.246807	0.577027	0	0	0	0.04916
KY21.Chr1.329	45.1784	52.399	46.6253	47.8126	33.2183	35.2007	9.20277	19.2411	3.31443	4.11141	1.02292	1.13855	9.62438	2.27733	18.377	10.4682
KY21.Chr1.33	0	0	0	0.283007	0	0.253523	3.52789	4.95048	0.882363	3.54207	0.836035	0.587921	0.205505	0.155212	0.55958	0.889563
KY21.Chr1.330	23.7764	23.8095	24.2669	23.0267	25.6307	28.3493	19.8751	29.4894	20.8751	22.8169	5.33691	4.60324	13.6995	5.23071	49.093	19.4548
KY21.Chr1.331	2.63724	3.37109	3.04877	3.89287	2.52023	3.61116	2.79769	4.66039	4.69141	7.06009	5.0538	5.49918	3.22496	6.2543	2.53238	4.52393
KY21.Chr1.332	46.006	49.3593	38.0778	46.1188	34.5543	45.63	40.3341	29.2135	19.4144	16.8662	10.7704	12.1372	14.037	12.3566	7.72608	12.8228
KY21.Chr1.333	0.475415	0.862693	0.704405	0.649658	0.318778	0.479217	0.727087	0.470145	0.178891	0.186248	0.054565	0	1.34422	0.892482	3.09123	2.36848
KY21.Chr1.334	0.430544	0.485397	0.40868	0.078293	0.166298	0.149558	6.7297	0.782644	3.95343	1.36084	5.03407	2.9247	10.8452	18.6707	16.569	12.3047
KY21.Chr1.335	0.229845	0.09371	0.04071	0.33389	0.216931	0.523299	13.0707	3.45767	20.1336	5.19033	18.307	13.1684	34.068	39.4487	37.6777	14.954
KY21.Chr1.336	7.86844	10.4769	8.22609	14.8383	7.04624	11.7532	6.86564	8.1531	0.170051	2.21262	12.5181	11.2034	2.12072	3.55068	1.0291	0.90869
KY21.Chr1.337	0.384952	0.918859	0.570661	1.64125	0.510767	0.138485	0	0.681035	0.157559	0.962423	0.425478	0.695721	0.393683	0.174856	4.10814	5.69176
KY21.Chr1.338	0.352061	0.674833	0.155182	0.244784	0.468186	0.562854	0	0	1.14976	0	0.967323	0	1.33177	0	0.815407	0.452662
KY21.Chr1.339	0.090264	0.054241	0	0	0.057962	0	0	0	0.7291	1.01983	0.221576	0	0.102176	0	0	0
KY21.Chr1.34	1.13672	4.7636	1.4103	4.46231	0.449471	2.22879	92.3455	100.928	26.5206	25.8524	19.5081	18.8169	16.5206	13.5087	16.3685	14.3739
KY21.Chr1.340	0.254257	0.103893	0	0.41522	0	0	0	0	0	0	1.85211	0	1.50332	1.85371	0.318354	1.98288
KY21.Chr1.341	0	0	0	0	0	0	0	0	0	0	0	0	0	0	1.15428	0.561293
KY21.Chr1.342	0	0.058837	0	0	0	0	2.86306	0	3.13778	1.79925	2.23897	0	0.381622	0	0.576979	1.1387
KY21.Chr1.343	0.036212	3.73045	0.138439	3.71707	0.597206	3.13583	6.95611	5.52317	27.4476	34.1753	15.6398	10.6255	7.09682	15.0071	4.83256	6.5775
KY21.Chr1.344	0	3.40237	0.663674	6.23213	0.251531	3.9125	4.49818	2.55922	15.1126	20.7651	9.02196	2.09783	3.37124	5.99353	2.28015	5.73717
KY21.Chr1.345	40.5455	42.2024	33.3048	49.6367	40.2266	42.209	77.7392	53.048	35.1322	28.5611	10.6144	9.43692	8.16861	10.067	9.05323	8.26961
KY21.Chr1.346	0.094817	0.046851	0.077885	0.055577	0	0.071604	0.478357	0.586306	3.70004	3.41147	3.67418	3.92873	3.96943	5.28272	4.4942	3.57469
KY21.Chr1.347	28.4871	34.5637	31.7858	35.1623	34.9312	47.2003	26.5683	43.7963	24.9026	38.1065	14.5578	16.088	11.4855	8.86279	5.93062	8.40912
KY21.Chr1.348	102.679	109.487	105.314	113.93	57.9206	64.7733	34.5359	47.9158	27.8497	29.6402	10.9465	10.4386	7.68931	7.58429	10.7891	8.7052
KY21.Chr1.349	51.3733	60.0196	56.4361	57.2728	29.3147	37.6757	22.4602	23.3526	11.2154	18.3811	11.8917	12.2926	12.3852	14.1379	10.5239	7.17596
KY21.Chr1.35	141.08	148.62	160.076	158.51	158.94	161.408	173.467	185.291	185.3	174.562	69.5532	85.7298	81.2071	85.3104	65.5524	57.434
KY21.Chr1.350	35.1939	57.4343	40.433	58.792	39.1338	50.2809	117.473	75.5868	50.6525	42.1631	9.91892	10.1478	14.4662	13.5331	14.2435	12.9069
KY21.Chr1.351	127.292	147.728	132.625	168.307	153.709	170.324	170.628	172.187	218.936	185.143	148.906	142.911	122.307	87.5584	116.719	117.812
KY21.Chr1.352	0.043427	0	0	0	0	0.027129	0.143737	0	0	0.123439	0.026963	0	0.052448	0	0.405362	0.112964
KY21.Chr1.353	50.1774	45.5966	52.8052	42.4741	50.0416	54.2729	81.5367	78.4753	35.5692	44.0986	20.8311	28.5585	11.663	18.66	9.64775	7.16435
KY21.Chr1.354	104.833	105.554	115.786	108.079	119.589	117.662	118.93	104.168	41.768	41.1579	11.3731	20.9324	15.9407	13.3829	14.3984	13.4894
KY21.Chr1.355	0	0	0	0	0	0	0.242791	0.11551	0.039815	0.106105	0.018305	0.143443	0.017213	0.066787	0	0.160904
KY21.Chr1.356	2.19258	0.552871	2.58284	0.880938	1.91994	1.91127	3.03429	2.68456	2.66393	2.0408	0.994536	1.62975	0.260534	2.5942	0.54209	2.29594
KY21.Chr1.357	73.0096	61.7504	76.6296	70.0143	57.6477	69.9579	42.207	48.3048	29.9635	29.6899	22.3552	25.7034	19.3465	23.1878	24.7285	21.6013
KY21.Chr1.358	93.7218	110.836	115.997	110.374	137.558	147.357	115.306	123.639	92.9247	95.1415	49.9986	56.1889	37.1779	34.9663	31.1658	34.0597
KY21.Chr1.359	68.9853	75.0733	73.9947	80.5176	87.4388	84.1993	67.0525	83.8419	52.5364	66.2096	29.1663	30.4802	22.9363	27.1182	19.4888	22.4302
KY21.Chr1.36	227.238	235.304	252.556	251.415	341.521	248.589	137.409	173.418	11.7905	22.1909	5.6401	5.38926	6.0491	6.10596	5.53644	6.373
KY21.Chr1.360	0	0.066494	0	0	0	0	0	0.034008	0.416621	0.247093	1.8008	2.09814	2.91992	1.44747	2.00821	0.887004
KY21.Chr1.361	0	0	0	0.033579	0	0	0	0	0.332389	0	0	0.216326	0.460385	0	1.28319	0.744261
KY21.Chr1.362	0	0	0	0	0	0	0	0	0	0	0	0	0	0	0	0
KY21.Chr1.363	0	0	0	0	0	0	0	0	0.540323	0	0.178245	0.08124	0.478654	1.59086	0.502426	0.600927
KY21.Chr1.364	0	0.069105	0.172105	0.027028	0.112296	0	0.07537	0	0	0.293761	0.180999	0.061647	1.46735	0.582776	3.41456	3.26776
KY21.Chr1.365	158.316	164.52	154.275	180.81	173.724	181.334	231.962	225.63	139.008	130.775	39.1096	51.6164	38.0105	30.3521	44.5016	47.0382
KY21.Chr1.366	0.417734	0.544109	0.392968	0.766912	0.282005	0.657407	1.56184	1.76717	2.20696	3.62307	2.21879	0.776676	3.30526	4.4581	3.76139	3.90168
KY21.Chr1.367	0	0	0	0	0	0	0	0	0	0	0	0	0	0	0	0
KY21.Chr1.368	0.987166	0.474321	0.153879	0.510082	1.1056	0.836393	0.90461	0.978859	0.218586	4.01149	0.481865	1.47379	3.10076	1.28352	2.85894	2.1571
KY21.Chr1.369	0	0	0	0	0	0	0	0	0	0	0	0	0	0	0	0
KY21.Chr1.37	53.3009	61.2118	58.5418	55.2648	69.6889	102.295	84.5525	98.9596	25.7585	30.2155	13.845	15.6216	20.0768	21.5905	18.7869	17.3507
KY21.Chr1.370	0.497485	0.528869	0.299389	0.478671	0.760972	0.273522	0.485633	0.63306	20.7251	41.7282	98.8152	100.619	82.1186	72.1335	144.673	193.569
KY21.Chr1.371	0.317817	0.136617	0.467725	0.127717	0.482573	0.10749	0.50116	0.412599	1.01718	1.07824	0.554491	0.821284	0.529237	0.0789	0.369855	0.532284
KY21.Chr1.372	0	0	0	0	0	0	2.41181	0	0.255941	0	0	0	0	0	0.232236	0
KY21.Chr1.373	0	0.100837	0.02848	0	0	0.106386	6.86278	2.3095	2.1041	0.429554	0.253933	0	0	0.022962	0.097799	0
KY21.Chr1.374	1.33359	0.194377	1.33904	0.737134	1.43556	1.29874	1.71475	9.9561	2.77275	34.3432	0.324532	4.23258	1.38148	0.334037	3.36548	2.79037
KY21.Chr1.375	2.03969	1.80643	2.27865	2.10501	2.03131	1.25778	3.24937	2.53219	3.37745	3.89204	3.1009	5.03332	2.6781	1.76163	2.9845	2.13992
KY21.Chr1.376	0.951852	1.11262	1.32176	1.66744	0.593534	0.994911	1.60633	3.43367	2.3656	6.05773	5.12256	10.3488	2.79115	0.34174	1.40758	3.61244
KY21.Chr1.377	3.98577	4.03862	5.8675	3.74594	4.65309	2.79668	2.41263	3.98644	3.83887	5.77273	3.22966	8.1448	5.31928	3.16408	3.20872	1.92322
KY21.Chr1.378	0.155766	0.083076	0.29809	0.123159	0.173426	0.201947	0.868324	0.185094	120.754	39.8286	62.826	87.4976	16.202	57.9913	5.87464	12.4955
KY21.Chr1.379	0.036558	0.044074	0.029404	0.124824	0.196959	0.388195	1.37423	0.625369	121.779	39.418	64.2429	57.6436	14.3383	32.2036	4.94729	7.4622
KY21.Chr1.38	0.289475	0.798267	0.418476	0.083922	0	0.228756	0.676897	1.06626	1.16679	3.57795	4.91811	4.56078	15.6474	14.7846	22.1095	21.1487
KY21.Chr1.380	0	0	0	0.109592	0	0.389294	0.131453	0	11.9841	0	0	0	0	39.8827	0	0
KY21.Chr1.381	7.89619	5.56281	8.57642	5.05503	3.83549	4.46214	9.29665	14.6888	8.48157	11.9833	3.88978	5.22375	5.12896	3.85729	5.69132	3.40395
KY21.Chr1.382	0.549234	0.745865	0.485508	0.522265	0.70137	0.427565	1.23275	1.79641	1.16683	2.53789	0.880152	0.997411	1.04674	0.412317	0.831976	1.03322
KY21.Chr1.383	0.38824	0.392748	0.30957	0.40108	0.269243	0.866989	0.031816	0.366478	0.181318	0.124778	0.055932	0.04855	0.15651	0.024741	0.08343	0.027171
KY21.Chr1.384	52.3484	61.1001	69.0036	47.9321	45.5682	60.7594	57.9142	49.7789	176.435	136.156	133.256	158.053	105.761	165.092	54.6439	47.4399
KY21.Chr1.385	0	0	0	0	0	0	0	0	0	0	0	0	0	0	0	0
KY21.Chr1.386	0	0	0	0	0	0.191095	0.808239	0.553024	0.418249	1.86625	1.16299	1.92438	0.721978	0.643844	0	0
KY21.Chr1.387	0	0	0	0	0	1.6662	4.46287	0.822406	0	0	0	0	0	0	0	0
KY21.Chr1.388	0	0	0	0	0	0	0	0	2.20577	2.22056	0.896357	0.179635	0.467095	0	0.396555	0.194149
KY21.Chr1.389	0	0	0	0	0	0	0	0	0	1.11309	0	0	0	0	0	0
KY21.Chr1.39	0.101397	0	0.168807	0.067663	0.385803	0.22159	0.214425	0.402164	0.054574	0.100631	29.3227	38.5437	20.1547	51.9304	4.40424	3.6083
KY21.Chr1.390	0	1.05782	0.255501	1.6545	0.016551	1.71925	0.293358	2.11121	6.15147	4.9888	4.4544	7.02942	5.68242	2.98518	3.78851	1.16132
KY21.Chr1.391	730.233	931.873	810.556	944.762	856.856	984.492	687.474	926.399	692.729	753.12	425.745	372.582	210.488	251.352	317.26	341.852
KY21.Chr1.392	0.064513	0	0	0	0	0	0	0	0.261804	0.281406	0.195288	1.62306	0.88534	0	2.57671	0
KY21.Chr1.393	0.077919	0	0	0	0.099527	0	0.341966	0.796052	3.73048	2.95892	2.29206	1.21232	13.6732	0	2.36574	2.39125
KY21.Chr1.394	58.4654	83.4792	64.015	81.6523	61.2328	91.46	42.7114	48.1364	17.1708	23.8267	5.87557	6.95816	9.4673	8.4035	9.64792	7.8027
KY21.Chr1.395	34.8162	64.8752	33.1126	64.6102	9.72632	35.7521	5.87773	4.75693	4.61563	5.64267	6.20716	2.22521	6.16624	5.10318	12.4105	19.8915
KY21.Chr1.396	0	0	0	0	0	0	0	0.241788	0	0	0	0	0.571825	0	0.121838	0.116498
KY21.Chr1.397	114.822	178.607	133.484	206.426	131.265	186.812	349.707	242.963	273.134	240.319	205.715	207.821	136.975	234.034	168.657	146.485
KY21.Chr1.398	94.8115	80.9558	97.7237	83.1541	92.6062	86.0802	84.364	105.717	62.0394	71.7388	36.1337	40.6391	29.1879	29.5177	26.6169	28.6486
KY21.Chr1.399	0.226656	0.783829	0.586392	0.174437	0.388971	0.073913	0.504862	1.03281	0.818444	0.877728	2.1015	2.22987	0.647198	0.673587	1.24871	0.831751
KY21.Chr1.4	68.8763	93.8184	86.889	83.4248	53.2226	87.3226	81.5062	86.0848	38.0198	52.0296	29.7143	30.1976	8.6362	16.7328	10.6648	9.20621
KY21.Chr1.40	0	0	0	0	0	0	0.556932	0.964642	0.523276	0.356256	0	0	0	0.129743	0	0
KY21.Chr1.400	0	0	0	0	0	0	0	0	0	1.04459	0	0	0	0	0	0
KY21.Chr1.401	0	0	0	0	0	0	0	0	0	0	0	0	0	0	0	0
KY21.Chr1.402	50.6574	31.0711	47.7897	36.1459	47.5232	39.9975	38.0723	37.152	19.3426	26.0231	23.2867	21.5792	14.679	14.0319	95.6328	114.731
KY21.Chr1.403	0.099021	0.04088	0.069361	0.132233	0.089195	0.168192	0.042503	0.683772	0.046358	11.7871	5.45247	7.94152	3.06212	2.775	9.18894	12.9692
KY21.Chr1.404	0	0	0	0	0	0	0	0	0	6.93378	21.8123	0	18.102	0	13.4747	12.8119
KY21.Chr1.405	0.068661	1.01991	0.106437	0.713119	0.092184	0.528612	0.343026	0.051005	1.45271	4.43411	13.6007	7.56298	11.3772	0.770052	8.4111	10.8663
KY21.Chr1.406	0	0	0	0.331084	0.189569	0	1.36131	1.1825	2.17348	1.37958	0.950271	1.00932	0.878816	1.07967	4.44032	1.21084
KY21.Chr1.407	34.9755	39.0765	37.1275	41.502	38.1498	38.1001	30.695	40.2337	30.7603	33.4617	12.6413	8.691	12.8923	7.12515	15.7293	11.0338
KY21.Chr1.408	99.9048	224.512	90.2718	230.611	62.514	155.202	82.6139	48.7711	131.479	45.8903	132.305	112.03	88.7497	42.3932	231.618	135.935
KY21.Chr1.409	112.94	108.943	127.483	124.141	108.174	107.464	134.113	140.184	72.4366	102.603	31.3341	34.9639	34.9246	33.9479	25.4052	26.115
KY21.Chr1.41	0.470896	0.499143	0.067875	0.125583	0.451551	0.413401	0	0.083027	0	0	0	0	0.666375	0	0.269105	0.173584
KY21.Chr1.410	0	0	0	0	0	0	0.151109	0.491707	0	0.360922	0	0	0	0	0.29838	0.452991
KY21.Chr1.411	1.30493	1.20212	2.04173	1.31699	2.04577	1.78579	1.95242	1.85736	0.928082	1.12001	0.451454	0.619618	0.536955	0.915543	0.339446	0.169766
KY21.Chr1.412	0	0	0	0	0	0	0	0	0	0	0	0	0	0	0	0
KY21.Chr1.413	0.905756	1.2111	0.914834	1.08771	0.349244	0.904045	0.546573	1.06102	0.733825	1.21457	0.346686	0.564224	0.264017	0.520185	0.217625	0.180848
KY21.Chr1.414	0.139116	0	0.071509	0.13628	0	0.04358	0	0	0.292643	0.048974	0	0	0.083707	0	0	0
KY21.Chr1.415	61.7273	91.3911	67.2345	95.2817	49.4376	90.4658	91.0125	100.273	92.8268	85.0504	35.4277	41.1277	41.3302	30.4396	53.0029	38.901
KY21.Chr1.416	42.6595	54.1395	48.361	70.1226	44.9522	40.4572	78.7388	65.1128	84.4986	68.2475	92.3293	71.2683	82.3714	109.206	147.831	122.9
KY21.Chr1.417	1.2192	0.409233	0.91755	0.701169	0.951627	0.839903	0.971867	0.801809	1.34737	1.21337	3.18571	2.07962	2.53665	3.61519	2.17098	1.78552
KY21.Chr1.418	1.04214	0.237708	0.415769	1.03511	0.854146	0.246988	2.55746	2.35962	44.0463	49.9036	44.061	67.0243	22.1041	6.15863	1.82153	1.32292
KY21.Chr1.419	16.4642	21.442	18.2193	27.1724	9.06777	15.3769	12.1663	9.83904	13.996	17.1346	11.9302	9.72892	11.1658	11.2964	12.2282	15.8767
KY21.Chr1.42	0	0	0	0	0	0	0	0.029172	0	0.098152	0	0	0	0.25118	0.116051	0.033209
KY21.Chr1.420	16.964	25.4875	18.2567	33.0961	11.5717	11.2897	7.02488	5.63704	6.69069	4.82407	4.84987	8.52775	7.05925	4.67042	6.41369	5.35578
KY21.Chr1.421	1.97932	5.08089	4.33871	4.57523	6.47898	7.9702	5.12432	2.15964	2.70274	2.43997	0.470488	0.995415	1.05895	0.273665	1.05715	0.926698
KY21.Chr1.422	0.032454	0.042029	0.21033	0.033531	0.136022	0.126664	4.94578	3.32633	22.5078	15.0132	27.0703	35.6074	25.9771	52.4087	20.9137	15.8035
KY21.Chr1.423	0.649361	0.204973	0.113448	0.055707	0.864357	0.549547	1.3207	0.784791	3.02622	3.72309	1.47743	0.612865	1.78242	5.39914	11.1239	29.2691
KY21.Chr1.424	6.46008	3.16473	6.71306	5.99687	3.81665	4.09265	11.5941	7.11737	14.336	15.8822	17.4575	12.9174	23.4944	10.3592	21.2888	4.64791
KY21.Chr1.425	0.096582	0.039772	0.131398	0.340576	0.041954	0.398631	0.705673	0.196936	9.26578	6.7481	51.5903	40.829	60.0735	29.049	30.6479	19.618
KY21.Chr1.426	0	0	0	0	0	0	0	0	0.351572	0.350487	1.1467	0.653197	0.528077	0	0.240665	1.03264
KY21.Chr1.427	120.77	119.615	128.118	136.232	136.053	129.076	92.4908	119.836	115.125	132.772	209.065	226.08	258.505	204.6	144.957	139.315
KY21.Chr1.428	127.644	173.526	136.054	162.88	89.2653	114.446	59.7223	60.9479	37.127	39.1575	24.7764	28.7583	25.6176	28.9731	35.9796	33.3337
KY21.Chr1.429	48.7927	64.6405	54.3505	61.9532	35.3758	43.4185	10.458	19.8992	11.3552	17.2233	14.7662	6.59776	12.155	8.08897	16.8043	19.7856
KY21.Chr1.43	0	0	0	0	0	0.303974	0.150969	0.146877	0.056234	0	0.030035	0.055739	0.142522	0	0.127436	0.197328
KY21.Chr1.430	11.4819	13.8246	13.6927	17.619	12.9156	15.0715	19.6644	15.2558	26.0486	14.7726	15.2333	9.75295	10.0212	7.54284	10.8922	11.2847
KY21.Chr1.431	144.839	154.795	147.151	162.177	162.677	215.59	295.783	221.859	151.891	153.429	44.1505	59.8722	33.6001	44.2167	29.4125	21.8345
KY21.Chr1.432	0.047603	0	0	0	0	0	0	0.058725	0	0.130482	0	0	0.055416	0.239927	0.477297	1.30044
KY21.Chr1.433	27.8851	30.4096	28.6706	34.3752	33.3223	34.5023	31.9317	39.1357	13.5017	23.1114	1.34203	2.97806	0.299073	1.3454	0.334535	0.526354
KY21.Chr1.434	124.86	137.605	134.16	142.813	103.928	95.7249	80.9827	63.1052	83.6819	58.2636	55.2229	68.3494	70.2434	69.2909	67.3594	76.0916
KY21.Chr1.435	0.343037	1.21289	0.576514	1.91815	0.348857	2.80018	1.73874	1.96658	1.79987	2.74332	4.47616	2.92306	4.86221	4.78828	4.0751	5.76897
KY21.Chr1.436	0.207384	2.52358	0.851439	0	0	2.2961	2.45212	1.70824	2.33615	1.10099	3.36936	5.88824	7.36276	6.16173	8.86679	3.36971
KY21.Chr1.437	3.16668	8.06281	5.98311	8.36757	4.70736	5.81424	18.3151	5.89785	8.26441	5.12558	3.33403	3.054	3.76311	2.77972	2.64657	3.68297
KY21.Chr1.438	0.14291	0.089147	0.228897	0.215661	0.391603	0.27573	0.386126	0.270608	0.614241	0.648427	19.3852	19.4737	47.8847	43.0171	61.1966	90.2965
KY21.Chr1.439	0.200669	0	0.346148	0.380959	0	0.246847	0.695329	0.169073	0	0.093425	0.561504	0.751129	0.460806	0.071162	0.578418	0.860737
KY21.Chr1.44	0.378042	0.788881	0.666745	1.19212	0.815155	0.741674	4.23677	3.28428	2.9221	1.70842	8.47223	9.56518	10.2489	18.838	19.7067	17.631
KY21.Chr1.440	0	0	0.622571	0	1.58197	0	0	0	0	0.798806	2.84598	11.6947	0	14.1676	3.72828	11.6958
KY21.Chr1.441	0.865314	0.19892	0.165351	0.397889	0.206623	0.300384	0.303616	0.643683	1.71936	1.05894	3.3512	4.31574	4.93875	5.8565	6.17765	13.3076
KY21.Chr1.442	1.02931	0.139031	1.90714	0	0.095912	0	0.310577	0	5.4269	2.42767	14.1343	10.9662	22.7487	18.1184	9.75332	17.1817
KY21.Chr1.443	15.7679	0.845204	20.216	0.581164	11.6678	0.226307	1.41577	0.154967	2.03245	1.23231	29.5594	24.7543	22.3682	19.4914	24.0319	13.2572
KY21.Chr1.444	0	0	0	0	1.02954	0	0	0	0	0	0	0	0	0	0.849971	0
KY21.Chr1.445	0	0	0	0	0	0	0	0	0	0	0	0	0	0	0	0.984354
KY21.Chr1.446	0	0	0	0	0	0	0.154665	0.075404	0.175008	0.588856	0.620188	1.29653	2.79852	0.943618	3.39513	4.95715
KY21.Chr1.447	112.747	117.464	116.483	110.833	98.7762	102.39	58.0192	73.3479	35.751	42.6824	15.7367	15.8707	17.9403	11.798	15.3859	13.0342
KY21.Chr1.448	0.415234	0.525192	0.255635	6.2189	0.219515	1.46349	0.313319	0.354753	1.65911	4.91051	13.0369	6.31887	17.4538	28.3406	47.8651	111.783
KY21.Chr1.449	203.317	183.953	223.932	202.963	231.445	222.315	219.978	209.961	199.038	164.175	126.453	104.756	126.336	72.7076	109.484	115.336
KY21.Chr1.45	89.5641	102.14	102.741	97.6114	102.147	101.484	98.7646	111.178	46.4433	57.1439	21.4051	25.9959	30.6968	28.6602	29.558	29.8645
KY21.Chr1.450	123.792	141.438	144.224	149.557	111.704	112.032	78.5034	75.7233	80.5781	82.0859	82.613	99.8717	57.8825	97.3408	64.5964	73.4586
KY21.Chr1.451	64.2684	86.8449	80.7032	110.078	62.5877	63.9801	80.8795	99.3661	80.4765	84.8186	49.0965	40.156	34.0374	28.8586	39.4732	37.3249
KY21.Chr1.452	37.0342	41.3859	38.2683	45.6118	40.2401	38.2395	29.5675	30.0938	10.6972	14.3502	3.55569	5.25777	3.68471	2.71834	4.30534	4.83239
KY21.Chr1.453	183.2	176.817	200.46	192.171	182.392	165.769	163.31	146.563	123.214	118.542	49.6811	39.9749	45.9421	23.7541	40.6481	37.2366
KY21.Chr1.454	115.653	112.542	115.628	129.848	107.655	121.919	155.172	118.928	73.857	87.0343	22.234	15.3885	16.0805	16.739	21.3755	20.9129
KY21.Chr1.455	103.541	105.434	109.429	111.88	88.9157	76.4189	63.4214	71.5529	46.8784	54.2933	39.3399	44.5648	28.7414	38.3104	23.5467	30.8178
KY21.Chr1.456	52.5521	50.153	47.3289	57.9696	50.9349	50.3372	77.5161	79.969	42.4697	57.4877	16.5098	16.9865	16.7385	12.5332	22.1025	16.1705
KY21.Chr1.457	88.6042	89.777	92.263	92.3006	92.343	84.2535	98.9523	97.2197	76.2095	75.6081	32.8981	44.9299	32.9886	35.4997	31.6548	30.2172
KY21.Chr1.458	82.2972	88.7798	83.5565	101.381	76.1696	72.4338	68.0438	84.894	15.3095	25.5911	6.71225	10.2859	5.76194	8.71443	5.24278	6.16708
KY21.Chr1.459	221.419	285.244	259.381	257.315	172.195	223.953	178.77	204.11	431.611	477.467	558.979	621.175	564.995	628.188	401.665	399.048
KY21.Chr1.46	112.103	141.507	124.387	127.07	104.597	144.524	114.942	127.139	108.729	115.465	51.9895	62.2346	59.765	64.9698	48.3075	50.0318
KY21.Chr1.460	0	0	0	0	0	0	2.00486	0	0	1.01341	0	0	0	0	0	0
KY21.Chr1.461	0	0	0	0	0	0	0	0	0	0	0	0	0	0	0	0
KY21.Chr1.462	0.129363	0.053119	0.222246	0.04038	0.173461	0.053796	0.234838	0.485758	3.14771	2.28546	20.4895	21.6057	21.6575	19.7459	18.9578	12.9612
KY21.Chr1.463	62.6769	75.317	73.3279	75.2599	73.9644	87.306	81.0999	85.5552	46.9896	49.5169	14.7494	15.6933	14.5491	10.9689	19.5757	17.9359
KY21.Chr1.464	0.439971	0.854919	1.21557	0.424213	0.898155	0.690636	2.59347	1.21816	11.8702	11.7703	55.355	69.1931	50.993	88.1185	140.89	236.325
KY21.Chr1.465	1.01558	2.39061	1.29628	0.852413	1.34724	0.518892	2.9641	9.00233	33.1044	49.6929	100.625	180.674	84.9253	70.6277	148.27	260.398
KY21.Chr1.466	12.2633	11.6451	15.806	10.1769	18.702	7.0717	27.6551	32.047	31.3262	24.4966	12.7846	15.9311	9.20728	12.9357	7.75577	13.7168
KY21.Chr1.467	12.847	13.2175	11.9139	19.4828	14.4852	13.7573	19.0587	8.22375	17.6119	11.7665	7.84978	10.1637	8.75141	8.21146	6.71741	3.66054
KY21.Chr1.468	177.47	185.664	194.863	207.192	179.19	176.346	255.572	247.274	113.354	139.16	42.8303	52.6254	31.002	29.9566	32.7891	20.195
KY21.Chr1.469	2.35366	0.283214	2.75787	0.588909	2.79905	0.367738	9.98055	3.86226	10.9301	1.96963	7.01024	9.13763	3.108	2.55011	1.51892	3.8293
KY21.Chr1.47	89.0747	73.4851	95.4118	84.8536	105.212	83.3222	112.157	110.683	96.8778	100.078	72.2411	107.739	65.3419	89.5472	87.1049	78.0272
KY21.Chr1.470	0.082845	0.330571	0.683323	0.245468	0	0.103228	11.6199	16.8945	4.00643	7.82715	0.103086	0.290344	1.86838	3.80836	0.792918	0.335355
KY21.Chr1.471	0	0	0	0	0	0	1.91641	13.041	1.70609	0	0	0	0	0	0	0
KY21.Chr1.472	0	0	0	0	0	0	0	0	0	0	0.518547	0	0	0	0	9.25505
KY21.Chr1.473	0.617973	4.48342	1.22331	7.00954	0.864488	6.13962	37.2551	29.1423	30.137	23.601	4.50158	3.2214	2.52238	1.85013	1.92511	3.74306
KY21.Chr1.474	23.0385	19.8377	24.0344	21.46	27.6621	20.4504	30.3158	22.7379	16.5196	13.3589	1.04985	1.20487	1.71046	0.560749	2.52983	1.7729
KY21.Chr1.475	0.17114	1.37216	0	1.03428	0.168841	0.845573	1.53429	3.90764	1.75036	4.75862	0.249657	1.2919	0.346732	0.134576	3.75135	3.32858
KY21.Chr1.476	35.2427	40.4875	35.7584	38.452	31.3013	39.0813	9.33054	14.3759	3.75432	5.89289	0.920102	1.59256	1.82973	0.781384	3.81129	2.91074
KY21.Chr1.477	80.38	78.0358	79.6839	81.0322	62.5885	57.1489	37.6795	55.7677	18.411	32.741	13.4225	11.4955	10.6165	7.83944	10.3509	13.3007
KY21.Chr1.478	0	0	0	0	0	0	0	0.136114	0	0.300339	0	0	0	0	0	0
KY21.Chr1.479	45.635	59.7443	49.3164	58.899	42.9083	52.8789	51.2104	45.3251	15.533	25.8191	7.98353	9.68446	14.1823	6.3295	13.5309	13.0495
KY21.Chr1.48	0.118127	0	0	0.038362	0	0.143603	0.373859	0.904781	0.163356	0.610784	0.440953	0.608311	1.79123	4.13242	5.22067	3.50445
KY21.Chr1.480	89.4022	113.86	100.747	113.615	127.655	137.546	101.658	116.737	45.5314	67.1789	20.1039	29.0423	42.7911	30.97	66.9531	66.3845
KY21.Chr1.481	10.0858	8.27794	8.29654	15.6639	10.1969	9.78745	12.2465	9.69891	13.2081	12.972	4.8199	5.70016	9.92062	5.94865	16.0994	15.1693
KY21.Chr1.482	92.5108	115.61	110.479	122.891	125.805	116.176	42.9691	66.7467	50.6905	73.1972	41.4573	51.9532	59.3076	55.2039	55.6295	50.5286
KY21.Chr1.483	0.031087	0	0	0	0	0	0.042729	0	0.126055	0.260968	0	0.205472	1.25183	0.908717	1.25149	1.91432
KY21.Chr1.484	162.746	148.701	144.758	142.446	220.32	199.348	288.483	246.074	248.785	282.542	186.56	266.597	195.511	239.98	211.215	208.6
KY21.Chr1.485	54.5575	58.8896	58.2388	58.9294	65.0876	68.1834	28.7037	46.3441	47.9294	59.4733	77.817	94.6771	76.4698	79.8061	77.5568	78.7915
KY21.Chr1.486	0.55199	2.30523	0.282987	2.66718	1.06914	2.99097	0	2.66046	1.53844	2.98455	6.11885	3.02385	7.38832	5.65639	3.05719	1.00561
KY21.Chr1.487	119.78	138.843	132.493	160.617	111.078	128.269	347.209	256.441	1691.83	1357.92	104.324	113.382	39.8101	41.5077	35.3693	27.4112
KY21.Chr1.488	85.1332	98.9683	96.1012	110.496	96.016	103.76	71.1289	82.2143	47.983	62.9063	40.7254	42.7386	55.4316	65.3337	45.6992	56.0379
KY21.Chr1.489	38.2895	31.6268	40.4527	34.146	30.0847	23.5527	16.5962	19.8078	28.1767	25.2171	19.9562	14.4412	14.2061	12.6642	16.6447	21.015
KY21.Chr1.49	0	0	0	0	0	0	0	0	0.129486	0.387771	4.81612	4.69267	3.93703	0.882612	3.67146	2.01834
KY21.Chr1.490	0	0.172795	0	0.17268	0.903239	0	51.8812	15.9656	28.1352	12.8767	3.7288	1.08472	4.41862	5.22724	2.94436	4.09894
KY21.Chr1.491	0	0	0	0	0	0	0.157993	0.257086	0.397316	0.631657	0.676555	0.908216	0.194835	0.319481	1.03747	0.716056
KY21.Chr1.492	38.5506	47.8184	50.2584	44.4287	26.1825	18.3755	25.0419	26.7977	8.81442	19.4205	14.4574	11.4358	8.11482	15.3393	10.1943	18.9977
KY21.Chr1.493	46.8413	43.488	42.497	48.6536	19.7023	16.7593	26.4574	22.7012	7.66135	19.1486	12.7674	12.3481	9.11214	9.47878	7.52494	14.504
KY21.Chr1.494	3.69718	3.69024	3.7738	3.81487	3.84576	4.15038	13.676	14.1575	13.5023	14.3151	13.2592	12.908	183.893	246.964	2850.97	3631.61
KY21.Chr1.495	0.665786	0.329201	0.87952	0.401109	1.26635	0.27009	0.710835	0.686474	2.63194	3.14571	1.03665	2.12141	1.84784	0.608818	1.76723	1.29394
KY21.Chr1.496	0	0	0	0	0	0	0	0	0	0	0	0	0	0	0	0
KY21.Chr1.497	0	0	0	0	0	0	2.91752	0	0	0	1.54477	0	0.740905	0	0	0
KY21.Chr1.498	1.69147	1.24279	1.9714	1.01238	1.41137	1.81181	1.34625	2.4878	5.35531	9.07673	5.9091	4.09251	2.81942	3.39187	4.32518	7.80758
KY21.Chr1.499	199.133	183.267	266.146	188.759	242.642	192.067	252.496	227.996	236.492	170.224	78.8357	109.405	95.8126	92.8817	83.1291	47.9411
KY21.Chr1.5	68.8303	77.7589	75.6043	84.2161	59.1439	67.3085	84.9597	68.3933	38.2107	36.376	13.3908	20.5918	12.1999	17.2868	11.0057	14.0081
KY21.Chr1.50	0	0	0.231654	0	0	0	2.1759	0	0	0.900061	0	0	0	0	0	0
KY21.Chr1.500	0	0	0	0	0	0	0.354453	0	0	0	1.56136	0	0	1.39104	0.683116	4.18225
KY21.Chr1.501	21.2979	24.3617	23.6463	23.4872	25.9566	20.3818	53.5977	56.8962	56.7764	51.1987	38.1905	40.1204	40.3301	48.2135	37.1808	25.6839
KY21.Chr1.502	107.961	135.781	112.328	138.842	85.1913	93.8805	67.758	74.9424	29.3748	51.9161	17.6086	23.9288	28.2117	24.4523	27.6685	21.5939
KY21.Chr1.503	9.89737	7.64431	9.75836	7.90799	6.64428	5.39331	8.62192	8.96749	3.76643	5.30938	3.79764	0.861086	1.11675	1.29249	0.995869	4.11417
KY21.Chr1.504	51.4493	71.9612	59.0248	87.9132	76.2453	98.7082	101.49	101.607	26.6586	36.4205	12.2678	16.1082	17.1931	14.031	16.1793	15.0297
KY21.Chr1.505	98.2631	69.7178	63.2229	101.915	91.749	79.1254	214.968	113.98	79.0216	73.0257	19.9356	24.5029	27.1351	22.7068	24.2725	15.0039
KY21.Chr1.506	101.111	75.0177	108.992	97.0223	110.432	97.0245	216.591	134.92	72.6029	66.0539	16.0315	12.7843	13.286	19.92	16.1838	17.5564
KY21.Chr1.507	128.775	115.028	133.499	129.622	110.629	63.9877	94.1963	54.5013	24.3739	19.1674	11.2325	5.71483	10.0137	7.13441	13.7738	13.6018
KY21.Chr1.508	0	0	0.440758	0.830839	1.09934	0	1.09509	1.54724	2.97043	0.575411	15.5564	8.06532	132.874	82.6726	228.222	249.964
KY21.Chr1.509	0	0	0	0	0	0	0	0	0	0	4.66782	0.495406	1.52908	2.3274	7.93529	9.0153
KY21.Chr1.51	0.237329	0	0	0	0	0	0	0	0	0	0	0	0	0	0	0
KY21.Chr1.510	5.66327	2.84331	5.89404	3.36192	5.59149	2.82085	4.01768	1.87145	2.37197	1.23705	1.41365	1.27111	1.76611	0.558325	1.64644	1.69464
KY21.Chr1.511	0	0	0	0	0	0	0.812566	0	0	3.29543	0	0	13.0334	30.6923	46.0739	38.6507
KY21.Chr1.512	0.152795	0.06189	0	0	0.131233	0.186352	0	0	1.35518	0.972272	0.503373	0.919812	0.287714	0.331278	0.239559	0.059104
KY21.Chr1.513	0	0.093342	0.158038	0	0	0.615933	0.172345	1.28945	0.827161	1.81335	0	0.208774	0.359445	0.461316	0.556949	0.182073
KY21.Chr1.514	45.8799	76.9655	61.1158	78.2028	94.9062	90.1195	50.8501	68.1088	15.6608	15.3476	7.98287	16.7938	55.8503	36.1945	104.648	78.8351
KY21.Chr1.515	0.036681	0.595021	0.075551	0	0.048992	0	0.404613	0.266671	0.353097	0.395728	0.134337	0	4.58721	1.62092	15.5132	4.17962
KY21.Chr1.516	25.129	23.4177	28.473	19.9638	19.8494	20.093	4.22246	6.75926	1.27864	1.62801	2.9163	2.01368	7.45837	9.47414	6.19267	4.31373
KY21.Chr1.517	0	0.131949	0.106432	0	0	0	5.53945	2.7654	6.57816	2.48251	1.34219	0.055746	3.55571	2.92224	3.73304	0.939249
KY21.Chr1.518	57.6241	51.379	64.5191	56.2077	57.8371	50.9777	45.5071	39.2288	31.7089	31.0081	9.44871	10.4971	6.46161	6.34789	9.09342	9.33691
KY21.Chr1.519	77.8538	91.2798	77.8139	97.5949	87.8936	109.679	97.6389	89.9357	99.1357	90.0474	58.4357	41.0627	51.383	28.0136	41.0406	48.6723
KY21.Chr1.52	0	0	0	0	0	0	0.059902	0	0	0	0	0	0	0	0	0
KY21.Chr1.520	0.162995	0.496115	0.122702	0.677012	0.063167	0.417727	0.829268	1.03761	4.66558	8.77519	21.1181	13.1254	19.6057	52.0187	22.7554	31.5098
KY21.Chr1.521	0	0	0	0	0	0	6.25138	4.98633	11.0841	8.65704	0.477382	2.4234	0.29223	0	0.077105	0
KY21.Chr1.522	0	0	0	0	0	0	0	0	0	0	0	0	0	6.71894	2.4037	0.406487
KY21.Chr1.523	2.12395	44.7267	4.98213	39.5151	3.40206	37.8587	13.8621	78.0262	10.5535	45.6267	13.6276	29.5838	19.1754	11.3433	10.7606	8.37248
KY21.Chr1.524	0	0	0	0	0	0	0	0	0	0	0	3.03646	0	6.24078	0	3.43403
KY21.Chr1.525	0	0	0	0	0	0	0	0	0	0	0	0	0	0	0	0.632
KY21.Chr1.526	81.1783	86.6548	91.575	83.2522	75.4379	76.9931	84.9899	79.373	52.2439	56.6722	27.1353	39.6195	26.3593	19.6147	25.6613	26.8848
KY21.Chr1.527	239.111	253.34	244.819	255.291	259.617	243.215	190.183	239.788	243.732	236.836	179.986	184.767	166.777	152.853	208.233	205.999
KY21.Chr1.528	0	0	0.202462	0.306597	0.258073	2.05406	1.48962	0.749556	1.17528	1.08343	0.15595	0.7137	0.216013	0.210194	2.98488	0.350033
KY21.Chr1.529	12.605	20.0517	20.0328	16.7536	9.83189	15.1057	13.6914	10.7625	2.72919	3.42909	2.73078	2.81345	5.93049	13.444	8.78497	9.2222
KY21.Chr1.53	0	0	0	0	0	0	0	0	0	0.508105	0	0	0	0	1.71032	0
KY21.Chr1.530	0	0.058932	0.140449	0	0	0	11.0699	16.0388	9.09354	17.2815	1.50693	1.45843	1.70815	0.217934	0.507863	0.235421
KY21.Chr1.531	36.5617	68.8759	49.8135	55.567	42.0879	58.4232	63.1356	56.4469	23.4328	28.8756	9.63227	9.25784	10.0272	10.8901	14.2097	8.90638
KY21.Chr1.532	0	0	0	0	0	0	0	0	0.811434	0	12.0954	7.29366	24.8633	35.205	2.65053	2.18992
KY21.Chr1.533	56.4115	71.4025	59.9848	71.9098	50.3695	66.029	57.2465	61.123	24.6345	29.0721	14.5554	14.2461	21.3406	14.2108	18.8513	16.7974
KY21.Chr1.534	20.4333	33.7489	24.7019	56.1558	15.5606	32.3689	66.5587	44.7794	51.107	36.3897	44.6054	38.1396	55.0015	98.0336	87.0718	57.084
KY21.Chr1.535	0	0.21808	0.09	0	0	0.212742	3.01909	12.1359	22.8799	51.4275	13.9071	40.7742	0.100004	19.759	0.209146	6.70268
KY21.Chr1.536	110.719	142.287	121.354	146.777	111.284	116.658	131.412	151.402	100.471	127.611	74.1173	76.5004	70.3269	90.5221	61.0625	56.9919
KY21.Chr1.537	74.163	88.2187	82.0316	85.2487	73.9002	93.8366	131.629	137.345	54.4676	64.3316	20.6625	26.147	16.7623	9.59619	16.8208	20.7995
KY21.Chr1.538	0	0	0	0	0.02992	0	0.089414	0.055828	0.030528	0.030887	0.054764	0.096479	0.125763	0.02366	0	0.052833
KY21.Chr1.539	43.7109	51.3753	46.9042	54.0668	51.2111	51.5881	46.64	53.2245	16.629	22.2331	12.7272	10.7061	9.51315	11.0939	8.83884	11.5272
KY21.Chr1.54	0	0	0	0	0	0	0.500523	0	0	0	0	0	0	0	0	0
KY21.Chr1.540	0.888293	2.59583	0.767989	2.97596	0.639416	2.22893	5.65865	2.80775	4.63149	2.56184	11.3946	14.2691	11.176	9.71608	7.54433	4.79186
KY21.Chr1.541	131.961	128.406	125.743	138.303	145.482	138.696	146.331	142.733	94.8952	101.47	36.4021	49.0249	36.1352	31.7985	35.7107	41.6812
KY21.Chr1.542	0	0	0	0	0	0.124958	0.40656	0	0.703844	0.600497	2.79336	2.32002	1.15873	1.91302	0.682514	2.1715
KY21.Chr1.543	0.780087	0.706651	0.222924	0.143225	0.36545	0.539203	1.77019	3.52539	13.2724	22.8586	44.1053	44.9374	75.0982	90.2032	83.4001	70.9705
KY21.Chr1.544	1.92844	20.5321	2.66656	29.6897	2.51737	12.2125	4.11162	3.94814	3.92858	3.01564	2.57969	5.19692	1.14958	2.23612	1.80717	2.19405
KY21.Chr1.545	0.165385	0.025912	0.063794	0.181534	0	0.026008	0.109296	0.128868	0.196602	0.400164	0.642788	3.01503	3.13299	4.87092	6.59713	5.94111
KY21.Chr1.546	0.790547	3.63681	0.665951	2.07702	1.07359	2.77461	0.547002	2.05136	0	0.186038	0.506302	0	1.56889	0	1.40134	2.34214
KY21.Chr1.547	3.20779	5.35394	3.52032	5.62125	0.325934	4.30778	0	3.89272	1.70609	0.682397	0	0	0	0	2.85697	1.56767
KY21.Chr1.548	0	0	0	0	0	0	0	0	0	0	0	0	0	0	0.347108	0
KY21.Chr1.549	0.735054	3.52353	0.767649	0.49377	0.990855	1.52771	0.986017	1.27196	0	1.75126	0.629585	0	0.590079	1.25617	0.632494	0.629364
KY21.Chr1.55	0	0	0	0	0	0	0	0	0	0	0	0	0	0	0	0
KY21.Chr1.550	0	0	0	0	0	0.17429	0	0	0	0	0	0	0	0.6507	0	0
KY21.Chr1.551	0.223596	0.061791	0.154092	0.167151	0.199409	0.123914	0.100032	0.309494	5.0768	1.6694	30.7754	32.933	58.4873	54.6724	86.5613	94.815
KY21.Chr1.552	0.021805	0.201207	0.142927	0.110883	0.076132	0.05134	11.7807	8.56042	18.6485	20.0604	21.1041	13.5396	13.9302	20.1336	10.4343	9.75628
KY21.Chr1.553	42.9224	34.2738	50.6814	37.3168	74.0974	55.6207	65.0682	53.6978	69.9113	62.1339	82.6052	125.453	122.459	225.069	108.269	137.321
KY21.Chr1.554	0.021241	0	0	0	0	0	0.07758	0.285859	0.140398	0.4905	0.080074	0.023675	0.362517	0.129998	0.229021	0.17794
KY21.Chr1.555	0	0.199548	0	0.159387	0	0	0.45643	0.189116	0.11252	2.75104	0.288476	0.526747	0.464517	0.842858	0.502579	0.690184
KY21.Chr1.556	0	0	0.470521	0	0.828813	2.2582	0	0	0	0	0	0	0	1.215	6.7398	8.9493
KY21.Chr1.557	34.0767	49.4215	53.0783	45.8717	53.1496	75.7637	16.0079	23.6126	4.95121	7.64529	4.48956	6.48974	9.93956	15.2114	12.1863	9.09121
KY21.Chr1.558	0	0	0	0	0	0	0	0.219426	0	0	0	0	0	0	0	0
KY21.Chr1.559	236.255	248.961	280.292	289.818	213.453	217.573	500.293	310.376	197.865	187.016	38.1596	44.1558	19.6026	28.4745	27.1434	27.652
KY21.Chr1.56	0	0	0	0	0	0	0.156361	0.1573	0	0.259669	0	0	0	0	0	0
KY21.Chr1.560	11.8582	22.0767	16.8738	40.5895	10.2345	10.2543	29.0031	30.3601	54.5739	54.9576	75.3948	56.702	87.729	100.408	90.7107	94.5329
KY21.Chr1.561	24.4669	29.0102	28.4909	35.8464	33.5084	35.4796	71.35	55.4829	107.255	116.428	92.978	49.7642	50.3049	53.4273	108.835	177.337
KY21.Chr1.562	26.7095	34.3144	27.7108	32.5595	23.7017	24.5277	4.1977	7.31936	1.99798	2.47756	3.1606	2.51274	5.0067	4.40442	12.3832	10.1212
KY21.Chr1.563	90.1597	104.124	106.414	91.3097	121.85	111.51	107.744	127.713	91.4523	94.3795	56.9511	56.9204	106.023	81.3969	195.422	155.872
KY21.Chr1.564	67.1031	93.5256	71.2294	80.2506	83.7563	109.664	131.551	122.643	82.4221	80.024	37.3824	48.2913	25.9015	24.7445	18.0295	20.9859
KY21.Chr1.565	2.02938	3.11934	2.21049	2.04475	1.93684	2.59673	7.24312	4.33324	42.1971	28.1917	64.3807	51.0806	23.3106	28.1468	31.2258	51.8139
KY21.Chr1.566	0.084228	0.050075	0.168647	0	0.055387	0.151775	0	0.111961	7.02349	4.69947	26.6737	17.6986	36.1251	43.4454	37.0789	44.9703
KY21.Chr1.567	4.81574	6.75306	5.19398	5.90192	5.613	5.24287	3.70013	4.22998	244.676	155.583	873.842	1077.92	1185.09	1613.95	439.196	418.676
KY21.Chr1.568	117.06	123.335	118.676	131.881	135.327	140.456	172.478	167.752	167.087	186.265	126.661	126.868	111.839	92.9428	135.862	131.705
KY21.Chr1.569	0.108033	0	0	0	0.850327	0	1.25136	0.148401	0.907049	0.605434	2.49385	0.977929	0	0.287455	1.1282	0.397284
KY21.Chr1.57	0.029094	0	0	0	0.039912	0	0.158939	0.104748	0.256481	0.873546	1.41296	0.394276	0.136665	0.53149	0.076934	0
KY21.Chr1.570	0	0	0	0	0	0.598641	2.42194	0.566216	0.818595	1.49154	10.6034	8.97997	2.78083	1.23924	6.59353	7.88642
KY21.Chr1.571	0	0	0	0	0	0	2.22822	0.397193	0.323152	0.637682	2.01911	3.3483	1.08103	2.95921	3.34454	0.690477
KY21.Chr1.572	0	0.276424	0	0	0	0.206148	0.958622	0.228737	0.972438	1.91458	0.750562	2.4178	1.53577	2.56987	2.51983	0.454391
KY21.Chr1.573	0	0.141131	0.113014	0	0.457839	0	7.62247	13.8791	17.6509	24.1274	11.6039	17.5646	0.137139	1.07683	0.303171	1.61825
KY21.Chr1.574	0	0	0	0	0	0	2.09063	1.64866	2.64086	0.746138	10.9668	15.7468	0	0	0	16.034
KY21.Chr1.575	0.28115	0	0.173689	0.027434	0.07437	0	0.072693	0.411652	0	0.114626	0.034493	0	0	0	0	0.033282
KY21.Chr1.576	61.9965	67.8854	68.3788	69.5632	53.1907	46.6748	41.8414	39.8773	18.8189	23.1148	12.5371	12.582	12.5522	12.3228	8.63056	10.1295
KY21.Chr1.577	73.6621	55.8747	64.7022	58.5993	78.1681	66.5704	87.1131	43.4465	30.4681	31.968	18.1336	13.7006	10.3704	12.012	13.0889	17.9709
KY21.Chr1.578	36.7815	48.748	43.3526	53.0268	31.5531	32.6835	17.4304	19.2517	16.5562	24.5512	18.9094	10.9114	18.0814	19.6295	30.3741	40.857
KY21.Chr1.579	0	0	0	0	0	0	0	0.43798	2.5312	1.73295	9.01367	16.6864	8.35537	4.78638	7.31766	4.32614
KY21.Chr1.58	0	0	0	0	0	1.19114	0	0	0	0	0	0	0	0	0	0
KY21.Chr1.580	0	0	0	0	0.053682	0	0	0	0.451421	1.07313	1.3616	2.49645	4.49068	4.38823	6.22788	5.03132
KY21.Chr1.581	1.32532	2.95244	2.37362	4.30317	1.03496	4.70102	3.58712	2.33609	0.270899	2.08022	0	0.43393	0.461649	0.537612	0	0
KY21.Chr1.582	155.508	188.133	172.862	196.683	149.391	220.337	283.351	251.946	202.024	172.887	77.741	107.474	83.3912	102.01	84.176	74.7996
KY21.Chr1.583	0	0.123407	0	0	0	0	0.23783	0.36528	0.283165	0.270337	0.178074	0	0.490985	0	0.113819	0.113872
KY21.Chr1.584	57.6744	78.8667	65.4335	81.4385	75.6302	121.954	63.0671	90.3683	31.0623	33.6104	18.4778	21.0608	19.6459	17.219	18.7799	17.18
KY21.Chr1.585	11.4346	8.94064	13.3769	6.15181	13.6371	9.66565	13.0719	7.41635	2.95385	2.7448	0.05459	3.43843	0.452842	0.185232	0.580927	0.312922
KY21.Chr1.586	0.055085	0.068885	0.055544	0.054544	0.223036	0.135782	1.40864	0	3.62683	0.149594	0.840457	0.855218	0.470591	0.858834	12.0788	35.0831
KY21.Chr1.587	4.15268	12.144	4.83934	10.449	3.18264	8.55487	5.145	21.2941	10.5954	13.8151	14.7107	10.0708	19.1353	8.34312	28.8839	84.848
KY21.Chr1.588	0	0	0	0	0	0	0	0	0.644294	0	3.30728	2.66344	5.8748	2.04356	1.93194	2.02121
KY21.Chr1.589	0.257464	0.5169	0.164637	0.68171	0.250904	0.720432	0.708336	0.731426	13.8375	8.9923	21.5238	33.9721	13.8726	20.1755	18.5018	9.33033
KY21.Chr1.59	4.43106	2.63337	3.76774	2.23168	3.05633	2.07888	2.34614	1.71369	2.86229	3.31363	10.5173	4.46838	1.64274	1.41379	2.25737	2.72817
KY21.Chr1.590	43.2511	58.7686	53.1673	57.7353	57.8495	71.1123	59.1885	71.9716	35.3498	53.4181	53.1856	58.3428	43.047	49.848	38.6473	41.403
KY21.Chr1.591	38.5762	44.8315	49	43.7227	42.3748	46.3137	78.0008	39.8239	69.0981	45.7114	42.0819	74.0725	27.0736	23.5029	8.36682	4.80441
KY21.Chr1.592	0	0	0	0	0	0	0	0	0	0	0	0	0	0	0	0
KY21.Chr1.593	29.3248	31.0089	34.047	31.7449	30.7273	22.8551	20.2822	31.5058	21.6464	35.3586	7.24458	11.0963	6.85677	6.9386	6.80165	8.56785
KY21.Chr1.594	24.1441	36.3469	21.6229	37.6516	9.31201	25.8351	16.513	10.1887	9.54536	4.46716	5.05328	0.965999	3.21137	2.17664	4.2869	2.62962
KY21.Chr1.595	45.0756	47.5333	48.4426	49.5974	37.3855	30.6285	30.3373	27.1961	21.3894	23.4857	15.2514	11.028	12.7311	17.2473	10.7554	16.3163
KY21.Chr1.596	85.6129	90.6832	81.695	100.701	91.4484	83.0392	100.675	96.8535	73.9483	57.9458	25.5289	40.7185	40.1779	26.7532	48.1523	37.3419
KY21.Chr1.597	38.0275	33.6945	39.3834	37.1308	57.9638	41.4393	38.7715	50.431	15.3373	25.1865	11.2714	13.8363	13.1193	14.9632	15.8584	13.9138
KY21.Chr1.598	31.0762	31.9702	32.5653	31.491	22.6494	29.0602	31.386	27.9592	29.4654	28.0969	17.3807	16.9286	16.4841	16.9595	13.9303	15.656
KY21.Chr1.599	60.4621	79.3222	76.8863	93.3959	77.8442	94.3795	84.2586	98.5968	98.6917	91.6457	71.5544	97.7153	73.3588	94.942	81.394	76.2819
KY21.Chr1.6	44.2237	50.1987	41.8286	51.6546	39.1043	43.616	55.3095	46.7117	15.3562	16.4311	4.38382	3.18289	2.92297	4.77457	3.34081	4.88827
KY21.Chr1.60	0.064876	0	0.133848	0.162133	0.259495	0.081292	0.03886	0.117473	7.17592	2.72657	8.82215	11.225	1.24711	0.98712	1.28836	1.94077
KY21.Chr1.600	0	0	0.15304	0.114111	0	0	0	0.227128	0.567893	0.420489	0.223635	0.400761	0.142689	0.29846	1.10198	1.03513
KY21.Chr1.601	82.6965	114.629	61.7834	129.727	123.875	152.016	315.341	175.571	290.974	254.721	157.744	160.449	74.0583	92.8719	49.7978	44.9286
KY21.Chr1.602	0.222835	0	0.460896	0	0	0.277187	0.577237	0	1.26498	0.887967	0	0	0.773455	0.418734	0.837924	0.13702
KY21.Chr1.603	0	0	0	0	0	0	0	0.898551	0	0.167159	0.29613	0	0	0	0	0
KY21.Chr1.604	0	0.270758	0	0	0	0	0.801281	1.52606	0	0	2.48288	0	0	0	0	0
KY21.Chr1.605	0.078329	2.46176	0.240733	0.379199	0.82503	1.0581	1.19136	0.393812	0.639817	1.20446	1.23241	0.570599	0.972817	0	1.12286	1.54086
KY21.Chr1.606	0.278654	0	0	0	0.160482	0	0.052447	0.231118	0	0.11075	0.244975	0.662539	0	0.45644	0.150059	0
KY21.Chr1.607	2.48324	4.30733	2.36517	5.7207	2.36289	5.75401	5.57038	2.66705	2.00036	2.14293	3.48861	1.35296	1.32623	1.20892	3.97867	4.25224
KY21.Chr1.608	97.194	110.933	102.115	133.628	60.8477	70.7537	41.2935	49.5294	20.8939	32.5054	27.4554	33.3258	27.8699	37.2502	22.7618	18.3677
KY21.Chr1.609	183.26	206.248	177.318	217.686	173.675	196.718	149.263	195.209	70.6268	94.6592	54.5177	52.9833	59.5916	59.2274	32.2989	35.5256
KY21.Chr1.61	58.771	66.3655	74.8364	65.3405	64.0677	49.0836	130.852	110.24	94.1439	71.0848	43.0971	45.651	43.1752	52.1572	41.0109	39.6664
KY21.Chr1.610	107.831	113.018	112.458	123.344	106.534	121.686	227.477	136.353	120.807	77.0272	91.5823	125.756	55.6832	87.6416	58.6932	62.0466
KY21.Chr1.611	0.082865	0.143574	0.175533	0.169263	0.224596	0.143443	0.207359	0.170421	29.2387	35.3029	54.6821	29.0629	128.433	74.9148	74.405	56.2974
KY21.Chr1.612	96.4846	114.604	99.9753	118.307	75.915	78.4197	39.4381	60.268	18.4412	32.4473	9.58968	9.28747	8.97366	8.94634	10.3306	10.9971
KY21.Chr1.613	83.6928	97.0897	97.559	104.094	99.7504	109.921	108.388	130.381	126.513	129.541	63.3251	75.0944	63.3961	46.4653	56.1939	60.5019
KY21.Chr1.614	55.0244	64.5745	65.5048	72.2207	97.0243	82.1841	51.9725	69.3624	37.6978	42.4718	30.8737	35.8016	32.0368	29.5773	32.1604	28.9783
KY21.Chr1.615	0	0	0	0	0	0	0	0	0.336087	0	0	0	0	0	0	0
KY21.Chr1.616	2.63423	2.74113	1.56844	2.2133	1.27229	2.68862	2.71432	2.7659	1.05306	1.96112	0.51764	0.790213	2.54638	2.22866	3.58063	2.67935
KY21.Chr1.617	1.39699	1.35323	1.00298	1.5221	1.30662	1.11757	2.57628	2.84539	13.9084	17.8336	142.684	198.131	192.942	260.42	112.814	79.2333
KY21.Chr1.618	608.018	799.882	753.5	800.426	443.449	565.518	355.993	301.6	148.141	169.899	161.79	115.962	90.9678	164.578	25.2302	29.5686
KY21.Chr1.619	46.1502	58.6643	63.1988	57.2973	65.6049	66.9463	275.737	99.208	509.63	364.093	530.241	590.273	297.64	602.001	138.836	137.033
KY21.Chr1.62	0.285914	0.205865	0.166329	0.0395	0.055196	0.051562	0.592051	0.204084	0.454654	0.463006	1.04148	0.192253	0.806411	0.969744	3.30256	2.27172
KY21.Chr1.620	0	0	0	0	0	0	0	0	0	0	0.055806	0	0.158328	0	0.112378	0
KY21.Chr1.621	0	0	0.058853	0	0.025902	0.072312	0.695438	0.901158	2.34119	5.50675	0.639215	0.468057	0.612791	0.292996	0.163621	0.255125
KY21.Chr1.622	65.6183	103.342	81.4115	111.652	71.7399	103.082	36.3731	53.9907	99.5783	76.9093	96.795	106.312	119.136	105.396	135.025	110.504
KY21.Chr1.623	189.974	168.177	205.814	183.823	182.633	153.473	191.707	175.813	288.89	294.06	285.09	215.502	174.156	137.04	122.743	113.887
KY21.Chr1.624	92.8375	85.6729	107.581	82.0726	112.271	81.9491	65.3233	103.959	92.823	145.368	208.291	142.541	122.266	65.4576	84.9082	120.18
KY21.Chr1.625	83.749	96.211	101.879	116.235	65.2504	58.8224	72.6781	58.5606	33.9652	57.2482	82.4881	70.9466	29.4626	34.6608	24.8652	26.0512
KY21.Chr1.626	24.3461	26.8386	26.1366	24.91	19.3296	25.4395	21.2933	17.3329	9.63502	8.17429	4.85269	5.3949	6.12983	5.71333	4.28772	4.92673
KY21.Chr1.627	74.5519	75.7735	62.3511	80.0025	55.8396	59.1937	69.8744	72.9921	32.7912	40.0403	12.5209	13.5121	9.56379	10.1353	7.21852	8.05511
KY21.Chr1.628	76.9042	66.8759	81.7592	71.5634	67.2732	60.934	65.3008	81.619	61.6125	82.916	26.7976	25.5453	14.3701	13.7573	16.4831	20.9594
KY21.Chr1.629	0.173789	0.068338	0.057455	0.055445	0	0.068912	0.658363	0.386073	12.2076	9.41888	74.3635	59.7628	75.8038	45.9815	28.6756	27.5867
KY21.Chr1.63	368.793	445.305	427.733	447.837	400.786	425.917	522.164	521.516	472.833	473.061	352.49	406.684	481.285	591.032	508.525	491.362
KY21.Chr1.630	5.63728	8.00375	6.52881	8.90911	3.8935	7.06219	2.80267	3.27483	2.16376	1.86242	1.65719	2.84639	1.805	2.20398	1.48848	1.74245
KY21.Chr1.631	23.5449	25.7516	28.0878	29.2639	36.1092	31.4949	27.7341	24.9048	15.9376	17.5452	4.85823	7.92612	3.00574	2.80551	4.16557	5.06888
KY21.Chr1.632	0	0.223384	0	0.17676	0.985598	0.22762	0.988105	0	6.56595	6.6117	14.9969	35.4181	66.2524	57.8741	96.8556	78.1573
KY21.Chr1.633	0.100768	0	0.110558	0	0	0	0.282049	0	0.317685	0	0	35.3065	0.257974	0	0.41111	0
KY21.Chr1.634	0	0	0	0	0	0	1.38817	0.67361	0.650879	0.911801	0.29142	0.84379	0.325684	0.073465	0.34779	0.085533
KY21.Chr1.635	0	0	0	0	0	0	0	0	0	0	0	0	0	0	1.4056	0
KY21.Chr1.636	0	0	0	0	0	0	0.042535	0	0.258666	0	0.232007	0.316986	6.61973	1.57943	2.35342	0.117798
KY21.Chr1.637	0	0	0	0	0	0	0	0	0	0	0	0	0	9.65974	5.73452	35.4046
KY21.Chr1.638	0	0	0	0	0	0	0	0	0	0	0	0	0	0	2.05558	0
KY21.Chr1.639	0	0	0	0.149733	0	0	1.98305	3.78084	1.53374	2.95823	4.20695	3.04858	0.186448	4.18028	12.4828	12.5687
KY21.Chr1.64	0.070278	0.446789	1.87566	0.731204	0.485778	0.338404	2.26064	1.79022	8.01278	5.62773	8.64656	10.8351	7.6894	13.4038	11.9744	10.7515
KY21.Chr1.640	0	0	0	0.129894	0	0	8.67166	4.12838	6.36291	2.95525	14.1938	6.8348	13.4143	14.4376	7.0636	12.3159
KY21.Chr1.641	0	0	0	0	0	0	1.99463	1.242	0	0	1.89243	0	23.8081	17.2371	233.649	145.408
KY21.Chr1.642	0	0	0	0	0	0	0	1.35791	0	2.27254	0	0	0	0	0	0
KY21.Chr1.643	0	0	0	0	0	0	0	0.482133	0.828755	0.133695	0.154741	0.315139	0	0.524476	0.244599	1.99017
KY21.Chr1.644	3.90613	6.39265	5.01861	6.61219	8.31011	10.1808	3.64446	7.01523	1.95168	2.37743	0.756779	0.947969	0.951945	0.771804	2.4807	2.12893
KY21.Chr1.645	0	0	0	0	0	0	0	0	0	0.034041	0.059428	0.160822	0.784844	0.076527	0.059219	0.087709
KY21.Chr1.646	0	0	0	0	0	0	0	0	0	0	0	0.855701	1.17369	4.31958	1.02254	6.08051
KY21.Chr1.647	44.3858	54.4513	60.9431	58.6261	66.2869	59.7631	64.5247	89.2826	59.591	76.3498	16.7997	22.079	12.9954	7.71228	14.208	13.108
KY21.Chr1.648	0	0	0	4.38129	0	0	0	0	0	0	0	0	0	0	0	0.301851
KY21.Chr1.649	0	0	0	0	0	0	0	0	0	0.257814	0	0.28429	0	0.066937	0.792412	0.544393
KY21.Chr1.65	0.041911	0.051142	0	0	0.111126	0	0.726339	0	0.34801	1.00919	0.159297	0.283772	0	0.413512	0.617027	0.76904
KY21.Chr1.650	74.7621	74.7373	85.8144	77.5732	82.2278	79.052	46.9197	58.4733	45.3731	46.8524	23.0775	20.3304	13.5341	11.1949	12.3826	11.6677
KY21.Chr1.651	0.117261	0.653495	0.019087	1.00762	0.060834	1.15765	0.70647	1.48542	0.71023	1.13108	0.408996	0.085529	0.091446	0.255248	0.064325	0.073298
KY21.Chr1.652	0	0	0	0	0	0	0	0	0	0	0	0	0	0	0	0
KY21.Chr1.653	0	0	0	0	0	0	0	0	0	0	0	0	0	0	0	0
KY21.Chr1.654	83.3825	92.9623	85.663	100.073	125.242	111.446	87.1005	121.47	67.3463	91.8742	23.6161	23.8094	24.4701	13.8962	23.9863	17.4796
KY21.Chr1.655	55.6964	72.4228	60.7997	69.6632	82.1378	99.815	68.4065	66.7845	16.3181	26.5964	11.2496	7.07689	6.66629	4.46016	8.22644	13.0606
KY21.Chr1.656	20.6892	28.9043	25.969	31.2792	30.42	29.8583	13.3468	12.8265	42.5175	38.0716	135.477	155.107	109.861	140.477	35.2465	46.0646
KY21.Chr1.657	3.85626	2.88524	1.90663	3.50861	6.86556	8.48258	3.68661	7.23206	3.3715	8.08953	2.12115	4.85203	1.45953	1.66317	2.49055	1.75877
KY21.Chr1.658	117.544	151.224	129.702	158.848	110.36	121.935	129.322	90.1316	78.5673	64.7818	27.6814	38.6222	37.4165	29.7416	31.9177	30.1377
KY21.Chr1.659	99.2209	108.752	104.998	126.429	98.8342	97.8005	88.1834	101.772	97.581	113.672	139.256	135.467	120.32	116.799	106.965	97.929
KY21.Chr1.66	10.2015	17.6341	14.5039	14.7685	10.8092	14.0904	27.1048	10.4275	28.7449	34.7474	44.6542	49.5886	58.3344	60.295	52.3809	45.7993
KY21.Chr1.660	1.85643	13.6516	1.82033	3.38909	1.32265	2.50503	15.3828	12.2914	8.5885	7.98	12.8069	12.2115	20.6263	24.6136	26.487	34.9728
KY21.Chr1.661	25.6379	27.6658	24.8884	19.3161	21.7622	16.2954	19.8754	24.1861	24.8693	35.0691	28.4666	29.8618	45.547	46.2225	59.7843	72.6355
KY21.Chr1.662	40.7432	43.39	44.4672	37.855	44.7523	50.197	69.3873	85.721	67.6769	68.7933	34.3016	36.8138	24.7176	29.0569	20.7485	20.6944
KY21.Chr1.663	0	0	0	0	0	0	0.814474	0	0	0	0	0	3.19447	8.8011	0	0
KY21.Chr1.664	13.3924	15.1873	16.006	17.1768	16.853	16.4719	29.8431	17.7027	93.3933	92.2547	63.1294	78.7215	76.9089	86.9379	83.034	70.5583
KY21.Chr1.665	0	0	0	0	0	0	0	0	0	0	0	6.34621	0	0	0	0
KY21.Chr1.666	0	0	0	0.039137	0	0	0	0.051235	0.053051	0	0.202399	0	0.139744	0.457967	0.428725	0.18764
KY21.Chr1.667	0	0	0	0	0	0	0	0	0.045824	0	0.364798	0.850398	0.077302	0.067689	0	0.247163
KY21.Chr1.668	0.053859	0.201928	0	0.026618	0.036685	0.034327	0.036791	0	0.112613	0.11461	0.067534	0.33177	0.349618	2.61973	5.69217	3.8252
KY21.Chr1.669	0	0.034168	0	0.213936	0	0	0	0.034847	0	0.390118	0	0.091311	0	0.654225	1.14515	0.297166
KY21.Chr1.67	0	0	0	0.02787	0	0	0	0	0.150883	0.033912	0.240437	0.528882	0.197658	0.448	0.062471	0.030017
KY21.Chr1.670	10.0778	9.31571	6.81852	9.34402	18.2073	15.2524	13.3644	10.801	11.3339	6.55698	3.49712	4.86105	4.8167	3.55583	6.64205	6.30926
KY21.Chr1.671	0	0	0	0	0	0	0	0	0	0	0	0	0	0	0	0
KY21.Chr1.672	230.868	229.813	249.999	235.772	255.674	274.08	271.539	279.833	278.509	241.45	75.4603	80.5535	81.0264	52.0964	97.0545	81.5822
KY21.Chr1.673	0.243748	1.92495	0.246809	0	0	0	0	0.31409	0.24804	0	0.150922	0.334529	0.490146	0	0.2898	0
KY21.Chr1.674	120.928	126.584	118.091	131.025	109.48	119.654	176.595	148.723	45.6974	63.9893	18.4359	19.2651	13.3904	20.4596	17.2658	13.7499
KY21.Chr1.675	184.811	164.182	211.415	180.594	179.05	121.162	73.4037	99.5935	58.0822	73.4299	27.7442	50.8594	35.2623	26.0661	53.7699	45.2717
KY21.Chr1.676	145.255	146.172	150.821	158.371	141.882	138.676	73.1056	88.9169	53.2917	79.3535	101.522	75.8437	69.1948	74.2394	93.1627	101.63
KY21.Chr1.677	87.8613	86.8616	95.3685	92.4931	98.3562	89.0175	52.0848	69.4172	58.453	66.3582	99.494	85.0784	60.8472	64.2117	87.0515	81.0476
KY21.Chr1.678	39.526	54.709	45.6377	61.7898	37.9701	49.8447	47.7806	39.3909	28.6977	30.9489	14.5234	18.1873	14.4367	14.9604	16.1038	18.6949
KY21.Chr1.679	136.565	145.055	147.954	139.783	150.432	147.567	61.2388	87.8674	22.0021	40.1572	11.9744	13.922	15.6989	10.9638	18.1806	16.9454
KY21.Chr1.68	0	0	0	0	0	0	0	0	0	0	0	0	0	0	0	0
KY21.Chr1.680	42.4388	48.4176	41.8822	49.3827	31.3382	38.1332	45.3107	28.3023	18.9851	15.969	14.9298	15.9471	15.0067	15.4251	18.7954	13.684
KY21.Chr1.681	1.62035	6.94134	2.13582	6.05221	1.41678	7.0866	0.688076	0.746299	0.7533	1.37879	0.824965	0.976719	0.675904	0.18201	1.38587	1.70943
KY21.Chr1.682	0	0	0	0	0	1.04792	1.20663	0	6.62042	1.1611	2.78849	6.03609	0	0	3.95083	0
KY21.Chr1.683	177.237	240.069	199.838	178.839	163.205	221.741	137.396	196.386	59.1512	111.262	41.1391	45.0837	58.2027	49.385	40.9867	47.7239
KY21.Chr1.684	45.5202	39.8452	52.0535	39.093	57.4692	42.7437	32.5324	38.8006	36.3724	38.0273	18.4507	13.3451	8.93538	12.949	7.98446	13.1876
KY21.Chr1.685	0.365224	0.058029	0.156015	0.096277	0.533026	0	0.063568	0.061851	0.685187	0.762613	0.17789	0.110984	0.360497	0.057978	0.258129	0.25136
KY21.Chr1.686	0	0	0	0	0	0	1.20663	0	2.55914	1.23452	0	0	0	0	0	0
KY21.Chr1.687	0	0	0	0.046729	0	0	0	0.321621	0.065428	0	0	0	0	0	0	0
KY21.Chr1.688	2.0535	0.914838	2.64827	0.52101	1.94137	0.472513	0.104434	1.23235	0	0.750152	1.00036	0	0.386794	0	1.12431	0.973206
KY21.Chr1.689	0.077786	0.33041	0.159654	0.036986	0.523749	0.188009	0.344155	0.15077	0.209772	0.110643	1.91965	0	0.262262	0.434218	0.636116	0.843171
KY21.Chr1.69	0	0	0	0	0	0	0	0.085858	0	0	0	0	0	0	0.123575	0.134922
KY21.Chr1.690	0.141547	0.854873	0.074156	0.971742	0	0.088262	0.719379	0.698382	0.197925	0.102411	0	0	0	0	0.176228	0.087365
KY21.Chr1.691	6.44326	8.47715	8.50886	7.62716	4.4729	5.39956	4.1815	6.36463	5.7822	7.05196	5.15127	5.26782	4.1858	2.71366	4.56215	7.56441
KY21.Chr1.692	0.028942	0	0	0	0.038091	0.036341	0.172306	1.98986	7.19538	4.41956	6.42599	6.73176	1.68271	1.74611	0.926601	0.633263
KY21.Chr1.693	0	0	0	0	0	0	0.397105	0	0.124196	0.149073	0	0	0.363719	0	0	0
KY21.Chr1.694	74.5236	67.3101	91.7874	82.6076	81.4267	45.0141	40.7101	28.4143	29.4354	16.7188	13.5627	15.7391	8.43373	7.15104	8.10228	8.6087
KY21.Chr1.695	64.0369	56.7045	61.8386	60.8327	77.6622	61.5292	69.9112	76.8798	41.9818	48.0529	24.3967	26.3627	18.1031	12.9288	15.3098	17.8343
KY21.Chr1.696	0.04332	0.027394	0.022247	0.043544	0.0292	0.02737	0.154846	0.209381	0.699838	0.582188	4.3949	4.68357	10.1322	5.20002	11.4179	21.0962
KY21.Chr1.697	71.5053	95.2979	85.5613	88.1396	41.0042	41.7073	19.8694	23.2168	24.427	26.7855	24.3708	23.6765	13.9162	13.4242	11.9789	9.86546
KY21.Chr1.698	0	0	0	0	0	0	0	0	0	0	0.703316	0	0.676476	0	5.03537	11.4208
KY21.Chr1.699	10.3474	16.2449	12.431	17.1795	22.4985	28.2048	25.5701	36.1159	41.8338	32.9462	141.111	161.545	188.154	227.069	196.728	194.209
KY21.Chr1.7	9.81572	15.8931	8.88347	12.9496	9.00672	14.5213	17.8311	19.5712	18.929	23.9241	6.34303	7.31291	8.50761	9.43662	11.7515	10.0584
KY21.Chr1.70	0	0	0	0	0	0	0.121953	0.036511	2.87889	1.41643	0.256078	0.487845	0.137182	0.024592	0.0931	0
KY21.Chr1.700	0.277979	0.49446	0.152344	0.532127	0.395181	0.934898	0.350739	0.563485	2.66212	2.49796	25.8087	21.0233	47.0165	40.447	75.7935	81.5686
KY21.Chr1.701	0	1.07617	1.39642	1.73861	0	0	1.72986	0.538566	4.97477	1.80262	1.1025	5.40299	2.63763	0.463216	0	0
KY21.Chr1.702	81.924	84.7416	84.9001	76.0324	69.4484	80.5733	57.5464	59.0814	55.9156	44.9081	35.0883	19.5487	25.5716	19.2853	29.6299	35.6492
KY21.Chr1.703	35.5221	42.4505	48.606	47.4998	44.3996	49.62	20.1516	37.9411	17.3378	27.2148	18.2952	20.0986	18.2633	13.6698	20.7836	14.9134
KY21.Chr1.704	0	0	0.051946	0.095567	0	0	0.155305	0	0.067875	0.362406	0	0.325508	0.962799	0.456874	1.581	1.52788
KY21.Chr1.705	0.071399	0	0	0.934068	0.273464	0.199777	2.7279	0.420861	2.25308	2.87412	12.1722	13.5991	49.274	66.5257	37.775	36.092
KY21.Chr1.706	119.055	113.196	126.369	124.921	203.212	196.592	308.918	306.673	1048.18	794.376	1757.83	1729.46	1138.44	1144.39	544.06	441.667
KY21.Chr1.707	106.357	98.7933	103.743	109.783	128.916	120.021	112.222	129.81	93.7939	110.227	40.6492	36.8815	27.9806	22.2856	23.5641	25.7533
KY21.Chr1.708	0	0	0.096633	0	0	0.058556	0.314946	0.713676	1.35526	0.947444	3.84121	4.86432	12.7657	14.9519	24.81	18.68
KY21.Chr1.709	0.55811	0.528868	0.34071	0.494477	0.647866	0.655878	0.723679	0.820194	0.624163	1.04937	33.4639	43.1924	137.635	172.71	328.328	332.119
KY21.Chr1.71	56.2151	77.3402	70.9625	74.8994	69.4233	101.301	68.1156	77.7211	50.9354	46.8676	41.3597	37.9557	26.312	26.3232	28.4044	30.394
KY21.Chr1.710	31.0447	25.9082	30.8362	29.5869	33.0249	29.5157	23.1007	24.4581	11.0554	9.23329	8.00731	11.2859	5.56338	4.97095	5.70189	6.08847
KY21.Chr1.711	0	0	0	0	0	0	0.588914	0.211232	1.45265	0.464648	0.260731	0.104578	0.574368	1.40648	0.79853	0.215449
KY21.Chr1.712	0	0	0	0	0	0	0	0	0.419631	0	0	0	0	0.498398	0	0
KY21.Chr1.713	0	0	0	0	0	0	0	0	1.14064	0	0	0	0	0	0	0
KY21.Chr1.714	0	0	0	0	0	0	0	0	0	0	0	0	0	0	0	0
KY21.Chr1.715	244.004	224.448	236.812	234.212	265.904	240.065	378.009	356.202	273.477	329.128	243.959	234.158	263.977	245.162	219.462	231.767
KY21.Chr1.716	128.861	148.654	141.484	164.307	115.31	114.104	54.8669	72.6327	29.1244	40.5344	29.9608	29.4129	43.165	47.8607	70.4695	66.1881
KY21.Chr1.717	37.0874	90.8955	39.4292	91.4794	22.6386	38.2656	17.7115	34.7539	15.2481	23.0453	4.96728	6.22806	3.95123	3.6213	3.09109	4.11931
KY21.Chr1.718	0	0	0	0	0	0.097048	0.16038	0.048517	0.47884	0.327143	1.02754	0.630311	1.03938	0.082851	0.194845	0.283987
KY21.Chr1.719	19.4007	29.1382	17.4428	25.9577	21.4722	26.0855	24.2337	23.7343	19.7706	20.5859	17.1295	16.6109	14.0021	14.3952	17.6222	19.5543
KY21.Chr1.72	2.53275	2.03259	4.14902	2.58643	2.89672	2.05375	5.13373	1.57809	2.86212	2.30449	1.60902	2.39348	1.7399	0.985719	1.21286	1.63342
KY21.Chr1.720	87.7818	109.402	92.766	122.032	88.2208	132.458	354.953	201.622	253.635	213.556	124.405	130.285	86.1222	160.86	40.9903	44.2828
KY21.Chr1.721	0	0	0	0	0	0	0	0	0	0	0	0	0	1.25024	0	0
KY21.Chr1.722	0	0	0	0	0	0	0	0	0	0	0	0	0	0	0	0
[truncated: 16,425 more rows]
