# Supplementary material for: Quantitative proteome dynamics across embryogenesis in a model chordate
Source: iScience. 2024 Feb 29;27(4):109355. doi: 10.1016/j.isci.2024.109355 (PMC10951915; doi:10.1016/j.isci.2024.109355)
Supplement: Table S5. Ciona relative mRNA-protein dynamics, related to Figure 2 [file mmc5.xlsx]

## Sheet: Sheet1
KY21_gene	mRNA_unfE	mRNA_fertE	mRNA_cell16	mRNA_iniG	mRNA_latN	mRNA_midTII	mRNA_latTII	mRNA_larva	protein_unfE	protein_fertE	protein_cell16	protein_iniG	protein_latN	protein_midTII	protein_latTII	protein_larva	kmeans cluster
KY21.Chr1.10	1.27366	1.17498	1.14577	1.61292	1.07154	0.796005	1.13982	0.657564	1.06189	1.05778	0.994354	1.00501	1.01127	0.882196	0.999484	1.02407	2
KY21.Chr1.1000	1.9834	2.10296	1.51503	0.89827	0.378726	0.411975	0.434715	0.735145	1.08471	1.13388	1.05722	0.960297	0.953199	0.969748	0.968547	0.926416	1
KY21.Chr1.1001	1.256	1.23481	1.39976	1.57879	1.11671	0.742062	0.702025	0.696025	0.922282	0.898512	0.968045	0.985098	0.991207	1.06264	1.06327	1.12747	2
KY21.Chr1.1002	1.70865	1.67423	2.06306	1.32421	0.853075	0.268535	0.126143	0.133435	3.47347	3.39418	0.515386	0.130913	0.190912	0.205755	0.229125	0.171873	1
KY21.Chr1.1004	1.09802	1.04134	1.22118	2.06366	1.41646	0.640905	0.530948	0.655375	0.928462	0.924545	0.981846	1.0203	1.0432	1.11068	0.993192	1.03609	2
KY21.Chr1.1005	2.03215	1.98988	1.73605	0.83774	0.867004	0.417947	0.221873	0.13932	1.02839	1.05793	1.3542	1.23844	0.985522	0.953601	0.741525	0.744718	1
KY21.Chr1.1006	0.714806	0.805535	1.20859	1.55885	1.05721	1.10375	1.56611	1.30163	1.65706	1.47649	0.221925	0.20277	1.09142	1.18832	1.07453	1.09781	2
KY21.Chr1.1009	1.69261	1.8127	2.03644	1.19439	0.797066	0.267674	0.18054	0.204108	1.40138	1.36708	1.3229	0.810924	0.800678	0.849793	0.80791	0.722612	1
KY21.Chr1.101	1.28781	1.33212	1.2951	1.72967	1.11063	0.621592	0.616636	0.657656	0.853602	0.843451	0.805438	1.03123	1.05892	1.09319	1.16435	1.15376	2
KY21.Chr1.1010	1.76564	1.88275	1.52994	1.33277	0.661203	0.428416	0.290144	0.474606	2.29108	2.6387	0.393481	0.369115	0.460863	0.469556	0.909664	0.633549	1
KY21.Chr1.1011	1.23322	1.36787	1.42299	1.21902	0.989459	1.11241	0.732016	0.793376	0.709693	0.693532	0.77251	0.985983	1.10863	1.11575	1.26513	1.3147	2
KY21.Chr1.1012	0.592904	0.45716	1.46285	1.14082	2.00931	1.66176	1.02779	0.952023	0.869691	0.912977	0.867236	0.985461	0.998798	1.11657	1.15367	1.10866	2
KY21.Chr1.1013	0.478963	0.397959	1.30413	1.24942	1.9953	1.63242	1.37146	0.990688	1.06428	0.946138	0.933409	0.883614	1.04089	1.0532	1.0285	1.06559	2
KY21.Chr1.1014	1.41047	1.47888	1.72068	1.48677	1.0693	0.508341	0.362182	0.387144	1.00476	1.01954	1.01855	1.06689	1.08769	1.05301	0.890048	0.924278	1
KY21.Chr1.1015	1.977	2.02392	1.188	0.654738	0.525041	0.684519	0.690017	1.0001	1.09542	1.09189	0.956355	1.28703	1.03044	0.987092	0.805329	0.85274	1
KY21.Chr1.1016	1.39013	1.50605	1.47741	1.89295	0.848614	0.431734	0.466842	0.412616	0.84791	0.893151	0.966995	0.999775	1.02479	1.08079	1.09727	1.10562	1
KY21.Chr1.1018	1.52153	1.40955	1.24013	1.6817	1.23426	0.579612	0.463553	0.38296	0.809074	1.03963	1.09673	1.15999	1.00739	1.09826	0.90691	0.96445	1
KY21.Chr1.1019	1.46601	1.48695	1.40648	1.17918	0.836993	0.647193	0.797799	0.960817	0.829539	0.823598	0.913132	1.09646	1.0923	1.08025	1.10292	1.07733	1
KY21.Chr1.102	1.3268	1.3741	1.38158	1.03035	1.18639	1.11483	0.707159	0.75014	0.313218	0.30874	0.630035	0.810838	1.13106	1.53414	1.3936	1.78755	2
KY21.Chr1.1020	1.42501	1.32851	1.41275	1.61513	1.1882	0.634299	0.422917	0.528827	1.50193	1.12632	0.970333	0.768676	0.776	1.17052	0.85467	0.894355	1
KY21.Chr1.1022	0.994468	1.00063	0.892057	2.01842	1.85108	1.00261	0.621329	0.407914	0.454021	0.498984	0.788836	1.51666	1.71636	1.32272	1.00714	0.735605	2
KY21.Chr1.1024	1.4117	1.41406	0.815758	1.61727	1.2417	0.596035	1.12378	0.589706	1.10404	1.20687	0.966192	0.537084	0.674229	0.905755	1.15956	1.43616	2
KY21.Chr1.1027	0.945193	0.971809	1.07581	0.9779	0.908114	1.73899	1.53303	1.3671	0.846182	0.850301	0.997166	0.961292	0.89094	1.01098	1.10957	1.33449	3
KY21.Chr1.1029	1.83449	1.80832	1.20458	1.11059	0.957213	0.581995	0.56315	0.487916	0.793795	0.716377	0.943234	0.992952	1.01321	1.23536	1.13771	1.1656	1
KY21.Chr1.1031	0.684664	0.649083	1.18526	1.51229	1.44483	1.38672	1.26013	1.19709	0.963607	0.889259	0.938644	0.763489	1.05494	1.12684	1.04585	1.21493	2
KY21.Chr1.1035	1.95386	1.78982	1.72029	1.05453	0.954142	0.352773	0.219388	0.210975	0.632044	0.586028	0.813848	1.03334	1.05917	1.17943	1.24355	1.41806	1
KY21.Chr1.1040	1.43908	1.40818	1.57688	1.35179	1.32688	0.533726	0.432415	0.433615	0.633662	0.697163	0.764817	1.091	0.965726	1.00669	1.44132	1.34958	1
KY21.Chr1.1041	1.03541	1.30937	1.00394	0.349839	0.360176	1.27779	1.91482	2.58476	2.32724	0.678496	0.734465	0.38058	0.141727	0.579371	0.965719	2.09075	3
KY21.Chr1.1042	1.25125	1.28399	1.30564	1.69389	1.0424	0.65183	0.649487	0.848834	1.14152	1.09249	1.00981	0.991118	0.984087	0.945975	0.927962	0.961002	1
KY21.Chr1.1045	6.51159	0.347158	0.121425	0.0406517	0.0510901	0.190228	0.75372	0.380024	7.11192	0.516443	0.0794294	0.00763	0.00385494	0.00685228	0.0149828	0.147644	1
KY21.Chr1.1046	1.34667	1.23058	1.3464	1.32999	1.10118	0.806609	0.937104	0.734255	0.483335	0.625811	1.13232	1.06313	1.21478	1.19959	1.25154	1.00427	2
KY21.Chr1.1050	1.25361	1.30447	0.975686	1.27668	1.19674	0.840504	0.877169	1.31846	1.00717	1.02992	1.09864	0.961755	0.965495	0.926385	0.998431	1.04457	2
KY21.Chr1.1051	1.60535	1.68308	1.1826	0.859117	0.83129	0.794668	0.82072	1.11701	0.741124	0.512842	0.8029	0.879885	1.02641	1.12872	1.0904	1.77039	2
KY21.Chr1.1055	1.67977	1.78205	1.63165	1.53294	0.728921	0.346222	0.272321	0.308967	1.09395	1.07934	1.12491	1.15463	1.17359	0.968644	0.798487	0.693392	1
KY21.Chr1.1056	1.98925	1.85105	1.77782	1.12383	0.70869	0.326799	0.191729	0.255796	1.07391	1.03401	1.09218	0.986788	1.07815	0.94818	0.89622	0.938999	1
KY21.Chr1.1057	1.55412	1.1682	1.88705	1.25262	1.0665	0.624425	0.421895	0.555708	1.45549	1.49973	1.122	0.966293	0.862507	0.781826	0.782443	0.645201	1
KY21.Chr1.1058	1.22042	1.12341	0.987848	1.91741	1.11377	0.909309	0.848977	0.733061	1.04691	0.935878	1.00775	1.17032	1.09226	1.05227	0.800538	0.970023	2
KY21.Chr1.1060	1.47	1.58693	1.76458	1.04343	0.911115	0.641339	0.601157	0.559693	0.598264	0.603684	0.687485	1.00102	1.01107	1.27936	1.23195	1.56131	1
KY21.Chr1.1061	0.940518	0.956924	1.08388	1.01599	1.55175	1.62297	1.09434	1.03658	0.688978	0.749756	0.915217	0.873261	1.03459	1.14586	1.27885	1.27712	2
KY21.Chr1.1062	1.36683	1.34937	1.3779	1.32287	1.22422	0.808396	0.584935	0.683375	0.834119	0.901705	0.820629	0.982675	1.08822	1.09228	1.14665	1.14211	2
KY21.Chr1.1063	0.16836	0.172852	0.297547	0.400873	4.59535	1.69844	1.26782	1.19261	0.132824	0.115182	0.0799835	0.079839	2.2635	1.83781	1.53352	1.73959	2
KY21.Chr1.1066	1.83917	1.70432	1.64611	1.0782	0.679725	0.567574	0.475677	0.475587	0.875105	0.947316	0.962127	1.14952	1.16238	1.09065	0.921239	0.953763	1
KY21.Chr1.107	1.46969	1.47305	1.25209	1.67027	0.971291	0.54619	0.697341	0.508239	0.845194	0.906111	1.0588	1.08919	1.02552	1.11019	0.992515	1.01723	1
KY21.Chr1.1072	0.748762	0.801809	0.705691	0.86859	0.809501	1.32995	1.5201	3.2206	1.00929	1.00813	1.03003	1.0049	1.00571	1.03325	0.964958	0.989973	3
KY21.Chr1.1073	0.560999	0.551831	1.14196	1.41603	2.1172	1.48015	1.09007	0.921005	0.340143	0.350514	0.439325	0.647627	1.1766	1.59552	1.98926	1.28464	2
KY21.Chr1.1077	1.70936	1.72518	1.79313	1.08408	0.636704	0.603062	0.461873	0.436867	0.917519	0.920655	0.939209	0.865242	1.00471	1.1588	1.13393	1.06622	1
KY21.Chr1.108	1.41634	1.4052	1.39279	1.10117	0.845537	0.888687	1.07453	0.75333	0.375143	0.501158	0.669471	1.11654	1.26331	1.34535	1.34442	1.3451	2
KY21.Chr1.1085	0.758891	0.755571	0.895599	0.74511	1.47741	1.76799	1.5971	1.74407	1.15523	1.00558	0.843144	0.829143	0.729078	0.938524	1.18421	1.30815	3
KY21.Chr1.1088	1.24274	1.25428	1.25179	0.914004	0.901607	1.25935	1.15176	1.20806	0.858147	0.942663	0.997337	1.08966	1.04415	1.12627	0.937645	1.06171	2
KY21.Chr1.1089	1.76532	1.85383	1.13521	0.714571	0.560691	0.835952	0.838109	1.21172	0.948586	0.873619	1.01799	1.09397	1.02495	1.00591	0.992295	1.07429	1
KY21.Chr1.109	0.0980423	0.300386	0	0.168366	0.607233	3.74759	3.26522	3.1024	0.0649723	1.28271	0.431357	1.23043	0.569144	0.867862	1.7065	1.85801	4
KY21.Chr1.1093	1.36196	1.3921	1.77551	1.17511	0.857321	0.836097	0.604388	0.671428	0.655365	0.610912	0.7372	0.739667	0.987883	1.26853	1.35773	1.57111	2
KY21.Chr1.1095	1.56015	1.56204	1.47067	1.36219	0.930192	0.629376	0.535582	0.496454	0.627079	0.651405	0.760932	1.19807	1.24668	1.4648	1.11246	0.969075	1
KY21.Chr1.1096	0.824972	0.782824	0.817985	0.905647	1.3378	1.82455	1.67599	1.53198	0.903399	0.893654	0.933951	0.989644	0.996704	1.15067	1.00049	1.16483	3
KY21.Chr1.1099	0.0388826	0.0337921	0.0375729	0.0130682	0.225541	2.00878	3.11809	6.20458	0.463805	0.451366	0.509605	0.155301	0.161494	0.564522	1.84253	3.58336	5
KY21.Chr1.11	1.10593	1.07396	1.27769	2.48818	1.07305	0.519096	0.512873	0.473337	0.937299	0.988611	0.930133	0.926915	1.08503	1.07755	1.00052	1.08583	2
KY21.Chr1.110	0.33967	0.340103	0.396021	0.394018	0.561004	1.77081	2.50456	4.59005	1.00096	1.01548	1.17546	1.00776	0.923992	0.871887	0.93773	1.10677	3
KY21.Chr1.1103	1.98939	1.93499	1.97581	0.660692	0.401115	0.389687	0.448627	0.596656	1.01874	1.05706	1.03126	0.927909	1.05507	1.0287	0.910956	1.02017	1
KY21.Chr1.1104	2.4206	2.30295	1.24194	1.09342	0.37012	0.298898	0.198079	0.281522	1.00184	1.0664	1.0635	0.999301	1.07026	0.997254	0.916084	0.941579	1
KY21.Chr1.1109	1.98055	1.92011	1.15893	1.1606	0.833108	0.48142	0.474599	0.45645	1.06771	1.0797	1.21686	1.35578	1.17074	0.921483	0.710654	0.595379	1
KY21.Chr1.1117	1.61661	1.58936	1.01021	0.853347	0.961551	0.903647	1.01046	1.03707	0.960685	1.01282	1.03608	0.991687	0.906307	0.82379	1.09825	1.18352	1
KY21.Chr1.112	1.51232	1.56574	1.78156	1.45024	0.683839	0.53894	0.358176	0.552095	0.558226	0.690144	0.979136	1.50438	1.28853	1.32073	0.900141	0.846132	1
KY21.Chr1.1121	1.1397	1.09433	1.62605	1.18068	0.703023	0.769556	1.04915	1.49377	1.03588	1.09143	1.049	1.07861	1.06877	1.0371	0.90629	0.806252	2
KY21.Chr1.1122	1.9361	2.11615	1.38342	1.69595	0.441757	0.174127	0.185267	0.212453	0.799524	0.877422	0.983758	1.32595	1.26447	1.30757	0.909892	0.621978	1
KY21.Chr1.1123	2.13703	2.22902	1.65054	1.0669	0.354482	0.234287	0.201984	0.305117	1.56781	0.926682	1.73364	0.754811	0.581325	0.838322	0.936199	0.663675	1
KY21.Chr1.1124	1.01586	1.13107	1.39563	1.63187	1.13268	0.709247	0.894774	0.952907	1.00557	0.989833	1.0375	0.833662	0.903729	0.907791	1.13168	1.1843	2
KY21.Chr1.1128	0.85095	0.865743	1.23798	1.74121	1.2881	1.13482	0.8843	1.05068	0.778545	1.06965	0.942708	0.975105	0.92752	1.10337	1.03955	1.21297	2
KY21.Chr1.1130	1.87241	1.83955	1.41347	0.916615	0.620166	0.668864	0.564569	0.710297	1.0605	1.04118	1.02161	1.01058	0.955194	0.993674	0.97987	0.984489	1
KY21.Chr1.1135	0.938875	0.945533	0.994596	1.03626	1.6358	2.24102	0.956921	0.56343	0.198983	0.24866	0.433255	0.60652	0.955224	1.54342	1.7387	2.11139	2
KY21.Chr1.1137	1.86655	2.08412	1.76929	0.570044	0.428182	0.748307	0.558578	0.497375	1.52852	5.36194	0.601655	0.580916	0.388298	0.209163	0.00240383	0.00274795	1
KY21.Chr1.1138	0.93356	0.958422	0.844091	1.09163	1.25708	1.88118	1.63613	0.876466	0.211395	0.996794	0.607496	1.46549	1.09579	1.20504	1.36317	1.11535	2
KY21.Chr1.1139	1.50855	1.53167	1.6856	1.64735	1.2436	0.409737	0.121817	0.0899031	2.53843	1.00861	1.25762	1.45975	1.04415	0.457659	0.218837	0.157146	1
KY21.Chr1.1140	1.66923	1.78559	1.17765	0.660988	0.924219	0.967224	0.832209	0.858554	0.882549	0.890097	0.92506	0.998095	1.0644	1.09808	1.03811	1.1272	1
KY21.Chr1.1142	1.10549	1.16265	1.07828	1.06898	1.43283	1.20527	0.97778	1.11385	1.10121	1.08371	1.05101	1.47348	1.34678	1.03856	0.601492	0.455771	2
KY21.Chr1.1143	1.52022	1.65955	1.88416	0.957299	0.692991	0.49601	0.469965	0.893307	0.990221	0.933578	0.972689	1.05793	0.988088	0.942288	1.09288	1.04051	1
KY21.Chr1.1144	1.71057	1.6679	1.64518	1.1682	0.696187	0.672052	0.47001	0.467313	0.986164	0.934986	0.995294	1.02491	1.01322	0.995107	1.06436	1.00815	1
KY21.Chr1.1146	1.93306	2.09307	1.06476	1.29727	0.824588	0.532368	0.28007	0.368818	0.513634	0.693391	0.732593	1.41075	1.48395	1.36294	0.913763	0.963194	1
KY21.Chr1.1147	1.59184	1.66569	1.60955	1.15158	1.09849	0.69101	0.294962	0.351915	0.988573	0.987509	1.17525	1.15649	1.01829	0.991489	0.890918	0.859032	1
KY21.Chr1.1148	1.59041	1.71191	1.84021	1.15263	0.841705	0.517192	0.317682	0.421463	1.02026	0.915855	1.01947	1.00203	1.04686	1.05915	0.932051	1.04266	1
KY21.Chr1.1150	1.82611	1.68175	1.44048	1.22325	0.863869	0.565137	0.422321	0.443131	0.794352	0.806048	1.09048	1.01823	1.05484	1.06849	1.07442	1.10146	1
KY21.Chr1.1151	1.84049	1.8526	1.40522	1.34895	0.57	0.513908	0.467846	0.42911	0.896895	1.08125	1.14837	1.10673	1.0309	1.00998	0.916953	0.882131	1
KY21.Chr1.1153	0.51948	0.567607	0.540566	0.494445	0.767143	2.11149	2.57641	2.90407	0.480796	0.453809	0.46166	0.619374	0.685161	0.92397	1.66044	2.54445	3
KY21.Chr1.1156	1.35294	1.40938	0.954083	0.950325	0.679502	0.91879	1.14306	1.87146	0.698112	0.751731	0.87639	1.02398	1.02358	1.11808	1.13388	1.37175	2
KY21.Chr1.116	1.22807	1.37123	1.05909	0.893322	2.06527	0.772838	0.607358	0.885231	0.41189	0.40995	0.089939	0.0952506	0.778432	1.45627	1.89501	2.63633	2
KY21.Chr1.1160	1.24533	1.20215	1.24435	2.03671	1.218	0.555532	0.520664	0.55945	0.965482	0.956117	0.99785	1.06963	1.04919	1.03996	0.98036	0.985628	1
KY21.Chr1.1162	1.30298	1.29846	1.57512	1.54207	1.10829	0.503076	0.606771	0.665086	0.698122	0.714513	0.756538	1.03315	1.05972	1.21657	1.16376	1.35394	1
KY21.Chr1.1163	1.3828	1.32702	1.31424	1.27534	1.06984	0.995786	0.793852	0.663169	1.03432	1.02379	0.977106	1.05673	1.04502	1.01995	0.972008	0.922538	1
KY21.Chr1.1167	1.17574	1.1763	0.738841	1.05927	1.46185	1.10273	1.45302	1.10602	0.861958	0.829098	0.971328	0.973655	0.975478	1.09999	1.1088	1.1848	2
KY21.Chr1.1168	1.34461	1.34914	1.35077	1.84997	1.11629	0.541397	0.487205	0.487844	0.907532	0.912426	0.92123	1.21394	1.08676	1.02051	0.996272	0.991638	1
KY21.Chr1.117	1.72447	1.84402	1.03114	0.957274	1.80872	0.502164	0.284417	0.32795	0.731831	1.05837	1.39536	0.950952	1.79504	0.984019	0.495559	0.68097	1
KY21.Chr1.1172	1.24193	1.30845	1.17424	1.84421	1.27987	0.67197	0.563207	0.555975	0.614994	0.702236	0.854782	1.04329	1.10979	1.23889	1.21557	1.21141	2
KY21.Chr1.1173	0.999409	1.12845	1.54438	1.19522	1.01231	0.829885	1.23607	1.08961	1.0159	1.0089	1.01326	1.02445	1.01533	1.00695	0.987763	0.970746	2
KY21.Chr1.1174	1.49972	1.62786	1.36236	2.22189	0.564328	0.255263	0.344336	0.438009	1.09875	1.07173	1.0105	1.08101	1.04837	1.02988	0.852798	0.883925	1
KY21.Chr1.1175	1.95009	2.18895	1.14986	1.5581	0.698711	0.234857	0.192175	0.238478	0.906451	1.06733	1.05089	1.37043	1.22658	1.0387	0.769786	0.688881	1
KY21.Chr1.1176	1.098	1.16317	1.19654	0.770843	0.922776	1.10165	1.21878	1.92639	1.08368	1.0568	1.0714	0.978379	1.0021	0.876625	0.980128	0.986214	3
KY21.Chr1.1177	1.35842	1.35122	1.51175	1.30936	1.0629	0.766151	0.6684	0.678033	1.10647	1.03196	1.04516	0.89638	0.890192	0.942468	1.05056	1.05724	1
KY21.Chr1.1180	1.83488	2.14679	1.59944	1.07333	0.545544	0.456635	0.360009	0.306597	0.918376	0.947357	0.933676	1.01778	0.952839	1.07911	1.11298	1.06265	1
KY21.Chr1.1181	1.3546	1.45976	1.21066	0.79842	0.802046	1.08123	1.1865	1.24652	0.987005	0.936094	0.985081	1.0152	1.00495	0.962985	1.04064	1.08973	2
KY21.Chr1.1187	0.300056	0.301469	0.64218	0.399638	1.34781	3.16272	2.74038	1.59936	0.394472	0.206141	0.089345	0.0784332	0.243319	0.976187	2.44004	3.21481	4
KY21.Chr1.1192	0.0130236	0.0134158	0.0149836	0.299659	3.75224	2.62545	2.01155	1.67238	0.00268396	0.00280855	0.0993881	0.0797356	1.8329	1.81407	2.00771	1.87271	4
KY21.Chr1.1199	1.0981	1.0734	1.57095	1.22723	1.13649	0.824448	1.02825	0.989154	0.704583	0.713254	0.721032	1.00378	1.12927	1.01671	1.69044	0.928959	2
KY21.Chr1.12	1.59414	1.56905	1.28051	1.65618	0.752379	0.493571	0.539454	0.663255	0.539545	0.552285	0.709185	1.14898	1.22981	1.23052	1.222	1.34555	1
KY21.Chr1.1200	2.24374	2.05185	1.19411	0.649045	0.575163	0.475115	0.568204	0.829191	1.08619	1.06411	1.10846	1.06093	0.974699	0.953348	0.961892	0.845598	1
KY21.Chr1.1201	1.35827	1.33921	1.66781	1.85062	0.917438	0.393683	0.505447	0.386071	1.04866	0.974024	1.09262	1.16588	1.10905	0.939053	0.908158	0.820597	1
KY21.Chr1.1202	2.28666	2.40545	2.08558	0.617305	0.166186	0.177091	0.189958	0.133456	0.957424	0.765322	0.938789	1.14673	1.12586	1.12001	0.96374	1.01533	1
KY21.Chr1.1206	0.00850226	0.00928557	0.0102382	0.0118164	0.203818	1.40504	2.91752	7.1837	0.0951534	0.0171002	0.120962	0.0433853	0.132381	0.346648	2.20949	4.62738	5
KY21.Chr1.1209	0.644771	0.692724	1.05374	1.0543	0.978567	1.23923	2.03907	2.05222	0.666524	0.653927	0.733334	0.887411	1.0692	1.18445	1.26583	1.49433	3
KY21.Chr1.1211	0.726484	0.731045	0.675068	0.430176	0.882993	1.78801	1.9936	3.0104	0.979931	0.889222	0.870634	1.05915	0.918743	1.1508	1.07649	1.08692	3
KY21.Chr1.1212	1.09077	1.03213	1.38229	1.77289	1.68936	0.602585	0.539147	0.530164	0.774836	0.772131	0.858475	0.916978	1.04363	1.16245	1.21583	1.23617	2
KY21.Chr1.1213	0.00658056	0.00626465	0.00701723	0.0248569	0.72225	3.21471	3.93669	3.5842	0.0722295	0.0477878	0.0750666	0.0441574	0.171368	1.42403	2.4226	3.40026	4
KY21.Chr1.1215	0.00656978	0.00619232	0.00747887	0.0141035	0.226066	2.59503	4.90021	3.90189	0.0315309	0.0338085	0.102427	0.0430039	0.0511317	0.402357	2.0412	4.91682	5
KY21.Chr1.1226	1.20725	1.09466	1.20487	1.24065	1.00314	0.869263	1.03427	1.46949	1.05472	1.05953	1.05981	0.976352	0.992957	0.982685	0.946775	0.975777	2
KY21.Chr1.1228	1.31074	1.22463	1.3195	1.40676	0.681456	1.34909	1.07205	0.59298	0.504224	0.789013	1.96998	1.81423	0.92335	0.537671	0.766887	0.796475	1
KY21.Chr1.1229	1.7579	1.8515	1.46607	0.941339	0.703598	0.652269	0.50599	0.710872	0.688924	0.639307	0.936179	1.15642	1.24994	1.19859	1.06016	1.0799	1
KY21.Chr1.1232	1.15597	1.19143	1.15747	1.49186	1.29446	1.18331	0.654228	0.779826	0.902456	0.895785	0.879258	1.02901	1.11166	1.09702	1.05387	1.05573	2
KY21.Chr1.1233	1.45928	1.46113	1.57506	1.32575	1.18415	0.624743	0.396397	0.500586	0.838435	0.83545	1.04023	1.04112	1.15632	1.13337	1.00448	0.977806	1
KY21.Chr1.1234	1.83913	1.87757	1.54322	1.09713	0.726139	0.522956	0.322713	0.487328	0.322295	0.304372	0.650631	0.236463	0.515931	0.518122	2.44115	2.64694	1
KY21.Chr1.1235	1.69876	1.67833	1.86271	1.42911	0.833115	0.21189	0.206549	0.298359	0.865102	0.781056	0.835861	1.07905	1.07871	1.06141	1.15376	1.14422	1
KY21.Chr1.1236	2.03292	1.91272	1.49403	1.07395	0.509083	0.312237	0.512041	0.565015	0.881337	0.850362	1.01925	0.431112	0.730392	1.00281	1.51797	1.45627	1
KY21.Chr1.1239	1.43702	1.3421	1.3793	1.08096	1.13482	0.990474	0.766813	0.695225	0.509697	0.504221	0.767727	1.01131	1.22806	1.42223	1.25272	1.27138	2
KY21.Chr1.124	1.4912	1.30272	1.21831	1.54377	0.907334	0.756282	0.760882	0.780555	0.589574	0.575271	0.610601	1.09699	1.43656	1.63519	0.941622	1.15391	2
KY21.Chr1.1241	0.992667	0.987214	1.05957	1.6409	1.42642	1.15478	0.993373	0.764582	0.934196	0.924944	0.966588	1.099	1.08611	1.08576	0.96028	0.991944	2
KY21.Chr1.1242	1.31415	1.27943	0.887063	0.736669	1.12091	1.60979	1.27983	1.11277	0.416667	0.462941	0.605569	0.727795	0.995225	1.44541	1.50947	1.73816	2
KY21.Chr1.1251	0.458025	0.467364	0.442227	0.893755	3.06406	3.08465	0.820076	0.447687	0.719603	0.694654	0.786947	0.794734	0.993702	1.29133	1.37415	1.29131	2
KY21.Chr1.1257	0.612002	0.677166	1.06727	1.02417	1.67551	2.58702	1.15562	0.75236	0.279582	0.18493	0.185452	0.332112	0.504164	1.42912	2.08866	2.74347	2
KY21.Chr1.126	0.0236258	0.0080167	0.00625957	0.00773874	1.92912	6.50678	1.34376	1.28373	0.0807996	0.00772303	0.00661802	0.0179672	0.214129	1.65868	2.68711	2.96029	4
KY21.Chr1.1262	0.946084	0.857574	1.01	0.852371	1.19587	1.76291	1.35274	1.60495	0.20732	0.275999	0.646744	0.945896	1.60175	1.46666	1.50252	1.24637	2
KY21.Chr1.1275	1.47825	1.57861	1.31973	0.585905	1.14695	1.25821	0.886825	0.697183	0.60348	0.586553	0.890593	0.762073	0.838299	1.27977	1.4677	1.48959	2
KY21.Chr1.1276	0.512071	0.587999	1.16719	1.93519	1.74541	1.28088	1.01841	0.89819	0.748972	0.921034	0.934296	1.06221	1.05585	1.13354	1.0751	1.10329	2
KY21.Chr1.1286	0.490996	0.524622	0.700547	0.533925	1.55258	2.73249	1.81716	1.80211	0.941812	1.00411	0.852712	1.02998	0.985962	1.1807	1.11806	0.927525	3
KY21.Chr1.1287	1.04713	0.776275	1.25453	1.83799	1.74358	0.979878	0.634705	0.526747	0.869957	0.823915	0.811255	0.860138	0.98239	1.18076	1.14089	1.32343	2
KY21.Chr1.1288	0.983254	1.09687	0.998385	0.921521	1.02509	1.48682	1.53139	1.42869	1.14137	1.10244	1.07031	0.964348	0.986169	0.940408	0.855279	1.00101	3
KY21.Chr1.1289	2.19218	2.08447	1.38457	0.789746	0.526704	0.538548	0.448636	0.473775	1.06423	0.961434	1.26679	0.949784	1.29417	1.27079	0.467646	0.837207	1
KY21.Chr1.129	1.6352	1.56193	0.818886	0.521493	0.861492	1.57891	1.35629	0.933103	0.898814	0.879035	0.905172	0.832938	0.88125	1.0498	1.2483	1.27982	2
KY21.Chr1.1290	1.89583	1.93371	1.61221	0.865751	0.575409	0.53615	0.476734	0.585983	0.98992	0.990927	1.05071	0.9933	0.878644	0.92519	1.11975	1.06783	1
KY21.Chr1.1291	1.56264	1.80968	1.80057	0.295039	0.467288	0.99998	0.818957	1.15249	1.54452	1.66702	1.55362	1.09145	0.978328	1.15644	0.130843	0.145125	1
KY21.Chr1.1293	1.77442	1.72051	1.77833	1.54937	0.749908	0.283478	0.158739	0.160143	0.915621	0.864684	1.00534	1.27292	1.25242	1.30469	0.726394	0.763528	1
KY21.Chr1.1295	1.89302	2.18825	1.26445	0.529389	0.690799	0.869824	0.615212	0.613113	1.24847	1.17334	1.27961	0.526402	0.623798	0.865668	1.09862	1.1745	1
KY21.Chr1.1296	1.31726	1.3799	1.80671	0.942143	0.950994	1.07129	0.674748	0.619132	1.05581	1.09409	1.08582	1.24997	1.09145	1.03928	0.751129	0.74571	1
KY21.Chr1.1297	0.158366	0.175539	0.239105	0.331705	3.21893	3.09541	1.13427	1.95257	0.411705	0.529048	0.521748	0.510777	0.708876	1.30077	1.73952	2.12631	4
KY21.Chr1.1298	0.0806404	0.0521224	0.0707278	0.442468	1.07709	3.08117	4.64525	1.60963	0.959078	1.05343	1.00561	0.904758	0.774922	0.835961	1.10933	1.36738	4
KY21.Chr1.130	1.0763	1.01212	1.12084	1.42151	1.46034	0.971701	1.02833	0.940071	0.664593	0.586021	0.773135	0.870269	1.06067	1.28911	1.26511	1.44352	2
KY21.Chr1.1300	1.03014	0.996075	1.06135	0.974758	1.85747	1.62402	0.951566	0.676952	0.501321	0.730985	0.874262	1.1981	1.23602	1.35064	1.15698	0.979661	2
KY21.Chr1.1301	0.912536	0.902193	1.19521	1.72738	1.58018	0.834889	0.894992	0.894657	0.323231	0.319715	0.406028	0.552947	1.02678	1.40457	1.69844	2.10022	2
KY21.Chr1.1302	2.07353	2.03844	1.64444	0.631176	0.299967	0.716077	0.650456	0.468249	0.578903	0.526522	0.612085	1.24824	1.26213	1.10899	1.31847	1.30699	1
KY21.Chr1.1303	0.684035	0.700242	1.29291	1.21983	0.842659	1.42096	2.23045	1.16091	0.414881	0.46571	0.495214	0.552999	0.651501	1.21499	1.82027	2.21263	3
KY21.Chr1.1306	1.46966	1.44818	1.37128	1.28451	0.927802	0.892688	0.69135	0.64869	1.32818	1.35933	1.14919	1.05822	1.33353	1.21813	0.40177	0.334608	1
KY21.Chr1.1308	1.42536	1.49203	1.04183	0.728823	1.36042	1.34409	0.772278	0.870463	1.01807	0.985562	0.991251	0.984146	1.04051	0.991469	0.97444	1.04972	2
KY21.Chr1.1310	1.42736	1.46022	1.51775	1.51485	0.898961	0.56639	0.556118	0.632316	1.07744	1.00163	1.04315	1.03436	0.953989	1.01618	0.951994	0.970975	1
KY21.Chr1.1312	0.791192	0.846045	0.862386	1.07959	0.5224	1.39602	1.43346	2.93674	0.875513	0.861651	0.882651	1.0685	1.06775	1.12437	1.03191	1.11809	3
KY21.Chr1.1314	1.12768	1.23561	1.30819	2.06943	0.884287	0.599802	0.55625	0.901859	1.18158	1.10179	1.17601	1.47107	1.36843	1.04578	0.439633	0.391185	1
KY21.Chr1.1320	0.904539	0.877368	0.497585	0.491599	1.54578	1.8457	1.69617	2.06774	0.000232914	0.269696	0.927509	0.49517	1.6731	1.60205	1.34326	1.56129	3
KY21.Chr1.1326	0.00629552	0.00466936	0.00610231	0.00947305	0.0101199	0.791336	4.25198	6.71233	0.00167025	0.00107527	0.128116	0.00186616	0.000757572	0.0946358	1.53492	5.88995	5
KY21.Chr1.1329	1.46254	1.45361	0.807682	0.545078	0.672763	0.930766	2.10392	1.48013	1.44337	1.05016	1.23546	0.895968	1.19894	1.42139	0.299453	0.60758	3
KY21.Chr1.1332	0.974552	1.02477	1.01864	0.635165	1.8137	1.54933	1.03783	1.33776	0.108451	0.0638352	0.174181	0.197017	0.891636	1.64836	1.95908	2.70041	2
KY21.Chr1.1333	1.27794	1.3528	1.38743	1.28184	0.906648	0.689003	0.793903	1.18939	0.814921	0.843457	0.82394	1.04789	1.37026	1.2386	0.968576	0.929951	2
KY21.Chr1.1334	1.13101	1.10495	1.09012	1.22703	1.40651	1.31954	0.869713	0.937682	1.1522	1.12953	1.02936	1.18786	1.17097	1.04127	0.686581	0.71968	2
KY21.Chr1.1336	1.01408	0.918449	1.04397	1.54931	1.37933	1.16912	1.24755	0.783708	0.844298	0.802856	0.898683	0.972831	1.04993	1.06387	1.16479	1.19236	2
KY21.Chr1.1338	0.845487	0.742249	0.667534	0.923273	1.63902	1.78415	1.83905	1.23994	1.45309	1.27727	0.760314	0.684085	0.769458	1.00609	1.00124	1.08986	3
KY21.Chr1.1341	1.49788	1.46508	1.38201	1.63226	1.02469	0.406517	0.503419	0.603894	0.921575	0.936801	1.05976	1.07808	1.14546	1.04375	0.942341	0.918667	1
KY21.Chr1.1347	1.37414	1.20429	1.2589	0.799131	0.623275	0.981469	1.49634	1.54782	0.663785	0.65647	0.601163	0.772442	0.916517	1.37047	1.40067	1.56054	2
KY21.Chr1.1349	1.18467	1.15632	1.22855	1.96961	1.32718	0.829714	0.523733	0.415524	0.819927	0.830328	0.916815	0.975491	1.01974	1.12587	1.1352	1.18001	2
KY21.Chr1.1350	1.38637	1.53188	1.09055	1.15942	1.02585	1.19272	0.738142	0.785804	1.12998	1.07686	1.05282	0.891961	0.90693	0.9338	0.907307	1.14378	2
KY21.Chr1.1358	1.58164	1.76327	1.76631	1.31924	0.790279	0.407783	0.276313	0.445848	1.05354	1.03508	0.997004	1.00637	1.00223	1.01937	1.01859	0.909835	1
KY21.Chr1.1359	1.53374	1.53413	1.53526	2.14608	0.763692	0.189117	0.256299	0.264346	0.711723	0.75248	0.794689	1.22518	1.22726	1.20776	1.01944	1.1004	1
KY21.Chr1.1361	1.38972	1.52243	1.24101	1.30042	1.12603	0.63226	0.629249	0.900031	1.23747	1.10331	1.16955	0.956006	0.933396	1.02962	0.802617	0.843646	1
KY21.Chr1.1362	0.54947	0.517056	0.538208	0.785412	1.03534	1.72658	1.91812	3.21654	1.02164	1.02672	1.05486	0.983439	1.00564	0.968005	0.987751	0.990173	3
KY21.Chr1.1364	1.04251	1.0032	1.27677	1.55717	1.73628	0.950435	0.577741	0.675791	0.898001	0.933469	0.934502	1.2028	1.14804	1.09486	0.978767	0.868939	2
KY21.Chr1.1365	1.44848	1.63421	1.36878	0.935027	0.874398	0.900422	0.81379	0.864189	1.17287	0.770485	0.860686	0.973318	0.839376	0.996075	1.38504	0.955996	1
KY21.Chr1.1367	1.05006	0.947282	1.14802	1.3135	1.94919	1.16553	0.854771	0.523638	0.884786	0.816313	0.86731	0.891534	1.01233	1.09057	1.18074	1.239	2
KY21.Chr1.138	0.0522326	0.00933418	0.0055914	0.0798125	4.85967	2.84616	1.09501	1.20186	0.187601	0.0683894	0.0641199	0.0562443	0.583263	1.61887	2.48183	2.60252	4
KY21.Chr1.1381	1.28334	1.4057	1.51768	1.6825	1.25676	0.485415	0.400769	0.443754	1.1363	1.05807	1.06871	0.899433	0.905724	0.896848	1.05431	1.00062	1
KY21.Chr1.1384	1.17043	1.01273	1.92853	1.76946	0.770749	0.545553	0.711339	0.705064	1.05682	1.09614	1.07194	1.12277	1.06899	0.970678	0.861192	0.830937	1
KY21.Chr1.1385	1.9515	1.98949	1.84777	1.4008	0.355444	0.162857	0.179066	0.233181	1.00373	0.978514	1.04509	1.07964	1.02734	0.933604	0.98199	0.990208	1
KY21.Chr1.1387	1.16283	1.23008	1.23577	1.19765	1.33633	1.03112	0.696064	1.086	0.6351	0.639901	0.703729	1.11711	1.20815	1.27349	1.17991	1.23811	2
KY21.Chr1.1391	0.0104777	0	0	0	0	0.0148069	2.05694	9.80801	0.00155049	0.00486634	0.00148035	0.0147058	0.0168399	0.0114495	0.658254	7.04943	5
KY21.Chr1.1395	1.51383	1.59627	1.46675	1.12755	0.857915	0.658996	0.691844	0.776978	0.872507	0.903028	0.915094	1.30792	1.40029	1.05136	0.909038	0.709017	1
KY21.Chr1.140	1.53613	0.915189	0.508458	0.449384	0.329448	0.935264	1.5181	3.85044	3.79216	0.607687	0.371152	0.000642751	0.535232	0.571611	0.627978	1.36643	3
KY21.Chr1.1401	1.02404	1.03525	1.13213	1.61019	1.50451	0.923522	0.768726	0.941432	0.813574	0.802227	0.744117	0.877392	1.17895	1.091	1.09154	1.38823	2
KY21.Chr1.1406	1.04553	1.11061	0.933523	1.27066	1.56392	1.55919	0.900629	0.748606	1.24257	1.23991	1.22569	0.825104	0.882461	0.842194	0.864354	0.935427	2
KY21.Chr1.1407	1.15754	1.19143	1.02721	1.38789	2.15	0.758647	0.527337	0.555048	0.379787	0.177678	0.580771	0.868715	1.31284	1.83085	1.16612	1.63022	2
KY21.Chr1.1408	1.01089	1.08812	1.66505	0.788607	0.818178	1.00217	1.18755	1.68835	1.02265	1.0058	0.978884	0.990138	0.978499	0.983477	1.01498	1.05947	2
KY21.Chr1.1409	1.48501	1.38035	1.59524	1.32196	0.97947	0.588402	0.753479	0.500664	0.848035	0.862588	0.884625	1.14656	1.10109	1.03718	1.17211	0.962007	1
KY21.Chr1.141	1.98391	2.03561	1.54242	0.702276	0.658221	0.574497	0.481762	0.498322	0.304015	0.289786	0.748952	0.93676	1.09395	1.27909	1.545	1.68471	1
KY21.Chr1.1410	0.945181	1.03283	1.18261	1.3062	1.55169	1.2578	0.797532	1.00596	0.377498	0.425242	0.719691	0.983473	1.28534	1.50991	1.35196	1.29359	2
KY21.Chr1.1411	1.6089	1.6203	1.91947	1.30453	0.495037	0.42833	0.57668	0.468559	0.954944	0.880264	0.938381	1.12086	1.04598	1.07026	1.03152	0.992962	1
KY21.Chr1.1417	1.60795	1.44849	0.90286	1.01497	0.853528	0.980587	1.33284	0.92102	0.83255	0.825853	0.888961	0.963975	0.957027	1.05796	1.14156	1.328	2
KY21.Chr1.1418	0.0541761	0.0495977	0.0536219	0.0699005	3.11293	3.23288	1.65428	2.44446	0.0364614	0.0468157	0.00476499	0.00306872	0.571142	2.22379	2.2913	2.55051	4
KY21.Chr1.142	1.93019	1.94147	1.84247	1.19299	0.421249	0.276878	0.264025	0.364877	0.946932	0.919427	0.895106	0.988236	0.94834	0.918896	1.16087	1.2201	1
KY21.Chr1.1421	2.7713	2.58213	0.9659	0.836865	0.419701	0.149263	0.16768	0.265673	0.814859	0.927729	1.21762	1.49591	1.28213	1.18757	0.716283	0.490997	1
KY21.Chr1.1422	1.95145	2.09091	1.82532	0.570404	0.322455	0.5478	0.457326	0.722662	1.02829	0.948155	1.07228	1.00307	1.13252	0.988081	0.906098	0.960797	1
KY21.Chr1.1423	1.25471	1.3757	1.38809	1.89965	1.12805	0.604659	0.450402	0.407855	0.837153	0.914038	0.89208	0.960261	1.09549	1.11289	1.07434	1.1324	1
KY21.Chr1.1427	1.27956	1.22707	1.35535	1.82408	0.978575	0.778568	0.699073	0.524887	0.548298	0.76376	0.867392	0.982139	1.16955	1.22662	1.23916	1.19093	2
KY21.Chr1.143	1.57823	1.60321	1.22578	1.77134	1.10843	0.441135	0.347181	0.323682	0.982715	0.867901	1.22047	1.08378	0.939909	1.16443	0.894815	0.90342	1
KY21.Chr1.1431	0.686918	0.798374	0.939191	1.2615	1.54367	1.76919	1.07537	1.39495	0.835548	0.811521	0.801383	1.23449	1.15604	1.15332	1.03716	1.01305	2
KY21.Chr1.1432	1.11409	1.17379	1.53504	1.71359	1.11082	0.809419	0.697784	0.532125	0.130627	0.0962693	0.299849	0.792913	1.4003	1.72241	1.57856	1.84223	2
KY21.Chr1.1433	1.40737	1.41428	1.39943	0.983233	1.07968	0.557348	1.0003	1.02064	0.613954	0.649801	0.808009	1.1497	1.23681	1.41151	1.01502	1.14831	2
KY21.Chr1.1434	1.5426	1.54116	1.53729	1.91707	0.969885	0.372296	0.186763	0.189015	0.594324	0.625586	0.816109	0.998109	1.1414	1.16608	1.31573	1.29811	1
KY21.Chr1.1435	1.48356	1.45541	1.78616	1.86247	0.760506	0.246163	0.337324	0.355003	0.698747	0.673557	0.737	1.02177	1.13896	1.06491	1.34029	1.27762	1
KY21.Chr1.1436	1.11195	1.20081	1.2594	0.971241	0.704702	1.75122	1.00329	1.30221	0.71303	0.547812	0.490296	0.856679	1.07742	1.13845	1.37328	1.72037	2
KY21.Chr1.1437	0.658196	0.705728	1.03207	1.50976	1.14741	1.39021	1.89465	1.13321	1.0386	0.970396	0.963368	1.02068	0.935229	0.992796	0.995067	1.12019	3
KY21.Chr1.1442	0.533757	0.543918	0.581523	0.957831	1.87559	2.8475	1.76146	0.767156	0.812014	0.63801	0.629305	1.01612	1.20304	1.34484	1.05254	1.30875	3
KY21.Chr1.1444	0.00915894	0.00578692	0.00619841	0.0241986	1.12621	4.3218	4.77749	1.04515	0.308188	0.373207	0.347139	0.443758	0.508121	1.15466	2.03935	2.59719	4
KY21.Chr1.1446	1.34462	1.33092	0.84793	0.957583	1.00732	1.57961	1.08974	1.09851	0.632502	0.66305	0.795627	0.807378	0.974222	1.09043	1.39116	1.57105	2
KY21.Chr1.1449	0.0117602	0.0162652	0.010282	0.010655	0.0100188	0.0908707	1.22821	10.5138	0.00151671	0.00161431	0.104423	0.00169221	0.00149158	0.00107933	0.119645	7.59351	5
KY21.Chr1.145	0.0605999	0.046068	0.106492	0.0895745	0.15828	4.26186	4.39287	2.40689	0.0435506	0.0279615	0.0662008	0.0325995	0.0577012	0.384927	2.34469	4.62228	4
KY21.Chr1.1451	0.789001	0.757817	0.769917	0.57714	1.08251	3.15243	1.92246	0.92257	0.240853	0.370558	0.639059	0.329556	0.466854	2.0157	1.57589	2.25156	4
KY21.Chr1.1452	2.17955	2.10292	1.40248	1.30495	0.709879	0.138629	0.15161	0.135084	0.768236	0.819061	1.02909	1.17461	1.25402	1.14051	0.957579	0.902342	1
KY21.Chr1.1454	1.28101	1.47769	1.3787	1.58597	0.96075	0.544328	0.602247	0.827607	0.990894	0.977456	0.989552	1.06025	1.10752	1.00274	0.923033	0.997808	1
KY21.Chr1.1455	1.82609	1.66688	1.80969	1.13702	0.446432	0.40788	0.493284	0.666125	0.788904	0.768741	0.827649	1.19171	1.22274	1.14159	1.01561	1.07545	1
KY21.Chr1.1456	2.08294	2.07457	1.77711	0.741498	0.382335	0.373789	0.42547	0.499231	0.853329	0.841705	0.924339	1.18818	1.16887	1.09317	1.00729	0.963765	1
KY21.Chr1.1458	0.7708	0.724282	0.695389	0.699036	1.44841	2.35825	1.83981	1.33994	0.412177	0.697802	0.652189	0.746467	1.13401	1.39859	1.41209	1.48981	3
KY21.Chr1.1462	1.20942	1.28843	1.4331	1.28279	1.09861	1.00132	0.708368	0.82942	0.852633	1.19344	1.2001	1.03249	0.999909	1.08988	0.896886	0.825229	2
KY21.Chr1.1464	0.631078	0.569274	0.368714	0.493642	0.677256	2.16957	3.11454	2.5085	0.697234	1.12104	0.847029	0.981268	0.778605	0.829662	1.25026	1.50539	3
KY21.Chr1.1467	0.00680267	0.00761568	0.00672855	0.0107218	0.47297	4.31309	5.41082	1.29493	0.00486978	0.00563933	0.00483143	0.00484674	0.109826	1.32111	2.67474	3.48151	4
KY21.Chr1.1470	1.03354	1.0039	1.24272	1.41661	1.12419	1.11756	1.13711	1.02307	0.85642	0.914273	0.909563	0.927837	0.983481	1.02958	1.16051	1.21741	2
KY21.Chr1.1477	1.62516	1.66845	1.88564	0.958292	0.929778	0.486346	0.432455	0.450333	0.738582	0.734076	0.836346	1.04306	1.0576	1.32076	1.28214	0.981533	1
KY21.Chr1.1478	1.18834	1.25196	1.3341	1.05467	1.0923	1.13472	0.94179	1.04309	3.68888	0.628837	0.639857	0.581543	0.6335	0.55373	0.61313	0.604456	1
KY21.Chr1.1479	0.966376	0.963642	0.928984	0.843212	1.19945	2.13286	1.32785	1.19764	0.992488	1.04091	0.984513	0.884973	0.909882	0.979343	1.08698	1.13938	3
KY21.Chr1.148	0.975375	0.954185	0.765795	0.511266	0.935258	2.39431	2.05235	1.28851	1.00436	0.158929	0.159571	0.288513	0.484073	1.35767	1.73447	2.58807	3
KY21.Chr1.1481	0.989412	1.05188	0.976598	0.92398	1.91641	1.56658	0.86196	0.933982	1.16078	1.0691	1.14451	0.931337	0.986268	1.00041	0.85343	0.912431	2
KY21.Chr1.1484	0.577027	0.598794	0.589895	0.485381	1.04036	3.44592	2.22927	1.33827	0.956994	1.01915	0.974481	1.02372	0.930106	1.0286	1.03859	1.06979	3
KY21.Chr1.1485	1.33937	1.45128	1.09541	1.9865	1.1005	0.543049	0.572338	0.466198	0.858986	0.925321	1.21711	1.07951	1.08199	1.13193	0.895609	0.869824	1
KY21.Chr1.1486	1.38815	1.28404	1.15064	0.995784	0.590323	0.517887	0.797493	2.51892	0.701514	0.677801	0.876555	1.08737	1.14375	1.07901	1.06303	1.36907	2
KY21.Chr1.1492	1.09071	1.06663	1.03517	1.11161	1.09727	1.14106	1.28535	1.48141	0.921403	0.906438	0.989845	0.98834	1.02227	1.01501	1.03303	1.14321	2
KY21.Chr1.1497	1.23415	1.20112	1.23176	1.93458	1.49726	0.616824	0.364264	0.475367	0.97885	0.959938	0.914288	1.16802	1.16247	1.03266	0.971226	0.866873	1
KY21.Chr1.1498	0.194787	0.175142	0.0953572	0.0781981	0.178124	1.76347	3.37349	5.62025	0.00344778	0.00298385	0.194003	0.00353143	0.00159501	0.491853	2.40342	4.47526	5
KY21.Chr1.150	1.83549	1.73064	1.5847	0.981683	1.0411	0.515131	0.367293	0.363155	1.10621	1.02878	0.942571	1.21892	1.0713	1.06388	0.888528	0.764165	1
KY21.Chr1.1500	0.560794	0.576665	0.414649	0.338435	0.198758	0.997094	2.76172	4.96475	0.877594	0.892348	0.783572	0.883208	0.811467	0.76674	1.17441	1.78028	5
KY21.Chr1.1501	0.0236048	0.0265489	0.0378891	0.0617452	1.18894	2.46307	3.25971	4.26581	0.66178	0.642244	0.554953	0.484953	0.565817	0.804527	1.39599	2.75623	5
KY21.Chr1.1502	0.0246168	0.0366132	0.0369309	0.0528063	0.127376	1.85816	3.97359	5.56546	0.322336	0.0484685	0.0301671	0.0371064	0.0470615	0.447964	2.21789	4.4527	5
KY21.Chr1.1503	1.22687	1.15128	1.30804	1.28157	1.25055	0.755822	0.932104	1.02287	0.0338422	0.172775	0.598747	0.789563	1.24009	1.41645	1.65383	1.93831	2
KY21.Chr1.1504	0.817969	0.874474	0.99042	1.23654	1.66709	1.69434	1.11211	0.914492	0.75442	0.830259	0.821571	0.850335	1.00288	1.18658	1.19639	1.34358	2
KY21.Chr1.1507	1.19677	1.27077	1.55618	1.50523	1.19789	0.702106	0.620114	0.614002	1.05812	1.05922	0.999607	0.965318	0.972673	0.970502	0.938362	1.08355	1
KY21.Chr1.1508	0.810611	0.879018	0.736526	1.0115	1.09875	2.00527	1.88955	1.29182	1.00607	0.926985	0.95066	0.972097	1.04869	0.92853	1.06716	1.10801	3
KY21.Chr1.1510	1.33375	1.31012	1.30345	1.1712	1.07135	0.777209	0.800611	1.14901	1.01651	0.859808	0.84988	0.889931	0.869814	0.994187	1.14297	1.36425	2
KY21.Chr1.1512	1.54449	1.58321	1.49479	0.996592	1.12011	0.640756	0.492453	0.776556	0.877987	0.835316	0.915527	0.991978	0.938385	1.05121	1.21732	1.1629	1
KY21.Chr1.1513	1.37582	1.54799	1.08372	0.703116	1.05245	1.1841	0.923614	1.25295	0.923644	0.899204	0.981023	1.10098	1.0077	0.957242	1.02934	1.1284	2
KY21.Chr1.1514	1.32386	1.31538	1.37369	1.69524	1.25255	0.53614	0.481515	0.59476	1.03128	1.01028	1.07931	1.10426	1.00795	1.02951	0.918794	0.882429	1
KY21.Chr1.1518	1.68656	1.56993	1.36252	1.58233	0.795922	0.496729	0.456162	0.530697	0.16767	0.325971	0.534815	0.655633	1.37361	1.58125	1.44582	1.80188	1
KY21.Chr1.1519	1.49731	1.31859	1.05209	1.99059	1.33909	0.460384	0.392746	0.441087	1.39811	1.36836	1.04909	0.914999	0.92815	0.923299	0.785241	0.733584	1
KY21.Chr1.1521	1.25462	1.22908	1.24195	1.18232	0.68003	1.47467	1.18447	0.884924	0.900713	0.801987	0.516442	0.548314	0.648608	1.01239	1.48916	1.98171	2
KY21.Chr1.1523	1.2395	1.27233	1.3065	1.37535	1.11139	0.847372	0.83695	0.874296	0.833081	0.961066	0.906666	1.16107	1.14966	1.13311	0.989829	0.925735	2
KY21.Chr1.1526	0.958487	0.937244	0.926903	0.947049	1.64587	2.41607	0.968566	0.58131	0.883383	0.913118	0.831186	0.979981	0.951441	1.14244	1.12755	1.18936	2
KY21.Chr1.1529	1.40378	1.51064	1.32919	1.2665	1.01893	0.753073	0.621105	0.838758	1.00872	1.18102	1.17242	1.09633	0.986887	0.996313	0.92033	0.723109	1
KY21.Chr1.1530	1.74701	1.68148	1.16634	0.575229	0.54958	0.764018	1.06147	1.51717	0.836854	0.847304	0.845824	1.06419	1.03707	1.15176	1.06706	1.17606	1
KY21.Chr1.1531	1.12076	1.14798	0.929507	0.972975	1.01827	1.29164	1.27789	1.64538	0.93865	0.987484	0.990603	0.946207	1.00246	0.782955	1.11361	1.23518	2
KY21.Chr1.1533	0.0367583	0.044038	0.04625	0.0637458	1.57979	2.11764	2.5028	4.81416	1.36647	1.54572	1.47789	1.22255	0.879291	0.470104	0.540618	0.656207	3
KY21.Chr1.1534	0.00624327	0.00659159	0.00757542	0.281285	3.11882	5.12586	1.74112	0.307102	0.00322168	0.00375095	0.0460294	0.0126571	0.360293	1.56356	2.67868	2.95519	4
KY21.Chr1.1535	0.22345	0.223846	0.173034	0.436007	0.911387	3.02107	3.66945	2.27692	0.0786645	0.735464	0.305854	0.790755	0.709436	1.1374	1.59296	2.56516	4
KY21.Chr1.1541	1.19162	1.1382	1.31979	1.9123	1.19527	0.629607	0.669896	0.606211	0.565574	0.558921	0.60301	0.899314	1.27088	1.3507	1.18397	1.53077	2
KY21.Chr1.1542	0.814567	0.790361	0.948663	1.04944	1.4798	1.58773	1.38356	1.47095	0.543643	0.578903	0.714234	0.856984	1.10199	1.30138	1.3625	1.47825	2
KY21.Chr1.1549	0.938231	0.941107	1.22782	1.36244	1.12987	1.23568	1.18478	1.18775	0.17863	0.0780737	0.0350742	0.184895	0.467949	0.956942	2.41333	3.32046	2
KY21.Chr1.155	0.377265	0.411194	0.41792	0.696416	3.19241	3.06465	1.17367	0.470585	0.739629	0.741564	0.8015	0.822282	0.882462	1.07135	1.41846	1.45725	3
KY21.Chr1.1550	1.64866	1.7779	1.21393	1.68313	0.721158	0.411587	0.406957	0.591818	1.02458	1.12598	1.19605	1.13823	1.01223	0.997216	0.874422	0.719021	1
KY21.Chr1.1555	1.92406	1.9741	1.57336	1.47943	0.385661	0.288651	0.239512	0.375647	0.653154	0.627313	0.719372	1.34589	1.37388	1.26117	1.01586	1.04069	1
KY21.Chr1.156	3.07257	1.58248	1.39548	0.607395	0.378956	0.509084	0.391268	0.453584	1.69353	1.73801	1.36368	0.563619	1.15469	0.723438	0.43684	0.46331	1
KY21.Chr1.1561	0.869062	0.837886	0.940903	1.61002	1.5191	1.0788	1.13842	1.21001	0.979326	0.99458	1.02491	0.95938	0.997219	1.08145	1.03163	0.966235	2
KY21.Chr1.1562	0.466743	0.430255	0.391007	0.831248	1.10956	2.28559	1.59905	3.29149	1.00798	1.07841	0.992645	1.00013	0.996401	0.970818	0.971461	1.03182	3
KY21.Chr1.1563	0.956845	0.96208	0.944527	1.1179	1.50794	1.36527	1.39811	1.07673	1.08039	1.16712	1.22891	1.29189	1.07666	0.913692	0.747482	0.613433	2
KY21.Chr1.1564	1.63621	1.70211	1.49847	1.49333	0.868876	0.401693	0.42829	0.356568	0.74542	0.795334	0.844249	1.12598	1.16065	1.08939	1.08338	1.17253	1
KY21.Chr1.1569	0.969748	1.25647	1.40615	0.895682	1.44728	1.20666	1.13512	0.742057	0.741096	0.790011	0.762932	1.04019	0.994874	1.24891	1.21781	1.2088	2
KY21.Chr1.157	0.256217	0.0554263	0.0519103	0.0826234	1.13395	1.83546	2.80687	5.00164	1.93544	0.245848	0.0737392	0.0233371	0.234418	0.794012	1.30312	3.15648	5
KY21.Chr1.1572	0.954865	0.99316	1.07469	1.05409	1.14689	1.61285	1.59675	0.951411	0.967214	1.03645	1.04538	0.991887	0.949453	0.944546	1.02822	1.07146	2
KY21.Chr1.1576	1.37626	1.43064	0.896089	1.56127	1.20174	0.725152	0.780318	0.852865	1.05911	1.15019	1.06788	1.06078	0.992954	1.06917	0.8414	0.850308	1
KY21.Chr1.158	1.80518	1.69181	1.17278	1.28405	0.770216	0.557589	0.649144	0.683897	0.922613	0.740487	0.993742	1.00846	0.953848	1.09853	1.10053	1.17961	1
KY21.Chr1.1580	1.40888	1.91634	3.6147	0.752972	0.0381846	0.0483666	0.0702554	0.0315807	1.05297	0.999663	1.01911	1.12529	1.13691	1.10873	0.785	0.857971	1
KY21.Chr1.1581	2.48669	3.1523	1.06446	0.252	0.230434	0.319911	0.249669	0.549274	0.971457	1.22418	0.928397	0.895005	0.911443	0.912196	1.09411	1.10218	1
KY21.Chr1.1583	0.737453	0.740617	0.882177	1.54755	1.57929	1.11894	1.26994	1.48183	0.877261	0.915099	0.846961	1.49993	0.90952	0.931975	0.915941	1.19289	2
KY21.Chr1.1584	1.82797	1.73845	1.70661	1.16309	0.649727	0.489229	0.392662	0.42543	0.631416	0.56588	0.744411	0.929026	1.17056	1.5837	1.01712	1.36805	1
KY21.Chr1.1585	0.74896	0.78599	0.806413	1.0153	1.28158	1.81921	1.42061	1.83929	1.00112	0.930443	0.933278	0.988187	1.01781	1.19592	1.02512	0.94641	3
KY21.Chr1.159	0.830217	0.755092	1.03665	1.47842	1.37842	1.18402	1.39153	1.26093	1.02969	1.00476	0.966017	1.06969	1.05425	0.984421	0.957168	0.983046	2
KY21.Chr1.1591	2.36844	2.09657	1.51548	0.606903	0.568377	0.483413	0.39193	0.320173	1.22145	1.11893	1.14988	0.930234	0.999683	1.04602	0.781725	0.829728	1
KY21.Chr1.1592	0.0135965	0.0232719	0.0253405	0.0331541	0.319557	2.76734	3.03366	5.43452	0.0572231	0.0566016	0.135396	0.00368595	0.021012	0.643931	2.17041	4.53671	5
KY21.Chr1.1593	1.97581	2.01127	0.94709	0.491667	0.429576	1.04869	0.84942	1.23168	0.278054	0.365466	0.79925	0.693177	0.798049	1.00031	1.59127	2.31575	2
KY21.Chr1.1594	0.00792201	0.00693061	0.0080776	0.0101898	0.315643	4.16126	3.49605	3.6345	0.126519	0.130168	0.128287	0.162979	0.189856	0.339892	3.1914	3.22704	4
KY21.Chr1.1595	0.0378922	0.0351103	0.0561878	0.0558317	1.01729	4.50825	3.05168	2.56916	0.135993	0.138095	0.138159	0.127663	0.227396	1.13353	2.54935	3.18906	4
KY21.Chr1.1596	1.09043	1.1364	1.24075	1.27773	1.31698	1.52397	0.835901	0.58693	0.732024	0.709363	0.807272	0.963151	1.00701	1.15852	1.27467	1.31764	2
KY21.Chr1.1597	0.651622	0.659767	0.853681	0.846574	1.9669	2.4438	1.04257	1.19025	0.707872	0.638442	0.58188	0.616208	0.767388	1.23112	1.47426	1.88567	3
KY21.Chr1.1598	0.824902	0.842346	1.35795	1.42766	1.50111	1.19503	0.654364	1.29856	0.969315	1.00029	0.956877	0.912684	0.91807	0.983618	1.12277	1.14791	2
KY21.Chr1.1600	1.65233	1.80263	1.50351	0.859136	0.455298	0.587757	0.840184	1.06108	1.10664	1.10313	1.07254	1.01614	0.930666	0.875526	0.974852	0.968507	1
KY21.Chr1.1602	1.23857	1.27724	1.44631	1.40488	1.28654	0.786068	0.578006	0.701876	0.405268	0.474943	0.55412	0.816504	1.04291	1.35594	1.58143	1.6646	2
KY21.Chr1.1603	1.62562	1.80028	1.48094	1.72038	0.658449	0.426121	0.232083	0.370885	0.919984	0.755312	0.923771	0.961573	1.10364	1.07297	1.121	1.1286	1
KY21.Chr1.1604	0.971657	1.01493	0.900518	1.37379	1.17346	1.16298	1.42383	1.28773	0.000130819	0.135719	0.739479	1.65543	1.68977	1.47519	1.25364	1.03846	2
KY21.Chr1.1606	0.116822	0.144399	0.178908	0.504262	2.686	3.2116	2.00305	1.59536	0.07781	0.068617	0.165327	0.152982	0.511818	1.80516	2.25482	2.68384	4
KY21.Chr1.1608	1.31066	1.3193	1.41172	1.14945	0.664166	0.878029	1.13796	1.12787	0.896623	0.929984	0.870787	0.877114	0.968424	0.972938	1.1789	1.29357	2
KY21.Chr1.1609	1.8477	1.55895	1.11898	1.31814	1.05368	0.444799	0.68525	0.55166	1.10941	0.878144	1.07899	0.876964	0.680477	0.703936	1.33424	1.28232	1
KY21.Chr1.1610	0.999299	1.24347	0.99545	1.88609	1.67569	0.888882	0.396113	0.654776	0.992379	1.01816	0.997941	0.999062	0.986585	0.992584	1.01074	1.0406	2
KY21.Chr1.1611	1.21992	1.25123	1.2397	1.35968	1.49877	0.918217	0.651805	0.663186	1.10899	0.993109	1.04306	0.735212	0.835381	0.866989	1.1307	1.26728	2
KY21.Chr1.1612	1.21855	1.1987	1.24469	1.42351	1.22337	1.09251	0.702967	0.77913	1.082	1.09972	0.991673	0.973195	0.98262	0.906013	1	1.00538	2
KY21.Chr1.1613	1.47813	1.57165	1.23926	0.975087	1.38966	1.05497	0.548679	0.481877	0.852276	0.501674	0.669872	0.642544	0.793236	0.889596	1.60738	1.88453	2
KY21.Chr1.1614	1.1869	1.24975	0.982087	0.953124	0.910789	0.826648	1.19023	2.04936	0.934779	0.8085	0.815194	0.803832	0.87289	1.14355	1.10408	1.50448	2
KY21.Chr1.1618	0.0171761	0.0114502	0.0152866	0.0200425	0.0299927	0.495164	7.12554	3.96586	0.00134231	0.00153237	0.00129773	0.00094603	0.0652598	0.237794	1.90154	5.40664	5
KY21.Chr1.1622	0.673999	0.627647	0.745825	1.69779	1.45319	1.19285	2.07614	0.996071	1.77903	1.6233	0.73842	0.422986	0.492249	0.673149	1.01472	1.29079	3
KY21.Chr1.1631	1.48404	1.37582	1.40467	1.14766	0.933754	0.858215	0.687408	0.920515	0.96503	1.06051	1.02938	1.04448	1.00279	1.02447	0.942785	0.991113	1
KY21.Chr1.1632	1.66493	1.73987	1.33441	1.47178	0.8847	0.469518	0.48285	0.397418	0.679265	0.603548	0.813259	1.27524	1.13241	1.12579	1.17965	1.1892	1
KY21.Chr1.1636	1.63805	1.74112	1.46159	1.19288	0.654472	0.518053	0.595426	0.797975	1.06788	1.02376	1.01093	0.970386	0.964322	1.11777	0.882912	1.02426	1
KY21.Chr1.1637	1.27533	1.11396	1.18185	1.1423	1.24414	1.40815	0.864103	0.824432	0.44375	0.520582	0.458894	0.386828	0.773954	1.6602	1.68453	1.93936	2
KY21.Chr1.1639	1.48201	1.55963	1.58783	1.52798	0.739284	0.602949	0.489191	0.517142	0.829376	0.807183	1.31954	1.17988	0.924992	1.21691	0.901802	0.885034	1
KY21.Chr1.164	0.363273	0.393871	0.427261	0.738341	1.60961	1.52664	2.7722	2.47881	0.929379	1.03097	1.04006	0.453221	0.689401	0.868144	1.26161	1.66707	3
KY21.Chr1.1640	0.888119	0.901581	1.07633	1.16648	1.01092	1.80659	1.35713	1.25042	1.05975	0.963547	0.949875	1.11305	1.0584	1.00615	0.900321	1.00589	2
KY21.Chr1.1641	0.386273	0.409593	0.415532	0.371078	0.813867	2.18729	2.47917	3.68203	0.973098	0.917664	0.883133	0.942836	0.900006	0.979885	1.12418	1.28192	3
KY21.Chr1.1642	0.00578468	0.00482786	0.00627162	0.0219538	0.886067	2.21384	3.36719	4.98289	0.13644	0.0784662	0.217527	0.184623	0.293724	1.03358	2.00013	3.75376	5
KY21.Chr1.1649	1.68511	1.76165	1.60009	1.00828	0.594145	0.639913	0.670789	0.635865	0.99373	0.994027	0.995988	0.921588	0.998043	0.977789	1.03961	1.09975	1
KY21.Chr1.165	1.54808	1.48554	1.82106	1.97166	0.732187	0.182094	0.182401	0.258121	1.10336	1.04806	1.22302	0.937706	0.984604	0.942196	0.908369	0.897585	1
KY21.Chr1.1651	1.63902	1.6204	1.60843	1.04792	0.509021	0.419337	0.792208	1.05952	0.479449	0.509804	0.902999	1.34715	1.29886	1.40788	0.97879	1.11547	1
KY21.Chr1.1653	1.24027	1.27962	1.1491	0.526552	0.872086	1.3728	1.19083	1.79688	0.589485	0.641978	1.33608	0.917417	0.857471	0.928244	1.31267	1.35357	3
KY21.Chr1.1659	1.41012	1.62841	1.74845	1.68307	0.73818	0.216239	0.472192	0.452702	0.83323	0.88958	0.831809	0.898659	0.911247	0.98261	1.29911	1.32536	1
KY21.Chr1.1660	1.67597	1.51574	1.63186	1.57494	0.867296	0.336975	0.287152	0.462157	0.779289	0.739512	0.747493	0.970901	1.32921	0.910916	1.17129	1.31305	1
KY21.Chr1.1661	1.30873	1.43327	1.18606	1.28909	0.81038	0.864858	0.84281	1.22326	0.993571	1.10437	0.952194	0.87673	0.894383	1.0808	1.11256	1.01708	2
KY21.Chr1.1662	0.942066	1.03128	1.25811	1.47502	1.14966	1.10366	1.08868	1.03765	0.954419	0.973917	0.988913	1.00285	1.02548	1.09749	0.993894	1.00542	2
KY21.Chr1.1663	1.56953	1.55927	1.35461	1.1569	0.761305	0.730627	0.79551	0.829038	0.930906	0.86121	0.929177	1.09966	1.04749	0.967703	1.04172	1.14242	1
KY21.Chr1.1664	1.43995	1.37612	1.25419	1.12032	0.676975	0.817165	1.00771	1.31636	0.893671	0.887866	0.985826	0.859897	0.983586	0.93864	1.17548	1.25338	2
KY21.Chr1.1667	1.12493	1.10124	1.30735	0.998727	1.10693	1.68323	0.764106	1.095	1.13176	1.02215	1.02473	1.10995	1.1281	1.08672	0.74607	0.840636	2
KY21.Chr1.1672	1.05012	1.1153	1.08002	1.17319	1.67938	1.56084	0.839271	0.559678	0.985073	0.966339	1.03818	0.990354	0.998372	1.06329	1.02741	0.964398	2
KY21.Chr1.1676	1.45324	1.34495	1.39848	1.16444	0.992247	0.968495	0.667104	0.827931	0.632893	0.62279	0.683213	1.28856	1.3387	1.34429	1.10255	1.01331	2
KY21.Chr1.1677	1.2587	1.45169	1.45798	1.58461	1.24665	0.701913	0.428859	0.414408	0.731213	0.752764	0.733076	1.20515	1.12069	1.16651	1.19427	1.1088	1
KY21.Chr1.1679	0.9942	0.957738	1.02467	1.18323	1.35971	1.51366	1.25284	1.00161	0.20413	0.245938	0.721648	0.975165	1.21573	1.62864	1.6533	1.24901	2
KY21.Chr1.1681	1.81113	2.03457	1.5235	1.25163	0.469999	0.390189	0.405052	0.48518	0.92747	0.886357	1.11243	1.07068	1.09227	1.0424	0.956885	0.949132	1
KY21.Chr1.1682	0.633466	0.650699	0.891062	0.93203	1.4304	2.17174	1.29728	1.77793	0.742797	0.796662	0.709499	0.788472	1.09565	1.06306	1.30464	1.44724	3
KY21.Chr1.1683	1.27138	1.24113	1.34975	1.53534	1.09369	0.738365	0.769429	0.771334	0.786939	0.790409	0.936305	1.17357	1.21689	1.05493	1.09487	0.962961	2
KY21.Chr1.1685	1.57856	1.72843	1.20572	0.817764	0.877671	0.658478	0.746599	1.2681	1.0124	1.04672	1.00772	1.03515	1.04279	0.933672	0.943939	1.02657	1
KY21.Chr1.169	1.5383	1.53135	1.33998	1.64871	1.06588	0.509781	0.383796	0.446996	0.674587	0.675206	0.905475	1.25989	1.31977	1.04401	1.03938	1.09685	1
KY21.Chr1.1690	1.50761	1.40044	1.48868	1.38029	0.915862	0.768873	0.628658	0.54473	0.855851	0.854761	0.930763	0.981906	1.01945	1.12926	1.11534	1.12301	1
KY21.Chr1.1696	0.948546	1.10395	1.15412	1.89679	1.74974	0.672297	0.559408	0.631832	0.997158	0.996809	1.01861	1.02221	1.06461	1.01783	0.975607	0.95018	2
KY21.Chr1.1697	1.60031	1.60081	1.92036	1.57182	0.735943	0.191659	0.388236	0.222809	0.876831	0.847618	1.07987	0.982231	1.02916	1.10884	1.08775	0.999461	1
KY21.Chr1.1698	1.75952	1.69768	1.30108	1.04863	1.14052	0.634395	0.536175	0.438894	0.902422	0.854699	0.931578	0.923637	1.10279	1.00624	1.18274	1.07922	1
KY21.Chr1.17	1.28082	1.44085	1.32195	1.52248	1.1393	0.701479	0.604163	0.665518	0.23825	0.41846	1.17625	0.81531	0.939331	1.62488	1.44859	1.27111	2
KY21.Chr1.1702	0.671215	0.641864	0.902745	0.99149	1.58012	2.12483	1.74429	1.0136	1.02781	0.803201	0.638606	0.863859	0.806651	1.18878	1.2079	1.44712	3
KY21.Chr1.1703	0.73949	0.778301	0.832244	0.815125	1.01007	2.14619	1.92006	1.63893	0.894806	0.86927	0.910514	0.959913	0.950383	0.915955	1.11755	1.3746	3
KY21.Chr1.1704	0.410773	0.229473	0.186261	0.102637	1.09032	3.15535	2.74033	3.0483	1.98215	0.755245	0.573214	0.527941	0.506347	0.932179	1.09643	1.55928	3
KY21.Chr1.171	0.962092	1.00944	1.03059	0.999316	1.5389	1.76322	1.00846	0.995601	0.658106	0.651535	0.72236	0.896153	1.1168	1.14137	1.4578	1.28279	2
KY21.Chr1.1714	0.0537785	0.0280709	0.0475089	0.0683621	0.973059	2.63667	2.97173	4.60235	1.93413	0.207384	0.0483576	0.0204209	0.589623	0.540709	1.615	2.73836	5
KY21.Chr1.1715	0.745938	0.663576	0.657088	1.07618	1.7587	1.68174	1.53031	1.5582	0.83138	0.822338	0.830749	1.06472	0.98358	1.05943	1.21614	1.18865	3
KY21.Chr1.1716	1.38531	1.37886	1.32698	1.15416	1.29968	0.902653	0.651979	0.676624	0.262717	0.267364	0.290425	0.546869	1.06404	1.53201	1.79032	2.0678	2
KY21.Chr1.1717	1.58547	1.4686	1.63405	1.53216	0.760774	0.417298	0.50575	0.564689	1.05085	1.04295	1.01209	1.03513	1.00967	0.988377	0.977897	0.932098	1
KY21.Chr1.172	0.68529	0.676814	0.639239	1.09093	1.25446	1.71469	2.15627	1.6302	0.782583	0.851396	0.874006	1.04848	1.13484	0.983247	1.09352	1.23827	3
KY21.Chr1.1722	1.25809	1.61416	2.94091	0.644371	0.500677	0.535447	0.422093	0.445612	1.24887	1.31487	1.17601	0.947132	0.865642	0.83408	0.905766	0.784223	1
KY21.Chr1.1723	1.28353	1.2837	1.26956	1.40983	1.21222	0.711055	0.76992	0.870293	0.969973	0.927421	1.05353	0.98494	1.03415	0.997726	1.0119	1.04373	2
KY21.Chr1.1724	1.25108	1.20709	1.29096	1.77182	1.4884	0.668263	0.468176	0.44466	0.368409	0.440119	0.575918	0.869796	1.11306	1.38824	1.55319	1.59352	2
KY21.Chr1.1725	0.609464	0.680158	0.814578	0.945795	1.95859	2.0613	1.26258	1.30945	1.05119	0.961521	1.25096	1.14666	1.15286	1.33232	0.750443	0.460498	3
KY21.Chr1.1726	0.607928	0.644964	0.507326	0.753354	1.32559	1.62378	2.16886	2.4896	1.09927	1.29637	1.28396	1.06149	1.06708	0.813304	0.820394	0.652165	3
KY21.Chr1.1727	1.8068	1.77805	1.43878	0.73439	0.555294	0.819045	0.604315	1.02749	1.13278	1.18422	1.102	0.994747	0.9405	0.938273	0.958366	0.813291	1
KY21.Chr1.173	0.721714	0.757542	1.00897	1.07403	1.40863	1.67539	1.66667	1.24272	0.778563	0.817102	0.827571	0.846609	0.918677	0.94983	1.26647	1.55194	3
KY21.Chr1.1730	2.05567	2.00214	1.15287	1.05196	0.795503	0.627967	0.404476	0.365263	0.902584	0.945278	1.13046	0.948935	1.0197	1.08304	1.01915	0.979535	1
KY21.Chr1.1734	1.28776	1.278	1.37868	1.6077	1.22663	0.71931	0.65917	0.49305	0.714313	0.708035	0.953419	0.945654	1.14755	1.09204	1.19338	1.21636	2
KY21.Chr1.1737	0.798241	0.865806	1.74184	1.13413	0.908425	1.19645	1.34864	1.2206	1.27317	1.24645	1.16389	0.84992	0.847794	0.85631	0.894468	0.926997	2
KY21.Chr1.174	1.58942	1.55971	1.3706	1.32658	1.1025	0.591963	0.557272	0.450282	0.99291	0.927921	1.02209	1.06732	1.11954	1.15773	0.899231	0.872024	1
KY21.Chr1.1740	1.44523	1.2627	1.54631	1.41552	0.593867	0.977174	1.08013	0.456175	1.06652	1.06449	1.01965	0.876942	0.871584	0.876413	1.09998	1.13582	1
KY21.Chr1.1742	0.837779	0.713589	1.36945	0.93184	1.16863	1.68788	1.41057	1.35964	0.891651	0.801344	0.858958	0.856385	0.771019	0.9032	1.32162	1.54298	3
KY21.Chr1.1744	1.26831	1.27405	1.34772	1.89506	1.28376	0.554143	0.452685	0.451278	0.776552	0.776534	0.854736	0.891684	0.93601	0.933804	1.45813	1.303	2
KY21.Chr1.175	0.934135	1.05417	1.03082	1.72909	1.61029	0.891929	0.844237	0.840108	0.954	0.927282	0.935232	1.09722	1.0756	0.889732	1.00461	1.14349	2
KY21.Chr1.1750	0.270993	0.341085	0.353017	0.264742	0.796112	2.58284	3.37096	2.9146	0.0111575	0.0143824	0.0268902	0.0580695	0.250276	0.938693	2.41755	3.89676	4
KY21.Chr1.1752	1.7773	1.61421	1.75388	1.33363	0.52966	0.524216	0.361791	0.516835	0.963192	0.960883	1.05916	1.17479	1.19016	1.04648	0.835485	0.843845	1
KY21.Chr1.1755	1.25512	1.44541	1.2817	0.842595	1.25733	0.814905	0.601114	1.50718	1.56842	1.31669	1.26514	0.823293	0.79357	0.933705	0.697369	0.699571	1
KY21.Chr1.1758	1.17464	1.22753	1.15656	1.34986	1.20533	0.522003	0.722079	1.63552	1.64646	1.32973	1.13196	0.891108	0.946427	0.891744	0.630004	0.641584	1
KY21.Chr1.176	1.32658	1.55478	1.16274	1.87289	1.19475	0.505098	0.384535	0.500945	1.07982	1.00753	0.967889	1.05923	0.978173	1.02745	0.97158	0.959394	1
KY21.Chr1.1761	0.960246	1.02462	1.16164	1.46082	1.57148	0.975832	0.870503	0.982833	0.825622	0.850246	0.931975	1.09546	1.10425	1.14643	1.02503	1.05543	2
KY21.Chr1.1762	1.61064	1.67376	1.78855	1.4549	0.583521	0.361154	0.457628	0.436851	1.01979	1.10412	1.00007	1.08595	0.973591	1.08648	0.92295	0.886379	1
KY21.Chr1.1764	0.85726	0.894243	0.988102	0.971987	2.05326	1.79981	0.935635	0.783035	0.624348	0.614681	0.817392	0.995022	1.09454	1.4183	1.26508	1.15203	2
KY21.Chr1.1771	1.5047	1.58358	1.49097	1.21353	0.529964	0.651242	0.787036	0.992034	1.31294	1.25002	1.20234	0.851668	0.996059	0.823058	0.813537	0.81519	1
KY21.Chr1.1772	1.37402	1.49727	0.820997	1.19911	0.613615	0.778792	1.04889	1.8701	0.488605	0.517128	0.730393	0.966034	1.10574	1.26731	1.24334	1.6358	2
KY21.Chr1.1775	1.24264	1.29565	1.2898	1.32367	1.08983	0.658968	0.887218	1.10703	0.80606	0.788471	0.789244	1.0732	1.13392	1.18509	1.10703	1.13163	2
KY21.Chr1.1779	0.0509964	0.0350323	0.0623334	0.359941	3.64041	2.39378	2.26123	1.5473	0.00345524	0.0039995	0.00341753	0.00125829	1.69274	1.91217	2.13024	1.95013	4
KY21.Chr1.178	2.08175	2.01847	1.76206	1.20368	0.614557	0.201743	0.0680619	0.150664	0.883903	0.804499	0.761753	0.991618	0.7366	0.695234	1.54962	1.49414	1
KY21.Chr1.1783	1.19045	1.15449	1.35986	1.20819	1.0014	0.9718	0.823925	1.32658	1.02445	0.966804	1.08537	0.940313	0.942535	0.953125	1.02242	1.08531	2
KY21.Chr1.1784	0.827051	0.875157	0.958234	1.06253	1.7141	1.87309	1.06521	1.01353	1.12308	0.911685	0.970483	0.916646	0.927775	1.05265	1.02331	1.0915	2
KY21.Chr1.1786	0.830379	0.875849	0.826243	1.28762	1.31246	1.28028	2.28424	0.760401	0.782685	0.744068	0.623584	1.69039	1.32657	1.43323	0.751097	0.789924	2
KY21.Chr1.1789	0.586117	0.648501	1.9568	2.02217	1.2437	0.79497	0.785043	0.745077	1.04095	0.986101	0.941922	0.964245	0.96915	1.03824	1.101	0.979959	2
KY21.Chr1.1790	0.819694	0.860239	0.919093	1.01778	1.29531	1.56219	1.39253	1.71501	1.03575	1.00507	1.00139	1.00815	1.03148	1.0412	0.905991	1.02461	3
KY21.Chr1.1791	1.18578	1.29716	1.34331	2.34424	0.703868	0.421265	0.538076	0.6982	0.261993	0.338683	0.397066	0.847413	1.19758	1.45333	1.5516	1.84109	2
KY21.Chr1.1792	1.47132	1.40847	1.56514	0.784895	0.593843	0.741091	0.893372	1.5457	1.02132	0.984274	1.03956	0.999247	0.968637	0.925256	1.00001	1.09124	1
KY21.Chr1.1793	1.14813	1.11559	1.40943	1.40761	1.52135	0.829455	0.554593	0.80029	0.886192	0.874383	0.850515	0.895346	0.957532	1.03502	1.22477	1.25819	2
KY21.Chr1.1798	0.456858	0.487747	0.908119	1.42743	1.49088	1.47442	2.25663	1.16104	0.057637	0.0998115	0.257037	0.538284	0.935671	1.60956	1.92108	2.37016	3
KY21.Chr1.18	0.911337	0.867884	0.676544	0.233992	0.553802	1.57997	2.31695	3.13735	0.693133	0.563909	0.84538	1.42611	1.41639	1.33921	0.618383	1.19186	3
KY21.Chr1.1802	1.35521	1.39295	2.14163	1.02036	0.474804	0.854094	0.704482	0.73256	0.798682	0.779562	0.789195	0.949276	0.99769	1.06858	1.2174	1.37735	1
KY21.Chr1.1803	1.63543	1.63891	1.60952	1.2745	0.854179	0.723854	0.393117	0.335137	0.700222	0.665123	0.841995	1.01982	1.18154	1.38756	1.12105	1.08829	1
KY21.Chr1.181	1.57777	1.53048	1.4787	1.56615	0.69836	0.587554	0.425492	0.666372	1.14895	1.07318	1.10091	0.981472	0.938261	1.00017	0.88359	0.934903	1
KY21.Chr1.1813	1.31404	1.3167	1.42768	1.70068	1.19684	0.501963	0.540915	0.563485	2.43099	2.05482	0.277165	0.242129	0.521137	0.789304	0.817458	0.971269	1
KY21.Chr1.1815	0.963316	0.866427	1.01312	1.46298	1.31102	1.22361	1.33773	1.05836	0.939245	0.970583	1.05783	1.01019	1.03028	0.907867	1.10475	0.992709	2
KY21.Chr1.1816	1.26116	1.32692	1.35524	1.30653	1.34486	0.8967	0.702882	0.56217	0.887256	0.957096	0.972195	0.989845	1.00085	0.984606	1.10474	1.1191	2
KY21.Chr1.182	1.24061	1.43204	1.46888	1.12626	0.657791	0.649393	1.00931	1.38324	1.12162	1.05621	1.1011	1.01851	0.899676	0.89019	0.950063	1.00924	1
KY21.Chr1.1821	0.754547	0.822093	0.788419	1.25917	1.69576	1.77727	1.32983	1.02144	0.718245	0.798913	0.826904	0.954715	1.02573	1.17577	1.19279	1.29996	2
KY21.Chr1.1824	1.86829	1.69747	1.72476	1.21375	0.827637	0.255179	0.307286	0.411509	0.949835	0.964894	0.95631	1.19677	1.04762	1.14621	0.898444	0.919132	1
KY21.Chr1.1826	0.79576	0.737817	0.852469	1.10385	1.44316	1.99602	1.78013	0.869803	0.751172	0.828868	0.741883	1.10483	1.10355	1.47443	1.05418	0.996038	3
KY21.Chr1.183	0.963467	0.93012	0.942502	2.08408	1.58994	0.739512	0.737475	0.882142	1.37849	1.39953	1.16838	1.23472	1.09434	0.858434	0.59315	0.432313	2
KY21.Chr1.1831	1.76817	1.7952	1.24817	1.5186	0.84	0.373081	0.428946	0.437045	0.959197	0.734188	0.841499	0.71696	1.10096	1.08164	1.22694	1.28076	1
KY21.Chr1.1832	2.28874	2.40966	1.88477	0.591871	0.226323	0.369506	0.159208	0.229454	1.04763	1.07257	1.25944	1.13943	0.892901	1.02905	0.903136	0.737401	1
KY21.Chr1.1834	0.772334	0.7709	1.37295	1.51469	1.68191	1.29091	0.838703	0.801476	1.29774	1.23022	0.632104	0.508417	0.688095	0.986247	1.20489	1.44032	2
KY21.Chr1.1840	0.656938	0.648613	0.662423	1.12554	1.82975	2.17746	1.48259	1.08035	0.790493	0.813119	0.886066	0.912023	1.00988	1.165	1.14888	1.26966	3
KY21.Chr1.1841	1.14425	1.17408	1.33425	1.45719	1.50385	0.957329	0.599965	0.606745	0.00996269	0.0497666	0.491554	0.862148	1.41554	1.68919	1.72368	1.60278	2
KY21.Chr1.1842	1.29984	1.43168	1.40521	1.18505	0.426496	0.918848	1.20832	1.13522	0.878172	0.858243	0.961293	1.14353	1.14668	1.0983	0.98038	0.975539	1
KY21.Chr1.1847	1.57694	1.53729	1.19174	1.28138	1.10562	0.663926	0.544914	0.783983	0.909242	0.953204	1.12941	1.12648	0.991769	0.87335	1.02155	1.02836	1
KY21.Chr1.185	1.49775	1.45832	1.38333	1.39067	0.929897	0.71503	0.701942	0.581126	0.753823	0.744543	0.856181	1.02409	1.19975	1.23057	1.23219	0.948798	1
KY21.Chr1.1850	1.51515	1.51369	1.25329	1.58334	1.18505	0.614723	0.372399	0.486287	0.972705	0.948466	1.22012	0.938239	0.936834	0.9434	1.06846	0.983606	1
KY21.Chr1.1852	1.83456	1.81445	1.33029	0.80413	0.716113	0.700652	0.712304	0.789488	0.981585	0.885781	0.833647	1.19004	0.997363	1.01272	1.09946	1.03022	1
KY21.Chr1.1854	1.95119	1.83209	1.16604	1.64676	1.13842	0.232376	0.0951762	0.131378	1.47115	1.52314	0.934279	1.16808	1.2447	1.24457	0.608194	0.000692354	1
KY21.Chr1.1855	1.30754	1.42711	1.73156	1.1969	0.846555	0.695359	0.749086	0.744735	1.02521	1.00831	1.02016	0.893511	0.865281	0.920407	1.09654	1.18023	1
KY21.Chr1.1856	1.29666	1.34167	1.35263	1.56645	0.811972	0.716474	0.724826	0.97609	1.12147	1.08796	1.09346	1.0335	1.02352	0.988405	0.893583	0.824052	1
KY21.Chr1.1857	1.4927	1.55445	1.48394	1.65356	1.34226	0.235677	0.210935	0.337452	0.881457	0.914656	0.876198	1.14281	1.13885	1.1295	1.00077	0.965456	1
KY21.Chr1.1860	1.59134	1.59545	1.6836	1.0541	0.523432	0.737113	0.774566	0.717066	1.56109	1.47217	1.09144	1.28889	0.507254	0.58127	0.81569	0.816128	1
KY21.Chr1.1862	0.0253976	0.0141559	0.0042729	1.15342	4.1817	3.02593	0.746557	0.713009	0.876556	0.945327	0.614909	0.819859	1.01887	1.3172	1.19948	1.21513	3
KY21.Chr1.1863	0.01154	0.0100682	0.0180512	0.911928	4.29509	2.80201	0.934214	0.963171	0.0502431	0.0506835	0.0483962	0.080264	0.784208	1.74321	2.39851	2.52533	4
KY21.Chr1.1865	0.969064	0.947854	1.20675	1.52991	1.56295	1.05985	0.98607	0.718177	0.915467	0.953745	0.938066	1.02404	0.991138	0.961434	1.11436	1.11771	2
KY21.Chr1.1866	0.75717	0.766593	0.674272	0.711634	1.04586	1.456	1.30701	3.31994	0.995816	0.882385	0.876024	0.993693	0.951569	1.00859	1.11156	1.18697	3
KY21.Chr1.1867	1.86718	1.86485	1.48753	1.30866	0.700537	0.417303	0.322095	0.377093	0.909134	0.880945	0.891258	0.986365	1.003	1.04775	1.14611	1.1393	1
KY21.Chr1.1869	1.57282	1.5085	1.6275	2.0161	0.791181	0.274454	0.175975	0.254469	0.935787	0.973295	1.02143	1.11252	1.10078	1.07269	0.946207	0.895284	1
KY21.Chr1.1874	1.43108	1.44576	1.37579	1.1465	0.95581	0.72651	0.929981	0.795673	1.13149	1.17008	1.14196	1.09258	0.925993	0.85778	0.860346	0.899611	1
KY21.Chr1.1878	1.68464	1.61248	1.80801	1.38781	0.981045	0.350734	0.210678	0.22188	0.976684	1.15261	0.955555	0.877022	0.817811	0.975886	1.11979	1.15506	1
KY21.Chr1.1879	1.6438	1.58181	1.24954	1.65764	1.20206	0.448161	0.283869	0.323726	0.787138	0.792345	0.870577	0.830094	0.863895	0.991017	1.36425	1.44412	1
KY21.Chr1.188	0.622599	0.613018	0.679737	1.95766	1.40208	1.45999	1.69128	1.00195	0.605284	0.633096	0.841464	0.939612	1.15206	1.36774	1.22275	1.21601	2
KY21.Chr1.1886	1.40371	1.59215	1.71756	0.995566	0.807822	0.859175	0.699281	0.610782	0.90835	0.801359	0.845313	1.01284	0.850534	1.03484	1.18996	1.34818	1
KY21.Chr1.1889	2.01991	2.06261	1.25469	1.14581	0.930671	0.396277	0.292996	0.199285	0.590909	0.747804	0.945759	1.29981	1.23616	1.24152	1.11111	0.866063	1
KY21.Chr1.189	0.574578	0.619311	0.929719	0.879271	1.0371	3.02299	1.72651	1.14723	0.413972	0.375987	0.412977	0.33413	0.450147	1.48977	2.15947	2.13606	4
KY21.Chr1.1890	1.52775	1.40967	1.47507	1.81614	1.17009	0.432055	0.279836	0.232609	1.17885	1.19296	1.26438	1.06232	1.10669	0.82765	0.796693	0.653065	1
KY21.Chr1.1891	0.973746	1.01104	0.993907	0.98188	1.17014	1.2567	1.41015	1.65484	1.05574	0.970301	0.978855	0.92188	0.911627	0.98064	1.0842	1.1097	3
KY21.Chr1.1893	1.47143	1.39166	1.2411	1.44352	1.10527	0.768494	0.574613	0.705508	1.02716	1.00486	1.0917	1.05762	0.954768	1.13791	1.07188	0.702176	1
KY21.Chr1.1894	1.76818	1.77107	1.94326	1.02026	0.601356	0.533736	0.215533	0.513601	1.13975	1.15552	1.07968	0.922052	0.813439	0.903828	1.07844	0.942889	1
KY21.Chr1.1895	2.24142	1.89604	1.60536	1.02059	0.541193	0.393732	0.246072	0.332412	0.476633	0.879836	0.812831	1.2991	1.24795	1.3463	1.06026	0.949397	1
KY21.Chr1.1899	0.00500418	0.00625036	0.00728397	0.00761585	0.967974	3.0665	4.66564	2.68208	0.0147562	0.0141419	0.0698838	0.00277332	0.0631739	0.714903	2.61363	4.07418	4
KY21.Chr1.1901	0.763395	0.786812	0.784163	0.695262	1.02418	1.86141	2.09683	1.93383	0.84451	0.818505	0.867601	0.894607	0.919448	1.07625	1.16186	1.40341	3
KY21.Chr1.1905	2.03203	1.68953	2.17498	1.02442	0.687822	0.163613	0.203928	0.147984	1.91875	1.75891	1.23672	0.637905	0.473814	0.711761	0.751535	0.628596	1
KY21.Chr1.191	0.00564218	0.0344679	0.010696	0.0587153	0.0852809	0.931694	2.1482	8.5147	0.00207021	0.00240934	0.00207303	0.00155341	0.17824	0.385368	1.41806	5.69837	5
KY21.Chr1.1916	0.511965	0.561776	0.502789	1.38098	1.17243	1.10578	3.25604	1.43807	0.00248722	0.00178179	0.209058	0.242406	0.579334	1.19953	1.9255	3.55263	4
KY21.Chr1.1918	1.32469	1.36025	2.19894	1.76334	0.478294	0.335593	0.465199	0.397451	0.237288	0.137689	0.55796	1.74862	1.67972	1.33066	0.870916	1.47124	1
KY21.Chr1.1920	0.552892	0.653831	0.839771	0.934775	1.54447	2.37236	1.49883	1.40436	0.684585	0.697179	0.769835	0.717964	0.823643	1.23547	1.47836	1.51593	3
KY21.Chr1.1921	1.17941	1.24738	0.994238	1.55693	1.36341	0.989082	0.759393	0.814245	1.03184	0.99434	1.02329	0.969709	0.946513	0.987099	1.00863	1.07034	2
KY21.Chr1.1922	1.57091	1.68088	1.57319	1.28908	0.755726	0.665297	0.527356	0.456333	0.188518	0.244348	0.796732	0.977599	1.19356	1.40689	1.56909	1.5102	1
KY21.Chr1.1927	1.26664	1.47074	1.15972	0.87211	0.888821	1.07512	0.896007	1.52069	0.000183825	0.161854	0.457997	0.672253	1.02235	1.84448	1.44694	2.28685	2
KY21.Chr1.1929	1.35764	1.36779	1.34779	1.65433	1.19064	0.747449	0.452145	0.46413	0.080008	0.165749	0.837824	0.771607	1.47994	2.04411	1.23073	1.33287	2
KY21.Chr1.193	1.40447	1.51073	1.33433	1.44674	1.00633	0.543132	0.770361	0.636783	0.950811	0.955349	1.01212	1.00645	1.07285	1.01408	1.03731	0.978154	1
KY21.Chr1.1930	1.89469	1.95153	2.36055	1.36774	0.255019	0.042696	0.0385607	0.0292407	1.44529	1.535	1.34071	0.984799	0.760076	0.669824	0.744203	0.641361	1
KY21.Chr1.1934	1.13543	1.12194	1.24566	1.05948	1.53001	1.39332	0.88523	0.657648	0.606988	0.67817	0.962694	1.06919	0.983666	1.02813	1.2553	1.38683	2
KY21.Chr1.1935	1.29458	1.37144	1.22125	1.51423	1.17601	0.732935	0.771313	0.664895	0.495875	0.549616	0.6848	0.915382	1.06151	1.25812	1.39142	1.57727	2
KY21.Chr1.1937	0.957321	1.06507	1.22458	1.3246	1.52134	1.35455	0.85918	0.724511	0.586562	1.15145	1.85327	0.852435	0.881777	0.887763	0.963149	0.868688	2
KY21.Chr1.1938	1.53647	1.62147	1.43926	1.25659	0.887132	0.633725	0.589335	0.647051	0.663415	0.64017	0.780529	1.08838	1.13951	1.15672	1.19868	1.31431	1
KY21.Chr1.1942	1.67599	1.68245	1.55617	1.53058	0.711141	0.377423	0.38284	0.463816	0.902797	0.918078	1.07706	1.42562	1.3492	0.923047	0.784596	0.710571	1
KY21.Chr1.1946	1.66155	1.78589	1.05922	0.959382	1.11627	0.841492	0.664402	0.65157	0.757872	0.701297	0.837573	0.975836	1.0133	1.07919	1.18892	1.42035	1
KY21.Chr1.195	1.56703	1.69273	1.6887	1.5701	0.894848	0.475485	0.209875	0.178862	0.723399	0.882744	0.88207	1.01375	1.05082	1.36632	1.02857	1.10046	1
KY21.Chr1.1952	1.49237	1.48533	1.38007	1.3833	1.05583	0.690879	0.572384	0.554328	0.9037	0.877911	0.875464	0.95842	1.02347	1.03335	1.10491	1.22659	1
KY21.Chr1.1953	0.118022	0.19038	0.181377	0.096291	0.464741	0.249768	2.03998	8.08872	1.57218	1.34849	1.68745	0.341085	0.494274	0.581518	0.505816	1.5182	5
KY21.Chr1.196	1.22988	1.28754	1.05014	1.56716	1.19148	0.678537	0.828211	1.05166	0.988379	1.03561	1.03145	1.08802	1.16968	1.02603	0.890182	0.836627	2
KY21.Chr1.1960	0.899823	1.08923	0.811017	1.95258	2.09908	0.91274	0.309272	0.722731	0.895246	0.861869	0.897796	1.2583	1.23384	1.389	0.916692	0.633316	2
KY21.Chr1.1961	2.22618	2.20511	1.18125	1.0794	0.758439	0.350806	0.267988	0.191327	1.30584	1.46001	1.44951	1.33601	1.12629	0.896825	0.406535	0.22675	1
KY21.Chr1.1963	1.46277	1.69057	1.03945	0.615777	0.601214	1.08747	1.41751	1.29997	1.19559	1.32931	1.41893	0.779468	0.757825	0.874617	0.897285	0.813859	1
KY21.Chr1.1964	1.52087	1.61023	1.3936	1.69501	0.931723	0.48766	0.326757	0.462377	0.583157	0.662781	0.809702	1.22036	1.22298	1.3192	1.13309	1.06966	1
KY21.Chr1.1965	0.581646	0.557445	0.612413	0.75194	1.333	2.50585	1.67117	2.10317	0.7399	0.68047	0.811179	0.849219	1.00003	1.23263	1.38098	1.25061	3
KY21.Chr1.1966	0.662673	0.648391	0.578262	0.553726	0.983045	1.99309	1.58252	3.27751	1.17265	0.545816	0.616289	1.01096	1.11153	1.20153	0.905309	1.43411	3
KY21.Chr1.1968	1.66246	1.80805	1.39631	0.641915	0.583893	0.931902	0.854838	0.991317	0.811988	0.984901	0.980665	0.894941	0.934072	0.912884	1.13316	1.34792	1
KY21.Chr1.1969	1.76658	2.04816	1.19699	0.990805	0.807971	0.565959	0.561287	0.637172	0.924944	0.913359	1.07833	1.08769	0.978173	1.10822	0.890254	1.07811	1
KY21.Chr1.197	0.922769	0.910501	0.931582	1.43741	1.39989	1.52778	1.02103	1.11533	0.990504	0.932763	1.09476	1.03162	1.09876	1.01884	0.997571	0.867344	2
KY21.Chr1.1970	1.51999	1.60902	1.6303	1.81238	0.905055	0.187263	0.259283	0.33332	1.12885	1.1233	1.07864	0.958601	0.977897	0.932355	0.943661	0.908661	1
KY21.Chr1.1972	1.68027	1.73223	1.52134	0.975775	0.813811	0.590381	0.714019	0.570659	0.62835	0.681198	0.94803	0.900961	1.02825	1.19395	1.19226	1.39956	1
KY21.Chr1.1973	1.30306	1.32235	1.22382	1.02453	0.89372	0.765546	0.932107	1.63407	0.216322	0.343302	0.571755	0.786286	1.03236	1.34027	1.64077	1.93453	2
KY21.Chr1.1974	1.95601	2.14075	1.48734	0.544868	0.436746	0.547253	0.695533	0.806588	0.81579	0.758037	0.845861	1.01083	1.08517	1.13485	1.1525	1.19124	1
KY21.Chr1.1978	1.41334	1.55599	1.31837	1.07142	0.940749	0.708603	0.818212	1.01153	0.718048	0.82739	0.693141	1.08865	1.08899	0.985929	1.51725	1.03464	2
KY21.Chr1.1979	1.09368	1.01925	1.15441	1.45834	1.42548	0.987835	0.846758	1.01342	0.979594	0.976245	1.00674	1.05279	1.02095	0.966613	0.992167	1.04297	2
KY21.Chr1.1983	1.99672	2.03542	1.45881	0.709447	0.610171	0.797876	0.448255	0.469704	0.495526	0.527812	0.702882	0.889258	0.949336	1.19561	1.5124	1.63654	1
KY21.Chr1.1984	1.32314	1.29549	1.66612	1.43368	1.39472	0.499847	0.401425	0.491807	0.105994	0.115916	0.103091	2.08856	1.86744	1.61787	1.03949	1.1291	2
KY21.Chr1.1987	1.0417	0.847148	0.693821	1.50287	1.46692	1.07016	1.4201	1.26998	0.957125	0.963437	0.940662	1.076	1.06793	1.06919	0.957922	1.01838	2
KY21.Chr1.1992	0.0178771	0.0919232	0.137177	0.169567	0.107013	0.0710048	1.39115	9.67736	0.680284	0.820013	0.665785	0.776653	0.642974	0.355794	0.417096	3.65371	5
KY21.Chr1.1995	1.55006	1.54236	1.69325	1.41457	0.974673	0.492658	0.332844	0.40571	0.856736	0.859882	0.955736	1.02594	1.01539	1.15538	1.02839	1.13212	1
KY21.Chr1.1996	1.53111	1.64848	1.73159	1.24758	0.594273	0.586374	0.553215	0.650498	1.10159	1.09513	1.09617	1.02446	0.992053	0.99861	0.877868	0.883477	1
KY21.Chr1.1997	1.43976	1.39428	1.53104	1.63679	1.21739	0.460083	0.375856	0.378244	1.50274	1.44577	1.56804	1.19462	0.916441	0.747424	0.440536	0.360723	1
KY21.Chr1.1999	1.27276	1.26501	1.43811	1.4693	1.25751	0.541032	0.579368	0.872842	1.14125	1.13436	1.13519	0.886781	0.905541	0.955006	0.95488	0.934104	1
KY21.Chr1.2	1.10192	1.08633	1.20962	1.43733	1.3215	1.0887	0.868366	0.859325	1.00461	0.95934	1.01155	0.98183	0.99364	0.987608	1.06217	1.01992	2
KY21.Chr1.20	1.06531	1.36902	1.14696	1.97742	1.06544	0.639712	0.928564	0.51542	1.05777	1.057	0.994745	1.05598	1.09842	1.23793	0.823907	0.766146	1
KY21.Chr1.200	1.71474	1.81938	1.72939	1.25363	0.734517	0.477494	0.312361	0.283529	0.347958	0.380086	0.68261	1.01223	1.25403	1.38673	1.34543	1.52572	1
KY21.Chr1.2001	1.67715	1.73029	1.73221	1.09399	0.660243	0.547991	0.477421	0.566078	0.980476	0.95144	1.07056	0.987662	1.06295	0.997422	1.01452	0.961269	1
KY21.Chr1.2007	0.221243	0.195139	0.192813	0.108743	0.475715	3.06047	3.8063	3.18446	0.333719	0.38032	0.27978	0.348997	0.267154	0.508942	2.45521	3.08531	4
KY21.Chr1.2008	1.41746	1.53639	1.40736	1.76523	1.20816	0.356294	0.295162	0.399006	0.97463	0.943561	0.997034	1.04135	1.00665	1.04834	1.02192	1.00176	1
KY21.Chr1.2009	1.01574	1.08042	1.21021	0.328665	0.681784	1.24653	1.42123	2.7812	1.03237	1.12363	1.03231	1.15843	1.08459	1.02508	0.885431	0.74664	3
KY21.Chr1.201	1.40284	1.40015	1.39395	1.69562	1.11775	0.665352	0.400007	0.448984	1.06044	1.08431	0.995872	1.05905	1.00279	0.960614	0.944566	0.952019	1
KY21.Chr1.2012	0.00721615	0.00655572	0.00742952	0.0120467	1.18216	2.81776	2.79045	4.57374	0.00608423	0.00381501	0.0797847	0.00290903	0.221602	1.23109	2.47546	3.60255	5
KY21.Chr1.2015	0.0207973	0.01196	0.00568884	0.0130809	0.133566	1.65887	4.94384	4.91029	2.82066	0.187712	0.0167551	0.00180428	0.000761458	0.184065	1.26774	3.23131	5
KY21.Chr1.2017	0.00270812	0.00302547	0.00667328	0.00980131	1.70764	3.75656	2.76357	2.95672	0.00537528	0.00489272	0.0597026	0.0268635	0.20167	1.27863	2.30947	3.76486	4
KY21.Chr1.2019	0.00596657	0.00555435	0.0056408	0.0732427	1.16259	3.09089	4.82241	2.13882	0.719241	0.66008	0.7099	0.635285	0.689638	1.01624	1.45413	2.01051	4
KY21.Chr1.2023	1.38243	1.37727	1.22204	1.31404	1.21987	0.789777	0.590041	0.893178	1.05671	1.06111	1.06257	0.97282	0.920433	0.907732	1.03268	1.01854	1
KY21.Chr1.2024	1.46393	1.46372	1.47779	1.22589	0.965117	0.774439	0.688668	0.629359	0.859687	0.864249	0.91842	0.921499	0.925901	1.00311	1.21381	1.27664	1
KY21.Chr1.2025	0.00425581	0.00544376	0.00494607	0.00996901	0.277915	1.44521	3.48205	6.48412	0.00196934	0.00221594	0.00188332	0.00103735	0.10679	0.559837	2.11683	4.82429	5
KY21.Chr1.203	0.934826	1.01214	1.1282	1.09563	1.13954	1.1324	1.35895	1.55291	1.01079	1.01101	0.97506	1.0148	0.936273	0.952745	1.02746	1.106	2
KY21.Chr1.2030	1.06365	1.22765	1.06459	1.88806	1.92126	0.561023	0.43313	0.439268	0.120498	0.185696	0.389425	0.918607	1.54392	1.86083	1.48028	1.4131	2
KY21.Chr1.2031	1.28317	1.22379	1.07671	1.5685	1.42293	1.00168	0.699314	0.518017	0.939496	0.984163	1.03201	0.950992	0.9735	1.07079	1.05692	1.02089	2
KY21.Chr1.204	2.10778	2.15389	1.32887	1.04779	0.444392	0.381684	0.3545	0.563356	1.02607	0.986151	1.0462	1.00133	0.982643	1.05925	0.966662	0.97675	1
KY21.Chr1.2041	0.824738	0.818702	0.964089	0.858032	0.767038	1.1061	1.8281	2.66228	0.633834	0.577159	0.437042	1.30016e-05	0.46544	0.543574	1.521	3.5867	3
KY21.Chr1.2042	0.570253	0.642401	0.656058	0.427401	0.46777	1.71514	2.67001	3.34432	0.108237	0.149456	0.273486	0.158653	0.237873	0.572512	2.17559	3.9707	4
KY21.Chr1.2043	0.234656	0.225561	0.29301	0.252616	0.338526	1.71216	3.33313	4.79497	0.231121	0.205875	0.29015	0.360037	0.364629	0.520414	1.56152	4.21541	5
KY21.Chr1.2045	0.135477	0.162045	0.191559	0.162238	0.387175	1.95993	3.71315	4.62264	0.0377629	0.039949	0.0992555	0.13019	0.14046	0.53606	2.15258	4.49229	5
KY21.Chr1.2046	1.43187	1.50046	1.38464	1.03491	0.863021	1.00517	0.791041	0.848473	0.598035	0.603276	0.994391	1.13106	1.1684	1.14747	1.25853	1.0728	2
KY21.Chr1.2047	1.34659	1.41178	1.15343	1.56334	1.62694	0.655382	0.434068	0.381647	0.449702	1.63204	0.218644	0.36846	1.43124	1.52394	1.20417	1.23271	2
KY21.Chr1.2048	0.872905	0.896384	0.935913	1.26675	1.16784	0.878519	1.42371	2.01783	0.155173	0.224991	0.492841	0.796314	1.2562	1.51181	1.54549	1.88931	2
KY21.Chr1.2049	1.3511	1.328	1.68272	1.40631	1.06018	0.617468	0.589357	0.549755	1.03701	1.08296	0.996215	1.09648	0.985818	0.996459	0.931452	0.942406	1
KY21.Chr1.205	1.63529	1.73209	1.40078	1.40319	0.661347	0.542845	0.56616	0.591167	1.13221	1.15435	1.10984	1.16036	1.07199	0.953158	0.800987	0.7153	1
KY21.Chr1.2051	1.50729	1.39043	1.12891	1.6385	0.297005	0.383269	0.868626	1.70774	0.542859	0.489766	0.881732	1.53538	1.40044	1.07499	0.890761	1.2253	1
KY21.Chr1.2052	0.908885	0.944137	1.0124	1.18101	1.61433	1.9301	0.992234	0.675681	0.443228	0.424251	0.492525	0.719622	0.965216	1.32881	1.56894	1.9349	2
KY21.Chr1.2055	0.843874	0.891546	0.953963	1.30289	1.64601	1.57442	1.13185	0.937485	0.727303	0.779019	0.868445	0.992778	1.11415	1.30105	1.09318	1.14033	2
KY21.Chr1.2058	0.930015	0.992904	1.05013	1.46821	1.12275	1.11263	1.34639	1.2084	0.852252	0.850019	0.90059	1.04737	1.05431	1.14142	1.04523	1.13523	2
KY21.Chr1.206	0.659337	0.61208	0.699381	1.59186	0.991339	1.26341	2.06447	1.83064	0.955702	0.998568	0.994568	0.949848	0.950849	1.03352	1.06107	1.0831	3
KY21.Chr1.2060	0.898109	0.903653	0.900223	0.506816	1.55419	2.25404	1.63854	1.01988	0.299646	0.29451	0.553489	0.515724	0.874232	1.34742	1.56311	2.39189	3
KY21.Chr1.2063	0.505889	0.529245	0.541702	0.97285	0.888296	1.49658	2.22524	3.09204	1.00998	1.05674	0.990407	0.998834	1.01061	0.962848	0.962996	1.05419	3
KY21.Chr1.2065	0.781281	0.844412	1.5172	1.59986	1.36688	1.08014	0.885524	0.91357	0.969428	0.880922	0.926551	1.07289	1.06732	1.15456	0.995397	0.973647	2
KY21.Chr1.2069	0.963469	1.09156	1.0407	1.59498	1.45951	1.03544	0.950951	0.870361	0.942355	0.938918	0.983373	1.02109	1.07018	0.981528	1.03079	1.05634	2
KY21.Chr1.2070	1.44782	1.53537	1.54083	1.1622	0.562113	0.741906	0.8434	0.955637	0.507866	0.599054	0.846326	0.943296	1.07144	1.28196	1.40007	1.29576	1
KY21.Chr1.2071	0.798502	0.835306	0.819325	1.3645	2.50395	1.86521	0.553948	0.358978	0.875909	0.930471	0.875216	1.09905	1.0563	1.05381	1.08772	1.05253	2
KY21.Chr1.2079	1.43006	1.38461	1.35612	2.01698	0.86274	0.51585	0.451013	0.45057	0.977464	0.992873	0.965087	1.00424	1.00952	1.01195	1.01558	1.0588	1
KY21.Chr1.2080	1.36974	1.49454	1.49262	1.69769	1.03014	0.542688	0.338059	0.50596	0.6532	0.707763	0.654328	0.569869	0.628637	0.905156	0.560646	3.3199	2
KY21.Chr1.2081	1.54259	1.66087	1.35957	1.56123	1.00991	0.501123	0.41251	0.399781	1.02247	1.0301	0.93563	1.13716	1.07027	1.19476	0.875267	0.822074	1
KY21.Chr1.2084	1.57653	1.7195	2.14968	1.133	0.645135	0.30667	0.374317	0.39811	1.03984	1.0004	1.0741	1.0642	1.03487	1.07661	0.857457	0.921426	1
KY21.Chr1.209	1.00257	0.978395	1.19026	2.03001	0.882116	0.749981	1.25815	0.845449	0.943632	0.907152	0.91682	0.944919	1.06201	1.03194	1.05262	1.15327	2
KY21.Chr1.2094	0.148246	0.134685	0.131902	0.485457	2.17	2.64379	2.21693	2.71357	0.146969	0.120984	0.19307	0.206664	0.717905	1.70117	2.13792	2.51207	4
KY21.Chr1.2095	0.0392848	0.0355392	0.0438732	0.0842951	0.197937	4.24964	5.3866	1.49399	0.0961104	0.108889	0.111735	0.120781	0.101663	0.4773	2.07378	4.5527	4
KY21.Chr1.2096	0.424805	0.427085	0.33379	0.367132	2.55206	2.4494	2.27909	1.34343	0.0174307	0.0158722	0.0543395	0.0124969	0.876751	1.72033	2.86046	2.04837	4
KY21.Chr1.21	1.31626	1.40105	1.51589	0.821553	0.631788	0.993777	0.952529	1.44156	1.3862	1.26774	1.19693	0.995359	0.957136	0.97209	0.705272	0.629675	1
KY21.Chr1.2102	1.39122	1.51437	1.43709	1.21738	1.05524	0.790705	0.572117	0.721134	1.09846	0.978068	0.743659	1.24578	1.1405	0.919363	0.919399	1.01704	1
KY21.Chr1.2103	0.74648	0.751117	1.2291	1.714	1.13184	1.26044	1.3848	0.999326	0.735929	0.726009	0.842652	0.953323	1.11801	1.16521	1.19605	1.24251	2
KY21.Chr1.2106	1.01038	1.17696	0.791554	1.62097	1.08558	1.59132	0.721999	1.18946	0.157484	0.174339	0.155188	0.000954317	0.000369041	0.169072	3.03023	3.80565	2
KY21.Chr1.2107	1.38175	1.42402	1.11092	1.1695	1.17334	0.732644	0.736238	1.18273	0.541369	0.5616	0.617636	1.30667	1.4398	1.38538	1.01839	1.16117	2
KY21.Chr1.2108	0.113737	0.100121	0.096499	0.236077	0.551375	1.73801	4.25307	4.23555	0.745102	0.651157	0.719723	0.878479	0.911646	0.94221	1.28108	1.8047	5
KY21.Chr1.211	1.00308	0.964254	1.00418	0.943909	1.85171	1.75859	0.86996	0.855321	0.783773	0.373857	0.52178	0.652593	0.885377	1.41826	1.51718	1.72405	2
KY21.Chr1.2110	0.773035	0.799838	1.52854	1.84252	1.69102	0.660505	0.772991	0.722745	0.945602	0.97077	0.960299	1.16569	1.16162	1.07164	0.976402	0.806484	2
KY21.Chr1.2111	1.85331	1.71451	1.5512	1.25988	0.632214	0.44002	0.456363	0.528384	1.09248	1.04655	1.04104	0.891459	0.947591	1.00967	0.985575	1.02037	1
KY21.Chr1.2113	1.22695	1.20085	1.16757	1.96353	1.4718	0.447851	0.54511	0.563001	0.847184	0.878425	0.917088	0.876642	1.02266	0.997183	1.19103	1.25069	2
KY21.Chr1.2114	1.97117	1.94682	1.51238	0.828693	0.896876	0.275505	0.340978	0.639835	2.18301	2.49773	2.61274	0.162541	0.329299	0.232279	0.189569	0.00137654	1
KY21.Chr1.2115	1.60915	1.71035	1.30736	1.14847	0.869817	0.781091	0.69282	0.537061	1.1068	1.15919	1.06846	1.09681	1.05397	0.889357	0.759121	0.958032	1
KY21.Chr1.2116	1.315	1.3065	1.22896	1.33346	1.20852	0.777095	0.804853	0.867728	0.856574	0.891313	0.887943	1.26699	1.15782	1.09629	0.947002	0.960801	2
KY21.Chr1.2117	1.10901	1.02672	1.33519	2.01257	1.48669	0.643459	0.568134	0.425034	0.893968	1.08743	0.936703	0.934286	0.967368	1.07373	1.04584	1.10355	2
KY21.Chr1.2118	1.80976	1.75792	1.52267	0.531591	0.630621	0.750468	0.852876	0.939181	0.91827	0.886303	1.00789	0.980264	0.89937	1.02389	1.19743	1.08438	1
KY21.Chr1.2121	0.799855	0.821499	0.90904	1.24717	1.81415	1.64392	1.18605	0.910619	0.259774	0.290263	0.479372	0.650373	0.959889	1.51214	1.76151	1.92834	2
KY21.Chr1.2122	0.849279	0.992057	1.18718	0.460155	0.616923	1.62243	1.97012	2.13994	0.758024	0.884267	0.855439	0.714777	0.818149	1.10255	1.13651	1.71224	3
KY21.Chr1.2124	1.40339	1.39888	1.4083	1.84345	1.23774	0.501573	0.300637	0.31551	0.553243	0.532775	0.768041	1.1178	1.21912	1.36432	1.26322	1.15917	1
KY21.Chr1.2125	1.13905	1.34347	1.08523	1.75487	1.34869	0.712219	0.735764	0.618484	0.897482	0.664278	0.883776	1.20757	1.29648	1.09429	1.00723	0.964185	2
KY21.Chr1.2126	1.39071	1.48279	1.44302	2.20397	0.833178	0.355487	0.28196	0.323929	0.809534	0.834796	0.92081	1.21168	1.22462	1.01537	0.94923	1.07652	1
KY21.Chr1.2127	1.59413	1.72221	1.50915	1.01999	0.68214	0.645603	0.851124	0.646147	0.53327	0.594268	0.613471	1.33138	1.33573	1.21093	1.17245	1.21592	1
KY21.Chr1.2129	1.81769	1.72924	1.7851	0.866815	0.232858	0.474803	0.949018	0.774738	1.27766	1.27596	1.53136	1.11899	0.833041	0.647886	0.670461	0.752664	1
KY21.Chr1.2132	0.980097	1.03101	1.0066	1.84518	1.46668	0.987939	0.676162	0.937667	0.705985	0.808656	0.904741	1.00189	1.05899	1.21577	1.13217	1.18256	2
KY21.Chr1.2134	1.21674	1.26904	1.38055	1.40026	0.967838	0.680426	0.825466	1.13524	1.20907	1.18371	0.995445	1.24481	1.08312	1.0145	0.720627	0.675067	1
KY21.Chr1.2137	1.12977	1.19744	1.15742	1.01015	1.09274	0.87829	1.28297	1.4638	0.334681	0.338497	0.425634	0.613986	0.888303	1.25743	1.58576	2.40208	2
KY21.Chr1.2141	1.07338	1.02474	1.27862	1.93081	1.06435	0.591383	0.976275	0.88917	0.872299	0.892745	0.887416	1.03551	1.10764	1.12843	1.00182	1.10864	2
KY21.Chr1.215	0.0739742	0.0526577	0.0344063	0.318832	1.20392	3.70325	3.39672	2.3443	0.00509143	0.00546182	0.140781	0.00334486	0.411541	1.47551	2.68169	2.89114	4
KY21.Chr1.2166	0.983371	1.05949	1.01718	1.2563	1.4399	1.2858	1.13118	1.01733	0.765464	0.804431	0.887152	0.968608	1.08291	1.17123	1.11896	1.20487	2
KY21.Chr1.2167	0.0065704	0.00772447	0.00559722	0.0465991	0.266572	1.16446	3.45505	6.7509	5.1612	0.409652	0.0752517	0.0142354	0.0325998	0.104151	0.431397	1.60693	5
KY21.Chr1.2168	1.05774	1.09927	1.09446	1.37938	1.18469	0.973303	1.20156	1.12911	0.363808	0.295508	0.492714	0.729159	1.08924	1.42188	1.51011	1.97118	2
KY21.Chr1.2170	1.35623	1.30581	1.32347	1.67146	0.952004	0.62833	0.770095	0.684787	0.805133	0.714869	0.893646	0.821165	1.00683	1.05658	1.22452	1.42942	2
KY21.Chr1.2171	1.99104	2.13963	1.36467	1.02748	0.868675	0.430242	0.234072	0.241518	3.22835	3.12315	0.432284	0.269761	0.50168	0.388771	0.230573	0.124646	1
KY21.Chr1.2172	1.39243	1.24742	1.42782	1.80864	1.19973	0.61098	0.392101	0.427008	1.12006	1.16211	1.24727	1.29102	1.28049	0.858788	0.591265	0.579599	1
KY21.Chr1.2174	0.00941518	0.00831449	0.0096771	0.455377	4.58491	2.04562	2.07504	0.872288	0.0336213	0.0491003	0.0619053	0.049854	0.908633	1.72543	2.43996	2.39987	4
KY21.Chr1.2187	0.00700683	0.00629979	0.00658321	0.00789631	0.103157	1.10397	4.20397	6.31639	0.0403478	0.0106829	0.0568212	0.0527782	0.0311288	0.0831115	1.92323	5.41087	5
KY21.Chr1.2189	0.00902664	0.00472398	0.00567238	0.00684101	0.0109863	0.310297	3.08851	8.40317	0.00193124	0.00223407	0.00191917	0.00216538	0.00167768	0.0484185	0.516567	7.20312	5
KY21.Chr1.2190	0.0214274	0.0212026	0.014397	0.0296846	0.266453	1.41304	3.31317	6.6128	0.352591	0.329748	0.285694	0.137844	0.13833	0.533397	2.15836	3.73363	5
KY21.Chr1.2192	1.85529	1.78863	1.64614	1.21361	0.488739	0.4705	0.549965	0.399459	1.29085	1.2497	1.44809	1.02748	0.923301	0.896553	0.695907	0.576929	1
KY21.Chr1.2193	1.09931	1.18711	1.2073	2.40574	0.966086	0.389085	0.507223	0.827207	0.972758	0.958361	0.978884	1.03737	1.00087	0.998319	1.03866	1.04543	1
KY21.Chr1.2195	1.05219	1.01627	1.07331	2.47899	1.62476	0.557266	0.341588	0.372167	0.883938	0.87068	0.935898	1.54337	1.53549	1.14311	0.629296	0.590064	2
KY21.Chr1.2196	1.51692	1.44663	1.43273	1.5822	0.918842	0.630853	0.502422	0.512985	1.00921	0.999981	0.99107	1.11925	1.11271	1.09356	0.859036	0.889939	1
KY21.Chr1.2198	1.33918	1.27538	1.19088	1.87949	1.03903	0.511874	0.726526	0.698473	0.839113	0.824995	0.937444	1.03708	1.03002	1.04097	1.1608	1.129	2
KY21.Chr1.22	1.69078	1.52357	1.02886	1.51243	1.20001	0.636747	0.546839	0.440852	1.09561	1.12508	1.07133	1.10636	1.20269	0.981671	0.874632	0.621065	1
KY21.Chr1.2206	1.36458	1.24935	1.40944	1.71026	0.922233	0.564554	0.761679	0.679186	1.18823	1.11673	1.11692	0.895341	0.875233	0.859936	0.977499	1.00531	1
KY21.Chr1.2207	1.17824	1.24243	1.25089	1.4241	1.30682	0.827581	0.776643	0.84571	0.768666	1.40129	0.922564	1.08682	1.07996	1.09864	0.93464	0.827127	2
KY21.Chr1.2208	1.24204	1.48146	0.833326	1.58786	0.947028	1.01396	0.855323	1.00418	0.998212	1.0593	0.985166	1.46599	1.02252	0.993353	0.82609	0.770333	2
KY21.Chr1.2209	0.00480454	0.00549186	0.00537776	0.026546	0.0779257	1.33442	5.61104	4.6414	0.160673	0.213218	0.0928418	0.0783292	0.219865	0.142885	0.928588	5.93208	5
KY21.Chr1.2212	0.519123	0.529469	0.50954	3.35302	2.18071	0.777144	0.442183	0.402563	0.910582	0.861062	0.781873	1.65944	1.59118	1.14459	0.542811	0.661681	2
KY21.Chr1.2214	1.56681	1.75761	1.45274	1.97042	0.392465	0.459443	0.481768	0.257344	0.60663	0.73456	0.942198	1.30806	1.11366	1.01255	1.22087	1.06897	1
KY21.Chr1.2219	1.93585	2.20457	0.911455	0.76942	1.04733	0.642019	0.446191	0.643857	1.04952	1.05193	1.00992	0.970424	0.951745	0.979453	1.03682	0.985775	1
KY21.Chr1.2220	1.40192	1.41366	1.58086	1.53974	0.75473	0.299213	0.827725	0.790663	1.0236	0.976032	1.07235	1.13182	1.04771	1.03695	0.933163	0.838636	1
KY21.Chr1.2223	0.793712	0.864758	1.03749	3.31404	1.23287	0.42977	0.351484	0.438357	0.990803	0.97436	1.02892	1.11274	1.08168	1.0552	0.900763	0.918234	2
KY21.Chr1.2232	1.99863	1.93703	1.15463	0.625069	0.451209	0.657514	0.969668	1.03289	1.00275	1.00735	0.984858	1.06402	1.02557	1.00478	0.963626	0.997327	1
KY21.Chr1.2234	1.50615	1.58176	1.61099	1.14467	0.893208	0.668614	0.571086	0.627856	0.667845	0.778271	1.10257	1.32323	1.27663	0.924755	0.973526	0.990716	1
KY21.Chr1.2239	0.856528	0.925852	0.919286	0.69393	1.51465	2.12499	1.37727	1.19318	0.768767	0.759324	0.842053	1.08092	1.01683	1.14605	1.15431	1.23634	3
KY21.Chr1.2242	1.78857	1.84883	1.23601	1.12009	0.981116	0.639036	0.559736	0.345878	1.7468	1.14414	1.19445	1.20427	0.985184	0.646635	0.689102	0.480221	1
KY21.Chr1.2244	1.1771	1.25129	1.33139	1.66859	0.932214	0.69852	1.02116	0.723472	0.99793	1.06328	0.985806	1.02006	1.05331	1.0038	0.960617	0.968138	2
KY21.Chr1.2245	1.25351	1.37913	1.42433	1.45068	1.23956	0.746846	0.523225	0.650814	0.989941	1.07892	0.950444	1.15744	1.11121	1.09402	0.87586	0.83032	1
KY21.Chr1.2246	1.3589	1.41219	1.46444	1.72384	0.758322	0.590192	0.711781	0.580844	1.17406	1.162	1.20502	1.20733	1.07753	0.972849	0.707095	0.612679	1
KY21.Chr1.225	1.35313	1.61412	1.25726	0.799184	1.01664	1.14183	0.879687	0.909734	1.12982	0.980298	1.08351	0.831922	0.908721	0.958897	0.989956	1.13133	2
KY21.Chr1.2250	1.37422	1.45403	1.34846	2.51102	0.622703	0.415917	0.27989	0.301681	0.876258	1.02165	0.922149	1.16658	1.07429	1.20581	0.856036	0.970875	1
KY21.Chr1.2253	0.856706	1.0525	0.914097	1.33199	1.55984	1.63158	0.942279	0.94652	0.690753	0.767999	0.868477	0.878502	0.944651	1.15209	1.28496	1.38039	2
KY21.Chr1.2254	1.56628	1.58948	1.27274	1.2465	0.752659	0.763757	0.972747	0.576453	0.802494	0.827127	0.930975	0.99641	1.04049	1.09595	1.13028	1.17956	1
KY21.Chr1.2255	0.984305	1.21563	0.98734	2.02971	1.15401	0.746208	0.808068	0.935576	0.833222	0.765238	0.823262	1.06652	1.00982	1.06158	1.21264	1.21694	2
KY21.Chr1.2256	0.628567	0.858578	0.922609	0.885753	1.87721	1.81531	1.22456	1.33259	1.21958	1.36047	1.28849	0.976856	0.945734	0.935941	0.677982	0.718092	3
KY21.Chr1.2257	1.83244	1.97533	1.20424	0.862857	0.620844	0.751752	0.815547	0.627003	0.714274	0.851937	1.01957	0.941193	0.702355	0.809713	1.4399	1.46517	1
KY21.Chr1.2258	1.84341	1.61741	1.49487	1.50325	0.41656	0.355394	0.728947	0.506698	0.906481	0.828427	0.842427	1.13804	0.950785	1.05479	1.20769	1.0788	1
KY21.Chr1.226	2.02685	2.35697	1.56025	1.27317	0.287056	0.19054	0.158039	0.289256	1.05437	1.06793	1.02916	0.988218	0.994746	0.928839	0.993557	0.983803	1
KY21.Chr1.2261	1.50993	1.66566	1.5873	1.16692	0.969754	0.580665	0.548716	0.50955	0.877666	0.927268	0.946767	1.02528	1.0978	1.16149	0.913979	1.10231	1
KY21.Chr1.2262	1.28086	1.23162	1.28433	1.86434	1.47863	0.496144	0.419581	0.473633	0.624186	0.588603	0.766407	0.998483	1.18205	1.27136	1.26188	1.27171	2
KY21.Chr1.2263	1.01845	1.02131	0.853979	1.58819	1.33708	1.32093	1.05077	0.964124	1.00139	1.05807	0.942035	0.980483	1.01098	0.96164	1.01885	1.06378	2
KY21.Chr1.2264	1.75891	1.70014	1.30328	1.84583	0.507374	0.396088	0.394045	0.476397	0.846992	0.925512	0.949531	1.09299	1.1156	1.03991	1.06091	0.999912	1
KY21.Chr1.2266	0.238632	0.237543	0.264879	0.724587	1.92233	2.97122	2.74929	1.30582	0.191048	0.128539	0.11179	0.18537	0.35924	0.898438	2.36672	3.40476	4
KY21.Chr1.227	1.52435	1.49688	1.74943	1.18688	0.830409	0.643772	0.535285	0.59633	0.847499	0.855885	0.790677	1.25548	1.28656	1.12276	0.903154	1.00141	1
KY21.Chr1.228	2.21604	2.20287	1.65606	1.20273	0.349121	0.132087	0.124298	0.205737	1.19996	1.02975	1.00849	1.02856	0.971563	0.928797	0.967644	0.908214	1
KY21.Chr1.229	1.94003	2.01605	1.70006	1.40974	0.465741	0.259458	0.155913	0.204485	1.08192	1.07962	1.02215	1.00499	0.984968	0.937288	0.980369	0.955326	1
KY21.Chr1.23	1.46237	1.59261	1.2155	1.15893	0.823808	1.04183	0.877479	0.667105	0.636711	0.669664	0.751163	0.95949	1.05833	1.31534	1.29226	1.29042	2
KY21.Chr1.233	1.57639	1.54062	1.55135	1.35611	1.16324	0.659122	0.369695	0.216887	0.605843	1.47774	1.56087	1.64158	1.3008	0.77648	0.441859	0.426203	1
KY21.Chr1.235	0.886262	0.859814	0.969489	1.50162	1.31016	1.32237	1.43865	0.990197	0.902546	0.911667	0.878323	0.906344	0.982884	0.970994	1.15904	1.27947	2
KY21.Chr1.237	2.07439	2.0615	1.86754	0.730209	0.365702	0.571277	0.35021	0.306337	1.06027	0.933668	1.22091	0.798355	0.845379	0.951142	0.987713	1.20821	1
KY21.Chr1.238	1.71022	1.74958	1.31266	0.576504	0.555531	1.11296	0.834742	1.10993	0.7672	0.776963	0.765562	1.2588	1.16369	1.17955	1.0854	1.03919	1
KY21.Chr1.239	2.0057	2.0478	1.62517	0.688921	0.385773	0.585227	0.537366	0.63481	0.831151	0.882322	0.940403	0.823925	0.939344	1.02398	1.22464	1.3091	1
KY21.Chr1.240	2.16539	2.02688	1.39366	1.22196	0.4917	0.417786	0.196134	0.37025	0.860884	1.18479	1.24358	1.04215	0.786624	0.87635	1.10957	0.945825	1
KY21.Chr1.242	1.3234	1.29877	0.620282	0.489497	0.834415	1.61101	1.65309	1.85199	0.696044	0.655979	0.871193	0.624333	0.854083	1.02661	1.44404	1.72116	3
KY21.Chr1.245	1.44399	1.54479	1.44796	1.32186	1.22097	0.671767	0.491687	0.405287	0.676798	0.69717	0.698446	1.31671	1.24631	1.34652	0.984438	1.09044	1
KY21.Chr1.247	0.472653	0.542911	0.970251	1.18514	1.5023	1.75496	1.82312	1.46601	0.338859	0.31231	0.609412	1.07404	1.00395	1.50845	1.35815	1.73948	3
KY21.Chr1.248	1.48536	1.39127	1.64824	1.04101	0.75048	0.745028	1.0153	0.698317	0.972023	0.92169	0.988886	0.999764	1.00646	1.00945	1.02915	1.09574	1
KY21.Chr1.249	1.45962	1.47462	1.55728	1.34044	0.867462	0.524485	0.591636	0.810112	0.688951	0.636587	0.842663	1.06715	1.22039	1.20521	1.07121	1.26563	1
KY21.Chr1.250	1.61907	1.55825	1.52744	0.88867	0.42933	0.612996	0.977034	1.26597	1.07802	1.08325	1.05247	1.0598	1.04705	0.969218	0.870971	0.908367	1
KY21.Chr1.256	1.18996	1.32631	1.36542	1.02199	1.30286	1.143	0.821006	0.763039	1.04081	1.02001	0.986468	0.854946	0.882377	0.847787	1.12335	1.24118	2
KY21.Chr1.257	0.924827	0.96573	1.30862	1.24856	1.24238	1.03802	1.06537	1.38981	0.879463	0.89	0.86716	0.940201	0.988391	1.0159	1.19653	1.21334	2
KY21.Chr1.258	0.717465	0.726768	0.719622	0.208095	1.41117	2.06923	2.55159	1.72381	0.00822051	0.00809532	0.549834	0.127097	0.643008	1.91934	2.23467	2.23051	4
KY21.Chr1.259	0.698792	0.759076	0.782688	0.790679	1.58322	2.02577	1.58209	1.54721	1.2776	1.20212	0.989668	0.580776	0.666709	0.700533	1.21094	1.34224	3
KY21.Chr1.26	0.00845611	0.000973294	0.00383345	0.00695289	0.845574	2.56189	4.64233	3.39406	1.38196	1.46622	1.28897	1.04275	0.886612	0.700405	0.712655	0.642948	3
KY21.Chr1.262	0.768913	0.813977	0.774096	0.692263	1.71894	2.31668	1.40078	1.22851	0.357123	0.34552	0.513868	0.638065	1.12471	2.30292	1.41563	1.25615	3
KY21.Chr1.27	2.91796	2.6512	1.26381	0.615739	0.335767	0.0787313	0.0425118	0.122452	2.04114	1.93871	1.8719	1.1771	0.666652	0.32158	0.161544	0.0701439	1
KY21.Chr1.271	1.49146	1.55225	1.82155	1.56454	0.678848	0.367101	0.380424	0.529461	0.238949	0.135224	0.797386	1.15913	1.65945	1.37785	1.21797	1.34068	1
KY21.Chr1.272	1.33153	1.29696	1.20985	1.12128	0.855286	0.620127	1.03063	1.60474	1.18372	1.1236	1.06401	0.921035	0.904471	0.95728	0.969158	0.924164	2
KY21.Chr1.274	1.76397	1.72914	0.922612	0.663463	0.625742	0.949771	1.06786	1.36891	0.75542	0.901438	0.858731	1.19531	1.22088	1.22875	0.903166	1.0097	1
KY21.Chr1.275	0.0372314	0.0338309	0.0299935	0.454467	4.89106	0.768258	2.42725	1.2921	0.0310578	0.0250723	0.0583948	0.196843	1.63821	2.05351	1.87863	1.88612	3
KY21.Chr1.276	0.0080593	0.00786594	0.012998	0.0619597	3.74418	3.59164	0.480027	2.65247	0.034406	0.00567564	0.00491904	0.00386762	0.338089	2.63448	2.12044	2.63963	4
KY21.Chr1.280	0.68795	0.587216	0.602845	1.28079	0.920389	1.61275	1.45416	2.80948	1.14425	1.0826	1.05455	0.959553	0.938536	1.02144	0.912682	0.944427	3
KY21.Chr1.281	1.17594	1.00437	0.724333	1.62528	1.20468	1.38509	1.18181	0.876175	0.00112941	0.071865	0.26654	1.42168	1.58855	1.24945	1.61532	1.67177	2
KY21.Chr1.283	2.36214	2.10082	1.7547	1.07154	0.373973	0.152049	0.122177	0.132017	1.44444	1.27838	1.38598	0.521731	0.568851	0.619238	1.07371	1.09622	1
KY21.Chr1.284	1.06555	1.07654	0.881299	1.19498	1.1683	1.09104	1.21734	1.64496	0.448426	0.526539	0.578094	0.583919	0.855488	1.06457	1.61101	2.18346	2
KY21.Chr1.288	1.40008	1.31406	1.14146	1.06699	0.815529	0.663775	1.25629	1.4396	1.12971	1.18797	1.05358	1.07621	1.02294	0.977994	0.786166	0.863083	2
KY21.Chr1.289	1.76895	1.86586	1.65038	1.37982	0.558112	0.395615	0.31863	0.379303	1.19374	1.2277	1.14243	0.900259	0.846706	0.870454	0.952839	0.921981	1
KY21.Chr1.290	0.0259405	0.0207588	0.0278211	0.0202354	4.22734	5.27954	0.422547	0.335735	0.0976977	0.101183	0.15491	0.146467	0.484615	2.19589	2.28094	2.29163	4
KY21.Chr1.294	1.12983	1.21147	1.36141	0.748335	0.336209	1.19471	1.46898	2.01486	0.509821	1.16545	0.676886	0.77823	0.652863	0.867956	1.41758	1.90814	3
KY21.Chr1.295	1.2804	1.27407	0.984608	0.621958	0.393712	0.995871	2.07742	1.96819	1.0093	1.29889	0.972806	1.13797	0.906619	0.92344	0.961576	0.885148	3
KY21.Chr1.298	1.1382	1.16729	1.07087	1.24137	1.15657	0.96972	1.13941	1.25454	0.969203	1.03389	1.02015	1.02819	0.997418	0.974762	1.0066	1.01253	2
KY21.Chr1.299	1.03803	1.02529	1.03419	0.9523	1.46867	2.24333	1.02105	0.513622	1.27092	1.14715	0.9808	0.637759	0.78176	0.923928	1.12556	1.12874	2
KY21.Chr1.301	0.0972813	0.0971552	0.0947874	0.580749	2.59599	3.20692	2.04843	1.79075	0.102977	0.125212	0.125812	0.0924685	0.611958	1.87277	2.23279	2.56372	4
KY21.Chr1.302	1.72095	1.67257	1.4564	1.47585	0.542503	0.201468	0.657557	0.770244	0.697948	0.694612	0.959843	1.37839	1.41352	1.4262	0.856799	0.657565	1
KY21.Chr1.306	1.73611	1.83621	1.52805	1.90269	0.541429	0.222698	0.102009	0.30312	0.670429	0.729407	1.11564	1.03246	1.1166	1.12937	1.08835	1.11958	1
KY21.Chr1.307	1.87688	1.93721	1.59999	1.01919	0.359924	0.347935	0.495256	0.859775	1.17159	1.08931	1.03622	0.972836	1.03056	1.09553	0.840009	0.838041	1
KY21.Chr1.308	1.25312	1.22685	1.303	1.37676	1.39522	0.875861	0.649929	0.709862	1.16009	1.18581	1.35287	1.07495	0.944928	0.876103	0.785957	0.710995	1
KY21.Chr1.309	1.51437	1.75205	1.64335	1.41928	0.779564	0.393906	0.387242	0.519265	0.99889	0.861563	0.898546	1.08878	0.94469	1.09463	1.05828	1.08338	1
KY21.Chr1.313	1.04074	0.95919	1.0194	0.98237	1.24038	1.66868	1.06772	1.43111	0.805024	0.700686	0.816219	1.69478	1.66701	1.61463	0.391135	0.502178	2
KY21.Chr1.317	0.692785	0.720011	0.761178	1.01891	1.40112	1.87642	1.6036	1.68086	0.851709	0.932821	0.821587	1.04156	1.10005	1.03831	1.12297	1.10896	3
KY21.Chr1.318	0.590532	0.705904	0.72337	0.993559	2.30028	2.31732	0.893505	1.03169	0.954989	1.01222	0.977755	0.869664	0.929709	1.07052	1.04488	1.16548	2
KY21.Chr1.322	0.0098057	0.00886344	0.0184586	1.4001	2.77181	2.13072	2.96102	0.868336	0.00212567	0.00244841	0.00088849	0.433491	1.50938	2.3865	1.84088	1.65052	4
KY21.Chr1.326	0.0699605	0.0758632	0.0853888	0.13223	0.557211	2.64438	5.4446	2.34819	0.225789	0.275983	0.219805	0.181489	0.241809	0.790373	1.99758	3.77403	4
KY21.Chr1.329	2.27525	2.10105	1.54567	0.64664	0.182205	0.14339	0.414101	1.18773	1.02494	1.03571	0.966758	1.38673	1.04269	0.971719	0.831552	0.845293	1
KY21.Chr1.330	1.16153	1.085	1.26521	1.15042	1.11395	0.525053	0.664812	2.17805	1.16213	1.12762	1.09448	0.901624	0.834547	0.930545	0.876395	1.12943	2
KY21.Chr1.332	1.75007	1.5235	1.49676	1.23685	0.712021	0.639381	0.710306	0.518298	1.03434	1.01246	1.34093	0.965869	0.989006	1.02648	0.972715	0.700857	1
KY21.Chr1.336	1.3956	1.68176	1.36546	1.00959	0.189274	2.60943	0.569162	0.190745	0.153921	0.190992	0.253504	1.79723	1.38421	1.69337	1.42077	1.11692	2
KY21.Chr1.347	1.28084	1.28931	1.63928	1.27891	1.3443	0.859166	0.570589	0.36431	0.535689	2.71459	1.15843	0.520637	0.647661	0.882893	0.872584	0.907293	1
KY21.Chr1.349	2.08915	1.97099	1.2085	0.832775	0.593895	0.53933	0.712972	0.645583	0.290329	0.573691	1.38433	0.98114	1.05364	1.08437	1.38722	1.18118	1
KY21.Chr1.35	1.13154	1.1776	1.22002	1.24783	1.44293	1.01792	0.901319	0.820456	0.379829	0.409228	0.559179	0.822408	1.08974	1.32516	1.48775	1.82247	2
KY21.Chr1.350	1.19324	1.25358	1.13107	2.13361	1.25538	0.477296	0.466733	0.676668	1.23958	1.24788	1.11109	1.07643	1.05667	0.909329	0.749074	0.714577	1
KY21.Chr1.351	0.955472	0.970029	1.07001	1.13161	1.46355	1.56527	1.00391	1.11313	0.917419	0.881817	0.960024	1.05179	1.0908	1.06927	1.0212	1.03576	2
KY21.Chr1.353	1.23679	1.16705	1.29726	2.04384	1.08446	0.782152	0.575909	0.422665	0.836145	0.760318	0.780353	0.937228	1.04512	1.1574	1.20288	1.26233	2
KY21.Chr1.354	1.64267	1.63719	1.78815	1.61531	0.677282	0.279411	0.318005	0.30645	1.37188	1.35141	0.917601	0.881711	0.894858	0.71024	0.981934	0.942393	1
KY21.Chr1.357	1.56948	1.6707	1.45341	0.943014	0.723877	0.872902	0.695475	0.835628	0.664776	0.694427	0.789545	1.29472	1.08395	1.29756	1.08856	1.1264	1
KY21.Chr1.358	1.17938	1.24097	1.60882	1.32598	1.15982	1.07308	0.607671	0.556698	1.55838	1.49465	1.57388	1.46301	0.975564	0.562936	0.337784	0.24496	1
KY21.Chr1.359	1.34788	1.38267	1.58592	1.26087	1.14315	0.738266	0.674734	0.518098	0.976381	0.972103	1.05601	1.01982	0.993673	1.01704	0.970169	1.03613	1
KY21.Chr1.36	1.93854	2.00998	2.4065	1.23712	0.151673	0.064236	0.0746995	0.078395	0.911673	0.917726	0.912271	0.806659	0.774222	0.859548	1.35796	1.40979	1
KY21.Chr1.365	1.35812	1.31804	1.43045	1.80036	1.18912	0.492411	0.391801	0.515761	0.995591	0.979985	1.02687	1.01443	0.98832	0.995927	0.975785	1.06234	1
KY21.Chr1.37	1.23848	1.16606	1.78247	1.96648	0.643137	0.420438	0.656407	0.659145	0.621613	0.424887	0.600553	0.876143	1.17938	1.21686	1.4216	1.56059	2
KY21.Chr1.382	0.765195	0.566981	0.65648	1.55385	2.25727	1.41817	1.08126	1.02586	0.667833	0.479318	0.710466	1.48564	1.02936	1.06174	1.10373	1.47274	2
KY21.Chr1.384	0.616992	0.601924	0.554687	0.59006	1.79349	2.49315	2.30626	1.05647	0.00100284	0.138759	0.830488	0.453594	1.2024	1.94063	1.83088	1.42453	3
KY21.Chr1.391	1.31885	1.34963	1.44138	1.20474	1.22761	1.04176	0.507115	0.670671	0.390248	0.535183	1.12925	1.58867	1.64581	1.09787	0.847273	0.824619	2
KY21.Chr1.394	1.83051	1.80335	1.92164	1.15026	0.573732	0.269404	0.331103	0.397859	0.26772	0.679084	0.909533	0.943849	1.12323	1.2661	1.46667	1.29149	1
KY21.Chr1.395	2.57318	2.37133	1.13945	0.267275	0.283183	0.289102	0.431525	1.23138	1.3063	1.24992	1.57411	0.706029	0.852771	0.751137	0.652538	0.974086	1
KY21.Chr1.397	0.758141	0.825373	0.796516	1.40347	1.38916	1.54885	1.3151	1.44111	1.10213	1.1635	1.11997	1.32836	1.14334	1.05754	0.695291	0.529826	3
KY21.Chr1.398	1.34184	1.3323	1.36806	1.43264	1.12127	0.841217	0.66007	0.624337	0.94528	0.810429	0.917758	0.822208	1.06712	1.10453	1.12181	1.19233	2
KY21.Chr1.4	1.58043	1.57611	1.3304	1.62315	0.941913	0.714672	0.357231	0.353707	0.768856	0.759645	1.0608	1.19595	1.26437	1.19993	0.984934	0.806418	1
KY21.Chr1.402	1.02098	1.00386	1.08083	0.872997	0.608259	0.895772	0.504307	3.67777	0.831354	0.904991	1.04807	1.42555	1.08012	0.982052	0.693421	1.14464	3
KY21.Chr1.407	1.4095	1.41986	1.4459	1.17083	1.28124	0.725523	0.540764	0.688673	0.812446	0.698224	0.775815	0.795713	0.812987	1.05246	1.40538	1.57316	2
KY21.Chr1.409	1.40153	1.49174	1.29367	1.60473	1.1325	0.557133	0.603769	0.485346	0.782972	0.775206	0.90712	0.985289	1.11794	1.12879	1.12265	1.17695	1
KY21.Chr1.415	1.18212	1.20963	1.04438	1.37928	1.48799	0.926248	0.764546	0.947164	0.961599	0.981049	0.93469	1.08926	0.960479	0.971891	1.04855	1.08945	2
KY21.Chr1.416	0.614538	0.703978	0.516776	0.833579	1.01343	1.54933	1.73101	3.20147	0.850771	0.930122	0.948236	0.930761	0.836741	0.929119	1.02952	1.55751	3
KY21.Chr1.419	1.40823	1.60167	0.883428	0.710649	1.1992	1.03661	1.10589	1.18974	0.558212	0.608735	0.603988	0.843767	0.765286	1.09915	1.74064	1.66128	2
KY21.Chr1.425	0.00548506	0.0148101	0.0131637	0.0323128	0.547449	4.403	4.16042	2.34265	0.0366097	0.0429331	0.0591002	0.0507823	0.108615	0.816579	2.8014	3.64468	4
KY21.Chr1.427	0.828863	0.861194	0.887924	0.68909	0.900714	2.07445	2.23293	1.37858	0.797913	0.760894	0.797487	0.841656	0.933117	1.0994	1.20509	1.53226	3
KY21.Chr1.430	0.885465	1.0411	0.929233	1.20009	1.51548	1.63731	0.918427	1.17265	0.818047	0.68473	0.719234	0.733456	0.980795	1.28182	1.36366	1.35624	2
KY21.Chr1.431	1.25967	1.20694	1.4988	1.88606	1.2856	0.538668	0.426978	0.383735	0.525302	0.583319	0.770249	1.23992	1.52148	1.44851	1.06417	0.873257	1
KY21.Chr1.434	1.51661	1.51337	1.11608	0.780041	0.851775	0.976174	1.13144	1.19478	0.62071	0.526712	0.589044	0.621563	0.78753	0.942146	1.78265	1.95435	2
KY21.Chr1.435	0.302584	0.459761	0.592078	0.703639	0.947558	1.96161	2.81326	2.6658	2.03377	1.99969	1.5467	0.96608	0.825263	0.472711	0.224535	0.164133	3
KY21.Chr1.442	0.0844215	0.130109	0.0068136	0.0373751	0.628678	4.16514	3.89752	2.45793	1.68971	1.02631	1.65972	6.92536e-06	0.287466	0.390364	1.06596	1.76028	4
KY21.Chr1.449	1.16916	1.21246	1.31904	1.22914	1.16391	1.23169	0.84025	0.803654	0.737997	0.763609	0.85677	1.08804	1.17951	1.19492	1.0799	1.11615	2
KY21.Chr1.45	1.45366	1.43637	1.49239	1.57177	0.814052	0.456306	0.659993	0.701895	0.84591	0.859504	0.90588	1.13318	1.14968	1.21836	1.01937	0.913888	1
KY21.Chr1.450	1.40987	1.47308	1.1483	0.719764	0.900481	1.30452	1.11612	1.07133	0.705355	0.746571	0.931609	0.953646	1.04865	1.14532	1.17598	1.2782	2
KY21.Chr1.453	1.56219	1.63043	1.48394	1.22039	1.09531	0.686972	0.415419	0.426108	0.403092	0.402241	0.731751	1.17342	1.47966	1.38159	1.22676	1.16903	1
KY21.Chr1.454	1.50464	1.51398	1.48035	1.59559	1.102	0.509546	0.290273	0.433209	0.843537	0.803856	1.05639	1.12493	1.14145	1.05249	0.949128	1.06139	1
KY21.Chr1.455	1.69071	1.7225	1.33053	0.921931	0.824938	0.842611	0.730214	0.658218	1.03924	1.04599	0.995959	0.917066	0.913779	0.892046	1.06092	1.15392	1
KY21.Chr1.456	1.28061	1.25582	1.23527	1.75857	1.29044	0.597311	0.492668	0.745436	1.00951	1.00094	0.969648	1.12227	1.09312	1.11423	0.878232	0.886756	1
KY21.Chr1.457	1.40053	1.3349	1.31208	1.36926	1.21378	0.717841	0.702289	0.672894	0.85696	0.823361	0.856325	0.952478	1.00539	1.05431	1.21303	1.2219	2
KY21.Chr1.458	1.92296	1.99332	1.62759	1.5092	0.474988	0.195404	0.209846	0.225566	0.97471	0.955422	1.01232	1.03824	1.08759	0.965917	0.981765	1.01764	1
KY21.Chr1.459	0.721417	0.706671	0.550433	0.497847	1.38708	2.25054	2.38976	1.59187	0.00269095	0.00304637	0.0277738	0.169726	1.36132	1.69302	2.28187	2.14595	4
KY21.Chr1.46	1.35736	1.23625	1.24573	1.23491	1.22975	0.818489	0.958337	0.802571	1.08281	1.04659	1.08085	1.13754	1.04767	1.16901	0.905393	0.615285	2
KY21.Chr1.462	0.00980552	0.0169429	0.0146932	0.0481502	0.391079	3.64656	3.87519	3.58245	1.29273	1.39076	1.33065	0.754219	0.82906	0.728171	0.848178	0.891094	3
KY21.Chr1.467	1.15127	1.27894	1.17954	1.10936	1.32991	1.15885	1.0169	0.796464	0.974642	1.06843	0.986379	1.14684	1.03455	0.910609	0.980399	0.956799	2
KY21.Chr1.468	1.47684	1.57509	1.39741	1.80328	1.04951	0.451531	0.318513	0.301146	0.949979	1.01792	0.98946	0.989284	0.986321	0.971816	1.12939	0.986034	1
KY21.Chr1.47	0.967272	1.00331	1.07287	1.11103	1.20323	1.35534	1.26686	1.36289	1.05803	1.04374	1.07432	0.94146	0.934438	0.949785	1.01362	1.01679	2
KY21.Chr1.473	0.249664	0.397061	0.329721	3.19563	2.89341	1.0923	0.3517	0.339838	0.209498	0.206032	0.269712	1.87391	2.01754	1.73509	0.848627	0.926743	2
KY21.Chr1.475	0.543368	0.347585	0.356971	1.86027	2.53188	0.453954	0.330499	3.08809	1.73144	1.78565	1.55057	0.768629	0.610828	0.530081	0.736372	0.410367	3
KY21.Chr1.477	2.01636	1.9532	1.49743	1.09906	0.689209	0.411873	0.325702	0.335439	0.571332	0.563054	0.647362	1.13083	1.3377	1.34651	1.17853	1.21475	1
KY21.Chr1.479	1.69538	1.65948	1.50005	1.39275	0.698979	0.391614	0.49806	0.645967	0.892596	0.778222	1.09684	1.12466	1.06478	1.08804	0.959675	1.02765	1
KY21.Chr1.480	1.30146	1.31226	1.65346	1.37091	0.766839	0.37175	0.674581	1.30193	1.04013	1.05501	1.00883	1.08415	1.01543	0.911983	0.965138	0.971074	1
KY21.Chr1.482	1.37133	1.46413	1.57264	0.67179	0.865541	0.942797	1.07041	1.0172	0.382345	0.394215	0.577007	0.472502	0.8146	1.29281	1.59617	2.31167	2
KY21.Chr1.484	0.755568	0.667041	0.988087	1.21005	1.36647	1.5747	1.47311	1.51624	0.799746	0.825922	0.745173	0.931561	1.04467	1.13487	1.15426	1.35846	3
KY21.Chr1.487	0.45023	0.483253	0.399945	0.935801	5.4345	0.874887	0.189341	0.171451	1.04521	1.04284	1.02967	0.842993	0.906809	1.01443	0.999531	1.14652	2
KY21.Chr1.488	1.35658	1.46295	1.43545	0.942766	0.815652	0.751566	1.18092	0.996762	0.430626	0.550781	1.38744	1.13893	0.983849	1.04018	1.1136	1.33745	2
KY21.Chr1.494	0.00725538	0.00694064	0.00759685	0.0275899	0.0289438	0.0295163	0.642013	11.1557	0.00265149	0.00294036	0.0456497	0.00268396	0.0463954	0.0796625	0.786531	6.77943	5
KY21.Chr1.499	1.20041	1.2808	1.2091	1.40644	1.27459	0.945064	0.853671	0.689797	0.941498	0.834947	0.805445	0.935764	1.05656	1.09358	1.02811	1.31281	2
KY21.Chr1.5	1.58489	1.66151	1.32619	1.61218	0.850535	0.527057	0.454371	0.454682	0.999343	0.877305	0.992896	0.980276	1.00114	0.958125	1.12143	1.06818	1
KY21.Chr1.502	1.90309	1.94727	1.44713	0.944112	0.673646	0.400497	0.554277	0.621114	1.15422	1.16979	1.14491	1.11886	1.00287	0.939471	0.814857	0.748984	1
KY21.Chr1.503	1.76676	1.73446	1.19545	1.48213	0.924704	0.703687	0.311737	0.337641	1.48534	1.07228	1.00975	0.765758	0.839945	0.762784	0.95592	1.11586	1
KY21.Chr1.504	1.28776	1.46485	1.81099	1.84668	0.675763	0.390962	0.456558	0.462081	0.878314	0.796034	0.893304	1.14893	1.14981	1.2116	1.03061	0.927851	1
KY21.Chr1.505	1.28653	1.21047	1.29244	2.04204	1.17496	0.437186	0.505789	0.596028	0.783454	0.751793	0.837362	0.844602	0.989647	1.14483	1.31837	1.28546	2
KY21.Chr1.506	1.25405	1.36155	1.41628	2.29969	1.04528	0.316555	0.306035	0.341131	0.927129	0.783349	0.818353	1.00804	1.25678	1.07694	1.15194	0.966884	1
KY21.Chr1.519	1.17218	1.18562	1.36848	1.14045	1.35611	1.31832	0.76013	0.63249	0.900374	0.972496	0.982286	0.949874	1.09958	1.05553	1.03833	1.02734	2
KY21.Chr1.526	1.48838	1.51315	1.36533	1.33939	1.00766	0.706964	0.59389	0.632928	1.19696	0.84606	0.878722	1.04182	0.990049	1.11447	0.882539	1.09289	1
KY21.Chr1.527	1.16139	1.08051	1.12022	0.962039	1.15614	1.29649	1.0667	1.43427	1.01777	1.11672	1.14253	1.16937	1.06788	0.894275	0.913128	0.753791	2
KY21.Chr1.531	1.56016	1.49985	1.45674	1.59719	0.841222	0.478799	0.444028	0.627321	1.01087	0.963254	1.22802	1.10106	1.13841	1.03193	0.793687	0.804269	1
KY21.Chr1.533	1.64448	1.62788	1.46714	1.34035	0.71868	0.518824	0.596416	0.641969	1.17241	1.17633	1.17346	0.963027	1.03594	0.910957	0.882227	0.751071	1
KY21.Chr1.536	1.22062	1.25337	1.08519	1.20997	1.17133	1.10384	1.09881	0.911044	0.684762	0.725738	0.707248	0.967408	1.08867	1.29818	1.09125	1.44221	2
KY21.Chr1.537	1.39382	1.35365	1.40065	2.00273	1.04561	0.521182	0.317232	0.391514	1.02137	0.872419	0.923044	1.14699	1.23694	1.27908	0.791419	0.809912	1
KY21.Chr1.539	1.54849	1.55984	1.61979	1.57388	0.661662	0.545395	0.479917	0.470842	0.963267	0.985227	0.996209	1.21906	1.10373	1.02354	0.911627	0.869489	1
KY21.Chr1.541	1.39564	1.37151	1.50909	1.44796	1.12782	0.656187	0.517105	0.569672	0.941152	0.898137	0.995959	0.920807	1.00537	0.977996	1.12907	1.12704	1
KY21.Chr1.559	1.42077	1.58688	1.24174	2.14194	1.17462	0.283059	0.18497	0.244937	1.09893	1.09173	1.01563	1.01886	1.01138	1.00284	0.912475	0.911584	1
KY21.Chr1.561	0.419951	0.487913	0.547492	0.873844	1.88657	2.22994	1.14956	2.44805	0.436403	0.453241	0.507637	0.66691	0.79679	0.977922	1.70928	2.28363	3
KY21.Chr1.563	0.904384	0.894347	1.06514	1.01884	0.927469	0.833105	1.24978	2.69132	0.649945	0.665418	0.701215	0.919587	1.0409	1.15434	1.24663	1.58267	3
KY21.Chr1.564	1.22345	1.09131	1.41091	1.82292	1.30477	0.807794	0.545436	0.421275	0.612821	0.893435	0.975455	1.07079	1.12865	1.19568	1.13926	1.01167	2
KY21.Chr1.567	0.0128229	0.0106332	0.0105619	0.00918185	0.474012	3.54278	5.71183	1.75176	0.0120421	0.0211113	0.0666915	0.0217903	0.0199541	0.470715	2.3437	4.6296	4
KY21.Chr1.568	0.90991	0.924383	1.04568	1.07934	1.40991	1.56722	1.06686	1.3713	0.427097	0.287049	0.505608	0.822298	1.10936	1.48859	1.45501	1.80021	2
KY21.Chr1.577	1.62052	1.45583	1.7108	1.46893	0.779278	0.610983	0.380319	0.413643	0.858317	0.954755	1.14193	1.06814	0.94618	0.930911	1.08637	1.03772	1
KY21.Chr1.582	1.11354	1.13002	1.15943	1.74143	1.30552	0.699813	0.838182	0.848161	0.935862	1.01281	0.941053	1.08053	1.07655	1.06925	0.873392	1.0794	2
KY21.Chr1.584	1.36116	1.3991	1.94309	1.46613	0.688692	0.544382	0.531605	0.564049	0.427327	0.363176	0.647585	1.11157	1.24993	1.19998	1.38282	1.54109	1
KY21.Chr1.587	0.700934	0.614348	0.478619	1.07872	1.08127	1.51466	1.65825	2.91911	1.04526	0.998988	1.05117	1.20818	1.24093	1.29505	0.627255	0.662122	3
KY21.Chr1.591	1.00524	1.03395	1.03087	1.39014	1.40531	2.10957	0.883822	0.262291	0.199305	0.254193	0.68783	0.871344	0.822462	1.27896	1.83401	1.88943	2
KY21.Chr1.594	2.27663	2.14411	1.27239	0.868731	0.600645	0.500409	0.310365	0.396086	0.896804	0.771831	0.975819	1.20188	1.09942	1.08154	1.03841	0.963033	1
KY21.Chr1.595	1.69285	1.7536	1.21842	0.935176	0.867202	0.802092	0.752575	0.724434	0.662495	0.706552	0.878517	1.00546	1.06865	1.09622	1.27619	1.27434	1
KY21.Chr1.596	1.33628	1.34215	1.29688	1.42854	1.05803	0.660284	0.677583	0.98594	1.00459	0.995282	0.96703	1.08704	0.982998	0.954184	1.02549	1.02324	1
KY21.Chr1.597	1.2836	1.26732	1.71268	1.45159	0.748307	0.592456	0.69092	0.966293	0.912127	1.11958	1.00661	0.957063	0.970669	1.15206	0.887725	1.07103	1
KY21.Chr1.598	1.30923	1.2403	1.02809	1.1796	1.28288	1.14681	1.02447	0.815755	0.634919	0.612544	0.825272	1.17249	1.09298	1.22573	1.19628	1.23447	2
KY21.Chr1.599	0.827228	0.954925	0.986662	1.01488	1.22515	1.38787	1.44087	1.68195	0.827129	0.847367	0.861961	0.967677	1.02862	1.09417	1.12742	1.24844	3
KY21.Chr1.6	1.82312	1.70026	1.53764	1.84515	0.627278	0.241542	0.1995	0.214194	0.785124	0.901175	0.88326	0.998237	1.06639	1.28832	1.05762	1.05827	1
KY21.Chr1.601	0.736411	0.687879	0.995296	1.60601	2.08496	1.64454	0.792842	0.578543	0.354752	0.38023	0.366787	0.424553	0.763282	1.24409	2.11425	2.11585	2
KY21.Chr1.608	1.93894	2.07643	1.20412	0.732718	0.517359	0.696961	0.846359	0.672379	0.921618	0.967785	1.06371	0.84332	0.901374	1.02098	1.08215	1.20717	1
KY21.Chr1.609	1.61591	1.60317	1.54154	1.26863	0.719198	0.716011	0.696931	0.408052	0.849346	0.920975	0.99382	1.03726	1.07565	1.11754	1.01158	1.03162	1
KY21.Chr1.61	0.966465	1.01203	0.826043	1.78589	1.34085	1.06052	1.06733	1.04719	0.499818	0.512894	0.646136	0.981511	1.12716	1.47648	1.2343	1.49471	2
KY21.Chr1.610	1.10486	1.12378	1.10893	1.56494	1.0037	1.12055	0.926575	1.09685	1.02414	1.17864	1.20292	1.0116	0.973399	1.06041	0.781423	0.86564	2
KY21.Chr1.611	0.00416497	0.00542972	0.00515743	0.00547487	1.08185	2.71261	4.58709	2.98087	0.0459282	0.0562762	0.0584493	0.0470468	0.144634	0.94217	3.65874	2.50969	4
KY21.Chr1.613	1.03711	1.10753	1.17684	1.23611	1.52405	1.17075	0.874281	0.915909	0.916988	0.908118	0.97456	1.13461	1.13936	1.00749	1.00579	0.950649	2
KY21.Chr1.614	1.19242	1.30811	1.74083	1.14885	0.848381	0.838066	0.855863	0.896185	1.0428	0.767955	0.78377	0.940795	0.926014	1.25254	1.11725	1.17219	2
KY21.Chr1.617	0.0213177	0.0180715	0.0171012	0.0394792	0.253551	3.32428	5.04703	2.87637	0.204712	0.197776	0.36127	0.165273	0.224239	0.75208	2.43143	3.29998	4
KY21.Chr1.618	2.07209	2.15471	1.44361	0.940529	0.503071	0.589838	0.544833	0.110331	0.152717	3.18906	3.28228	0.866051	0.301768	0.30523	0.177404	0.13219	1
KY21.Chr1.619	0.218567	0.228779	0.259625	0.790531	1.90464	3.19257	2.78249	1.0221	2.88924	2.50544	0.738052	0.431775	0.357357	0.453718	0.395863	0.448549	3
KY21.Chr1.623	0.904607	0.939239	0.846988	0.789756	1.66496	2.257	1.22163	0.894602	0.598666	0.615286	0.697669	0.836708	0.972667	1.24424	1.39853	1.56959	2
KY21.Chr1.626	1.77583	1.64137	1.46409	1.32569	0.663917	0.537306	0.595271	0.506918	0.899837	1.00407	1.02047	1.07538	1.05918	1.19245	0.926838	0.892959	1
KY21.Chr1.627	1.82582	1.66071	1.34568	1.54491	0.919767	0.456968	0.32957	0.272521	0.6199	0.782626	1.06208	1.33051	1.32787	1.23503	0.834114	0.889116	1
KY21.Chr1.628	1.43194	1.50745	1.28825	1.23571	1.49183	0.824878	0.386453	0.447057	0.217452	0.0991688	0.35387	0.885139	1.52042	2.14825	1.28716	1.43276	2
KY21.Chr1.63	0.881908	0.898363	0.859187	1.06451	1.06583	1.24837	1.64302	1.95633	1.01395	1.0156	1.04188	1.01187	0.961721	0.955435	0.980023	1.06013	3
KY21.Chr1.631	1.35737	1.53639	1.86709	1.34677	1.04161	0.489574	0.327085	0.454226	1.06844	1.10961	0.949397	0.91198	1.02001	1.05665	0.974507	0.959078	1
KY21.Chr1.647	1.1533	1.33861	1.43057	1.61809	1.66817	0.58364	0.341432	0.382376	1.04091	1.0234	0.992384	1.04557	1.09696	1.00545	0.921846	0.927954	1
KY21.Chr1.650	1.59763	1.67536	1.69943	1.02042	1.03445	0.754124	0.358402	0.341015	0.531924	0.523024	0.925769	1.11113	1.78762	1.34305	0.973303	0.806014	1
KY21.Chr1.654	1.33414	1.34278	1.7531	1.45094	1.26156	0.493273	0.405945	0.423045	0.877004	0.917095	0.998701	1.10094	1.07128	1.06762	1.09554	0.901704	1
KY21.Chr1.655	1.56213	1.55455	2.22058	1.47622	0.554325	0.385282	0.185458	0.280581	1.05773	1.05576	0.982364	1.14226	1.1289	1.02413	0.852976	0.83581	1
KY21.Chr1.657	0.895519	0.676699	1.98472	1.34602	1.59258	0.790536	0.555555	0.981721	1.08964	1.06161	1.06306	0.949339	0.965995	1.00943	0.966949	0.939742	2
KY21.Chr1.658	1.61551	1.67283	1.36174	1.26596	0.925286	0.557452	0.564247	0.610256	0.636771	0.718031	0.881915	1.09948	1.19064	1.32438	1.05819	1.11603	1
KY21.Chr1.659	0.989813	1.05676	0.924539	0.774861	1.04368	1.83439	1.54193	1.42341	0.92379	0.689922	0.768184	0.85713	0.883452	1.11477	1.30966	1.40089	3
KY21.Chr1.66	0.417738	0.429944	0.37559	0.633708	1.08118	2.02967	2.91285	2.62856	0.748624	0.804504	0.823927	0.786713	0.823715	1.07296	1.22368	1.68114	3
KY21.Chr1.660	0.644654	0.218069	0.159846	0.928322	0.720232	1.27525	2.62392	4.05364	3.96201	0.592883	0.33957	0.146548	0.120776	0.194807	0.819585	1.66263	3
KY21.Chr1.661	0.866436	0.692691	0.613493	0.612618	1.02847	1.46925	2.04371	2.75987	1.06511	1.04467	1.20108	1.05677	0.920832	0.858645	0.922533	0.981066	3
KY21.Chr1.662	0.941738	0.879294	1.03712	1.71504	1.6483	1.08799	0.882071	0.813775	0.736429	0.844242	0.867708	0.989591	1.29255	1.26419	1.02942	1.00299	2
KY21.Chr1.664	0.281312	0.30995	0.325952	0.461587	1.98126	1.98976	2.37999	2.73509	0.381637	0.422708	0.404177	0.274111	0.704295	1.54234	1.63526	2.47427	4
KY21.Chr1.670	1.11289	0.898941	1.88145	1.26477	1.10468	0.946115	0.668811	0.98012	1.1133	1.15837	1.02517	0.893695	0.919821	0.946567	0.955593	1.03728	2
KY21.Chr1.672	1.22899	1.25502	1.41498	1.43326	1.48594	0.680834	0.503613	0.673303	0.150934	0.205008	0.896213	1.30596	1.68978	1.76716	1.13582	0.845445	2
KY21.Chr1.674	1.61222	1.53725	1.43468	1.92935	0.751643	0.381031	0.291508	0.406891	0.517119	0.9207	1.01349	1.56581	1.94347	1.33519	0.515483	0.355189	1
KY21.Chr1.676	1.4288	1.44502	1.30273	0.689805	0.667194	1.38492	0.9203	1.32207	0.958102	0.990959	1.0013	0.941597	0.981329	0.921732	1.04791	1.17426	2
KY21.Chr1.677	1.14372	1.21271	1.23876	0.620024	0.804893	1.74725	1.09825	1.56652	0.748729	0.708373	0.853314	0.962269	1.14147	1.2341	1.04497	1.30947	2
KY21.Chr1.678	1.49754	1.57629	1.32967	1.26586	0.979483	0.686344	0.632891	0.708011	1.00807	0.778059	0.836796	1.01979	1.46585	1.30873	0.785093	0.849531	1
KY21.Chr1.680	1.59046	1.56056	1.21541	1.20754	0.649173	0.676551	0.741199	1.19782	1.03975	1.06848	1.05709	0.971662	0.976412	0.996372	0.931601	1.01133	1
KY21.Chr1.683	1.72908	1.47643	1.4994	1.34868	0.759304	0.535452	0.661353	0.542517	0.877677	0.794621	0.99225	1.05906	0.999855	1.06073	1.05189	1.17773	1
KY21.Chr1.695	1.38227	1.33888	1.56115	1.55576	1.08706	0.656615	0.500282	0.468005	1.18097	1.0657	1.05786	0.858841	0.910821	0.902366	1.00886	1.0369	1
KY21.Chr1.697	2.20954	2.19805	1.06585	0.535033	0.723635	0.943334	0.514953	0.408627	0.457038	0.476644	0.74143	1.19411	1.08449	1.17757	1.36631	1.45505	1
KY21.Chr1.699	0.149883	0.158833	0.284327	0.354542	0.454142	2.33641	3.55109	3.86698	0.380337	0.372803	0.406899	0.324453	0.375068	0.893672	1.91406	3.08723	4
KY21.Chr1.7	1.02139	0.817139	0.923436	1.43509	1.825	0.920264	0.988469	1.20899	1.00291	0.898281	0.919629	0.821202	1.16509	0.78725	1.44282	0.88794	2
KY21.Chr1.700	0.0205469	0.0171843	0.0339106	0.0216239	0.142502	1.93841	3.21627	6.33166	0.00355777	0.00411581	0.00353333	0.00398963	0.00238652	0.275733	1.67952	5.67662	5
KY21.Chr1.702	1.52195	1.48429	1.39947	1.01618	1.01206	1.03673	0.565018	0.744279	1.0383	1.0106	1.02913	0.86207	0.920406	0.956261	1.12048	1.06803	1
KY21.Chr1.703	1.32247	1.55124	1.55547	0.945967	0.788503	1.05592	0.763412	0.879772	0.446708	0.427503	0.471584	0.906555	1.13981	1.33191	1.56343	1.61004	2
KY21.Chr1.706	0.187546	0.191586	0.311024	0.480414	1.56876	4.10291	2.59918	1.21883	0.739878	0.773358	0.816202	0.833426	0.854073	1.05476	1.28498	1.59978	4
KY21.Chr1.707	1.31685	1.31627	1.56336	1.424	1.37424	0.696292	0.447271	0.423939	1.35092	1.29555	1.009	0.730622	0.920341	1.03127	0.956033	0.762586	1
KY21.Chr1.709	0.0069078	0.00506543	0.00830076	0.00917117	0.0111986	0.598274	2.81072	8.39077	0.0016786	0.00194299	0.00166657	0.00188301	0.00146445	0.0363733	1.08724	6.57224	5
KY21.Chr1.71	1.2154	1.25368	1.51804	1.29967	0.944961	1.10516	0.699563	0.824178	0.10558	0.143048	0.212398	0.366174	1.13052	1.71849	1.82344	2.29334	2
KY21.Chr1.710	1.62228	1.66637	1.77249	1.25862	0.635969	0.595965	0.442376	0.455346	0.97471	0.94784	1.06517	1.06316	0.940337	1.02292	0.996094	1.03085	1
KY21.Chr1.715	0.911895	0.877989	0.964366	1.314	1.23777	1.4122	1.36161	1.29793	0.639866	0.62937	0.754902	0.694532	0.898163	1.11721	1.38299	1.79479	2
KY21.Chr1.716	1.74599	1.80526	1.38845	0.74359	0.47123	0.567388	0.826611	1.28215	0.866771	0.879876	0.991983	1.09633	1.01222	1.09964	1.05755	1.02816	1
KY21.Chr1.719	1.24663	1.09927	1.22338	1.07618	1.11234	1.18158	1.03662	1.15359	1.07745	1.03964	0.903311	1.06901	0.934783	0.945757	1.01205	1.0633	2
KY21.Chr1.720	0.687891	0.724517	0.74119	2.00339	1.77587	1.4304	1.2096	0.598646	0.74822	0.834594	0.846254	0.916967	0.951124	1.13942	1.23027	1.32039	2
KY21.Chr1.725	0.39357	0.370544	0.301929	0.509953	2.7785	2.20326	1.65783	1.90055	0.181583	0.155464	0.169152	0.343968	0.876555	1.56212	2.16154	2.28985	4
KY21.Chr1.727	1.32874	1.31296	1.53256	1.44685	1.40381	0.626279	0.409395	0.495748	0.945596	0.95102	0.995856	1.25261	1.33696	1.11673	0.81648	0.671773	1
KY21.Chr1.728	1.53429	1.42275	1.43779	0.636062	0.62902	1.2484	1.25636	0.911336	0.770751	0.93861	0.851143	1.03549	0.988913	1.14535	1.10185	1.19976	2
KY21.Chr1.73	1.15675	1.30928	1.45054	2.2504	1.17336	0.471025	0.264517	0.300234	0.909306	0.85988	0.921236	0.906476	1.02668	0.922297	1.23824	1.18524	1
KY21.Chr1.738	0.910375	0.930563	1.64538	1.24638	1.05726	1.29423	0.954827	1.04415	0.930161	0.879836	0.863737	0.848076	1.02804	1.23577	1.14663	1.07011	2
KY21.Chr1.739	0.446156	0.443384	0.706276	0.354943	0.359004	2.9516	4.46492	0.892538	0.0380192	0.0463274	0.0451694	2.79625	2.56957	2.75604	0.0466384	0.0493071	3
KY21.Chr1.742	1.54793	1.39119	1.65979	1.57904	0.983494	0.517777	0.342879	0.394983	0.796594	0.932164	1.09352	1.12592	1.2179	1.08876	0.931546	0.869366	1
KY21.Chr1.745	1.12584	0.985915	0.847195	0.363284	0.504778	1.69836	2.49323	1.94125	0.563899	0.83725	0.651829	1.22807	1.19388	1.16254	1.11854	1.27926	3
KY21.Chr1.747	1.53112	1.54165	1.2528	1.29021	0.85326	0.83416	0.662852	0.780244	0.904872	0.858689	0.900477	1.07487	1.10499	1.06157	1.03902	1.07956	1
KY21.Chr1.748	1.23803	1.27605	1.70713	1.92592	0.626373	0.510472	0.573697	0.687767	0.90071	0.866595	1.05554	1.1452	1.36016	1.20461	0.830436	0.704828	1
KY21.Chr1.75	0.999454	1.03338	0.875109	1.70977	1.29621	1.12609	1.02432	1.04033	0.95531	0.956126	1.06106	1.03121	1.05655	1.0554	0.992827	0.931197	2
KY21.Chr1.751	1.51692	1.37973	1.6316	1.37538	0.991116	0.602578	0.516301	0.531875	0.98941	0.848164	0.910447	0.982753	1.128	1.15722	0.956892	1.05663	1
KY21.Chr1.752	1.43263	1.38131	1.0456	1.35425	1.5388	0.530929	0.873439	0.570986	0.520046	0.644876	0.831331	0.899164	1.26447	1.07803	1.23906	1.47045	2
KY21.Chr1.755	0.965568	1.15447	1.17082	2.03824	1.1748	0.691557	0.808207	0.785449	1.0451	0.993435	0.98382	1.06714	1.00461	1.07194	0.9964	0.887779	2
KY21.Chr1.756	0.54596	0.583075	0.675405	0.925259	1.21167	2.10718	1.91845	2.07456	1.006	1.04106	0.936884	1.05567	0.982569	0.929625	1.12215	0.954294	3
KY21.Chr1.758	1.37712	1.23431	1.47325	1.44464	1.3778	0.746204	0.539337	0.415762	1.34661	1.38475	1.01523	1.0573	0.877898	0.976243	0.908549	0.542646	1
KY21.Chr1.759	1.25188	1.20658	1.44885	1.85743	1.35507	0.551306	0.453441	0.383356	0.772891	0.742934	0.83722	0.923224	0.986211	1.19705	1.23929	1.27899	2
KY21.Chr1.76	1.61829	1.63439	1.33276	0.79188	1.18128	1.07489	0.630846	0.479591	0.724227	0.755689	0.907438	1.15519	1.36145	1.44425	0.920132	0.793183	1
KY21.Chr1.761	2.04685	2.35513	1.79486	0.938782	0.308825	0.174578	0.233768	0.306604	0.94871	1.02259	0.941639	1.09559	1.04163	1.06082	1.03326	0.907297	1
KY21.Chr1.763	1.15303	1.25361	1.161	1.51609	1.33876	0.943017	0.712604	0.774359	0.791589	0.764904	0.83562	0.995445	1.06237	1.10795	1.16667	1.26532	2
KY21.Chr1.766	1.21396	1.30231	1.92638	1.74627	0.918799	0.414318	0.383222	0.51534	1.09724	1.06505	1.21055	1.27167	1.02201	1.00351	0.718141	0.726459	1
KY21.Chr1.768	0.00130523	0.0035321	0.00760868	0.100855	3.68856	3.16209	3.28376	0.238713	0.0043938	0.00509206	0.00435633	0.0026413	0.727363	2.55775	2.80349	1.57661	4
KY21.Chr1.769	1.47133	1.49604	1.37027	1.64758	1.15712	0.490703	0.417125	0.41823	0.853472	0.90909	1.00179	1.14783	1.20162	1.14919	0.961013	0.831845	1
KY21.Chr1.77	2.1857	2.23095	2.18384	0.64103	0.239472	0.208366	0.177551	0.242527	1.00155	1.03504	1.1641	0.968893	0.976568	0.994602	0.944794	0.960962	1
KY21.Chr1.771	2.07892	2.03684	1.12574	0.336039	0.571515	0.982594	0.78834	0.933929	0.669816	0.689567	0.953845	0.996048	1.04804	1.02151	1.29992	1.27777	1
KY21.Chr1.773	0.741402	0.662291	0.687648	1.36022	1.87628	1.49616	1.38596	1.27509	0.28523	0.000534117	0.297531	0.662184	1.17014	1.37367	1.75715	2.24003	2
KY21.Chr1.774	0.786073	0.783777	0.72697	0.641953	1.08817	2.3666	1.96959	1.60332	0.657575	0.744195	0.748901	0.991074	1.01325	1.14368	1.2828	1.39395	3
KY21.Chr1.776	1.3629	1.47379	1.52624	1.54395	1.33728	0.50177	0.291585	0.404009	1.06114	1.03333	1.04456	0.969109	1.02901	0.935939	0.996206	0.963913	1
KY21.Chr1.778	1.57601	1.49229	1.33425	0.977595	1.00156	0.99297	0.790103	0.636805	0.966115	0.959007	1.09942	1.22107	1.05041	1.02758	0.897717	0.850905	1
KY21.Chr1.78	1.63412	1.60157	2.25641	1.35415	0.347124	0.257502	0.415651	0.398828	0.787717	0.757517	0.865746	1.15589	1.25683	1.18888	1.02532	0.991026	1
KY21.Chr1.780	1.84567	1.9079	1.74262	1.2572	0.569392	0.237396	0.239699	0.468672	0.830162	0.857151	0.916673	1.02599	0.960915	1.04858	1.20998	1.14871	1
KY21.Chr1.782	1.35438	1.40562	1.21316	1.0867	1.13711	1.07204	0.792036	0.860975	0.91842	0.970258	0.961217	0.99908	1.0329	1.05894	1.02778	1.0652	2
KY21.Chr1.784	0.966486	0.947271	1.08574	1.2981	1.65469	1.52101	0.938742	0.713758	0.766868	0.923329	0.950459	0.982962	1.01214	1.09264	1.13648	1.15015	2
KY21.Chr1.787	1.7281	1.62937	1.66727	1.33225	0.932919	0.462246	0.294294	0.297738	0.815071	0.773512	0.922673	1.12907	1.11726	1.15879	1.03228	1.07865	1
KY21.Chr1.788	1.1699	1.20964	1.1365	1.24218	1.1835	0.86972	1.01658	1.23251	1.63837	1.29977	1.19303	0.96702	0.875409	0.810897	0.678925	0.638877	2
KY21.Chr1.789	1.24642	1.30002	1.38635	0.838454	0.796879	0.680958	1.08101	1.8407	1.27557	1.20483	1.18654	1.11884	1.07274	0.842258	0.724761	0.675495	1
KY21.Chr1.79	1.40947	1.37283	1.68049	1.76659	0.492451	0.345962	0.801074	0.677081	1.16781	1.12418	1.11781	0.978532	0.90563	0.960954	0.891229	0.918589	1
KY21.Chr1.791	0.938145	0.997867	1.00207	1.3299	1.50539	1.40965	0.976555	1.037	0.71256	0.748631	0.79489	1.1462	1.06186	1.27856	1.11818	1.16443	2
KY21.Chr1.794	0.606616	0.684263	1.26554	1.22032	1.58974	1.46549	1.18616	1.37529	0.987544	1.01062	0.980297	1.08559	1.0066	1.07389	1.01861	0.889131	2
KY21.Chr1.8	1.37825	1.27173	0.903587	1.49863	1.05682	0.977718	1.08554	0.792988	1.03534	1.06833	1.1653	1.15217	0.928892	0.837504	0.888455	0.991498	2
KY21.Chr1.80	1.02122	1.02433	1.37451	1.20377	1.02813	1.0276	1.08728	1.39614	1.05473	0.9436	0.946895	1.00388	1.1326	0.941934	0.959518	1.04425	2
KY21.Chr1.806	1.12912	1.12748	1.29904	1.21648	1.3432	1.17321	0.868631	0.832397	1.0103	0.971912	0.99767	0.998176	1.03685	0.960786	0.987899	1.06716	2
KY21.Chr1.807	1.28174	1.35528	1.2702	0.975465	1.0708	1.01734	0.906431	1.15018	1.04923	1.07843	1.01088	1.00249	0.976425	0.943417	0.982145	1.00363	2
KY21.Chr1.808	1.75321	1.81639	0.40448	0.210268	0.986085	1.47518	1.24328	1.53876	0.919632	0.843867	0.872032	0.651338	0.821413	1.02934	1.30977	1.49294	3
KY21.Chr1.820	1.32661	1.32661	1.33397	1.43175	1.21396	0.681516	0.662467	0.74659	0.790994	0.793218	0.922889	1.10825	1.14124	1.13071	1.0713	1.0615	2
KY21.Chr1.829	1.10107	1.11571	1.00831	0.820081	0.836608	1.89071	1.20306	1.5389	1.13636	1.39847	1.20222	0.863959	0.915757	0.992761	0.872991	0.713111	3
KY21.Chr1.830	1.78448	1.60245	1.35351	1.26741	0.793317	0.764869	0.498253	0.506679	0.941752	0.844921	0.957437	1.1187	1.22037	1.15418	0.863772	0.954138	1
KY21.Chr1.84	1.85561	1.85934	1.44356	0.953177	0.382483	0.625472	0.653914	0.87429	0.880142	0.921816	0.904513	1.08075	1.0173	1.08167	1.03417	1.11719	1
KY21.Chr1.843	1.59658	1.68724	1.52679	0.991992	0.639354	0.775448	0.727219	0.762349	0.623947	0.580552	1.04507	1.34385	1.36519	1.12588	0.996685	0.94262	1
KY21.Chr1.85	0.638516	0.586701	0.426284	1.86874	0.8153	0.758481	1.87695	2.855	1.22549	1.17892	1.0618	1.1779	1.0192	0.842472	0.754777	0.840277	3
KY21.Chr1.851	1.28796	1.30783	1.26817	1.22409	1.11203	0.875761	0.838673	1.0026	0.428956	0.488055	0.556495	0.796406	1.0717	1.30074	1.56606	1.6837	2
KY21.Chr1.852	1.25813	1.31262	1.37494	1.1653	1.47125	0.987634	0.628901	0.583473	0.736432	0.746208	0.840363	0.957402	1.04913	1.23275	1.18139	1.24793	2
KY21.Chr1.859	0.370554	0.362905	0.338503	0.779676	3.02269	2.85999	1.51651	0.63465	0.678714	0.950726	0.632999	0.557201	1.1474	1.67233	1.31084	1.04093	3
KY21.Chr1.861	1.373	1.4683	1.73617	1.61692	0.753365	0.503006	0.528019	0.497506	0.874262	0.856448	0.968974	1.11859	1.11739	1.094	1.03127	0.971799	1
KY21.Chr1.862	1.06293	1.08112	1.11384	1.89043	1.50257	0.57215	0.729551	0.824345	0.961405	0.942871	0.999231	1.05313	1.09775	1.02971	0.984764	0.969358	2
KY21.Chr1.864	0.00950112	0.00558329	0.00453616	0.060198	3.53818	5.02164	1.63659	0.292428	0.00248487	0.00271563	0.0712408	0.00328573	0.373045	1.97232	2.82904	2.3824	4
KY21.Chr1.870	0.533783	0.497511	0.465749	0.674068	1.49941	2.37444	1.91443	2.27055	0.975004	0.917289	0.862628	1.01611	1.00809	1.05802	1.00408	1.18968	3
KY21.Chr1.874	0.853664	0.985548	0.932478	0.914714	1.34984	1.646	1.32254	1.52219	0.794628	0.74732	1.05089	1.00453	0.944633	0.966548	1.0745	1.40863	3
KY21.Chr1.878	0.221989	0.218385	0.210651	0.248519	0.513009	3.40392	3.73563	2.58376	0.747121	0.69902	0.721102	0.409784	0.481458	0.943451	2.0296	1.76725	4
KY21.Chr1.88	1.17737	1.06253	1.38533	1.88103	1.14707	0.677766	0.716164	0.654189	0.924128	0.847549	0.905149	1.04256	1.07965	1.09099	0.9858	1.15246	2
KY21.Chr1.881	1.04459	1.19148	1.09779	1.76536	1.23428	0.762442	0.864599	0.923154	0.514119	0.510674	0.721791	0.992931	1.04226	1.0101	1.46801	1.64797	2
KY21.Chr1.882	1.7213	1.50593	1.26115	1.48123	1.17488	0.550134	0.406007	0.37428	0.87378	0.890481	0.970249	1.08182	1.0983	1.07927	0.977439	1.06789	1
KY21.Chr1.885	1.65701	1.64169	1.50961	1.37789	1.15746	0.386018	0.289537	0.344982	1.02144	1.02796	1.12543	1.34808	1.28481	1.13725	0.602204	0.592097	1
KY21.Chr1.886	1.16572	1.28754	1.25358	1.42633	1.42601	0.881938	0.654627	0.699837	0.957531	0.924829	0.991233	0.92999	1.12948	1.04708	0.960988	1.08409	2
KY21.Chr1.887	1.59203	1.76651	1.74258	1.06807	0.790371	0.571179	0.468093	0.473591	0.938286	0.96098	0.924819	1.06882	1.05625	1.06676	1.06171	0.958637	1
KY21.Chr1.888	1.85037	2.07033	1.61239	1.07181	0.454988	0.500551	0.37232	0.444506	0.973205	0.999961	1.07902	1.06814	1.02324	0.999663	0.93604	0.974168	1
KY21.Chr1.889	0.729687	0.754471	0.73164	1.44382	1.21416	1.06304	1.7371	1.92581	0.829342	0.786873	0.833834	0.919655	0.989606	1.13059	1.14654	1.35326	3
KY21.Chr1.89	0.906555	1.06873	1.18077	1.19561	1.32019	1.48985	0.962946	1.08054	0.989182	0.936918	1.02101	1.03336	0.987921	1.00893	1.04771	1.00223	2
KY21.Chr1.893	1.03597	1.14981	1.22279	1.13284	1.40032	1.14031	0.973632	1.03109	1.19716	0.821478	1.00389	0.752578	1.18275	0.835003	1.01922	1.15142	2
KY21.Chr1.895	2.10417	2.05153	1.39704	1.17874	0.614867	0.319923	0.290346	0.322113	0.764463	0.939187	0.919869	1.07073	1.09968	1.22788	1.00828	1.02312	1
KY21.Chr1.898	0.728862	0.758884	1.73128	2.26796	1.67471	0.596487	0.434759	0.334498	1.69842	1.2073	0.983814	1.19992	1.13541	0.988169	0.611687	0.308863	1
KY21.Chr1.899	1.22244	1.12007	1.16532	1.71974	1.22147	0.772952	0.769134	0.832269	1.03902	0.98055	1.09147	1.03015	0.976184	1.09683	0.936268	0.904393	2
KY21.Chr1.9	1.06344	1.22677	1.0438	1.951	1.19509	0.773094	0.70607	0.852878	0.932573	0.821084	1.07885	1.41543	1.31217	1.03867	0.859989	0.617724	2
KY21.Chr1.90	1.16825	1.30182	1.20331	1.11801	0.894903	0.894876	1.13465	1.41663	0.926075	0.858859	0.908028	0.996554	0.989381	1.05984	1.13972	1.12553	2
KY21.Chr1.900	1.36486	1.43313	1.46115	1.50779	0.955576	0.578969	0.626209	0.704655	1.04103	0.99942	1.04452	0.905073	0.984105	0.947675	1.02767	1.06926	1
KY21.Chr1.901	1.29606	1.40093	1.40472	1.07445	0.980192	0.9219	0.780906	1.05051	1.20555	0.998655	0.960261	0.929465	0.959686	1.01727	0.978196	0.983824	1
KY21.Chr1.906	1.41861	1.30751	1.24347	1.20327	0.957531	0.942909	0.98778	0.861078	0.607022	0.435246	1.1452	1.19355	1.12077	1.37098	1.04137	1.09078	2
KY21.Chr1.912	1.59175	1.86245	1.42618	1.19853	0.766842	0.580257	0.559606	0.554086	1.12096	1.05836	1.02085	0.910274	0.960096	0.935592	0.998424	1.02591	1
KY21.Chr1.913	1.11145	1.09917	1.32012	1.35295	1.55316	1.08761	0.656986	0.689232	1.19898	0.890968	1.03576	1.04838	1.08801	1.11024	0.889351	0.786912	2
KY21.Chr1.914	2.50826	2.47352	1.56621	1.16571	0.17168	0.0243412	0.0190124	0.0104195	1.51811	1.42622	1.26373	1.6561	1.27252	0.717685	0.329391	0.047322	1
KY21.Chr1.916	1.22557	0.92314	1.25569	1.27494	1.6116	1.16106	0.76648	0.734522	1.09797	1.06865	1.10152	0.931629	0.941264	0.918742	0.988102	0.987296	2
KY21.Chr1.920	1.32459	1.47068	1.48082	1.24957	1.16289	0.79613	0.575563	0.617586	0.718776	0.559629	0.810009	1.04001	1.2605	1.15165	1.16549	1.26032	2
KY21.Chr1.924	1.07085	1.10392	0.987129	1.43913	1.409	1.04742	1.05954	0.950666	0.952057	0.979792	0.936692	1.01916	0.991647	1.06921	1.01598	1.07574	2
KY21.Chr1.934	0.895895	0.892378	1.03309	1.11192	1.47082	1.46953	1.16495	1.32837	0.785418	0.819248	0.934467	1.03428	1.05832	1.19792	0.992074	1.21054	2
KY21.Chr1.936	1.75408	1.80534	1.36485	1.5443	0.942198	0.349379	0.242222	0.302908	0.840333	0.763797	1.13813	1.00772	1.12281	1.10833	1.00333	1.02791	1
KY21.Chr1.94	1.13236	1.10836	1.18754	1.54061	1.15955	0.749327	1.07278	1.01232	0.25804	0.323382	0.338841	0.982906	1.73419	1.42603	1.24255	1.62396	2
KY21.Chr1.941	1.38052	1.42713	1.50453	1.23324	0.95267	0.632801	0.634395	0.974265	0.564121	0.521433	0.800823	0.973899	1.24441	1.26322	1.19142	1.40057	2
KY21.Chr1.946	1.00885	0.978325	1.52524	1.3132	1.73444	0.933412	0.701022	0.635048	1.01174	0.997671	0.977805	0.847043	0.878103	0.925786	1.15839	1.19838	2
KY21.Chr1.947	1.50705	1.52182	1.2082	1.17192	0.996075	1.03057	0.569314	0.797732	0.997003	1.03222	1.10661	1.05732	1.02166	1.01353	0.849469	0.991177	1
KY21.Chr1.948	1.3731	1.46182	1.42632	1.4751	1.32437	0.660892	0.422375	0.385282	0.186164	0.509809	1.08236	1.62788	1.53449	1.18487	1.07672	0.83791	1
KY21.Chr1.949	1.7631	1.79884	1.44948	0.972768	0.842058	0.562654	0.512305	0.660884	0.864124	0.838341	1.00315	1.13464	1.12505	0.949048	1.08971	1.00872	1
KY21.Chr1.954	0.947665	0.786707	0.980978	1.66244	1.62777	1.3535	0.942086	0.805278	0.733781	0.751508	0.813371	0.922636	1.20516	1.26221	1.12723	1.17892	2
KY21.Chr1.955	1.20711	1.40325	1.1086	2.3454	0.945099	0.394972	0.405771	0.71014	1.07139	1.10103	1.08849	1.04444	1.06755	0.986366	0.861497	0.851603	1
KY21.Chr1.956	1.45335	1.471	1.57969	1.27292	0.807915	0.552175	0.893785	0.630835	0.754835	0.73888	0.782455	1.24334	1.22059	1.19764	1.01686	1.08392	1
KY21.Chr1.957	1.37355	1.40817	1.35157	0.636486	0.741282	1.08568	1.32044	1.25765	0.672361	0.699579	0.725558	0.953225	1.11438	1.14349	1.25398	1.40385	2
KY21.Chr1.964	0.277478	0.331992	0.388596	0.379831	0.538718	1.41818	2.40248	5.22341	0.885119	0.883457	0.923092	1.1784	1.11247	0.940566	0.919109	1.20274	3
KY21.Chr1.966	1.94029	1.94858	1.72608	0.929639	0.645539	0.401955	0.460874	0.283443	1.24706	1.3338	1.30445	1.24193	1.1397	0.78639	0.637865	0.44847	1
KY21.Chr1.97	0.228944	0.218183	0.107769	0.302628	0.297002	3.91019	3.31925	2.85487	0.215756	0.168266	0.185371	0.179741	0.250805	0.852581	2.603	3.16376	4
KY21.Chr1.977	1.57274	1.60567	1.06655	1.27995	1.02235	0.638199	0.702437	0.859214	1.12202	1.19182	1.23173	1.10424	1.06953	0.942038	0.775396	0.663286	1
KY21.Chr1.978	2.10847	2.14869	1.73782	1.05115	0.230229	0.167806	0.315101	0.47433	0.838498	0.895082	0.940123	1.09317	1.14577	1.02733	1.12401	0.953487	1
KY21.Chr1.980	1.31469	1.49242	1.61185	1.51091	1.1341	0.472427	0.366205	0.589366	0.852089	0.886675	1.00039	1.1035	1.04894	1.08326	1.08106	0.973543	1
KY21.Chr1.981	1.14859	1.11013	0.989852	1.91602	1.31873	0.532498	0.624	1.20221	1.04759	1.02391	0.99405	0.957907	0.978352	1.11466	0.935924	1.00114	2
KY21.Chr1.982	1.40093	1.13334	1.62433	2.2374	1.17262	0.309817	0.169518	0.211938	1.00533	1.03186	1.02245	0.986382	0.982757	1.01639	1.02243	0.971539	1
KY21.Chr1.983	1.94146	1.886	1.24971	1.24898	1.035	0.343189	0.243447	0.402352	1.01919	0.999216	0.964805	1.0032	0.999307	0.990996	1.03818	1.01685	1
KY21.Chr1.988	0.796731	0.830997	0.821329	0.995671	1.82541	1.65643	1.46214	1.10127	0.585945	0.757506	0.486419	0.960968	0.866412	1.30163	1.33729	1.68501	2
KY21.Chr1.989	0.105235	0.0346868	0.02062	0.465934	1.72342	4.30826	1.86938	2.38918	0.891852	0.0853442	0.144897	0.124748	0.482749	1.47877	2.03608	2.47369	4
KY21.Chr1.991	2.78148	2.66274	0.896277	0.28625	0.322083	0.440794	0.536969	0.513605	0.990635	1.01993	1.06777	1.24585	1.0447	0.961323	0.873052	0.878017	1
KY21.Chr1.995	1.2815	1.42285	1.27519	1.19374	1.04316	1.02722	1.03236	0.610982	1.03451	0.891186	0.95241	1.49489	0.942526	1.18825	0.617767	1.02245	2
KY21.Chr1.997	1.08456	1.15036	1.18009	0.779661	1.15644	1.58249	1.10902	1.2881	1.43923	1.44511	1.28927	1.03549	0.842006	0.828105	0.67971	0.575018	2
KY21.Chr10.1	1.28528	1.56534	1.17516	2.26066	0.411458	0.384287	0.839617	0.649106	0.618733	0.638621	0.843086	1.05498	1.0843	0.998524	1.24568	1.47617	1
KY21.Chr10.100	0.229596	0.230093	0.254358	0.279775	0.900583	3.11337	3.54231	2.41711	0.612375	0.618303	0.6383	0.745642	0.768166	1.05621	1.43188	2.03578	4
KY21.Chr10.1001	0.951522	0.951559	1.11245	1.55662	1.26754	0.882197	1.19496	1.20679	0.862487	0.820391	0.891413	1.13118	1.13039	1.03062	0.999176	1.16168	2
KY21.Chr10.1006	0.631323	0.642825	0.563949	1.0356	1.68396	1.488	1.36773	2.43266	1.68478	1.75617	1.53279	0.724408	0.676585	0.573196	0.691056	0.483878	3
KY21.Chr10.1011	1.07511	1.01907	0.786752	0.53866	0.792805	1.95261	2.13633	1.52214	0.326243	0.351341	0.258466	0.274761	0.568193	1.42158	2.01934	2.55183	3
KY21.Chr10.1021	1.06051	1.00788	1.3296	1.64362	1.64627	0.799259	0.644918	0.635508	0.801658	0.762706	0.809629	1.03736	1.09273	1.21048	1.14637	1.1438	2
KY21.Chr10.1024	0.702156	0.66054	0.859496	1.10611	1.13175	1.54575	1.83331	1.93391	0.883406	0.877718	0.856551	0.932548	0.987212	1.06569	1.1467	1.24889	3
KY21.Chr10.1028	1.30612	1.09936	1.24167	1.51032	1.09905	1.06681	0.934322	0.626218	0.48862	0.496316	0.756302	1.01404	1.19982	1.37689	1.2925	1.33377	2
KY21.Chr10.103	1.81586	1.68995	1.5969	1.46749	0.793728	0.342401	0.301327	0.283083	0.619087	0.590127	0.939165	1.20418	1.36786	1.08888	1.06352	1.12396	1
KY21.Chr10.1032	1.29249	1.31972	1.44013	2.00322	1.06834	0.468903	0.427054	0.442135	0.60199	0.6175	0.763998	1.07137	1.1577	1.40028	1.09609	1.30044	1
KY21.Chr10.1036	1.44585	1.43377	1.85037	1.14338	0.773729	0.766714	0.546404	0.656271	0.557978	6.84213e-06	0.38977	1.37769	1.73499	1.32632	1.28708	1.24148	1
KY21.Chr10.1038	1.57296	1.70205	1.35323	1.07735	0.99237	0.755511	0.563337	0.634684	1.0327	0.984482	0.997713	0.954956	0.913413	0.909331	1.03197	1.19516	1
KY21.Chr10.1039	1.98755	1.82156	1.26114	1.48725	0.931164	0.382353	0.194574	0.205337	0.799796	0.92009	1.2387	1.05773	1.07434	1.08275	0.971885	0.89843	1
KY21.Chr10.1048	1.61717	1.53451	1.40481	1.43015	0.988664	0.572986	0.549522	0.418094	0.997088	0.716411	0.823753	1.12724	0.861636	0.978037	1.23592	1.24144	1
KY21.Chr10.1050	0.786599	0.800965	0.87028	1.22195	1.57831	2.0524	1.18175	0.962811	0.676869	0.946353	0.776113	1.03773	0.993186	1.07399	1.30434	1.19291	2
KY21.Chr10.1058	1.39128	1.43381	1.45366	1.65172	1.21543	0.593139	0.388682	0.342996	0.951791	1.008	1.04886	1.0781	1.07331	1.02879	1.00715	0.852159	1
KY21.Chr10.1063	1.59717	1.62723	1.4594	1.41183	1.1072	0.459908	0.340636	0.422995	0.614814	0.614951	0.788074	1.09793	1.122	1.17534	1.25773	1.30294	1
KY21.Chr10.1064	2.22508	2.23376	1.70276	1.17214	0.314889	0.175062	0.102622	0.143029	0.797665	0.914484	0.896967	1.20144	1.20968	1.04038	1.08046	0.897148	1
KY21.Chr10.1071	1.30141	1.15736	1.46572	1.74045	1.55165	0.570993	0.36467	0.340617	0.797816	0.712843	0.71263	0.938934	1.13457	1.40135	1.03765	1.27868	2
KY21.Chr10.1078	1.42684	1.4109	1.50757	1.51609	1.39277	0.524736	0.326726	0.339785	0.951176	0.972271	1.02753	1.00827	1.06528	1.07376	0.944491	1.00387	1
KY21.Chr10.108	1.33931	1.40184	1.11035	1.06861	0.836956	1.14821	1.28662	0.889974	1.41553	1.28299	1.20825	1.12764	1.00053	0.793446	0.634127	0.659033	1
KY21.Chr10.1084	0.648544	0.573023	0.933936	1.43589	1.52188	1.7275	1.43894	1.23607	0.895406	0.899955	0.932045	0.865361	0.874606	1.03084	1.2079	1.2796	2
KY21.Chr10.1091	0.993157	1.00557	0.984859	1.94147	1.48317	0.93219	0.709396	0.84665	1.03293	1.00683	1.01574	0.989187	0.949333	0.934219	1.04555	1.05289	2
KY21.Chr10.1093	1.53755	1.71128	1.03913	0.914838	0.790344	0.97307	0.704478	1.30872	1.01661	1.09695	1.00354	1.11637	1.13945	0.891163	0.923783	0.875059	1
KY21.Chr10.1096	1.77633	1.83365	1.83663	1.25209	0.552269	0.444453	0.318981	0.275861	0.799392	0.77753	0.783872	1.32546	1.22231	1.19312	0.951721	1.00787	1
KY21.Chr10.1097	1.48734	1.599	1.70459	1.62547	0.89976	0.299688	0.25533	0.4581	0.997383	0.970731	1.02067	0.975131	0.952756	0.879365	1.12249	1.08721	1
KY21.Chr10.1098	1.39655	1.42261	1.13415	1.27277	1.30991	0.896513	0.644195	0.716851	0.793666	0.792657	0.923226	0.930667	1.15273	1.09524	1.10044	1.20394	2
KY21.Chr10.1099	1.54434	1.38184	1.17333	0.571503	0.904632	1.29407	1.1122	1.19945	0.803023	0.649484	0.783053	0.853719	0.887428	1.1635	1.23187	1.58389	2
KY21.Chr10.1100	1.82725	1.85936	1.23769	0.572103	0.669675	0.793866	0.954459	0.941342	1.17076	1.03364	1.08914	1.14157	1.11154	1.03704	0.806689	0.693749	1
KY21.Chr10.1101	0.0065154	0.00596208	0.00701399	0.0122185	0.750089	6.73051	2.99127	0.954206	0.063325	0.0694416	0.0771026	0.090104	0.128043	1.15059	2.85426	3.15655	4
KY21.Chr10.1102	1.27357	1.27977	1.26853	2.03846	1.47944	0.442972	0.357091	0.293483	0.752355	0.76689	1.0897	1.21993	1.20444	1.00879	1.10581	0.866986	1
KY21.Chr10.1103	1.54747	1.71224	1.64285	1.36783	0.921569	0.376328	0.331446	0.49295	1.30667	1.15287	0.938305	0.821315	0.905708	0.92305	0.883869	1.11513	1
KY21.Chr10.1104	1.10984	0.279994	0.0871647	0.332914	0.455026	0.43272	2.39997	5.71288	5.94102	0.567394	0.204442	0.140959	0.155394	0.159296	0.240562	0.488239	5
KY21.Chr10.1105	2.22732	2.02928	1.446	0.508276	0.128224	0.463858	0.955454	0.91671	0.838774	0.918275	1.06478	1.37233	1.22564	0.982891	0.828073	0.855685	1
KY21.Chr10.1108	1.21183	1.49605	0.982366	1.78291	1.24358	0.527599	0.64075	0.824358	1.03049	0.993273	0.913905	0.867	0.805627	0.806472	1.28792	1.26651	2
KY21.Chr10.1120	1.95804	1.74115	1.42019	1.35285	0.823575	0.410972	0.298732	0.331946	0.373422	0.377031	0.990734	1.28447	1.28927	1.63895	0.972378	1.10881	1
KY21.Chr10.1122	1.54803	1.55944	1.57515	1.35823	0.966703	0.560672	0.506162	0.413522	0.544087	0.541303	0.774415	1.01816	1.21679	1.33412	1.23476	1.30494	1
KY21.Chr10.1143	1.24466	1.34651	1.3759	1.95675	1.06337	0.523521	0.536634	0.480819	0.928902	0.936695	0.910843	1.153	1.17723	1.13365	0.919143	0.904611	1
KY21.Chr10.1144	0.303426	0.264121	0.25828	0.222287	0.334427	2.74382	5.34448	1.61012	0.000163164	0.170248	0.342161	0.00021592	0.000124798	0.492941	2.14456	4.48281	4
KY21.Chr10.1145	0.109821	0.0844514	0.0141016	0.267117	0.793513	2.17886	3.33617	4.51905	0.475711	0.459183	0.724702	1.54648	1.44453	1.37055	1.00774	1.01732	3
KY21.Chr10.1150	1.60222	1.63208	0.703459	1.69986	0.899555	0.693754	1.06129	0.448812	0.549731	0.608554	0.381287	0.348229	0.927727	1.09726	1.83195	2.06301	2
KY21.Chr10.1151	1.6068	1.38925	1.0563	0.820289	0.635454	1.01456	1.53363	1.11484	1.36172	0.957385	0.879065	0.946168	0.924609	0.999025	0.898213	1.07111	2
KY21.Chr10.1152	1.25266	1.21578	0.663362	0.847115	1.10155	1.23509	1.65677	1.50309	0.759998	0.790221	0.793165	1.04775	1.13914	1.15717	1.09308	1.23097	3
KY21.Chr10.1157	0.140507	0.0159068	0.0100907	0.648663	2.06581	3.61573	2.9519	1.23869	1.24493	0.273954	0.187327	0.154252	0.262382	0.943631	2.23795	2.37714	4
KY21.Chr10.1160	0.77625	0.898579	0.972673	1.42922	1.74142	1.4584	0.893994	1.0462	0.897999	0.866008	0.945822	1.00709	1.0023	1.02219	1.08783	1.18057	2
KY21.Chr10.1161	0.273528	0.268955	0.267622	0.633903	1.4221	2.41095	3.11952	2.19682	0.0634911	0.0909538	0.114263	0.20535	0.565477	1.26603	2.26208	3.11565	4
KY21.Chr10.1167	1.52516	1.68544	1.15313	1.28932	1.03624	0.837866	0.484795	0.663751	0.341292	0.411723	0.801897	1.53976	1.51156	1.23695	1.1252	1.04414	1
KY21.Chr10.1171	1.07263	1.06193	1.11229	1.28691	1.29115	1.18542	1.11226	1.00699	1.04908	1.08814	1.00624	0.998224	0.983562	0.945393	0.97796	0.999468	2
KY21.Chr10.1174	1.80114	1.9096	1.27676	0.807403	0.408031	0.713953	0.873165	1.00725	0.919795	0.886311	1.08262	1.01838	0.98558	1.01303	0.983515	1.13821	1
KY21.Chr10.1175	1.37004	1.36805	1.02554	1.45695	1.03397	0.808207	1.00658	0.817663	0.967547	0.91717	0.952743	0.991291	1.02985	1.03477	1.03422	1.09481	2
KY21.Chr10.1177	1.98932	1.90196	1.39048	0.815485	0.915474	0.579327	0.512402	0.377906	0.305964	0.420867	1.10811	1.34212	1.51029	1.29654	1.09168	0.926228	1
KY21.Chr10.1178	0.303099	0.247103	0.272552	0.214567	1.75053	3.80738	1.50555	2.60653	0.0026636	0.00285993	0.0850814	0.0359099	0.176882	1.39087	2.65761	3.26591	4
KY21.Chr10.12	0.331332	0.408067	0.380804	0.966515	1.19428	1.95614	2.07913	3.06882	0.746123	0.578434	0.721356	1.14934	1.17479	1.15345	1.0878	1.38138	3
KY21.Chr10.121	1.0482	1.04914	1.48823	1.41955	1.33029	1.06886	0.836497	0.630449	0.746563	0.757292	0.705267	1.44359	1.14166	1.17434	1.0678	1.02046	2
KY21.Chr10.13	0.00289167	0.00679885	0.00749192	0.00376182	1.24332	2.40671	4.38419	3.28508	0.238291	0.261223	0.31007	0.318498	0.619547	1.35687	2.39407	2.21228	4
KY21.Chr10.132	1.10717	1.14073	1.33466	1.68532	1.55276	0.941078	0.394294	0.533854	0.596763	0.685226	0.632965	1.48971	1.53105	1.34203	0.879965	0.925488	2
KY21.Chr10.143	0.980414	1.04273	1.38723	1.47123	1.59367	1.17675	0.552505	0.65207	0.402687	0.374001	0.527099	0.915434	1.31487	1.40589	1.47478	1.491	2
KY21.Chr10.144	0.611965	0.629613	0.559699	1.17036	1.30649	1.68646	1.42547	2.5296	0.987063	1.06641	1.00078	0.997403	1.02301	1.02223	0.951661	1.00549	3
KY21.Chr10.145	1.18867	1.27105	1.32427	1.43597	1.71689	0.820784	0.44838	0.451769	1.06753	1.0024	1.05709	0.893789	0.938398	0.860087	1.04786	1.14172	2
KY21.Chr10.147	1.00717	1.0267	1.12704	0.898958	0.309455	0.766811	1.82631	2.72053	2.04438	2.00351	1.70139	0.953816	0.6393	0.392402	0.254805	0.235926	3
KY21.Chr10.15	1.40369	1.41416	1.65857	1.00775	0.520156	0.84645	0.955213	1.0868	0.998128	1.46846	0.877689	0.939349	0.90317	0.952421	0.925822	1.03818	1
KY21.Chr10.150	1.49334	1.9616	1.4652	1.44361	1.13028	0.321179	0.160174	0.31459	0.884925	0.481195	0.558172	0.94908	1.09779	1.25738	1.17849	1.54555	1
KY21.Chr10.151	1.5197	1.74249	1.2434	1.57649	1.01633	0.671193	0.404407	0.295118	0.60848	0.61237	0.553634	1.73678	0.950541	1.03389	1.22982	1.31576	1
KY21.Chr10.161	0.00908597	0.00665035	0.0058379	0.243821	4.27255	1.87438	2.00273	1.86548	0.00379373	0.00431189	0.0376465	0.00888345	0.726172	1.84078	2.23723	2.83674	4
KY21.Chr10.163	1.48313	1.58688	1.6232	1.95664	0.69656	0.27639	0.295499	0.367806	0.746722	0.777872	1.08404	1.15695	1.2086	0.979149	1.02895	1.0341	1
KY21.Chr10.164	1.59587	1.67136	1.08274	1.01688	1.04228	0.914203	0.651856	0.837977	0.664995	1.10483	1.29978	1.27456	1.35521	1.07161	0.811961	0.527565	1
KY21.Chr10.165	1.15812	1.09567	1.24669	1.07785	1.1855	1.07853	1.19063	1.10133	0.961216	0.978009	1.05334	0.891036	0.915374	0.94289	1.11847	1.14331	2
KY21.Chr10.166	1.18216	1.35315	1.91099	0.578109	0.676901	0.857944	1.10619	1.38428	1.02573	1.01632	0.953106	1.15848	1.1276	1.03244	0.859293	0.903107	1
KY21.Chr10.167	1.19834	1.26542	1.34008	1.88524	1.33354	0.63091	0.551346	0.349085	0.54596	0.652045	0.788261	1.04464	1.28515	1.32593	1.13171	1.22498	2
KY21.Chr10.169	1.26669	1.26919	1.3879	1.61784	1.2316	0.727628	0.628877	0.524533	1.09817	1.10599	1.0779	0.950138	0.966072	0.93355	0.948361	0.968144	1
KY21.Chr10.17	2.28115	1.90639	1.39801	0.456975	0.350359	0.690486	0.975556	0.623519	0.57201	0.840512	1.29224	1.1362	0.890993	0.76268	1.27938	1.20638	1
KY21.Chr10.170	1.30197	1.30663	1.41282	1.55213	1.05128	0.746734	0.75159	0.569956	0.730904	0.7172	0.852257	0.98427	1.06373	1.11118	1.22147	1.29435	2
KY21.Chr10.171	1.39467	1.38013	0.747189	0.719373	1.09994	1.57749	1.34142	1.0811	0.905798	0.900689	0.844364	0.914614	0.893098	1.0212	1.15427	1.36271	2
KY21.Chr10.172	1.41808	1.58013	1.45311	1.61978	1.27996	0.501452	0.243969	0.287248	1.10589	1.04635	1.09027	1.05371	0.95032	1.02713	0.910481	0.880553	1
KY21.Chr10.173	1.4754	1.45604	1.54548	1.42674	1.35706	0.545564	0.301505	0.326186	0.642579	0.794899	1.00215	1.09003	1.06867	1.21691	1.11416	1.09262	1
KY21.Chr10.174	0.859916	0.971991	1.8392	1.29629	1.13982	1.22705	0.855238	0.741832	1.04868	1.03524	1.03442	0.931373	0.955522	0.993678	1.00261	1.03273	2
KY21.Chr10.175	1.08621	1.12851	1.09726	1.48352	1.06241	0.85867	1.08486	1.28309	0.956852	0.988924	1.01129	0.921871	0.953527	0.985341	1.06993	1.12982	2
KY21.Chr10.176	1.41022	1.43423	1.39802	1.43035	0.99013	0.659187	0.673741	0.671968	0.702292	0.729785	0.902589	1.18378	1.20959	1.19694	1.04704	1.0554	1
KY21.Chr10.178	1.14097	1.00698	1.36862	1.88298	1.42245	0.86349	0.57782	0.400329	1.3005	1.5689	0.89916	0.599254	0.808788	1.00881	0.922034	0.976334	2
KY21.Chr10.180	1.04759	1.01613	2.36316	1.18738	0.650966	0.647452	0.647055	1.20206	1.27477	1.20815	1.25604	0.778827	0.705658	0.768838	1.00518	1.02951	1
KY21.Chr10.191	0.16742	0.163708	0.129717	0.170498	0.154021	0.227598	0.387074	10.1684	0.855439	0.880196	0.970072	0.467584	0.412991	0.952227	0.862807	2.58096	5
KY21.Chr10.207	1.75237	1.84824	1.52635	1.05026	0.515346	0.313141	0.466993	1.1055	1.34737	1.2744	1.25694	0.885926	0.962544	0.854218	0.741402	0.761929	1
KY21.Chr10.208	1.77492	1.86622	1.41251	2.65322	0.171411	0.0204434	0.032926	0.0286684	0.896626	0.955867	1.0934	1.08192	1.03963	0.995783	1.00331	0.973437	1
KY21.Chr10.215	1.21585	1.28296	0.902103	1.553	1.23812	0.767808	0.430891	1.58769	1.16678	1.23032	1.15576	0.878123	0.861905	0.953984	0.867295	0.95737	2
KY21.Chr10.216	0.99439	1.06201	1.15457	1.48466	1.01071	0.981609	1.14318	1.31381	0.878109	0.877549	0.953458	1.0627	1.02149	1.148	1.0601	1.03012	2
KY21.Chr10.219	0.936123	1.01626	1.23883	1.61636	1.2188	0.745754	1.33536	0.905754	0.370638	0.344896	0.383385	0.770135	1.12362	1.19009	1.64196	2.02367	2
KY21.Chr10.22	1.36381	1.40915	1.34242	1.48981	0.920862	0.721267	0.74454	0.733207	0.531904	0.572596	0.838727	1.04383	1.06547	1.20116	1.30928	1.39561	2
KY21.Chr10.220	1.28308	1.30348	1.25939	1.23697	1.12221	1.0857	0.777868	0.845718	1.10955	1.13746	1.0385	1.02676	0.943986	0.942207	0.953777	0.909602	2
KY21.Chr10.221	1.88635	1.84976	1.45826	0.907874	0.436948	0.57312	0.709557	0.810676	0.727379	0.712397	0.700784	1.03902	1.00896	1.10216	1.22259	1.467	1
KY21.Chr10.222	2.14813	2.19692	1.56219	0.792495	0.389601	0.361152	0.426903	0.476651	0.720639	0.768319	0.977379	1.17447	1.15007	1.24945	0.996637	1.00691	1
KY21.Chr10.23	0.783094	0.722149	1.30798	1.35204	1.46265	1.26979	1.14889	1.19844	0.445422	0.143933	0.218902	0.442498	0.944747	1.43197	1.81449	2.3397	2
KY21.Chr10.231	1.71145	1.76568	1.42326	1.43057	0.883932	0.592399	0.293125	0.283547	0.886024	1.02274	1.18721	1.05366	1.49528	1.20359	0.586426	0.674023	1
KY21.Chr10.232	0.0365677	0.0306146	0.0345571	0.0447204	0.669392	4.74976	3.7438	2.13317	0.00327329	0.00380513	0.00327677	0.00369474	0.00140225	0.79858	2.26046	4.54406	4
KY21.Chr10.233	2.21593	1.72468	1.10928	1.25657	1.05204	0.516158	0.265636	0.218966	0.754153	0.791251	1.09879	1.50505	1.40741	1.23439	0.77126	0.54678	1
KY21.Chr10.234	1.67368	1.74134	1.69725	1.0535	0.623339	0.532466	0.544292	0.665869	0.966397	0.950441	1.02799	0.762533	0.831308	0.78589	1.25999	1.37067	1
KY21.Chr10.235	0.00873696	0.00790569	0.00665667	0.0137518	0.626382	3.17991	4.64171	3.03194	0.0340582	0.0405148	0.0870586	0.0896244	0.208038	1.16648	2.97034	2.9745	4
KY21.Chr10.236	1.42186	1.3788	1.29732	1.7854	0.794477	0.443884	0.671902	0.846723	1.13277	1.30041	1.07931	0.996628	1.07018	0.890177	0.806858	0.817512	1
KY21.Chr10.239	1.32979	1.01758	1.51669	1.53924	1.59722	0.635396	0.494831	0.469829	1.44556	1.4021	1.09722	0.9127	1.01061	0.941484	0.695658	0.611579	1
KY21.Chr10.240	1.58525	1.62293	1.61779	1.14376	1.02171	0.622145	0.433917	0.454871	1.05005	1.04518	1.01273	0.936941	1.02892	0.958949	0.94577	1.06078	1
KY21.Chr10.241	1.77422	1.77785	1.33007	1.11369	0.810124	0.599311	0.497816	0.671001	0.913782	0.8569	0.91411	1.16716	1.0172	1.04266	1.08057	1.03686	1
KY21.Chr10.242	1.67857	1.7782	1.47022	1.36357	0.854704	0.491175	0.319636	0.456284	0.730906	0.88339	1.01951	1.11963	1.1583	1.1832	1.08048	0.862376	1
KY21.Chr10.243	1.23861	1.21699	1.61358	1.26808	0.961355	0.699101	0.927498	0.900563	0.824649	0.78166	0.806065	0.887149	0.984725	1.1014	1.36004	1.20993	2
KY21.Chr10.246	0.991805	0.876843	0.937819	0.838734	1.25201	1.16099	1.73705	1.78255	0.698272	0.722668	0.846314	0.866383	0.958453	1.12631	1.21073	1.53779	3
KY21.Chr10.255	1.08518	1.11625	1.85022	1.57781	0.753337	0.831561	0.679555	0.849814	0.578247	0.530869	0.624225	1.05569	1.30992	1.24665	1.25637	1.35705	2
KY21.Chr10.256	0.27588	0.387305	0.330441	1.16119	1.02022	1.70971	2.23755	3.29117	1.00243	1.09945	1.07961	1.00216	0.936395	0.960502	0.986436	0.98467	3
KY21.Chr10.257	1.36966	1.2715	1.20717	1.78138	1.47203	0.66658	0.416177	0.362982	0.538757	0.76661	0.836201	1.07079	1.39771	1.25026	1.14912	0.998455	2
KY21.Chr10.258	0.819508	0.916076	1.10813	1.04237	1.56335	1.58799	1.08578	1.23152	0.586999	0.689797	0.718758	1.05092	1.01246	1.09086	1.295	1.52407	2
KY21.Chr10.261	1.01934	1.08821	1.70171	1.40188	0.874483	1.04681	1.12511	0.643793	0.448163	0.446056	0.550574	0.847463	1.20734	1.2911	1.48261	1.62618	2
KY21.Chr10.264	0.809215	0.932053	0.691421	0.311794	1.19335	2.18615	1.8719	2.03874	0.164447	0.112908	0.149578	0.257301	0.48314	1.51933	2.10313	2.94486	4
KY21.Chr10.265	1.69091	1.94841	1.73956	0.899667	0.418784	0.562409	0.626272	0.650754	1.77165	1.6996	1.0953	1.03039	0.723753	0.754918	0.605472	0.491642	1
KY21.Chr10.267	0.714145	0.694479	0.623923	0.925735	1.12565	1.54883	1.90214	2.43537	0.962984	1.0898	1.0431	0.961238	1.05429	0.960727	0.945676	1.03083	3
KY21.Chr10.27	1.7394	1.66803	1.41837	1.19071	0.468394	0.782209	0.743924	0.652932	0.906213	0.91767	0.956227	1.0615	1.00816	1.01175	1.06319	1.10094	1
KY21.Chr10.283	1.33344	1.27006	0.961548	1.29086	1.04043	0.959101	1.07151	1.13903	1.16743	1.18798	1.16337	1.02226	0.967127	0.957217	0.793644	0.831119	2
KY21.Chr10.284	2.21396	2.19646	1.41301	0.716732	0.44713	0.473784	0.464304	0.493631	0.950749	1.03001	1.53285	1.16111	0.837902	0.738834	0.814955	1.00174	1
KY21.Chr10.29	1.1258	1.20853	2.0692	1.41086	1.06895	0.656811	0.58879	0.408436	1.07808	1.07932	1.01844	1.1008	1.06083	1.04813	0.845977	0.851018	1
KY21.Chr10.292	1.00185	0.626615	1.42576	1.10616	1.11077	0.901269	1.48985	1.69447	1.30563	1.27105	1.16289	1.11307	0.948484	0.832575	0.718232	0.759749	3
KY21.Chr10.293	1.4223	0.795157	1.81762	1.06639	0.924498	1.00864	0.991227	0.913564	1.29805	1.2028	1.1783	1.11517	0.954378	0.888202	0.735413	0.732319	1
KY21.Chr10.295	2.37863	2.41914	1.49287	0.847129	0.415997	0.220299	0.152225	0.213583	0.768398	1.0896	1.56378	1.37027	1.16554	1.01236	0.655377	0.51349	1
KY21.Chr10.296	1.85563	1.86649	1.47955	1.23036	0.613849	0.489707	0.442199	0.439791	0.979144	0.907938	1.02244	0.980871	0.979344	1.14695	1.04846	0.963335	1
KY21.Chr10.297	1.59757	1.7035	1.65667	1.67064	0.826507	0.247401	0.236704	0.312659	1.15923	1.19665	1.11702	0.893695	0.893838	0.921147	0.907112	0.971401	1
KY21.Chr10.30	1.59807	1.45497	1.41024	0.675382	0.594329	0.8625	1.25365	1.19409	1.20169	1.10575	1.12642	1.08025	1.01346	1.04327	0.73223	0.795914	1
KY21.Chr10.300	0.923072	0.90563	1.13684	1.50413	1.61208	1.30092	0.85965	0.816967	1.02355	1.01464	1.04298	0.983753	0.984808	1.03773	0.978379	0.977922	2
KY21.Chr10.305	1.65642	1.7597	1.42395	0.922314	0.859743	0.944468	0.480137	0.615132	0.891968	0.860913	0.884031	0.976661	1.01603	1.14646	1.08697	1.15228	1
KY21.Chr10.306	1.95075	2.17938	1.49927	0.543742	0.563853	0.435693	0.516438	0.867857	1.21973	1.30199	1.15103	0.80937	0.818203	0.746372	0.973342	1.02371	1
KY21.Chr10.309	1.70578	1.51077	1.53972	1.54232	1.06727	0.228166	0.301891	0.445337	0.233389	0.321382	0.796253	1.1359	1.40216	1.41948	1.36459	1.2664	1
KY21.Chr10.311	1.79588	1.85909	1.41766	1.50815	0.467869	0.430588	0.484849	0.432686	1.16594	1.19932	1.13437	0.999238	0.931414	0.940404	0.853138	0.856772	1
KY21.Chr10.312	0.606518	0.638785	0.577777	0.763343	1.05941	1.86855	1.80898	2.85432	0.966691	1.00676	0.994636	0.996091	1.03317	1.00345	0.952566	1.09028	3
KY21.Chr10.315	0.768259	0.867578	0.851313	0.369627	0.959049	2.35417	2.01566	1.85582	1.03873	0.705222	0.80811	0.744291	0.784439	1.0354	1.21172	1.6164	3
KY21.Chr10.317	1.66384	1.33566	0.775917	0.638002	0.915727	1.16034	1.38619	1.44762	1.16713	1.31566	0.943648	0.925057	1.00855	0.763116	0.822124	1.13022	2
KY21.Chr10.319	1.66106	1.38251	1.8777	1.48842	1.05832	0.36575	0.202919	0.23438	1.69578	1.73964	0.875721	0.663293	0.652896	0.694471	0.909869	0.860731	1
KY21.Chr10.320	1.78241	1.65675	1.38086	1.15795	0.801768	0.549898	0.6727	0.577244	0.844135	0.902092	0.87218	0.886692	0.985134	1.08379	1.10839	1.32104	1
KY21.Chr10.325	1.16619	1.15496	1.36436	1.01895	0.846842	1.10812	1.21662	1.3011	1.05189	1.02654	1.05704	0.999149	0.984136	0.94116	0.987587	0.99062	2
KY21.Chr10.328	1.84425	1.8681	1.57135	1.08587	0.348715	0.350256	0.714694	0.743885	0.871683	1.08265	0.936976	0.986591	0.912241	1.05152	1.05985	1.14417	1
KY21.Chr10.329	1.27231	1.36307	1.14922	1.26181	0.68446	0.573832	1.26486	1.51193	0.995495	0.994056	1.00011	0.976502	0.962999	0.972048	1.01899	1.10947	2
KY21.Chr10.330	1.49008	1.57371	1.60205	1.67508	0.903079	0.328959	0.330079	0.465968	1.10584	1.07601	1.03184	0.729261	0.749354	0.814169	1.22994	1.23983	1
KY21.Chr10.331	1.85717	1.89182	1.60047	0.965013	0.510747	0.416643	0.439131	0.824125	1.83379	1.7076	1.5147	0.523176	0.403797	0.612601	0.710259	0.791516	1
KY21.Chr10.332	2.11564	2.04955	1.79653	1.1319	0.504552	0.18265	0.169917	0.168365	1.32252	1.30246	1.23103	0.797583	0.801531	0.847982	0.877989	0.882174	1
KY21.Chr10.333	1.27904	1.34588	1.74176	0.89951	0.664771	0.866284	1.09293	1.05348	0.930403	0.857043	0.80952	1.08169	1.26367	1.03056	1.06825	0.973932	1
KY21.Chr10.334	1.10435	1.10789	1.50029	2.1962	1.03092	0.539986	0.562674	0.498987	0.792168	0.794639	0.864893	0.941033	1.08175	1.14133	1.17001	1.20408	2
KY21.Chr10.335	1.48156	1.35582	1.33455	1.61667	0.997677	0.729747	0.589632	0.507736	0.684929	0.787787	0.902503	0.96215	1.0388	1.1798	1.18925	1.24817	1
KY21.Chr10.336	0.00802816	0.00621306	0.00728128	0.0291191	0.116671	1.47589	5.82797	4.20857	0.0323339	0.0401727	0.136876	0.00543339	0.00991692	0.19454	1.56545	5.67834	5
KY21.Chr10.339	1.88777	1.93198	0.999914	0.483588	0.583251	0.973214	1.16519	0.958724	0.964314	0.999447	0.990246	1.0177	0.95174	1.01451	1.12293	0.964878	1
KY21.Chr10.34	0.772708	0.844192	0.692795	1.85365	1.1709	1.21009	1.47018	1.35603	0.00402501	0.871917	0.644197	0.982883	1.47871	1.68211	1.12835	1.25787	2
KY21.Chr10.340	1.40311	1.42663	1.09716	1.01848	0.948743	1.26138	1.12497	0.754163	0.717893	0.738706	0.734224	1.04604	1.13272	1.22121	1.11882	1.2963	2
KY21.Chr10.341	1.89482	1.83729	1.54801	1.44247	0.463129	0.277161	0.361349	0.503041	1.00701	0.912017	1.04145	0.949734	1.17405	1.03842	1.0303	0.862538	1
KY21.Chr10.342	1.14458	1.09088	0.866334	1.59983	1.13185	1.23491	1.18199	0.860382	0.814804	0.83765	0.876592	0.962924	0.957731	1.13319	1.22792	1.18182	2
KY21.Chr10.345	0.961996	0.904412	1.0356	1.17598	1.25782	1.22955	1.32183	1.47934	0.806455	0.977821	1.05322	0.983873	0.836211	0.933325	1.05858	1.37361	2
KY21.Chr10.347	1.16727	1.25847	1.24613	1.80194	1.63637	0.849202	0.409841	0.195028	0.70372	0.965092	1.19965	1.28693	1.00222	1.02543	0.932333	0.963029	2
KY21.Chr10.348	1.63279	1.65222	2.24486	1.15789	0.502576	0.381885	0.325539	0.394248	1.02149	1.00772	1.00721	0.982059	0.94545	0.937077	1.02683	1.10082	1
KY21.Chr10.349	1.01487	1.07449	0.998939	1.10078	1.26392	1.38395	1.21254	1.26013	0.795548	0.815737	1.12502	1.26956	0.873817	0.927396	1.19221	1.01634	2
KY21.Chr10.353	1.15724	1.27086	1.35223	2.17973	1.29222	0.382505	0.337935	0.471733	1.20314	1.14879	1.18398	0.93907	0.868156	0.907032	0.892767	0.916954	1
KY21.Chr10.356	0.692453	0.699029	0.703144	0.871812	0.931439	1.56701	2.49842	2.04455	1.10216	1.14937	1.16571	0.957057	0.895211	0.825208	0.982625	0.966364	3
KY21.Chr10.364	1.5226	1.56936	1.45364	1.38576	0.919517	0.541176	0.573922	0.597684	1.64561	1.66458	1.45081	1.24667	0.911449	0.572842	0.385932	0.327079	1
KY21.Chr10.366	1.59692	1.71532	1.31932	1.28287	0.832692	0.723062	0.621051	0.51105	0.770839	1.15049	1.08206	1.08808	0.920213	0.945284	1.12647	0.967462	1
KY21.Chr10.369	1.22727	1.23567	1.50122	1.26959	0.949716	0.740152	0.792199	1.1753	0.543181	0.500969	0.708246	1.01821	1.20386	1.37688	1.24119	1.37287	2
KY21.Chr10.37	1.04125	0.905667	0.608892	0.79718	1.41442	1.85262	1.25386	1.81443	0.383587	0.000900623	0.60688	0.000372355	1.22807	1.96378	1.84111	1.72305	3
KY21.Chr10.380	1.10288	1.08838	1.18735	0.93655	0.75062	0.88559	1.36066	2.1026	0.00265456	0.00287608	0.044089	0.0575077	0.231833	0.541266	1.71051	5.07894	4
KY21.Chr10.382	0.998781	1.76232	1.36435	0.43719	0.434457	0.825526	1.21089	2.35326	2.20856	1.8831	1.96873	0.892712	0.659188	0.526649	0.0756534	0.0210813	3
KY21.Chr10.384	0.0392316	0.0615483	0.0325065	0.107582	1.69803	2.27035	1.18139	5.78936	1.02354	1.07371	1.15245	0.970552	1.08971	0.889476	0.875512	0.975344	3
KY21.Chr10.389	0.0841846	0.211444	0.0454888	0.46744	0.357046	0.43174	0.178076	9.64334	0.855787	1.11098	1.05204	0.442612	0.343892	0.659169	1.47168	1.97616	5
KY21.Chr10.392	1.16426	0.812392	0.675094	0.94419	1.11696	1.39283	1.10517	2.46832	0.713273	0.740446	0.929356	0.497823	0.397692	0.419218	1.99168	2.08984	3
KY21.Chr10.396	0.856615	0.968719	0.656173	0.985008	1.07522	1.56224	1.2853	2.35937	0.987313	1.13839	0.98309	0.958892	0.963142	0.951912	0.984403	1.08363	3
KY21.Chr10.399	1.22567	1.17251	1.43041	1.3225	0.944327	0.645599	1.04029	1.15162	0.726006	0.718194	0.790639	0.979512	1.00847	1.13123	1.17061	1.45904	2
KY21.Chr10.4	0.454192	0.462167	0.492958	1.34169	1.39814	2.38243	2.33796	1.09163	0.862562	0.850577	0.907179	0.907762	0.959857	1.06002	1.17821	1.26216	3
KY21.Chr10.400	0.832608	0.956307	0.732243	1.29819	1.47568	1.46378	1.29072	1.38568	1.11315	1.04809	1.02571	0.953429	0.891732	0.996481	1.01987	0.989057	2
KY21.Chr10.401	1.22663	1.33405	1.30532	1.5244	1.32101	0.892926	0.566421	0.531302	0.765426	0.758843	0.850307	0.960085	1.07576	1.12604	1.16782	1.28189	2
KY21.Chr10.402	1.56833	1.53983	1.49427	1.86218	0.765853	0.404085	0.310469	0.414565	0.93162	0.961999	1.11588	1.17279	1.20047	0.992221	0.829748	0.865679	1
KY21.Chr10.404	1.49616	1.40803	1.40522	2.0384	1.06451	0.399258	0.27755	0.235523	2.17174	1.72024	1.20541	1.06905	0.883373	0.544156	0.192416	0.425476	1
KY21.Chr10.406	1.26083	1.33845	1.49083	1.29293	1.08816	0.694709	0.793042	0.8113	1.23358	1.16116	1.12725	0.892362	0.956925	0.893371	0.823132	0.974241	1
KY21.Chr10.407	1.17443	1.2081	1.59545	1.71983	1.18423	0.68494	0.541718	0.476342	1.0144	1.02395	1.0926	0.950521	0.939883	0.877647	1.04991	1.07114	1
KY21.Chr10.410	1.45074	1.27081	1.7363	1.7583	1.07294	0.388522	0.321284	0.369384	0.135201	0.129795	0.766217	1.60224	2.00533	1.27342	1.10561	0.95953	1
KY21.Chr10.411	1.59501	1.60916	1.72576	1.37275	0.657406	0.484674	0.594449	0.412338	0.541578	0.659171	1.06745	1.18545	1.18815	1.01416	1.21343	1.11385	1
KY21.Chr10.412	1.30129	1.40618	1.45935	1.07731	0.680118	0.846523	1.15731	1.03556	0.727938	0.778144	0.769891	0.989278	1.16317	1.258	1.1365	1.18239	2
KY21.Chr10.413	1.28573	1.29325	1.59226	1.43308	1.12144	0.616566	0.672212	0.634338	0.823238	0.776171	0.77184	1.00527	1.17433	1.14837	1.11714	1.1835	1
KY21.Chr10.419	1.13987	1.08244	1.13408	1.83131	1.46797	0.792706	0.65226	0.664988	0.83555	0.856427	0.910874	1.07472	1.06793	1.10402	1.08179	1.09137	2
KY21.Chr10.421	0.838901	0.910786	0.695934	0.960836	1.85378	1.43206	1.931	0.872069	0.740007	0.749548	0.775487	1.03911	1.17731	1.36547	1.26708	0.885022	2
KY21.Chr10.422	1.42246	1.4238	1.21829	0.890584	0.911214	0.977963	1.01507	1.18527	1.00046	0.972197	1.06938	1.00496	1.07305	1.11608	0.841964	0.984583	2
KY21.Chr10.424	1.12917	1.2069	1.29778	1.31898	1.32699	0.990316	0.757464	0.884076	1.30009	0.907317	0.948787	0.915061	1.04365	1.21448	0.913768	0.797689	2
KY21.Chr10.425	1.03729	1.0973	1.41503	1.32519	1.33516	1.115	0.910592	0.699283	0.9271	0.883603	0.956247	0.986511	1.07072	1.04878	1.03711	1.10725	2
KY21.Chr10.427	1.4372	1.53225	1.41439	1.0342	0.632433	0.705281	0.930376	1.21817	1.1655	0.923168	1.13101	0.833535	0.939945	0.939776	1.03785	1.02771	1
KY21.Chr10.428	1.49322	2.02927	1.48497	0.547991	0.497365	0.82157	0.927653	1.06737	0.86265	0.607607	0.722599	0.680326	0.982941	0.574372	1.53044	1.8805	1
KY21.Chr10.43	0.635965	0.692487	0.749089	0.90865	1.00276	1.58818	2.16122	2.24342	1.23411	1.03077	1.05829	1.00601	1.02739	1.12197	0.803385	0.794518	3
KY21.Chr10.430	0.0287086	0.0264674	0.027612	0.0393642	0.167278	2.22275	3.41402	5.76125	0.0508485	0.0799205	0.0970187	0.127123	0.0767576	0.572724	2.06942	4.57466	5
KY21.Chr10.431	1.05566	1.10106	0.999983	1.67413	1.61008	0.979765	0.733345	0.742432	0.910443	0.902079	0.945046	1.03202	1.0667	1.10446	0.967562	1.1104	2
KY21.Chr10.432	1.49936	1.56176	1.1152	1.58669	1.05003	0.71636	0.513831	0.578385	1.2287	1.25937	1.02527	0.85715	0.815317	0.877753	1.00419	0.981711	1
KY21.Chr10.438	0.875646	0.796278	1.29174	1.6284	1.77597	0.952811	0.758547	0.866192	0.930347	0.906525	0.808409	0.804809	1.17465	1.22123	1.02649	1.13993	2
KY21.Chr10.439	1.10462	1.1246	0.83351	0.704697	1.20904	2.45474	1.19113	0.903167	0.84273	0.849243	0.903418	1.00085	1.01599	1.13107	1.04809	1.22901	2
KY21.Chr10.442	1.90441	1.85878	1.20941	0.80651	1.18089	0.86647	0.341946	0.393263	0.825729	0.853589	0.860046	1.11556	1.2554	1.14218	0.957688	1.03229	1
KY21.Chr10.446	0.523444	0.558577	0.609512	0.633937	1.14469	2.68687	2.36842	1.71774	0.765279	0.649287	0.704364	0.916899	0.980269	1.27842	1.18158	1.50113	3
KY21.Chr10.454	1.82881	1.78973	1.71532	1.18668	0.789041	0.469798	0.269425	0.25847	0.723885	0.751457	0.859812	0.955635	1.06181	1.19275	1.18091	1.26259	1
KY21.Chr10.455	1.4477	1.54335	1.69485	0.740993	0.670616	0.912112	0.87649	0.981677	0.955483	0.854567	0.967934	1.04245	1.08379	1.11561	0.975606	1.03731	1
KY21.Chr10.460	1.13704	1.16741	1.39652	0.98749	1.10939	1.2749	0.938671	1.08834	0.491431	0.503088	0.506886	0.703037	0.892266	1.31093	1.5456	1.93617	2
KY21.Chr10.462	0.983555	0.939984	1.05584	1.68783	1.56704	0.960746	0.857061	0.935513	0.851361	0.822804	0.828823	0.955744	1.05035	1.1317	1.16192	1.19329	2
KY21.Chr10.465	1.36585	1.15974	1.56592	1.79084	1.40003	0.522835	0.314146	0.313217	1.03174	1.0207	1.12596	1.36357	1.472	1.06597	0.59577	0.45607	1
KY21.Chr10.468	1.64886	1.69935	1.58452	1.52232	0.848958	0.389295	0.347525	0.287115	0.997302	0.890241	1.02514	1.02073	1.01218	1.05308	0.982646	1.04932	1
KY21.Chr10.469	2.33374	0.507391	0.994561	1.04854	1.20905	0.958509	0.684364	1.27504	6.97682	0.497822	0.0408793	0.149323	0.0268107	0.0336257	0.0443046	0.131313	1
KY21.Chr10.475	1.51277	1.60563	1.28165	1.05906	1.11111	0.976578	0.580017	0.607457	0.45576	0.501976	0.778495	0.892391	1.13037	1.28682	1.29425	1.59867	2
KY21.Chr10.476	1.58131	1.66643	1.56712	1.49151	0.739896	0.450798	0.473133	0.464898	0.694956	0.661992	1.08443	1.39861	1.2067	1.12962	0.918842	0.959425	1
KY21.Chr10.477	1.60726	1.65592	1.67029	1.48019	0.870413	0.369614	0.328308	0.355864	0.408532	0.523684	0.755191	1.117	1.36348	1.31446	1.25446	1.23448	1
KY21.Chr10.480	1.07752	0.874415	0.929808	0.517419	0.460728	1.89278	2.73727	1.43132	1.95239	1.82036	1.53173	0.417667	0.427302	0.468712	0.700914	0.770774	3
KY21.Chr10.485	1.3805	1.26415	1.55822	1.88532	1.4594	0.282853	0.215323	0.271655	0.874504	0.898835	0.938586	0.912857	0.991092	1.2407	1.05856	1.11026	1
KY21.Chr10.486	1.35438	1.33524	1.18033	1.44885	1.31483	0.799426	0.799248	0.508913	0.622393	0.652023	0.706835	0.994853	1.16031	1.4064	1.28953	1.14855	2
KY21.Chr10.488	0.612141	0.618996	1.05767	2.46695	1.55196	0.767082	1.19799	0.673505	0.809044	0.85528	0.925225	1.01924	1.04739	1.10386	1.10719	1.14613	2
KY21.Chr10.489	1.56113	1.67985	1.26439	0.648872	0.800045	0.880337	1.03285	1.11122	1.12763	1.10748	1.06275	0.887998	0.860375	0.886023	1.045	1.04951	1
KY21.Chr10.49	0.212908	0.214852	0.205403	0.514016	1.12415	2.49426	2.93604	3.14883	0.990374	0.655557	0.686989	0.795114	0.910943	1.06938	1.25697	1.57223	3
KY21.Chr10.490	1.34292	1.38879	1.60852	1.52378	1.10536	0.617448	0.47725	0.465143	0.718406	0.72334	0.857833	0.957556	0.972164	1.05443	1.17989	1.51177	1
KY21.Chr10.491	0.967372	0.980025	1.07367	1.30634	1.07621	1.32204	1.23375	1.34235	0.915248	0.914931	0.993317	1.0385	1.08338	1.03806	1.00443	1.04324	2
KY21.Chr10.492	1.94269	1.79672	1.67997	0.467418	0.237462	0.501381	0.925039	1.2385	0.453314	0.254856	0.669086	0.9534	1.03963	1.2868	1.40029	1.84088	1
KY21.Chr10.494	0.0109467	0.00763224	0	0.0511667	0.0365115	0.410895	2.43292	8.8781	0.280198	0.335367	0.329395	0.0756428	0.0704029	0.104055	1.6382	4.86235	5
KY21.Chr10.497	0.0100488	0.00525408	0	0.00641197	0.0450497	0.345264	2.6783	8.75236	0.0109643	0.00725999	0.00798563	0.0041091	0.00495594	0.165665	2.15591	5.22348	5
KY21.Chr10.498	0.00461667	0.00455108	0.0038215	0.0147164	0.0197439	0.296488	2.54212	8.96738	0.000240922	0.000278211	0.000239908	0.000269558	0.00023378	8.80335e-05	1.57873	6.05861	5
KY21.Chr10.50	1.10318	1.1778	1.18028	1.05695	1.386	1.21979	0.914115	1.06731	1.50691	1.14981	1.18526	0.736681	0.757299	0.747706	0.97498	0.955238	2
KY21.Chr10.505	0.00683502	0.00409762	0.00871216	1.19289	2.93204	1.36048	0.895947	3.90807	0.0184621	0.00706752	0.0127037	0.201483	0.992905	1.77939	2.19857	2.50289	3
KY21.Chr10.51	1.40665	1.50802	1.37274	2.00884	0.786471	0.473116	0.522307	0.35793	1.10285	0.772401	1.08869	1.20428	1.14281	0.755907	1.16049	0.758617	1
KY21.Chr10.513	1.66336	1.35977	1.41039	1.68721	1.30545	0.413355	0.187446	0.331427	1.11473	0.755965	0.789018	0.902493	0.941995	1.01351	1.26087	1.18024	1
KY21.Chr10.516	0.840207	0.802385	1.17156	1.42022	1.38544	1.38813	1.44808	0.77573	1.04714	1.07555	1.07788	1.08743	1.09127	1.01888	0.881726	0.793581	2
KY21.Chr10.520	1.6821	1.63591	1.66487	1.22696	0.795773	0.623326	0.411084	0.416929	0.779499	0.788758	0.851515	1.15378	1.17798	1.16863	1.01031	1.10418	1
KY21.Chr10.522	1.60274	1.80505	1.63299	1.73678	0.783735	0.197995	0.195036	0.240189	1.15754	1.1346	1.07505	1.1594	1.2745	1.1275	0.580439	0.624865	1
KY21.Chr10.523	2.01005	2.31651	1.79031	0.849023	0.518154	0.209199	0.24282	0.236699	0.626636	0.840876	1.25918	0.60573	0.763964	0.747156	1.57269	1.46585	1
KY21.Chr10.525	0.969596	0.937311	1.03571	1.67152	1.51796	1.28009	0.887906	0.724199	0.543598	0.538478	0.653808	0.887306	1.09136	1.35834	1.43661	1.4213	2
KY21.Chr10.526	1.714	1.64064	1.39993	1.7928	0.903667	0.434765	0.187667	0.205586	0.913364	1.2171	1.01236	0.883707	0.802421	0.942222	1.03424	1.2438	1
KY21.Chr10.527	1.47019	1.38832	1.40175	2.03041	0.922765	0.475345	0.344709	0.364359	0.98843	0.909828	1.02306	1.01989	0.97881	1.1001	1.10319	0.899156	1
KY21.Chr10.53	0.98305	1.38182	1.02968	2.22806	0.66586	0.548278	0.80783	1.17947	1.10516	1.12867	1.09764	1.03554	1.00343	0.908689	0.888841	0.898465	1
KY21.Chr10.530	1.16213	1.21347	1.43517	1.02664	1.0799	1.00084	1.04607	1.07078	0.970235	0.865264	0.963132	1.07589	1.05564	1.09759	0.976564	1.03265	2
KY21.Chr10.535	1.54789	1.55725	2.14199	0.5488	0.325916	0.731352	0.766235	1.16196	0.955397	0.921792	0.865392	0.813812	0.818313	0.916283	1.03785	1.66658	1
KY21.Chr10.536	0.861477	0.803159	0.937414	1.04491	1.27185	1.99925	1.42596	1.22018	0.893978	0.413293	0.902428	0.480074	1.02766	0.570477	1.53543	1.9664	3
KY21.Chr10.547	0.882308	0.88167	0.869357	1.66105	1.43398	1.42467	1.06775	0.992907	0.866361	0.891805	0.905035	1.07375	1.07975	1.18341	1.00963	1.03319	2
KY21.Chr10.548	1.36942	1.25138	1.55616	1.34861	1.15731	0.819039	0.628245	0.545375	0.973172	0.972267	0.981096	1.13557	1.12831	1.17951	0.84359	0.868019	1
KY21.Chr10.550	2.08977	2.13311	1.52676	0.769803	0.618758	0.551139	0.351526	0.326737	0.437966	0.464464	0.688631	0.860011	1.04685	1.44039	1.34648	1.65181	1
KY21.Chr10.551	1.71376	1.81801	1.52506	0.888872	0.701286	0.634062	0.643879	0.693758	0.563206	0.607009	0.628566	0.692691	0.719847	0.832401	1.87426	1.90729	1
KY21.Chr10.552	1.17144	1.11263	1.24824	1.35254	1.21752	0.85931	1.03555	0.982976	0.755885	0.668652	0.776628	0.849974	0.957294	1.1358	1.24935	1.5591	2
KY21.Chr10.554	1.5609	1.49567	1.75765	1.54091	0.768116	0.408255	0.475518	0.385872	0.313292	0.404834	0.383278	0.697213	1.20188	1.46699	1.58695	1.82255	1
KY21.Chr10.559	1.11827	1.29067	1.4072	1.36187	1.35597	0.940175	0.690742	0.620778	0.639926	0.568472	0.56959	1.37621	1.5353	1.5099	0.848288	1.02301	2
KY21.Chr10.560	1.61534	1.62512	2.03068	1.51959	0.575813	0.36299	0.28298	0.218233	0.390164	0.366619	0.398274	1.73943	1.72629	1.72891	0.909365	0.832093	1
KY21.Chr10.561	1.42279	1.35658	1.68186	1.35383	0.958428	0.667998	0.554923	0.599194	0.757151	0.772016	0.812561	1.03015	1.08348	1.15335	1.1658	1.22387	1
KY21.Chr10.562	0.714506	0.757655	1.48221	1.03197	0.834867	1.22751	1.94354	1.5192	0.231606	0.0571049	0.27547	1.13465	1.00384	1.5607	1.75176	1.85321	2
KY21.Chr10.565	1.28476	1.25312	1.38056	1.69501	0.902882	0.620138	0.92128	0.665479	0.924718	0.967854	0.958233	1.05226	1.00366	1.01769	0.99435	1.12218	1
KY21.Chr10.571	1.39251	1.30283	1.47658	1.64568	1.1609	0.615871	0.444966	0.503851	0.684955	0.710824	0.754551	0.827352	1.00503	1.17087	1.33815	1.45521	2
KY21.Chr10.576	1.84168	1.81802	1.68475	1.40431	0.355724	0.341559	0.423868	0.469675	0.134842	0.269569	0.893693	1.4321	1.74689	1.43238	0.966351	1.13741	1
KY21.Chr10.578	1.8712	1.84533	1.27221	0.958143	0.544054	0.607094	0.78869	0.794666	0.00245588	0.00122116	0.191059	0.472656	1.17357	1.24835	2.18882	2.42159	2
KY21.Chr10.580	1.98473	1.95253	1.13461	0.991542	0.892963	0.451374	0.575072	0.539102	0.755743	1.07952	0.949424	0.92764	0.969296	1.18135	1.23857	0.924285	1
KY21.Chr10.581	0.996869	0.941187	1.20659	1.7996	1.04602	0.792082	1.14886	1.08015	1.5353	1.35433	0.99122	0.794547	0.735877	0.855577	0.883358	0.919121	2
KY21.Chr10.582	1.39139	1.39559	1.77417	0.938898	0.887076	1.00546	0.673089	0.694219	0.988578	0.961912	1.05342	1.04604	1.03472	1.07775	0.910643	0.981659	1
KY21.Chr10.583	0.951111	0.94491	1.10634	1.53668	1.48212	1.06012	1.15168	0.832695	0.92404	0.820375	0.720418	1.04382	1.0082	0.954984	1.24055	1.26888	2
KY21.Chr10.588	0.00776891	0.00574947	0.0116128	0.0190046	1.54859	5.05	2.67362	1.90931	0.00482468	0.00558148	0.00478995	0.00439257	0.168658	1.08812	2.75813	3.5421	4
KY21.Chr10.601	1.98406	2.00995	1.33854	1.05922	0.720326	0.475888	0.399733	0.421795	0.671625	0.737361	0.942098	1.14984	1.17399	1.20641	1.0073	1.14267	1
KY21.Chr10.603	0.67435	0.741767	0.632296	2.23938	1.80248	1.31988	0.895923	0.809958	1.25885	1.26591	1.21568	0.133283	0.160528	0.726038	1.50272	1.63958	2
KY21.Chr10.604	0.869838	1.02058	0.999687	1.91351	1.85873	0.795093	0.556284	0.823015	0.946516	1.0043	0.965293	0.997594	0.99404	1.12603	0.982157	1.03442	2
KY21.Chr10.605	1.21328	1.50994	1.80934	1.10225	1.05271	0.809175	0.51012	0.636353	0.887931	0.910045	0.895382	0.983405	1.0675	0.965946	1.11102	1.18315	1
KY21.Chr10.606	0.909147	0.957096	1.39377	1.11463	1.39218	1.61278	0.927507	0.849604	0.937696	0.902723	0.931575	1.0058	1.01397	1.02809	1.07315	1.12379	2
KY21.Chr10.607	1.93095	2.05768	1.65103	1.25054	0.580709	0.258026	0.180816	0.291853	0.822141	0.838842	0.866892	1.15315	1.15173	1.24108	0.956563	1.02444	1
KY21.Chr10.608	2.06504	2.10763	1.4312	1.04721	0.737671	0.481523	0.236345	0.166409	1.21897	1.4712	1.29521	0.803579	0.739715	0.862588	0.818837	0.888265	1
KY21.Chr10.611	1.46537	1.58218	1.42867	1.28555	0.991828	0.728389	0.49902	0.642544	0.899811	0.855106	1.00951	0.975276	0.944896	0.991337	1.11223	1.21208	1
KY21.Chr10.612	1.2526	1.29796	1.39237	1.33357	1.12205	0.934214	0.680777	0.803193	0.996424	0.923571	0.974953	0.968825	0.994535	0.991574	1.0394	1.12783	2
KY21.Chr10.617	0.825696	0.859179	0.711649	1.45901	1.15192	1.51207	1.6519	1.3452	1.00243	0.967544	0.994651	1.02438	0.98367	0.97472	1.03149	1.05081	3
KY21.Chr10.620	1.38329	1.36438	1.4936	1.2635	0.999255	0.80012	0.748113	0.686039	0.49632	0.513167	0.678496	0.935215	1.26126	1.29022	1.33492	1.42789	2
KY21.Chr10.636	0.0036887	0.00197931	0.00383863	0.00929375	0.0458133	0.856352	3.74276	7.13547	0.0350036	0.0431046	0.0522489	0.0459975	0.153857	0.379229	2.00768	4.90714	5
KY21.Chr10.644	0.00667818	0.00720505	0.00684767	0.0180651	1.60391	4.13811	3.36388	2.06178	0.420429	0.00342362	0.0388694	0.00161133	0.3765	1.7645	2.53207	2.51807	4
KY21.Chr10.646	1.52199	1.79395	1.38029	1.66524	0.90153	0.385566	0.138326	0.587864	0.803153	0.921764	0.790848	1.07531	0.996268	1.07079	1.1638	1.19763	1
KY21.Chr10.647	2.03154	2.36478	1.42908	0.911423	0.471461	0.326423	0.221988	0.564695	1.4241	1.37221	1.47257	0.78125	0.709078	0.682416	0.789622	0.840195	1
KY21.Chr10.649	1.51836	1.45245	1.24818	0.918413	1.54223	1.10265	0.501178	0.468501	1.19152	0.887019	0.814248	0.721425	0.827685	0.986835	1.16501	1.37443	2
KY21.Chr10.650	0.865305	0.875783	0.853376	1.61382	1.26575	1.05076	1.39713	1.3897	0.794954	0.766187	0.782949	0.901154	1.03599	1.21343	1.14401	1.35211	2
KY21.Chr10.651	1.24103	1.31645	1.39183	0.862928	1.10677	1.48349	1.00244	0.626141	0.865988	0.634077	0.745862	0.848689	1.00862	1.10788	1.32378	1.39957	2
KY21.Chr10.654	1.68679	1.6881	1.43003	1.20942	0.70259	0.46748	0.668141	0.741351	0.984863	0.988491	0.995522	1.17523	0.973026	0.956949	0.950348	1.03487	1
KY21.Chr10.655	0.908337	0.883232	0.85624	0.93744	1.299	2.03637	1.4631	1.20378	0.896996	0.870309	0.898106	0.88333	1.00739	0.978775	1.12748	1.3247	3
KY21.Chr10.661	1.46237	1.52058	1.61704	1.33357	1.14809	0.59438	0.390586	0.414448	1.07464	1.11561	0.955979	1.00626	1.00513	0.989894	0.97257	0.936436	1
KY21.Chr10.662	1.78599	1.93078	1.37874	0.83182	1.35485	0.0812681	0.650334	0.411077	0.606652	0.631849	0.792095	0.904685	0.897046	0.949335	1.51866	1.60559	1
KY21.Chr10.663	1.52663	1.62492	1.35964	0.889633	0.912972	0.62905	0.890394	0.989432	1.01254	0.898167	0.908672	1.18317	1.04157	0.986166	0.903527	1.12021	1
KY21.Chr10.667	0.410945	0.506071	0.6891	0.461451	0.187916	1.19877	3.11818	4.1256	2.01019	2.18961	1.79744	0.637449	0.553414	0.379302	0.393877	0.237228	3
KY21.Chr10.670	1.24367	1.33486	1.40654	1.34206	1.41736	0.69341	0.664101	0.593858	0.352588	0.143563	0.431777	0.699014	1.54384	1.56527	1.5637	1.54571	2
KY21.Chr10.673	0.862076	0.85371	0.869518	0.801947	1.00397	1.76007	1.898	1.72795	0.961923	0.956066	0.991893	0.879175	0.898031	1.01204	1.04725	1.26746	3
KY21.Chr10.674	0.525929	0.544538	0.566344	1.3729	2.71063	1.22973	1.19154	1.30151	1.68417	1.80581	1.45568	1.08153	0.823034	0.644514	0.436135	0.275855	2
KY21.Chr10.675	0.972346	0.843865	0.830343	1.09414	1.26055	1.30574	1.83838	1.38262	0.918496	0.843142	0.966096	1.09133	1.03709	1.5768	0.897026	0.755591	3
KY21.Chr10.686	1.57325	1.53432	1.70401	1.62957	1.34801	0.232095	0.0956732	0.0553394	1.41108	1.49392	1.34358	1.30495	1.26718	1.01374	0.248426	0.152463	1
KY21.Chr10.690	0.604663	0.629888	0.724803	0.866513	0.961817	1.90461	2.6171	1.74712	1.11083	1.05994	0.820886	1.18292	1.24735	0.890262	0.837412	0.923546	3
KY21.Chr10.695	6.51528	0.341647	0.116414	0.15664	0.0513838	0.0319326	0.355572	0.788969	7.12972	0.551961	0.0131128	0.002556	0.00223784	0.00233983	0.0188119	0.171217	1
KY21.Chr10.699	2.2299	2.22207	2.48816	0.445204	0.0880032	0.0430685	0.22625	0.330409	1.49716	1.75418	1.47077	1.01239	0.83071	0.647303	0.570111	0.392527	1
KY21.Chr10.700	2.16725	2.28389	2.31504	0.42035	0.109979	0.114244	0.212333	0.550064	1.45288	1.20261	1.24751	0.773953	0.734774	0.864969	0.85924	0.914987	1
KY21.Chr10.701	0.1523	0.131789	0.10597	1.24138	3.05225	2.47991	2.02023	0.809755	0.362609	0.367305	0.374684	0.415961	1.13025	1.81989	1.767	1.60841	3
KY21.Chr10.707	1.28714	1.26705	1.48416	1.64055	1.40875	0.509436	0.474172	0.458496	1.29743	1.29655	1.23585	0.8747	0.930072	0.97006	0.713422	0.782148	1
KY21.Chr10.708	1.41943	1.50146	1.45193	1.53947	1.17786	0.540637	0.430917	0.429743	1.34067	1.21622	0.942742	0.801948	0.89839	0.896989	0.948547	0.997831	1
KY21.Chr10.71	1.61734	1.72883	1.60657	1.18712	0.7945	0.5795	0.469067	0.510861	0.886114	0.904467	0.985315	1.05424	1.03209	0.89703	1.1562	1.08607	1
KY21.Chr10.710	0.515436	0.760067	0.401125	1.17338	1.09809	1.60247	2.81025	1.65541	0.741043	0.967381	0.858811	0.934606	0.963629	0.971484	1.19973	1.3614	3
KY21.Chr10.711	2.13457	2.17754	0.7159	0.847934	0.908334	0.737909	0.68574	0.414298	0.10548	0.235453	0.921444	1.02369	1.21057	1.34041	1.4381	1.62772	1
KY21.Chr10.712	0.683497	0.759021	0.753272	1.75449	1.59276	1.36498	1.21115	1.21731	1.10202	1.07994	1.13013	0.925968	0.894034	0.886753	0.999014	1.01518	2
KY21.Chr10.72	1.34392	1.39583	1.32049	1.5473	0.998668	0.577633	0.681364	0.83883	1.05495	1.14407	1.15571	0.88347	0.769529	0.487632	1.19483	1.29179	1
KY21.Chr10.720	1.31192	1.25974	1.2729	0.985214	0.996549	1.14342	1.197	0.90111	0.847351	0.737821	0.510268	0.534789	0.99371	1.20124	1.45037	1.6278	2
KY21.Chr10.722	0.963756	1.05043	0.620288	0.80884	1.37349	1.49151	1.62786	1.71442	1.05663	1.08432	0.975014	1.11925	1.05069	1.06363	0.911525	0.817343	3
KY21.Chr10.723	0.18792	0.145786	0.142987	0.0987558	0.181381	0.970553	5.0634	4.63081	0.00137227	0.00159011	0.00136296	0.00154158	0.00127727	0.0151899	2.13231	5.41529	5
KY21.Chr10.724	1.43743	1.43816	1.15151	0.657817	0.625072	1.18329	1.70556	1.05448	0.810027	0.445361	0.833408	1.0923	0.868076	1.42295	1.21412	1.29264	2
KY21.Chr10.728	0.00738072	0.00458777	0.00676429	0.00846168	0.0973871	0.116139	1.95922	9.64962	0.0394746	0.0716522	0.0842375	0.140462	0.0848003	0.35898	1.34565	5.5978	5
KY21.Chr10.732	0.706415	0.68104	0.59965	0.619438	0.990689	1.70009	3.33946	1.50661	0.480496	0.591978	0.435539	0.560802	0.491024	0.941507	1.62405	2.72629	4
KY21.Chr10.734	1.4817	1.56079	1.70279	1.66168	0.656804	0.433221	0.474642	0.435386	0.903481	0.908654	1.05321	1.02276	1.08691	1.11026	1.0322	0.913609	1
KY21.Chr10.735	1.30074	1.24877	1.49918	1.28925	0.885544	1.08437	0.825429	0.719389	0.653435	0.708627	0.860168	0.99811	1.04203	1.18166	1.19319	1.34859	2
KY21.Chr10.736	1.1153	1.19259	1.14809	1.01292	1.15186	0.982034	1.11058	1.4961	1.05905	1.21558	1.1359	1.15402	1.19171	0.842818	0.614676	0.905338	2
KY21.Chr10.738	1.25547	1.18849	1.30629	1.04082	0.891399	1.25213	1.04059	1.1493	0.927323	0.92354	0.887373	1.12091	1.00793	1.13929	0.971095	1.07766	2
KY21.Chr10.739	1.30999	1.23645	1.5587	1.83237	1.29375	0.383811	0.375585	0.451061	0.981397	0.957894	0.905876	1.07299	0.984264	1.15626	1.04654	0.941346	1
KY21.Chr10.74	0.492533	0.508482	0.337014	0.570055	0.564725	0.851117	2.16018	5.22394	1.45944	1.37048	1.65167	0.540265	0.579598	0.571568	0.848068	1.00862	3
KY21.Chr10.740	1.45258	1.50591	1.4066	1.05293	1.02683	0.807613	0.844528	0.675181	0.49012	0.452947	0.692377	0.921448	1.09247	1.27186	1.39142	1.609	2
KY21.Chr10.743	1.6364	1.63484	1.35913	1.04792	0.885817	0.760218	0.629917	0.744913	0.828963	0.728881	0.900212	1.052	1.05254	1.12457	1.11922	1.19273	1
KY21.Chr10.744	2.17188	2.38528	1.28399	0.730429	0.558581	0.523739	0.330196	0.390417	1.02218	1.13805	0.966909	1.07719	1.05309	0.950447	0.911635	0.952368	1
KY21.Chr10.745	1.21472	1.11789	1.3872	1.66136	0.932599	1.23609	0.743697	0.529512	0.644447	0.499634	0.66099	1.03564	1.03551	1.27406	1.33969	1.45862	2
KY21.Chr10.747	0.493413	0.52654	0.421605	0.323439	0.473784	1.11012	1.81959	5.64187	0.743968	0.708982	0.793603	1.07724	1.09338	1.1863	1.14641	1.24996	5
KY21.Chr10.749	0.8395	0.826718	0.799045	0.697095	1.51029	2.06034	1.68752	1.3023	0.859105	0.850902	0.923603	1.13628	0.894738	1.05554	1.15767	1.14055	3
KY21.Chr10.75	1.35133	1.29167	1.31199	1.28851	0.967934	1.09808	0.996586	0.570292	1.00368	0.990185	0.903279	0.872987	0.937623	1.1053	1.07174	1.13643	2
KY21.Chr10.750	1.77271	1.77302	1.70876	1.57062	0.684543	0.219543	0.216644	0.252906	1.07498	1.15096	1.22393	1.14903	1.10863	0.990694	0.782619	0.621158	1
KY21.Chr10.751	1.95019	1.95504	1.76257	1.12458	0.490031	0.347874	0.299246	0.340316	1.06884	1.08869	1.01754	0.87238	0.876591	0.937097	1.04492	1.1201	1
KY21.Chr10.753	1.55514	1.56509	1.28573	2.2895	0.688345	0.324565	0.262038	0.315809	1.09581	1.11909	1.08476	1.01129	0.990481	0.977409	0.911575	0.874782	1
KY21.Chr10.754	1.40503	1.43064	1.31975	1.08354	1.11641	0.91819	0.751927	0.812217	1.07356	1.06285	1.07574	1.05964	0.955581	1.03265	0.887387	0.923655	1
KY21.Chr10.755	1.61188	1.63704	1.83901	1.72502	0.792869	0.219305	0.155639	0.183653	0.51559	0.552889	0.787146	1.0025	1.22647	1.38295	1.24804	1.25513	1
KY21.Chr10.756	1.31033	1.31429	1.39258	1.06928	1.05722	0.883921	1.17233	0.718153	0.869079	0.666396	0.893863	0.982271	1.14336	1.04996	1.15125	1.21406	2
KY21.Chr10.757	1.53766	1.74914	1.73446	0.814987	0.2247	0.120446	0.374871	2.28624	1.07848	0.94939	1.18275	1.15194	1.05205	0.979198	0.845743	0.825956	1
KY21.Chr10.758	0.980819	1.12671	1.09015	1.21396	1.48544	1.3305	0.962957	0.936621	0.927318	0.947104	0.959389	0.946559	0.973514	1.088	1.06453	1.11668	2
KY21.Chr10.760	1.09488	1.10723	0.870679	0.582738	1.07087	1.83325	1.68497	1.37831	1.0033	0.460542	0.659317	0.720114	0.934239	1.29719	1.37492	1.4547	3
KY21.Chr10.761	1.19896	1.25591	1.46961	2.20097	1.02793	0.44815	0.447053	0.39137	0.611048	0.839384	0.772169	1.00322	1.18258	1.2908	1.20799	1.1021	1
KY21.Chr10.762	1.78893	1.81827	1.38239	1.18948	0.716907	0.535447	0.494341	0.586576	0.910491	0.976204	0.929344	1.10949	1.10847	0.950493	1.01862	1.03518	1
KY21.Chr10.764	1.27938	1.22987	1.4544	0.963006	0.866965	0.98003	1.18327	1.10017	0.841216	0.977439	0.936321	1.04804	0.899799	0.994207	1.15102	1.17389	2
KY21.Chr10.765	1.146	1.14912	1.80489	1.81322	0.956917	0.555487	0.538022	0.582372	0.998943	0.947156	0.953107	1.02983	0.985217	1.05361	1.02771	1.0386	1
KY21.Chr10.767	1.33874	1.39237	0.716187	0.681336	0.917959	1.01212	1.46994	1.93964	0.699016	0.764335	0.884533	0.867156	1.05182	1.177	1.17887	1.35703	3
KY21.Chr10.768	1.35014	1.33214	1.3777	1.39133	1.46133	0.752672	0.479214	0.480796	0.75951	0.775369	0.99766	1.12293	1.25931	1.29862	0.977333	0.852752	1
KY21.Chr10.769	1.85346	1.89705	1.68125	1.24242	0.706675	0.318852	0.268677	0.294193	0.871135	0.808441	0.879346	1.08102	1.1966	1.14636	0.965235	1.08426	1
KY21.Chr10.772	0.00656793	0.00682309	0.00744724	0.221648	2.90408	4.74446	1.9826	0.823216	0.00378949	0.00437899	0.0037213	0.0110237	0.481063	1.95252	3.03011	2.12169	4
KY21.Chr10.776	1.79841	1.78651	1.84194	1.45522	0.574355	0.29021	0.205365	0.246532	1.10702	1.07936	1.03155	1.00226	0.992664	0.944736	0.930379	0.965109	1
KY21.Chr10.779	1.12488	1.29281	0.875174	0.735262	0.88424	1.88497	1.45252	1.25485	1.02281	1	0.951161	1.00053	0.916115	1.02505	1.01962	1.10274	3
KY21.Chr10.78	1.04983	1.07558	1.29928	1.66108	1.19171	0.906752	0.790842	0.918567	0.712018	0.588537	0.83237	0.807516	1.26797	1.22305	1.0736	1.45595	2
KY21.Chr10.781	2.00027	1.99852	1.81721	1.32333	0.458856	0.19639	0.167731	0.149023	0.707862	0.82442	1.12856	1.1887	1.22069	1.07058	0.99916	0.898163	1
KY21.Chr10.782	1.32925	1.40366	1.37513	0.844189	0.836785	1.09688	1.01552	1.15867	1.05062	1.08423	0.975158	1.05464	0.966709	1.07559	1.01624	0.836831	2
KY21.Chr10.786	1.69536	1.74241	1.95983	1.61396	0.580084	0.213702	0.136879	0.187605	0.942341	0.916979	1.00478	1.07028	1.01375	1.10196	0.993743	0.999015	1
KY21.Chr10.787	1.89571	1.82153	0.875941	0.750791	0.863187	0.838965	0.909601	0.932364	1.04598	0.985183	1.02093	0.946402	1.04461	0.96722	1.00983	1.00409	1
KY21.Chr10.789	1.51678	1.45702	1.5444	1.49136	1.12209	0.464794	0.383154	0.480226	0.9469	0.980528	0.946141	0.891552	0.959573	1.09964	1.09436	1.10001	1
KY21.Chr10.794	1.16707	1.23562	1.14835	1.92788	1.13019	0.647299	0.689164	0.788703	0.597569	0.584759	0.638468	1.32925	1.30617	1.32353	1.11117	1.13236	2
KY21.Chr10.796	1.51582	1.56221	1.04268	0.996857	0.253524	0.524164	1.79946	1.48452	1.21511	1.3472	1.57931	0.820157	0.569992	0.359196	0.932335	1.20808	1
KY21.Chr10.799	0.346374	0.312076	0.764584	1.58674	2.42248	1.75948	1.48033	0.839924	1.004	1.08557	1.02865	1.04833	1.10683	1.01744	0.885164	0.893406	2
KY21.Chr10.80	0.674107	1.45513	0.65579	1.58999	1.24952	0.892439	1.08371	1.65235	0.359417	0.857397	0.670219	1.02705	0.855469	0.791909	1.55786	1.81577	2
KY21.Chr10.808	1.47974	1.54866	1.35761	0.87673	0.684324	0.993548	0.892613	1.12907	0.836794	0.77882	0.825158	1.27141	1.10415	1.13065	0.928889	1.17919	1
KY21.Chr10.809	2.03908	1.94985	1.77617	1.17748	0.516398	0.247401	0.202076	0.281953	0.943935	0.960878	0.964224	1.00518	0.987594	1.0406	1.02557	1.10468	1
KY21.Chr10.81	0.00675364	0.00600002	0.00676598	0.00830461	0.297374	4.82519	3.318	3.17318	0.0244521	0.0276528	0.157398	0.00603831	0.0852811	1.48045	3.38405	2.36949	4
KY21.Chr10.819	0.00937731	0.00961792	0.00624393	0.999754	1.56856	3.47945	3.5749	1.0869	0.0724861	0.166707	0.150859	0.236704	0.686102	2.21932	2.27869	1.96109	4
KY21.Chr10.82	0.916733	1.02577	1.38965	0.576206	0.600573	1.19509	1.57386	2.36597	1.07854	1.06542	0.979835	1.10212	0.952813	0.986601	0.902842	1.00196	3
KY21.Chr10.820	1.14865	1.16512	1.02098	0.917427	1.35901	1.50908	1.13853	0.984343	0.939391	0.946488	1.21269	0.831928	0.811087	1.00543	1.16543	1.08175	2
KY21.Chr10.821	1.16307	1.3269	2.22093	1.38849	0.711359	0.518395	0.48948	0.693682	1.13052	1.16978	1.12398	0.945348	0.898107	0.933354	0.911655	0.950017	1
KY21.Chr10.829	2.39828	2.29	1.3559	1.13118	0.397973	0.248085	0.13179	0.183647	1.03103	0.970389	1.05549	1.20249	1.12184	1.05515	0.884824	0.752705	1
KY21.Chr10.831	0.935778	1.02811	1.18165	0.781772	1.42258	1.84164	1.12084	1.05723	0.781134	0.917559	1.80339	1.15209	1.21007	0.956515	0.693904	0.565399	2
KY21.Chr10.835	1.0301	1.09986	1.93923	1.84373	1.11114	0.351082	0.49456	0.622829	1.20605	1.13154	1.1437	1.25838	0.937787	1.32153	0.590968	0.575547	1
KY21.Chr10.84	1.66435	1.78483	1.52747	1.26197	0.620444	0.536078	0.574524	0.535314	0.838508	0.921605	0.940263	1.22413	1.287	1.05771	1.03082	0.748344	1
KY21.Chr10.843	1.22227	1.31565	1.01474	0.905167	1.41653	1.33252	0.947096	0.975627	1.02336	0.987625	0.997371	0.949858	0.98622	1.02624	0.978511	1.08557	2
KY21.Chr10.854	1.10426	1.14277	1.13424	0.73442	1.4455	2.12455	0.993105	0.588652	0.775264	0.752461	0.786733	1.01537	1.03458	1.16953	1.19711	1.26082	2
KY21.Chr10.855	1.65123	1.63589	1.3535	0.966884	0.980012	0.989403	0.520695	0.603923	1.02887	1.03604	1.03586	0.858228	0.843446	0.85726	0.941005	1.42378	1
KY21.Chr10.857	1.07952	1.01275	1.10176	1.0183	1.06019	1.47843	1.23453	1.37336	1.08353	0.983403	0.953756	0.991465	1.05292	1.07268	0.936748	0.972028	2
KY21.Chr10.858	0.161351	0.124674	0.125685	1.3109	2.43074	2.3768	2.21693	1.40627	0.713204	0.802487	0.831156	0.741267	1.06657	1.12524	1.62171	1.00782	3
KY21.Chr10.86	1.18193	1.31103	1.39617	1.05831	1.25589	1.05737	0.840203	0.82635	1.07691	1.0576	1.3721	0.963723	0.883351	0.91346	0.835668	0.955951	2
KY21.Chr10.861	0.987113	1.05071	1.02938	1.25783	1.49805	1.41108	0.932409	1.00316	0.857732	0.868903	0.845031	1.00205	1.02806	1.08706	1.15122	1.166	2
KY21.Chr10.862	1.50396	1.58037	1.66891	1.39936	0.728994	0.674899	0.514265	0.433793	1.1205	1.02163	0.968616	0.686554	0.842115	0.911758	1.16119	1.266	1
KY21.Chr10.863	1.40642	1.50907	1.2623	1.08382	1.02167	1.12516	0.70252	0.747389	0.973325	0.995205	1.09151	1.02579	1.06498	1.04759	1.0294	0.811489	1
KY21.Chr10.87	1.09399	1.11964	0.887832	0.868976	1.16386	1.77307	1.20709	1.33575	1.14601	1.19244	1.13914	0.9319	0.966381	0.947632	0.965202	0.768946	3
KY21.Chr10.872	1.14455	1.17562	1.14235	1.90243	1.47437	0.780546	0.526653	0.531487	0.175189	0.640144	0.514286	0.939646	1.4435	1.27999	1.56069	1.37013	2
KY21.Chr10.873	1.73596	1.74338	1.79193	1.18951	0.726732	0.38594	0.417989	0.35987	0.715512	0.534638	0.977698	1.14261	1.07196	1.08751	1.23684	1.1978	1
KY21.Chr10.878	2.0066	2.02062	1.9556	0.565743	0.326404	0.364477	0.557668	0.628474	1.02593	0.996615	1.03077	0.99607	1.01911	0.999363	0.950207	1.02433	1
KY21.Chr10.879	1.72591	1.77207	1.69756	1.01378	0.460503	0.408319	0.648764	0.836989	0.847025	0.838449	0.867802	1.09054	1.04432	1.04111	1.10806	1.1763	1
KY21.Chr10.88	1.58763	1.47774	1.11815	1.21348	1.0666	0.779854	0.854903	0.687992	0.685976	0.74459	0.974783	1.12061	1.20776	1.15451	1.09544	1.02936	1
KY21.Chr10.880	1.39309	1.38091	1.38976	1.98173	1.05275	0.357186	0.444171	0.426687	0.993005	0.996668	0.973425	1.02962	1.04554	1.09917	0.963074	0.951715	1
KY21.Chr10.881	0.647309	0.827126	0.805568	0.684861	0.985312	2.11087	2.04598	1.87932	0.303101	0.499136	0.521531	1.21332	0.891102	1.18072	1.52521	1.80665	3
KY21.Chr10.884	1.21604	1.32108	1.19212	1.41105	1.48421	0.809341	0.557262	0.788933	1.10143	1.07124	1.03493	0.800184	0.856471	0.893487	1.08675	1.16222	2
KY21.Chr10.885	0.659318	0.673333	0.592985	0.715005	1.72817	2.26674	1.50378	1.7852	0.598473	0.558799	0.667974	0.891876	0.997909	1.28489	1.30315	1.64355	3
KY21.Chr10.888	1.14618	1.1067	1.44263	0.885403	0.765047	0.699218	0.685231	2.55725	0.0896054	0.0422077	0.374329	1.03048	1.40592	1.59188	1.21566	2.16884	2
KY21.Chr10.89	1.04045	1.09011	1.16296	2.10844	1.10005	0.689865	0.883585	0.701348	0.752228	0.71467	0.852723	1.01716	1.12117	1.18319	1.14468	1.20764	2
KY21.Chr10.890	0.793433	0.813695	0.770642	0.556361	1.21287	2.75358	1.65437	1.37081	0.355364	0.418735	0.529932	0.725864	0.992259	1.43683	1.5664	1.86127	3
KY21.Chr10.891	0.965421	1.02779	1.6189	0.817933	0.782257	1.30606	1.56718	1.22168	1.22008	1.12412	1.16271	0.92905	0.924474	0.890345	0.891589	0.910503	2
KY21.Chr10.892	0.950391	0.947266	0.996277	1.11061	1.56084	1.93454	1.02999	0.767302	0.511699	0.537888	0.670919	0.823221	1.0269	1.2319	1.43718	1.67441	2
KY21.Chr10.893	1.26668	1.19388	1.12309	1.04227	0.801159	1.16622	1.45521	1.18784	0.809023	0.925827	0.874167	1.18248	0.897232	0.895798	1.25527	1.16893	2
KY21.Chr10.894	1.26489	1.20883	1.35665	1.39952	1.35953	0.921944	0.651484	0.600973	0.894239	0.815389	1.04104	0.817546	0.886189	1.01392	1.19197	1.30889	2
KY21.Chr10.895	1.59962	1.54732	1.41413	1.22149	0.817004	0.685103	0.59696	0.789405	1.02315	0.990631	0.975782	0.998137	1.01985	1.00227	1.04325	0.976842	1
KY21.Chr10.900	1.25568	1.28167	1.406	1.27566	0.92006	0.970371	0.787802	1.01163	1.00235	1.14204	1.47815	1.0489	0.938735	0.913539	0.801988	0.759102	1
KY21.Chr10.901	1.52664	1.53616	1.35775	2.00989	0.933789	0.45182	0.249223	0.263621	1.03309	1.13544	1.01775	1.0005	1.05977	0.935875	0.947976	0.926497	1
KY21.Chr10.903	0.92703	0.873226	1.14949	1.60404	1.47013	1.09417	0.988557	0.958591	0.976571	1.01	0.983645	1.06142	0.945513	0.977157	1.00739	1.08228	2
KY21.Chr10.905	1.15637	1.12941	1.58411	1.70421	1.05169	0.701496	0.790514	0.56692	1.04594	1.1436	1.11782	1.07299	0.947321	0.992825	0.916449	0.840619	1
KY21.Chr10.910	0.92865	1.06569	1.55736	1.46544	1.16212	1.08242	0.852582	0.803194	1.12027	1.02497	1.00059	1.06782	1.06805	0.999799	0.85321	0.931093	2
KY21.Chr10.912	1.01167	1.06024	1.14978	0.674256	0.781803	1.42884	1.47167	2.02239	1.11835	1.03469	1.09854	0.972583	0.954206	0.922311	0.955374	0.983199	3
KY21.Chr10.917	1.71342	1.66652	0.953097	0.886096	0.954432	1.22331	0.759611	0.757468	0.327018	0.53795	1.2466	2.86142	1.04751	1.0723	0.738203	0.399032	1
KY21.Chr10.918	0.868407	0.91622	1.15834	0.769931	1.03348	2.40273	1.54376	0.892879	0.125481	0.118717	0.216149	0.324053	0.681705	1.22976	2.13437	2.88239	2
KY21.Chr10.921	1.29246	1.32037	1.29756	1.79872	1.19294	0.50845	0.605042	0.578435	0.842996	0.870474	0.923432	0.977076	1.08084	1.12364	1.10699	1.08611	1
KY21.Chr10.924	1.11175	1.08962	1.01319	1.75321	1.24463	0.780838	0.989359	0.964542	0.905972	0.979385	1.0461	0.823947	0.804306	1.00279	1.20911	1.21988	2
KY21.Chr10.925	1.36519	1.41585	1.45441	1.63002	0.923721	0.577647	0.545433	0.685052	1.00614	0.970597	1.01246	0.98022	1.06213	0.962852	1.01254	1.01826	1
KY21.Chr10.926	1.52665	1.60554	1.51312	1.58491	0.908211	0.521672	0.37432	0.387313	1.10654	1.10162	1.08247	0.873486	0.820798	0.945689	1.04011	1.0599	1
KY21.Chr10.928	1.23115	1.27714	1.65717	2.42171	0.714252	0.492127	0.277395	0.238755	1.06994	1.06606	1.0697	0.998104	1.0026	0.970098	0.921143	0.956468	1
KY21.Chr10.929	1.12382	1.13586	1.2967	1.49258	1.54027	1.02037	0.627848	0.558649	0.718232	0.737044	0.786075	0.895766	1.29442	1.35423	1.21123	0.987912	2
KY21.Chr10.93	1.67723	1.67167	0.904479	0.859632	0.910546	0.998341	0.885487	1.07767	1.01769	0.954626	1.07746	1.07072	1.0236	1.01547	0.928695	0.96111	1
KY21.Chr10.930	1.26276	1.26415	1.43416	1.65667	1.21595	0.670203	0.521482	0.598265	0.843167	0.989514	1.03108	1.06734	1.04219	1.0945	1.01228	0.969748	1
KY21.Chr10.931	0.90253	0.878445	0.984881	0.915841	1.15768	1.46851	1.2991	1.98977	1.01119	1.04967	0.920267	1.01144	1.00573	1.0249	0.95903	1.07014	3
KY21.Chr10.932	0.800413	0.912303	1.70524	1.33221	1.40015	1.30744	0.698215	0.807376	0.794939	0.7638	0.870063	1.04358	1.13398	1.23154	1.06984	1.10896	2
KY21.Chr10.933	0.76478	0.760317	0.757357	0.714323	1.22604	2.18522	1.60112	1.89583	0.922569	0.918327	0.821	0.845666	1.04073	0.96245	1.12726	1.34914	3
KY21.Chr10.934	1.59293	1.54786	1.58232	0.924397	0.866891	0.954625	0.586371	0.650824	1.02406	0.894819	0.95304	1.05377	1.07915	1.05281	0.963179	1.01515	1
KY21.Chr10.935	1.39075	1.30122	1.61969	1.69962	1.41887	0.497804	0.212553	0.220476	1.1633	1.12768	1.05831	1.18208	1.32662	1.08176	0.698736	0.477255	1
KY21.Chr10.937	0.867903	0.918598	0.912812	1.17569	1.41432	1.85614	1.098	1.17267	0.627242	0.699462	0.980364	1.17178	1.14068	1.19012	1.05791	1.15407	2
KY21.Chr10.938	0.105625	0.107347	0.090476	0.069483	0.509864	2.2272	4.16244	4.14548	0.441588	0.374059	0.306923	0.208397	0.262536	0.666901	2.0414	3.40579	5
KY21.Chr10.939	1.45424	1.54937	1.68498	1.43235	0.909464	0.421961	0.514306	0.497238	0.934337	0.982426	1.20044	1.19597	1.05997	1.12782	0.7938	0.799793	1
KY21.Chr10.940	1.72823	1.91094	1.93985	1.32819	0.637632	0.18857	0.231792	0.193672	0.920778	0.844278	0.910354	0.99922	0.955054	1.06833	1.13372	1.17257	1
KY21.Chr10.941	0.871491	0.843444	0.978283	1.31266	2.05633	1.34622	0.863914	0.87633	1.05947	1.15218	1.19582	0.660872	0.723928	0.871888	1.14134	1.19108	2
KY21.Chr10.942	1.29811	1.4481	1.44016	2.10943	1.43478	0.268833	0.128143	0.10312	1.25282	1.36252	1.29935	0.891879	0.914789	0.826349	0.90588	0.622498	1
KY21.Chr10.945	0.18375	0.193451	0.135544	0.127143	0.106792	1.21869	7.18569	2.19069	0.00188753	0.00218579	0.00187354	0.00211868	0.0017437	0.0222604	3.24024	4.15764	4
KY21.Chr10.946	0.0525636	0.049592	0.0407973	0.0279656	0.0265602	1.68379	5.35683	4.42054	0.0704265	0.100012	0.0859741	0.0905307	0.0939647	0.078371	1.8998	5.20852	5
KY21.Chr10.948	1.33523	1.36837	1.31637	2.11057	1.49509	0.36361	0.156785	0.151666	0.728084	0.751113	0.743751	1.0858	1.04909	1.09141	1.31279	1.2164	1
KY21.Chr10.949	2.31311	2.56729	1.4839	0.795201	0.200392	0.225406	0.264104	0.347971	1.12489	1.12057	1.04953	0.889909	0.894037	0.915997	1.03949	0.996941	1
KY21.Chr10.951	1.11896	1.09472	1.10738	1.12767	1.35616	1.62267	1.05727	0.657621	0.999454	0.890854	0.953505	0.999132	1.04526	1.00105	0.97878	1.15546	2
KY21.Chr10.952	1.92759	2.01724	0.928685	0.392984	0.54108	1.07943	1.02393	1.11069	0.285723	0.444042	1.0712	0.76605	0.766098	0.995942	1.58028	1.95463	2
KY21.Chr10.953	1.62289	1.53659	1.56207	1.2971	0.756397	0.490068	0.643276	0.659614	0.929005	1.01449	1.11037	0.828501	0.96014	0.846504	1.38837	0.881631	1
KY21.Chr10.954	2.00264	1.76737	1.75725	1.13066	0.479931	0.350404	0.397235	0.453756	0.701219	1.76154	1.09725	0.98973	1.00626	0.857971	0.880619	0.854465	1
KY21.Chr10.955	1.57691	1.50876	1.81293	1.38539	0.780406	0.403445	0.440275	0.513746	1.02564	1.05307	1.14774	1.13565	1.10955	1.03265	0.843635	0.734046	1
KY21.Chr10.96	1.30925	1.3257	1.51926	2.12134	0.933731	0.354737	0.409632	0.422646	2.00944	2.45348	0.617661	0.463701	0.581416	0.645321	0.689181	0.733049	1
KY21.Chr10.962	0.610207	0.635791	0.746758	0.997096	1.25993	1.90174	2.10959	1.62788	0.961644	0.95052	0.972184	1.16661	1.17196	1.04361	0.944223	0.846611	3
KY21.Chr10.963	1.02152	1.02494	0.928215	0.525541	0.704728	1.57623	2.1931	1.83656	1.01275	0.942964	1.00846	1.07427	1.04742	1.00828	0.937437	1.01409	3
KY21.Chr10.965	1.23363	1.20126	1.39244	1.64498	1.14914	0.788643	0.693454	0.610378	0.971508	0.935911	0.733317	0.848054	1.03106	1.1749	1.20619	1.09592	2
KY21.Chr10.968	1.95408	1.9687	1.56159	1.92483	0.371162	0.114934	0.0759329	0.055724	0.221094	0.427351	1.02627	2.10557	2.34492	1.41395	0.372278	0.266626	1
KY21.Chr10.972	1.4998	1.50353	1.17412	0.833634	1.033	1.07417	1.06635	0.788891	0.699628	0.687685	0.699387	1.20067	1.00749	1.25022	1.17637	1.29228	2
KY21.Chr10.975	0.57681	0.625387	0.604013	0.650177	1.24727	1.65822	2.05795	2.75397	0.683165	0.503658	0.780551	0.344827	0.615383	0.974618	1.58804	2.33017	3
KY21.Chr10.977	0.706169	0.769365	0.752685	1.1653	0.818445	1.59199	1.87615	2.16924	0.973462	1.01406	1.08247	1.05836	1.0406	0.957562	0.973651	0.945626	3
KY21.Chr10.981	2.28112	2.30013	1.34204	1.0523	0.453475	0.285907	0.253765	0.245014	0.882754	0.980534	1.28824	1.12038	0.926044	0.975359	0.946454	0.936747	1
KY21.Chr10.982	1.13004	1.11086	1.31508	2.33327	1.1435	0.57591	0.513424	0.402413	0.842559	0.913907	0.937675	0.992215	1.12112	1.0789	1.06015	1.07462	2
KY21.Chr10.983	1.38614	1.39857	1.06508	1.53175	1.58176	0.622805	0.522293	0.529732	0.888602	0.844981	0.919415	0.886295	1.09947	1.00442	1.09153	1.25436	2
KY21.Chr10.985	0.655344	0.689138	0.736559	0.857004	1.38592	2.10071	1.92072	1.52854	0.357069	0.436422	0.449769	0.747077	0.956098	1.44249	1.60086	1.89811	3
KY21.Chr10.987	1.39777	1.44187	1.46773	2.4986	0.806846	0.193492	0.177478	0.203893	2.6216	2.42973	0.724222	0.477893	0.467901	0.473747	0.509148	0.496546	1
KY21.Chr10.99	0.0105533	0.0311637	0.0155095	0.0528275	0.291763	3.63263	4.80906	2.73502	0.133671	0.0771903	0.169523	0.0806714	0.123669	0.758968	2.51531	3.74166	4
KY21.Chr10.997	1.12225	1.26182	0.99649	1.41668	1.15533	1.1506	0.90914	1.04383	0.999348	0.877086	0.964687	1.02546	1.0242	0.862842	1.10997	1.13341	2
KY21.Chr10.999	1.38869	1.34217	1.14273	0.91612	1.01729	1.06478	1.02891	1.19357	0.868379	0.856508	0.871791	0.989609	1.03564	1.06698	1.13952	1.17423	2
KY21.Chr11.10	0.0720384	0.0794459	0.0982792	0.0743392	1.32552	5.32057	2.15343	2.04329	0.743455	0.766251	0.59082	0.462063	0.569532	1.15995	1.72083	1.8563	4
KY21.Chr11.100	1.06764	1.10484	1.12489	1.60255	1.27383	0.789284	0.926686	1.07649	0.716638	0.732988	0.798404	0.785858	0.96536	1.14543	1.24672	1.5642	2
KY21.Chr11.1000	1.47165	1.5747	1.51453	2.23137	0.538804	0.235777	0.337624	0.370281	0.733284	0.698994	1.09139	1.67045	1.10091	1.00105	0.930089	0.854985	1
KY21.Chr11.1001	0.868342	0.898022	0.879661	1.13774	1.56754	1.49983	1.31158	1.24957	0.714722	0.758552	0.91885	0.969702	1.10543	0.987844	1.15012	1.37297	2
KY21.Chr11.1003	1.87665	1.85488	2.00299	0.986131	0.508117	0.330938	0.379491	0.345157	0.712625	0.816031	1.00366	1.07795	1.08057	0.937842	1.17438	1.18956	1
KY21.Chr11.1004	1.44874	1.44408	1.52144	1.36325	0.967362	0.655953	0.651111	0.564861	0.866406	0.867522	0.885786	1.07797	1.05971	1.12273	1.07257	1.07456	1
KY21.Chr11.1005	1.46483	1.37758	1.48188	0.663683	0.501664	1.20279	1.25509	1.19204	0.680703	0.99666	0.817328	0.994997	0.910424	1.07486	1.207	1.33574	2
KY21.Chr11.1007	0.462175	0.475449	0.397113	0.350732	0.68247	2.64947	2.76875	2.93332	1.04193	1.08285	1.07824	0.904161	0.891101	0.851384	1.16895	0.987787	3
KY21.Chr11.1008	1.24624	1.23735	1.45055	1.45245	1.42437	0.683147	0.494658	0.679281	0.911732	0.904462	0.939328	1.04257	1.08435	1.03114	1.01633	1.09782	2
KY21.Chr11.1009	2.03839	2.10319	1.4475	1.0222	0.592277	0.302378	0.327223	0.508797	1.01395	0.960146	0.990227	1.10794	1.09809	1.07275	0.901308	0.916532	1
KY21.Chr11.1010	1.41204	1.36752	0.919598	1.6301	1.47888	0.8719	0.552273	0.469424	2.84824	2.81979	0.857921	0.639964	0.411348	0.308214	0.232116	0.179899	1
KY21.Chr11.1013	0.913065	0.848315	0.981825	1.31238	1.44895	1.08142	1.19066	1.54752	0.59749	0.540818	0.64777	0.843112	1.06421	1.24183	1.31315	1.68399	2
KY21.Chr11.1016	1.43699	1.42782	1.42814	1.22274	1.16812	0.747918	0.649631	0.601561	0.821188	0.794792	0.946983	1.07315	1.18375	1.12976	1.02287	1.04912	1
KY21.Chr11.1018	2.0042	1.92618	1.51128	0.868431	0.641282	0.527611	0.458695	0.526992	1.54401	1.56311	1.15065	0.935032	0.920896	0.846996	0.659218	0.520796	1
KY21.Chr11.1019	2.12151	2.1148	1.5834	0.902975	0.546008	0.36571	0.31876	0.339674	0.265375	0.404876	0.81536	1.02203	1.1442	1.36768	1.46814	1.43751	1
KY21.Chr11.102	1.16935	1.14275	1.17816	1.68062	0.926876	0.981781	0.950006	0.910817	0.797544	0.777874	0.847349	1.05982	1.05302	1.16003	1.07623	1.2433	2
KY21.Chr11.1029	0.937873	0.804987	0.902433	1.48507	1.62894	1.24664	1.20014	1.02136	0.931955	0.931097	1.00577	0.982519	1.01866	1.09816	1.04789	1.01136	2
KY21.Chr11.103	0.608136	0.600504	0.926978	1.55391	1.5026	1.57081	1.70336	1.00219	0.00243219	0.00130126	0.602375	1.07185	1.40387	1.85761	1.39475	1.58436	2
KY21.Chr11.1034	1.38672	1.36066	1.08922	1.6555	1.39195	0.683465	0.476825	0.602253	1.08195	1.01094	1.02356	1.2002	1.09335	1.05324	0.848352	0.772429	1
KY21.Chr11.1035	1.11701	1.24595	0.982501	0.877895	1.23074	1.35727	1.19202	1.30034	1.08308	1.18403	1.19933	0.653453	0.700142	0.903318	1.06757	1.22161	2
KY21.Chr11.1036	1.5845	1.5563	1.51406	1.24343	0.797301	0.79207	0.579522	0.5454	2.15121	1.40607	0.850525	0.815587	0.792093	0.714905	0.651523	0.711343	1
KY21.Chr11.104	1.20849	1.20371	1.35503	1.35061	1.33759	0.775445	0.719883	0.877323	0.973304	0.963917	0.990566	1.0307	1.02647	0.997772	0.978705	1.07643	2
KY21.Chr11.1040	0.798571	0.696208	0.682354	1.67926	1.59121	1.2125	1.48814	1.2343	0.920049	0.93271	1.02011	1.11232	1.07206	1.03542	0.988776	0.962849	2
KY21.Chr11.1043	0.497182	0.617639	0.737075	1.44516	3.48949	0.851333	0.699799	0.711597	0.389829	0.271956	0.595379	0.343553	1.65954	1.27918	1.32708	1.9612	2
KY21.Chr11.1046	1.47676	1.46296	1.50884	1.60056	0.954423	0.549565	0.509498	0.430653	0.561199	0.603006	0.700559	0.847022	1.18011	1.47533	1.33061	1.25919	1
KY21.Chr11.1047	1.37248	1.33954	1.26409	1.94572	1.29285	0.538343	0.320859	0.390512	0.773013	0.753172	1.00126	1.07865	1.24935	1.16911	1.01266	0.982994	1
KY21.Chr11.1048	1.84024	1.82571	1.15029	0.804255	0.760567	0.868312	0.78186	0.741503	0.345376	0.391907	0.900193	0.981315	1.25672	1.39044	1.35228	1.3152	1
KY21.Chr11.1050	2.88938	2.83375	1.12716	0.486338	0.229396	0.164951	0.201	0.187147	0.850589	1.18799	1.60903	1.49246	1.05382	0.782207	0.690857	0.478502	1
KY21.Chr11.1052	1.34792	1.40969	1.52702	1.335	1.28965	0.737038	0.503118	0.440198	0.910418	0.969016	0.914362	1.01721	0.992877	1.11587	1.03121	1.08946	1
KY21.Chr11.1053	1.21851	1.30742	1.45285	1.66339	1.38428	0.637975	0.488827	0.401522	0.776594	0.782418	0.78176	1.15466	1.04544	1.07113	1.20026	1.19135	2
KY21.Chr11.1054	1.1104	1.16401	1.16546	1.66237	1.41646	0.83904	0.782118	0.677884	0.697638	0.689755	0.826785	0.99142	1.14372	1.19115	1.2205	1.21664	2
KY21.Chr11.1055	1.69982	1.81859	2.11375	0.870272	0.527696	0.466741	0.316328	0.566648	0.836573	0.659955	0.946638	0.961657	0.939052	1.23699	1.12822	1.28	1
KY21.Chr11.1058	1.57881	1.53301	1.56702	1.78899	0.884698	0.280895	0.320682	0.361612	1.11987	1.09863	0.918953	1.10723	1.05577	0.981921	0.93658	0.849591	1
KY21.Chr11.106	1.58915	1.5924	1.48457	1.54256	0.696951	0.604163	0.489611	0.500825	0.872476	0.770102	0.897473	1.05508	1.0662	1.08899	1.10863	1.1444	1
KY21.Chr11.1060	1.47964	1.48491	1.01426	1.56801	1.08429	0.731761	0.800347	0.551727	0.683647	0.824393	0.90848	1.08013	1.21499	1.38864	0.943775	1.0136	1
KY21.Chr11.1065	1.41583	1.55314	1.73865	0.861017	0.628436	0.712181	0.857654	1.04676	0.982903	0.983313	1.00456	1.00969	0.952484	1.0638	1.02149	1.02124	1
KY21.Chr11.1066	1.45777	1.54737	1.42368	1.63917	1.22693	0.459569	0.295589	0.354384	1.00028	1.05841	1.45093	1.05154	0.923997	0.878751	0.869015	0.829076	1
KY21.Chr11.1067	1.80799	1.78232	1.86553	1.48697	0.905006	0.134826	0.0568704	0.0234716	1.13542	1.1924	1.18655	1.05559	0.98936	0.88306	0.86157	0.775829	1
KY21.Chr11.1069	0.054437	0.14545	1.40756	1.35603	1.43716	1.22041	0.927123	3.31391	4.08317e-05	0.174185	0.630211	0.224802	0.306659	0.90255	2.72846	2.64878	3
KY21.Chr11.1071	0.223634	0.209714	0.213619	0.303201	0.82227	2.80861	3.93514	2.49557	0.444007	0.442124	0.497287	0.460825	0.485425	0.881935	1.82369	2.75382	4
KY21.Chr11.1073	0.5414	0.527753	0.759307	0.86905	1.73051	2.63121	1.80553	1.00577	0.767164	0.85701	0.742915	0.781317	0.884953	1.10935	1.33347	1.4834	3
KY21.Chr11.1076	2.10956	2.09224	2.10035	1.00326	0.229053	0.214936	0.157409	0.181607	1.01309	0.986684	1.04898	0.948179	0.927492	0.905002	1.06728	1.11781	1
KY21.Chr11.1077	1.59578	1.65083	0.775612	0.216444	0.591729	0.235173	2.25162	2.19058	0.828427	0.975492	1.11115	0.839234	0.927462	1.01178	1.09636	1.21638	3
KY21.Chr11.1081	1.34476	1.34544	1.41953	1.71138	1.18378	0.761087	0.368431	0.401771	0.719567	0.651782	0.793945	1.19935	1.21635	1.27318	0.972761	1.20616	1
KY21.Chr11.1082	0.549684	0.536746	0.524799	1.1859	1.0468	1.61505	2.39634	2.21271	0.907664	0.896726	0.943963	1.29621	1.08182	1.17917	0.867835	0.913809	3
KY21.Chr11.1083	0.459066	0.487101	0.53903	1.21188	1.33464	1.94722	2.02758	2.0188	0.973197	1.04916	1.03026	0.967277	0.989228	1.0322	0.988255	1.01547	3
KY21.Chr11.1085	1.29935	1.34235	1.30775	1.76898	0.879544	0.674237	0.67806	0.738569	0.740001	0.749221	0.772551	1.16783	1.17674	1.20719	1.10051	1.10807	2
KY21.Chr11.1086	1.20849	1.1706	1.45111	1.04696	0.967003	0.791107	0.953389	1.47147	1.26676	1.25295	1.20086	0.830099	0.84294	0.89288	0.856125	0.923179	2
KY21.Chr11.1088	1.12843	0.988014	1.08417	1.56189	1.5596	1.16037	0.854021	0.5996	1.04107	1.08663	1.02811	0.873135	0.92514	0.968503	1.09277	1.00641	2
KY21.Chr11.1089	1.50972	1.54444	1.47443	0.82086	0.532723	0.942898	0.610903	1.53764	0.807966	0.921431	0.811014	0.992811	1.12192	0.852278	1.12716	1.36	1
KY21.Chr11.109	2.12288	2.14156	1.43021	0.806098	0.264289	0.383467	0.546484	0.804607	0.886116	0.836063	0.898659	1.11848	1.1579	1.09977	0.96567	1.07485	1
KY21.Chr11.1090	2.90212	1.08173	0.672625	1.04379	1.14997	0.599946	0.76315	0.427737	5.53201	0.4329	0.085058	0.287608	0.338765	0.310483	0.386735	0.513147	1
KY21.Chr11.1093	1.8104	1.783	1.32766	0.926534	0.560683	0.620625	0.887511	0.802898	0.54822	0.507301	0.709313	1.08843	1.10659	1.20831	1.30012	1.48651	1
KY21.Chr11.1095	0.342319	0.306557	0.539657	1.2543	1.62857	2.27818	2.51472	1.16795	0.328474	0.318717	0.459525	0.761999	1.15881	1.59571	1.64528	1.60806	3
KY21.Chr11.1098	1.48417	1.36037	1.79248	1.79762	0.7272	0.278116	0.466091	0.463823	1.25227	1.10126	0.979487	1.07202	0.78411	1.04235	1.01696	0.815653	1
KY21.Chr11.11	1.21161	1.21525	1.50821	0.509539	1.05074	2.36651	1.0928	0.251565	1.25248	1.50473	1.32209	0.65491	0.886112	0.805955	0.655924	1.01721	2
KY21.Chr11.110	0.910769	0.98461	1.14738	2.09328	1.79315	0.798163	0.462621	0.498175	0.837057	0.866554	0.988243	1.34438	1.05029	1.25107	0.805348	0.960417	2
KY21.Chr11.1100	0.00568133	0.00352329	0.00370146	1.30177	1.84285	3.22517	3.43007	0.695242	1.14239	1.3914	1.09204	1.00821	0.866937	0.642611	1.01065	0.911142	3
KY21.Chr11.1101	1.46965	1.43465	1.4066	1.80482	0.998478	0.697882	0.408693	0.23101	0.355871	0.431459	0.931371	1.2331	1.11283	1.53854	1.46995	0.894994	1
KY21.Chr11.1104	0.00644178	0.00878764	0.00453643	0.00638993	0.106546	3.40434	4.26369	3.90524	0.00208147	0.00237472	0.00201203	0.00143579	0.0856943	1.3206	3.12236	3.01346	4
KY21.Chr11.1106	1.2651	1.20772	1.12641	1.0595	1.28156	1.1977	1.16952	0.758066	0.928304	0.972794	0.913228	0.857091	0.996793	1.06073	1.14444	1.12993	2
KY21.Chr11.1108	0.828445	0.854498	0.96068	1.96968	1.6372	0.943523	0.960129	0.840547	0.928817	0.90059	0.958737	1.06082	1.25073	1.05487	0.923678	0.961968	2
KY21.Chr11.1109	1.54222	1.6515	1.68778	1.58699	1.05613	0.27711	0.1876	0.263992	0.56375	0.35399	0.553249	0.907765	1.20919	1.28927	1.46197	1.55632	1
KY21.Chr11.1110	1.36182	1.53524	1.49643	0.972673	0.826012	0.836841	0.995966	0.830129	0.833109	0.846047	0.974752	0.964692	0.986371	1.02705	1.12441	1.24201	1
KY21.Chr11.1112	0.838181	0.820621	1.25337	1.17342	1.64861	1.39744	1.07182	1.02002	0.839549	0.786657	0.773247	0.997765	1.08698	1.08315	1.14905	1.27611	2
KY21.Chr11.1114	0.99795	0.944665	0.964146	1.54391	1.6425	1.38519	1.06106	0.52038	0.745368	0.751141	0.854743	0.945635	0.995388	1.13063	1.25184	1.29983	2
KY21.Chr11.1116	0.0234677	0.0320644	0.0265719	0.143048	2.5954	2.60646	3.60867	1.76462	0.00296347	0.00330896	0.0270118	0.0354517	0.57453	1.35406	2.26693	3.39305	4
KY21.Chr11.1121	1.27029	1.2268	1.28798	1.7111	1.09635	0.868811	0.592096	0.673853	0.964263	0.926805	0.919236	0.981374	1.05154	1.10514	0.958553	1.13055	2
KY21.Chr11.1125	0.87337	0.967939	0.780455	0.614153	1.20021	2.11328	1.64628	1.59512	1.41261	1.41788	1.39297	0.862269	0.854861	0.885857	0.555972	0.748414	3
KY21.Chr11.1126	1.40297	1.41372	1.26876	1.35904	1.04825	0.686252	0.809941	0.775761	1.06013	0.975032	1.58679	0.835172	0.83307	0.861999	0.887963	0.983169	1
KY21.Chr11.1131	1.03279	1.09919	0.741522	0.670162	0.993482	1.53082	1.42302	2.23619	1.04016	0.999555	1.0518	1.02611	0.961735	0.878238	0.964361	1.11365	3
KY21.Chr11.1132	1.01958	1.033	0.955197	2.60315	1.25155	0.509324	0.494	0.784907	0.956969	0.956559	0.911311	1.06338	1.0008	1.09508	1.03685	1.02034	2
KY21.Chr11.1137	0.982209	1.02647	0.798535	0.438157	1.14365	1.7489	1.89796	1.76675	0.821934	0.852687	0.894054	1.04129	1.07099	1.08388	1.06679	1.1868	3
KY21.Chr11.1138	0.783351	0.767361	0.860622	2.44369	1.41788	0.863466	1.12224	0.693607	0.818372	0.813643	0.896349	1.00003	1.08467	1.17548	1.13377	1.08459	2
KY21.Chr11.1139	1.61926	1.68233	1.63103	1.21871	0.389989	0.387399	0.71696	0.974416	0.962729	0.976569	0.956526	0.967511	1.01488	1.06804	1.01504	1.07222	1
KY21.Chr11.1144	1.71684	1.71265	1.42565	1.83673	0.782694	0.292457	0.214924	0.265916	0.949785	0.7472	1.13362	1.08099	1.08671	0.921677	0.998006	1.08611	1
KY21.Chr11.1145	0.852229	0.815067	0.740266	1.66679	1.91334	0.82402	1.11896	1.24931	1.05686	0.983601	1.05517	1.02061	0.965234	1.08568	0.917556	0.970881	2
KY21.Chr11.1151	2.06381	2.10049	1.17931	0.780294	0.720185	0.580539	0.601685	0.515986	1.05897	0.90241	1.08526	1.09243	1.1654	1.04265	0.901529	0.799005	1
KY21.Chr11.1152	1.3937	1.39625	1.48481	1.35475	0.964546	0.720251	0.69387	0.683342	0.356473	0.253996	0.441761	0.673317	1.09665	1.43815	1.77325	1.79516	2
KY21.Chr11.1153	0.982559	1.02813	0.895389	1.06701	1.44133	1.71559	1.03066	1.20203	0.86439	0.917632	1.09695	1.09171	1.02568	1.00688	1.02853	1.00198	2
KY21.Chr11.1157	0.96971	0.85431	1.5406	1.9684	2.1354	0.670428	0.185085	0.140074	1.64337	1.72	1.65271	1.46752	0.838797	0.44458	0.267246	0.211153	1
KY21.Chr11.1158	1.14528	1.14823	1.21916	1.19497	1.18357	1.14062	1.18493	0.853868	0.62744	0.510422	0.933194	0.824908	1.03831	1.31309	1.46683	1.19995	2
KY21.Chr11.116	1.56697	1.58937	1.42121	1.38169	1.20114	0.475883	0.416854	0.409278	0.726231	0.786821	1.0124	1.27254	1.32191	1.22211	0.886124	0.838802	1
KY21.Chr11.1165	0.268859	0.282528	0.332636	0.565414	0.668506	2.00165	2.6318	4.11438	1.01253	1.00943	1.0145	1.0526	1.01888	1.01102	0.975993	0.953467	3
KY21.Chr11.1166	1.30722	1.42224	1.36949	1.46713	1.3964	0.640618	0.501622	0.48667	1.09796	1.12597	1.0585	1.06575	0.985923	0.927768	0.845144	0.969778	1
KY21.Chr11.1167	1.51357	1.48666	1.31725	2.1974	0.998409	0.317578	0.253728	0.186033	1.23971	1.30919	1.9499	1.60457	1.01018	0.556297	0.295868	0.242863	1
KY21.Chr11.1168	1.7217	1.80265	1.97662	0.630353	0.594329	0.6552	0.534606	0.62374	0.515021	0.641142	0.571938	1.37582	1.53144	1.43589	0.78669	1.22526	1
KY21.Chr11.1178	1.10339	1.22735	1.1239	1.17888	1.05951	1.02223	1.22029	1.22007	0.0753989	0.0416209	0.363154	0.488503	0.990434	1.19864	1.78389	2.81682	2
KY21.Chr11.118	1.63789	1.96302	1.92292	0.591299	0.669259	0.610454	0.603	0.524336	1.54101	1.44465	1.49499	0.579999	0.435896	0.528846	1.01982	0.975658	1
KY21.Chr11.1180	1.77976	1.60833	1.51508	1.74616	0.879579	0.385128	0.174206	0.14311	0.416456	0.459035	0.995449	0.815211	1.57326	1.37206	1.32202	0.967376	1
KY21.Chr11.1184	1.12598	1.07381	1.21717	2.15721	1.15381	0.63947	0.687444	0.62212	1.0462	1.01598	0.999601	1.02993	0.984862	1.0378	0.987097	0.946434	2
KY21.Chr11.1188	1.80384	1.74195	1.49726	1.79666	0.708091	0.22611	0.242979	0.178373	0.361732	0.592246	1.23087	1.43888	1.35775	1.31817	1.00662	0.746742	1
KY21.Chr11.1189	1.77378	1.71186	1.43553	1.01367	0.80017	0.732528	0.552965	0.577336	0.825636	0.919839	0.849338	1.00922	1.0546	1.15555	1.07754	1.13703	1
KY21.Chr11.119	1.77626	2.00133	1.63702	0.592286	0.694026	0.556765	0.584275	0.74337	0.597324	1.07024e-05	0.778853	1.23426	1.81708	1.24134	1.09323	1.15478	1
KY21.Chr11.1191	1.60008	1.56872	1.81452	1.30276	0.824173	0.609211	0.356106	0.328067	0.000284624	0.206404	1.14931	0.880476	0.747309	1.46741	1.60824	1.82097	1
KY21.Chr11.1192	0.874325	0.78904	1.30896	1.14515	1.46181	1.22268	1.20559	1.25959	0.889189	1.02192	1.15057	1.04313	0.901114	0.992736	0.941276	1.11523	2
KY21.Chr11.1193	0	0.0548137	0.0181186	0.0735305	0	1.56831	5.86223	4.09042	1.74155	1.91066	1.83465	0.611392	0.799348	0.722716	0.25828	0.319638	3
KY21.Chr11.12	0.855987	0.927093	0.967494	1.60811	1.16645	1.00206	1.48411	1.25009	0.831242	0.574873	0.673386	0.996944	1.08804	1.46193	1.14306	1.22423	2
KY21.Chr11.120	1.80109	1.70309	1.44886	1.36215	0.684021	0.430458	0.480912	0.545157	0.732299	0.676596	0.797433	0.999587	1.15563	1.20131	1.2421	1.16934	1
KY21.Chr11.1200	1.59909	1.6788	1.42946	1.47703	0.750033	0.506104	0.476379	0.582096	0.898216	0.912183	0.95796	1.08682	1.08688	1.21283	0.964199	0.93651	1
KY21.Chr11.1202	0.00917489	0.00622324	0.00437261	0.00975614	0.0130871	1.56545	6.56624	3.52573	0.297783	0.410354	0.358713	0.463652	0.518813	0.973851	2.0516	2.68794	5
KY21.Chr11.1203	0.0698313	0.0636393	0.0377467	0.15216	0.316819	2.24469	3.76831	4.87066	0.150544	0.0802056	0.144295	0.0479621	0.0564164	0.421921	2.18082	4.53089	5
KY21.Chr11.1205	0.693103	0.896329	1.24621	0.891348	1.34786	1.60034	1.44977	1.36235	1.46845	1.54486	1.33841	0.89239	0.779935	0.739394	0.767006	0.583863	3
KY21.Chr11.1210	0.0348914	0.0279816	0.0301903	0.0571459	0.0359929	1.246	4.63809	5.62834	0.0595064	0.0423902	0.00112642	0.0627628	0.0556016	0.11686	1.78793	5.50763	5
KY21.Chr11.1213	0.982838	1.15849	1.08	2.82	1.02115	0.41877	0.534048	0.491272	0.749263	0.783822	0.91905	1.08409	1.23666	1.15546	1.04074	1.05128	2
KY21.Chr11.1214	0.827372	0.902406	0.964833	0.982804	1.26097	1.82282	1.47922	1.31159	0.953643	0.930735	0.934901	0.938255	0.949514	1.04672	1.10572	1.1519	3
KY21.Chr11.1216	1.63511	1.72141	1.77542	1.25543	0.792658	0.288945	0.2641	0.640846	0.993584	1.26585	1.10705	1.21486	1.06866	0.853651	0.930667	0.661894	1
KY21.Chr11.1226	1.70779	1.82644	1.64659	1.20618	0.964942	0.540951	0.20997	0.215677	1.12909	1.2427	1.53328	0.160794	0.125788	0.437315	1.52517	1.72452	1
KY21.Chr11.1230	1.36843	1.4185	1.4912	1.57051	0.876415	0.549712	0.63123	0.711315	1.10579	1.0395	1.05647	0.879631	0.901066	0.901916	1.02224	1.11308	1
KY21.Chr11.1231	0.790822	0.776273	0.960506	0.968936	1.12496	1.89819	1.37215	1.79983	0.989342	1.01325	0.980883	1.02632	1.00011	1.03733	1.01373	0.982535	3
KY21.Chr11.1232	0.848712	0.904357	0.935671	1.11516	1.33591	1.60901	1.1877	1.54256	0.619543	0.535199	0.601703	0.796517	0.972405	1.0927	1.48575	1.78941	2
KY21.Chr11.1234	1.32872	1.19743	1.15942	1.27117	1.26401	1.03352	0.909077	0.769665	0.843596	0.614913	0.747474	1.13074	1.29272	1.24782	1.02401	1.10806	2
KY21.Chr11.1235	1.49819	1.55774	1.36277	1.84894	0.793072	0.320359	0.426147	0.646846	1.01265	0.980788	1.07567	0.920555	0.962793	0.957457	1.05362	1.05251	1
KY21.Chr11.1236	0.784467	0.78212	0.669525	1.07283	1.00014	1.3111	1.53983	2.69095	1.00025	1.01292	1.03135	1.03448	0.934926	1.0374	0.96781	1.03245	3
KY21.Chr11.1237	1.67743	1.7974	1.43121	1.49525	0.667498	0.264019	0.372324	0.720595	1.0071	0.927019	0.981248	0.956879	0.989058	0.994963	1.06256	1.09483	1
KY21.Chr11.124	1.19879	1.19896	1.30733	1.57109	1.26195	0.676943	0.697841	0.867641	0.632059	0.62727	0.673681	1.05377	1.10203	1.24513	1.20721	1.44107	2
KY21.Chr11.1244	0.0263184	0.0264355	0.0301791	0.23903	1.86604	3.34785	3.33142	2.12527	0.592899	0.487444	0.565598	0.389316	0.720785	1.34522	1.74476	1.98513	4
KY21.Chr11.1248	0.399238	0.349953	0.761872	1.04654	1.02128	2.71479	2.68209	1.17692	1.10752	1.10257	0.918831	1.26902	1.01725	0.7587	0.969059	0.923206	3
KY21.Chr11.125	1.5308	1.61228	1.61761	0.800118	0.554661	0.935735	0.816193	0.978018	0.548709	0.600471	0.829805	0.988962	1.10981	1.42577	1.07335	1.42682	1
KY21.Chr11.1250	1.56733	1.48788	1.38828	1.13497	1.18155	0.892617	0.441034	0.558486	1.04178	1.07636	1.01146	0.968012	0.948171	0.948997	0.979334	1.06956	1
KY21.Chr11.1251	1.55209	1.47592	1.583	1.55172	0.973835	0.539142	0.275286	0.48218	3.82877	0.371272	0.245107	0.653763	1.13112	0.993104	0.266976	0.49464	1
KY21.Chr11.1255	0.198098	0.192105	0.161762	0.104254	0.738365	3.665	3.33315	2.7986	0.179619	0.0834976	0.0823139	0.124588	0.136672	0.825278	2.20788	4.01045	4
KY21.Chr11.1257	0.856919	0.847906	0.819968	0.775712	1.04042	1.58605	1.87932	2.00892	1.01588	0.863414	0.920071	0.922675	0.920979	0.987585	1.08852	1.27842	3
KY21.Chr11.1258	1.37279	1.44589	1.64937	1.34102	0.757942	0.689364	0.85032	0.550899	1.31783	1.2881	1.15905	0.773912	0.734769	0.929542	0.936173	0.919167	1
KY21.Chr11.1259	1.30497	1.32382	1.20675	1.09803	1.02379	1.15588	0.927865	0.977466	0.979081	1.08038	1.16758	0.996453	1.14459	0.882814	0.928028	0.867399	2
KY21.Chr11.126	1.25024	1.26777	0.835882	1.244	0.879404	1.19281	1.19354	1.3841	1.13798	1.14082	1.09726	0.957402	0.954285	0.907959	0.886105	0.978278	2
KY21.Chr11.1260	1.61127	1.53332	1.46632	1.51579	1.0313	0.464511	0.370682	0.443001	1.18346	1.11765	1.26909	1.00668	1.02046	0.911831	0.819427	0.742374	1
KY21.Chr11.1264	1.03388	1.01913	1.17239	1.85136	1.65134	0.797453	0.546691	0.688511	0.692407	0.739698	1.02347	0.951106	1.30165	1.28639	1.02788	0.988083	2
KY21.Chr11.1265	1.37798	1.36197	1.32421	1.6647	1.32532	0.5203	0.400357	0.568536	0.551845	0.685082	0.691235	1.17372	1.15753	1.22116	1.22081	1.29869	2
KY21.Chr11.1267	1.386	1.43186	1.42222	1.38353	1.35941	0.764859	0.408434	0.415989	0.525735	0.683349	1.20085	1.15408	1.23131	1.32333	0.981663	0.937566	1
KY21.Chr11.1269	1.11545	1.08872	1.05129	1.67792	1.29471	0.99721	0.925619	0.791748	0.879243	0.917835	0.886118	1.45638	0.992087	1.05089	0.955861	0.949982	2
KY21.Chr11.1271	1.28289	1.38367	1.21422	1.33684	1.15716	0.753214	0.827929	0.886649	0.712167	0.752913	0.82507	1.12108	1.12187	1.17902	1.179	1.1151	2
KY21.Chr11.1281	1.14562	1.24575	1.2365	1.63755	1.27983	0.828221	0.622064	0.787433	0.841759	0.816289	0.765652	1.04448	1.07278	1.07855	1.18479	1.19311	2
KY21.Chr11.1282	1.03987	1.06745	1.06065	1.47163	1.07771	0.981099	1.33446	1.11647	0.760174	1.00218	0.843015	0.945359	1.27831	1.15388	1.15012	0.886994	2
KY21.Chr11.1285	1.51797	1.36253	0.937921	1.1358	0.964447	0.924102	1.15279	1.04519	0.359406	0.568043	0.588653	0.763974	0.983032	1.26807	1.44045	1.94324	2
KY21.Chr11.1288	0.325581	0.406056	0.386069	0.649387	1.60472	2.83281	2.24944	1.92735	1.09527	1.01544	1.08499	0.975966	0.689721	0.830482	1.02854	1.3042	3
KY21.Chr11.129	1.40225	1.50835	1.32179	1.14238	0.783165	0.681629	1.11724	0.918341	0.859573	1.1189	1.13345	1.05926	0.778701	0.921579	1.01628	1.16977	1
KY21.Chr11.1290	1.5148	1.55758	1.35949	1.93684	0.66199	0.373879	0.438211	0.604048	1.07882	1.1261	1.07462	1.09996	1.11233	1.06842	0.7905	0.746509	1
KY21.Chr11.1291	0.752487	0.750414	0.75152	1.57015	2.29603	1.57225	0.779201	0.69849	0.0786532	0.131485	0.286187	0.523362	1.36265	1.74857	1.88662	1.78306	2
KY21.Chr11.1293	0.601825	0.598144	0.645163	1.83182	2.63619	1.65077	0.721759	0.451772	0.435565	3.07111	0.513241	0.519667	0.714837	0.977657	1.04477	0.995009	2
KY21.Chr11.1294	0.694636	0.680019	0.572119	0.989351	1.0186	1.40892	1.62983	3.03889	0.910717	0.944813	0.924939	1.15815	1.08868	1.08742	0.951413	0.993461	3
KY21.Chr11.1295	1.81116	1.65703	0.964064	1.30108	0.99102	0.559355	0.71296	0.663474	1.50094	1.21888	1.1575	0.744002	0.827192	0.715285	0.887693	0.980134	1
KY21.Chr11.1296	1.1427	1.36826	1.01684	1.01705	1.12887	1.20319	1.00569	1.30137	0.87274	0.797376	0.998523	1.01348	1.17977	1.13339	1.024	0.996099	2
KY21.Chr11.1297	2.08932	2.24518	1.51755	0.730175	0.498388	0.473117	0.37691	0.44655	1.08261	1.09637	1.15802	0.9628	0.951718	0.832324	1.00946	0.939783	1
KY21.Chr11.13	1.25549	1.36969	1.33625	1.48303	1.28797	0.707833	0.529656	0.719078	0.304044	0.405048	1.17601	1.32801	1.49682	1.13928	0.99445	1.15431	2
KY21.Chr11.1304	0.0141633	0.0121724	0.0120061	0.0110047	0.123351	7.09767	3.54992	0.815076	0.00612814	0.0423405	0.180113	0.00566074	0.0667963	1.30083	3.68133	2.20164	4
KY21.Chr11.1305	1.5648	1.75825	1.36704	1.36108	0.80372	0.758328	0.449587	0.482843	0.771695	0.842064	1.0016	1.01056	1.1116	1.03885	1.10457	1.12398	1
KY21.Chr11.1306	1.97488	1.92271	1.28021	0.399466	0.970664	0.746052	0.579274	0.849739	0.90072	0.934441	1.09784	1.09691	1.09715	1.13305	0.916383	0.883515	1
KY21.Chr11.1307	0.158589	0.174218	0.152752	2.68656	4.26448	0.309979	0.616608	0.540093	0.483454	0.551834	0.414687	0.633272	1.65518	1.62873	1.33887	1.22106	2
KY21.Chr11.1309	1.17095	1.17762	1.12248	1.75783	1.49585	0.757484	0.633624	0.620697	0.925326	1.04237	0.971344	1.03686	1.06644	1.10242	0.923577	0.996341	2
KY21.Chr11.131	1.5203	1.38823	1.09652	1.98985	1.0271	0.487246	0.614889	0.394432	0.140749	0.149904	0.455433	0.681634	1.28464	1.36339	1.60468	2.14738	2
KY21.Chr11.1310	1.17228	0.956943	1.05183	1.42616	0.774168	0.981354	1.37745	1.52803	0.800151	0.826098	0.91235	1.10032	1.17329	1.11358	1.00692	1.09727	2
KY21.Chr11.1311	1.33663	1.36913	0.985948	1.11423	0.78525	0.947836	1.17352	1.45905	1.01823	1.06348	1.07868	1.12276	1.06443	0.987007	0.875025	0.865047	2
KY21.Chr11.1312	1.35677	1.31509	1.30315	1.19883	0.928648	0.877396	1.00978	0.938982	0.962053	1.00989	0.988025	1.08493	1.05856	1.09851	0.916719	0.947621	2
KY21.Chr11.1313	1.34847	1.32994	1.35471	1.55924	0.954089	0.980612	0.522079	0.673089	0.715992	0.67598	0.953836	1.17306	1.23792	1.17606	1.07015	1.01065	2
KY21.Chr11.1314	1.10001	1.18057	1.11979	1.22895	1.31572	1.29016	0.983308	0.855332	0.697783	0.626551	1.00755	0.739631	0.857715	0.959729	1.41401	1.59868	2
KY21.Chr11.1316	0.899045	0.863955	0.98265	1.33996	1.36692	1.36955	1.43405	1.06696	0.892481	0.946733	0.977251	0.966023	0.998142	1.09184	1.08766	1.06234	2
KY21.Chr11.132	1.30523	0.744752	1.70898	1.51239	1.60999	0.72747	0.459334	0.584838	1.55225	1.4138	1.10901	0.849121	0.824906	0.758092	0.78405	0.796553	1
KY21.Chr11.139	1.66916	1.68776	1.73627	1.4764	0.875352	0.349398	0.243367	0.219628	0.332778	0.446954	0.83726	0.931453	1.19943	1.24532	1.45563	1.46227	1
KY21.Chr11.14	0.946157	0.981947	0.889049	1.47787	1.20841	0.966681	1.05533	1.77157	1.28512	1.23357	1.31744	0.814383	0.829723	0.727564	0.906564	0.927676	2
KY21.Chr11.140	0.974867	1.06017	1.13021	0.71125	0.998343	1.46235	1.47839	1.72178	0.984445	1.02958	1.01155	1.0322	1.00415	0.993229	0.95623	1.03891	3
KY21.Chr11.141	0.50677	0.389002	0.718112	1.36986	2.60817	1.91002	1.02308	0.950029	3.08839	1.04646	0.444469	0.297701	0.47025	0.863516	0.859665	0.897574	3
KY21.Chr11.142	0.499519	0.522645	0.787026	0.949155	1.36577	2.55988	1.90881	1.36762	2.69378	3.09618	0.320124	0.0685734	0.186161	0.250511	0.714144	0.876305	3
KY21.Chr11.145	1.21625	1.19267	1.51396	1.51375	1.46962	0.617993	0.512873	0.588334	0.935305	1.04848	1.07854	0.821409	0.880512	0.938622	1.14666	1.15292	2
KY21.Chr11.147	1.74811	1.62752	1.55302	1.22839	0.690176	0.52019	0.536249	0.619909	1.172	1.34101	0.957333	1.12679	1.15288	1.05293	0.707195	0.628414	1
KY21.Chr11.15	0.805688	0.849285	0.707431	0.991828	1.22846	1.706	1.68333	1.76339	0.428423	0.442028	0.494916	1.17223	1.49471	1.58784	1.01047	1.38523	3
KY21.Chr11.150	0.399131	0.397344	0.450839	1.21135	1.97249	2.13782	2.15708	1.20026	0.243977	0.337508	0.42014	0.608755	1.05507	1.57605	1.8518	1.74212	3
KY21.Chr11.152	1.74518	1.65075	1.2392	1.51453	1.03596	0.519605	0.359842	0.369018	0.899471	0.786445	0.935378	1.24056	1.20936	1.07916	0.938602	0.956715	1
KY21.Chr11.154	1.28103	1.33911	1.28675	1.15247	0.701659	1.21282	0.896228	1.19001	0.862342	0.828658	1.01609	1.13402	1.05505	1.08299	1.00989	1.04471	2
KY21.Chr11.159	1.10117	1.39434	1.19561	1.23929	1.23834	0.53652	0.891634	1.36489	0.904856	0.602528	1.08364	0.895558	1.03433	1.2275	1.02381	1.2124	2
KY21.Chr11.165	2.12575	2.28791	1.22449	0.682346	0.453903	0.566353	0.490415	0.702365	0.95417	1.16207	1.1258	1.13975	1.10973	0.976389	0.798138	0.833161	1
KY21.Chr11.166	1.66172	1.85073	1.3873	1.42145	0.564088	0.453191	0.440812	0.717182	1.17628	1.04777	1.02539	1.13201	1.1815	1.19114	0.666412	0.693436	1
KY21.Chr11.168	0.126046	0.140275	0.151293	0.19891	0.322958	1.42045	3.18757	5.85625	1.60852	1.86352	1.45199	1.07761	0.875504	0.423447	0.35883	0.546038	5
KY21.Chr11.170	0.013459	0.00900943	0.0236547	0.354468	0.323044	1.44987	4.07364	5.24435	0.734485	0.799465	0.687033	0.986949	1.06163	1.22865	1.16295	1.3424	5
KY21.Chr11.174	0.559091	0.569258	0.591094	0.961026	0.857031	1.27631	1.80217	3.59593	0.765147	0.603672	0.642558	0.742746	0.870826	0.826902	1.21157	2.24774	3
KY21.Chr11.177	1.19736	1.19819	0.900186	1.34374	1.0404	0.961198	1.28868	1.24169	0.879254	0.941592	0.977867	1.01992	1.02775	0.983328	1.06641	1.12522	2
KY21.Chr11.178	0.715419	0.689433	0.534906	2.14068	1.48341	1.18244	0.902963	1.6867	1.07822	1.16633	1.12998	0.948191	0.949572	0.960778	0.89637	0.936687	2
KY21.Chr11.179	1.03516	1.11598	1.31568	1.77006	1.57049	0.88944	0.548597	0.451586	0.182468	0.264794	0.475126	0.692097	1.18791	1.50148	1.69226	1.85102	2
KY21.Chr11.181	0.998712	1.07565	1.01032	0.996146	0.786875	1.72772	1.52966	1.382	1.03606	1.03954	0.954979	0.925456	0.917624	0.963604	1.07374	1.11194	3
KY21.Chr11.185	1.52901	1.5464	1.57282	1.10672	1.00346	0.693237	0.59874	0.561907	0.55698	0.467209	0.679529	0.994943	1.05604	1.11029	1.41484	1.63646	1
KY21.Chr11.186	1.28086	1.41582	1.3312	1.69718	1.50487	0.415681	0.426438	0.412992	0.0751776	0.116406	0.356429	0.858913	1.45944	1.74521	1.51279	1.75902	2
KY21.Chr11.187	0.905564	1.07533	1.21743	0.494284	0.941682	1.38658	1.48801	2.13524	0.23462	5.4577e-06	0.442148	0.420273	1.26854	0.919549	1.7539	2.68164	3
KY21.Chr11.188	2.30896	2.20009	1.5082	1.1406	0.318913	0.2388	0.198358	0.248752	1.07055	1.0802	1.09715	0.902949	1.25412	0.946207	0.860561	0.834922	1
KY21.Chr11.189	2.08506	2.18965	1.65662	0.607862	0.576749	0.416465	0.438963	0.392333	0.791022	0.940169	1.15443	0.455477	0.479866	0.572583	1.64448	1.82096	1
KY21.Chr11.19	0.871445	0.983674	0.865618	1.31322	1.10959	1.1512	1.52896	1.61922	0.684736	0.655464	0.781924	0.839758	0.993592	1.05114	1.36009	1.56155	2
KY21.Chr11.194	1.53005	1.59835	1.19534	0.80033	0.838008	1.05376	0.93374	1.03594	0.983666	0.808946	1.03008	0.995892	0.942749	1.02259	1.1195	1.09419	1
KY21.Chr11.195	1.28125	1.32617	1.42736	1.58166	1.17336	0.650877	0.640784	0.55347	0.834129	0.844892	0.90469	1.08769	1.1358	1.09183	1.06159	1.06232	1
KY21.Chr11.2	1.19792	1.23888	1.01876	1.86662	0.933055	0.805947	0.790326	1.02845	1.09942	1.09938	1.02949	0.971972	0.935234	0.966169	0.961868	0.987613	2
KY21.Chr11.20	1.4619	1.53107	1.15944	1.32637	0.767097	1.2069	0.782138	0.603027	0.433673	0.494285	0.697073	1.16102	1.09292	1.36594	1.32102	1.40629	2
KY21.Chr11.201	0.83627	0.921606	0.866215	2.06306	1.31579	1.10075	0.988273	0.975465	1.08019	0.999635	1.04353	0.924744	0.938603	0.966685	1.02879	1.04096	2
KY21.Chr11.204	0.556146	0.504284	0.66687	0.917698	1.34916	2.29137	2.3618	1.37323	0.919914	0.899633	0.942394	1.07254	1.07133	1.06411	0.970412	1.09893	3
KY21.Chr11.205	0.993988	1.06392	1.15097	0.607357	1.24215	1.68881	1.11158	1.63182	1.18695	0.890808	1.07962	1.11633	1.17426	0.998618	0.698077	0.925758	3
KY21.Chr11.206	1.62234	1.72383	1.57724	1.11825	0.734939	0.579554	0.544794	0.661152	1.13846	1.08502	1.13312	1.05836	1.06913	0.946179	0.849797	0.789814	1
KY21.Chr11.208	1.43087	1.41849	1.5209	1.71082	1.13792	0.444667	0.346412	0.412491	1.11085	1.05251	1.12228	1.11767	1.28244	1.0777	0.763703	0.563135	1
KY21.Chr11.209	1.45962	1.55759	1.83019	0.824729	0.613499	0.734168	0.688832	1.05801	1.39227	1.42224	1.40654	0.631289	0.865876	0.660332	0.787347	0.890759	1
KY21.Chr11.21	0	0.031395	0.0887319	1.19145	2.33404	3.99153	1.17888	1.57823	0.0012226	0.0129162	0.0363068	2.76896	2.93496	2.52101	0.0269676	0.0141067	3
KY21.Chr11.210	1.58365	1.68305	1.36528	1.49642	0.841046	0.557758	0.495364	0.47559	1.14678	1.1527	1.04193	1.1458	1.05112	0.957464	0.84281	0.75265	1
KY21.Chr11.212	1.41433	1.44616	1.47628	1.19046	0.937	0.767815	0.729097	0.788343	0.952956	0.880932	1.09234	0.971259	1.15149	1.01761	0.88599	1.0785	1
KY21.Chr11.214	1.77118	1.67363	1.39564	0.656187	0.653957	0.814269	0.943481	0.945502	0.936708	1.10141	0.950782	0.753217	0.748265	0.783803	1.38895	1.29696	1
KY21.Chr11.215	0.936316	0.966348	1.82318	1.73636	1.00938	0.764327	0.728454	0.779396	0.0740504	5.28676e-05	0.280472	1.07849	1.67185	1.53878	1.66545	1.54288	2
KY21.Chr11.216	1.85914	1.76764	1.74525	1.35818	0.748867	0.265113	0.208643	0.268325	0.704083	0.949385	1.74806	1.62382	1.51239	0.623443	0.534202	0.431762	1
KY21.Chr11.217	1.39496	1.36592	1.20704	0.848057	0.513229	1.44627	1.26137	1.19565	0.904764	0.943983	1.00529	1.00193	0.966204	0.961056	1.04045	1.1985	2
KY21.Chr11.220	1.87589	1.88067	1.85749	0.858584	0.390868	0.44402	0.55658	0.583558	0.835929	0.909892	1.1553	0.950146	1.05746	1.10833	1.03202	0.974882	1
KY21.Chr11.222	0.00573996	0.0192783	0	1.16114	3.66582	1.9053	0.519247	2.79852	1.01893	1.11473	1.18832	1.05775	1.12085	0.958059	0.881219	0.73097	3
KY21.Chr11.223	0.0365996	0.0378478	0.035571	0.141539	1.19466	3.00764	3.37424	3.43184	0.505563	0.823804	0.672065	0.77678	0.766113	1.0887	1.45627	1.85027	4
KY21.Chr11.225	1.64444	1.65233	1.43975	1.30653	1.12867	0.522576	0.400081	0.348419	1.52526	1.497	1.18847	0.950041	0.951004	0.88598	0.598162	0.54787	1
KY21.Chr11.232	0.00744705	0.00761647	0.00454289	0.0241474	1.71572	6.536	1.95612	0.910577	0.0473313	0.0586565	0.0854712	0.0703832	0.330483	1.58111	2.66234	2.80619	4
KY21.Chr11.234	2.01531	2.06589	1.49911	1.19376	0.769943	0.245435	0.188524	0.225936	0.828912	0.937192	1.01134	1.09361	1.17652	1.19884	0.918129	0.899071	1
KY21.Chr11.236	1.19168	1.16496	1.20767	1.51764	0.760731	1.19902	1.12047	0.866668	0.941626	1.10393	1.20868	1.19208	1.34914	0.846787	0.714137	0.737078	2
KY21.Chr11.243	1.38407	1.27975	1.7706	1.80797	1.21801	0.452234	0.206731	0.187202	0.404301	0.447664	0.537502	0.744301	1.28676	1.59252	1.5113	1.38318	1
KY21.Chr11.244	1.55937	1.52701	1.64045	1.05509	0.850046	0.735876	0.590912	0.687582	1.08809	1.04303	1.0081	1.06478	0.970974	0.805442	0.995981	1.05933	1
KY21.Chr11.245	1.71974	1.85478	1.5745	0.888418	0.920933	0.675013	0.448107	0.419305	0.770311	0.682105	0.991507	0.881726	0.953616	0.975108	1.37104	1.3054	1
KY21.Chr11.246	1.48054	1.49241	1.40291	0.965073	1.19577	1.01975	0.520159	0.683042	0.480816	0.543858	0.72558	0.703694	0.953036	1.14154	1.5396	1.79416	2
KY21.Chr11.249	0.0230655	0.021928	0.028788	0.0325459	0.0985605	4.28725	3.77475	3.39783	0.0032412	0.00375821	0.00323117	0.00364337	0.00142113	0.919354	3.72868	2.77864	4
KY21.Chr11.252	1.91305	2.07048	1.63102	1.14953	0.546783	0.297521	0.321539	0.341632	0.412949	0.591057	0.915848	1.14813	1.23508	1.40301	1.18157	1.11638	1
KY21.Chr11.255	2.07875	2.04917	1.57536	0.604349	0.554932	0.602067	0.564738	0.455457	0.712994	0.704506	0.847427	0.982759	1.0218	1.10685	1.21749	1.38046	1
KY21.Chr11.260	0.00445677	0.00489525	0.0258554	0.0589955	6.61943	0.453535	1.38742	1.06437	0.22799	0.365654	0.315725	0.3528	3.49385	1.1351	0.551247	1.45416	2
KY21.Chr11.265	0.838893	0.860659	0.927123	1.35543	1.77027	1.84479	0.891586	0.760381	0.807389	0.827379	0.817976	0.933082	1.03808	1.10389	1.20091	1.25835	2
KY21.Chr11.266	0.958073	1.01299	0.941113	1.11577	1.30763	1.51569	1.18184	1.34438	1.01791	0.999591	0.990796	1.01978	1.02382	1.05192	1.02807	0.907844	2
KY21.Chr11.267	1.33397	1.31336	1.66155	1.55366	1.24999	0.521664	0.413569	0.434985	0.450786	0.402154	0.426729	1.16547	1.02138	1.14483	1.6855	1.59808	2
KY21.Chr11.268	1.53197	1.48415	1.50717	1.08045	1.15257	0.929154	0.471614	0.483721	1.01534	1.0536	1.06525	1.06442	0.922812	1.01203	0.955253	0.971992	1
KY21.Chr11.269	0.196294	0.181282	0.166232	0.199098	0.80527	4.18576	3.01247	2.37863	0.326796	0.500343	0.226879	0.169029	0.295106	0.835008	2.95034	2.31518	4
KY21.Chr11.271	0.967027	1.02916	0.848027	1.21834	2.18644	0.675142	0.803214	1.3701	0.770883	0.674309	0.700415	0.718727	0.846718	1.26884	1.32594	1.63503	2
KY21.Chr11.273	0.624703	0.674102	0.884317	0.977356	0.963026	2.19952	2.12949	1.43679	0.840339	0.825271	0.874242	0.970013	1.03941	1.17365	1.07277	1.21754	3
KY21.Chr11.275	0.966359	1.01292	1.08003	1.11446	1.16549	1.38229	1.52627	1.08879	0.972947	0.978701	0.951408	1.18048	1.16638	1.09826	0.879615	0.847816	2
KY21.Chr11.276	1.34477	1.42482	1.25428	1.63497	1.44949	0.725799	0.263134	0.44259	0.963778	1.3089	0.960039	0.969087	1.03694	1.0028	0.90794	0.939244	1
KY21.Chr11.278	1.25636	1.18072	1.38783	2.02403	1.37724	0.733636	0.308676	0.194825	1.50156	1.17939	0.546523	0.701423	1.18701	1.31505	0.895804	0.733102	1
KY21.Chr11.279	1.27784	1.29056	1.36487	1.29274	1.54711	0.728953	0.651659	0.551001	0.828301	0.808109	0.921624	1.02289	1.03515	1.05528	1.10732	1.22453	2
KY21.Chr11.280	0.192151	0.204527	0.25986	0.692369	1.4851	2.8985	3.25514	1.6188	0.376048	0.407777	0.411405	0.182398	0.473946	1.37778	1.96933	2.57537	4
KY21.Chr11.282	1.88001	1.73577	1.64044	1.37416	0.738915	0.331577	0.290326	0.285474	0.841808	0.758685	0.728732	1.17679	1.61245	1.47638	0.761654	0.725125	1
KY21.Chr11.283	2.00387	2.10459	1.78364	1.37286	0.441478	0.123569	0.099657	0.129509	1.14095	1.18936	1.1145	0.878484	0.937299	0.815633	0.973658	0.989583	1
KY21.Chr11.285	1.28638	1.41785	1.39237	1.25694	1.05877	1.06863	0.701536	0.61248	1.02537	1.14386	1.08529	0.932564	0.933582	0.844885	1.03305	1.03585	1
KY21.Chr11.286	1.18296	1.28147	1.50465	1.18578	1.21448	1.32145	0.684607	0.456249	1.05599	1.03594	1.0689	0.907483	0.930557	0.938674	1.01208	1.07683	2
KY21.Chr11.289	1.97995	2.02046	1.38406	1.05493	0.651625	0.431948	0.452092	0.430464	0.490072	0.400912	0.641529	0.687512	1.10738	1.30673	1.37774	1.87927	1
KY21.Chr11.291	1.61189	1.78688	1.59303	1.07137	0.65851	0.636448	0.647599	0.565487	0.88616	0.918138	1.03367	0.978286	0.964456	0.931192	1.26403	1.00922	1
KY21.Chr11.293	1.06331	1.02867	1.2831	1.44663	1.16061	1.13053	1.02808	0.88381	1.04264	1.03952	0.998467	0.966722	0.998823	1.04088	0.974853	0.983567	2
KY21.Chr11.294	0.427139	0.453479	0.528932	0.813138	1.28702	2.31444	2.34937	2.08707	1.26254	1.29898	1.36998	1.20614	1.02527	0.863768	0.581752	0.53788	3
KY21.Chr11.3	0.753041	0.774088	1.15096	1.11044	0.916869	1.57925	1.81531	1.49821	0.931814	0.952676	1.04719	0.965866	0.905176	1.03824	1.02341	1.16452	3
KY21.Chr11.30	0.80679	0.744299	0.653046	1.43982	1.19609	1.15802	2.1785	1.42555	0.931431	0.942779	0.976984	1.01568	0.996285	1.05946	1.0277	1.08223	3
KY21.Chr11.300	1.27007	1.34713	1.77072	1.29066	1.30104	0.605817	0.489369	0.471365	0.420189	0.637604	0.773058	1.19168	1.42776	1.4937	0.874954	1.23905	1
KY21.Chr11.302	1.24116	1.38288	1.35541	1.57487	1.4301	0.694263	0.418766	0.49143	0.333439	0.338438	0.509514	1.21554	1.59278	1.64589	1.26983	1.07129	2
KY21.Chr11.303	1.54886	1.45569	1.64655	1.44414	0.834373	0.513917	0.47444	0.586624	1.17004	1.05005	1.08204	1.01645	0.995862	1.04219	0.850231	0.861889	1
KY21.Chr11.304	1.26334	1.33144	1.23209	1.85838	1.21565	0.814335	0.4329	0.453093	0.810952	0.765739	0.799599	1.30145	1.45591	1.36595	0.76634	0.824673	1
KY21.Chr11.306	0.02062	0.00466869	0.00588088	0.491917	4.84207	3.62038	0.430319	0.558249	0.242132	0.34165	0.310979	0.404848	0.774674	1.95109	2.16576	1.61629	4
KY21.Chr11.309	0.482088	0.492195	0.407685	1.06147	1.02159	1.76765	2.47825	2.54336	1.02117	1.04048	1.03367	1.01182	0.996729	1.00866	0.982583	0.952403	3
KY21.Chr11.31	0.0131041	0.0139319	0.0121848	0.037632	1.60896	4.28289	3.7771	1.42346	0.0947074	0.0954838	0.129319	0.0985478	0.28199	1.38281	2.26189	3.3412	4
KY21.Chr11.314	1.46826	1.40335	1.26784	1.89392	1.00518	0.550972	0.350721	0.56363	1.15545	1.12725	1.05133	1.01216	1.03793	1.03412	0.84891	0.810726	1
KY21.Chr11.315	1.42408	1.30998	0.880907	0.607745	1.67789	1.32543	1.13145	0.802204	0.394544	0.557859	0.593424	0.635158	0.915728	1.28334	1.67415	1.81688	2
KY21.Chr11.317	1.28476	1.322	1.81165	1.16217	0.696515	0.928342	0.771713	0.804551	0.579549	0.486197	0.5939	0.972091	1.08832	1.1688	1.22802	1.82689	2
KY21.Chr11.318	1.49485	1.44707	1.76887	1.58997	1.02052	0.385931	0.274523	0.359703	0.903884	0.929023	0.954332	1.11775	1.10934	1.14281	0.980497	0.915701	1
KY21.Chr11.32	1.05745	1.22341	1.23824	1.5438	1.23906	1.03535	0.865058	0.683468	0.49901	0.51422	0.682405	1.04683	1.21858	1.23288	1.40032	1.34409	2
KY21.Chr11.321	1.96612	2.02308	1.89276	0.716208	0.600578	0.694106	0.25338	0.168652	1.14372	1.1168	1.22355	0.948829	0.892681	0.898586	0.901299	0.929227	1
KY21.Chr11.325	1.9399	1.74181	1.73351	1.09417	0.592116	0.537535	0.316121	0.420585	1.00299	0.997327	1.13425	1.32588	1.20775	1.07238	0.783354	0.581492	1
KY21.Chr11.327	0.925286	0.848342	1.03429	1.70482	1.78721	1.13083	0.860724	0.69724	0.944912	0.991356	0.976654	1.10976	1.08577	1.1209	0.949628	0.884784	2
KY21.Chr11.332	0.943284	0.869021	0.972893	2.02419	1.75911	0.976877	0.727534	0.588569	0.575328	0.615503	0.743414	0.953326	1.13943	1.37403	1.30812	1.25742	2
KY21.Chr11.333	0.439524	0.449233	0.457187	0.643549	1.13748	2.30394	2.17082	2.83559	0.984998	0.906438	0.920547	0.95174	0.963464	0.998012	1.05967	1.22607	3
KY21.Chr11.334	0.270719	0.249697	0.445711	0.451479	0.91723	2.81478	2.97454	2.63934	0.970954	0.964473	0.955239	0.945164	0.926754	1.04645	1.05255	1.16256	3
KY21.Chr11.335	0.058281	0.0560129	0.0665401	0.0874494	1.42476	4.35768	3.66113	1.42293	0.154015	0.176128	0.172526	0.121256	0.314987	1.25554	2.32334	3.16346	4
KY21.Chr11.337	2.03559	2.28211	1.54364	0.871809	0.60372	0.286043	0.363084	0.282977	1.10975	0.84713	1.03318	0.929213	0.892623	0.909171	1.15949	1.10078	1
KY21.Chr11.34	1.3542	1.45553	1.2494	0.94753	1.0744	1.14467	0.881138	0.855799	0.242679	0.313152	3.5289	0.518847	0.714412	0.437161	0.908966	1.2062	1
KY21.Chr11.347	1.85245	2.04409	1.4443	0.668161	0.678991	0.587242	0.640771	0.68159	0.468978	0.588389	0.82481	0.951983	1.07532	1.29212	1.298	1.45941	1
KY21.Chr11.349	0.73816	0.766602	0.749104	0.872935	1.12752	1.96351	1.85725	1.79543	1.00042	1.01877	1.38178	1.15943	0.8738	0.901072	0.883987	0.850058	3
KY21.Chr11.35	1.04926	0.992306	1.27079	1.6514	1.36929	1.14278	0.809484	0.606083	0.80264	0.83406	0.756474	0.986897	1.08361	1.23648	1.14177	1.16964	2
KY21.Chr11.353	1.94634	1.93607	1.6442	1.21908	0.664964	0.27373	0.246672	0.313186	0.572692	0.491675	0.739928	0.93853	1.3713	1.3729	1.25936	1.20303	1
KY21.Chr11.356	1.29643	1.17924	1.18901	1.24943	0.940849	0.923592	1.06384	1.21708	0.650237	0.743645	0.718718	0.844068	0.984268	1.37559	1.33675	1.31752	2
KY21.Chr11.357	1.13603	1.27969	1.4058	1.70456	0.618606	0.450269	1.48576	0.766243	0.00244568	0.00132851	0.804099	1.65526	1.9019	1.37946	1.12664	1.1026	2
KY21.Chr11.358	0.00613502	0.00517672	0.00694332	0.00997601	0.0111146	0.249351	5.37034	6.10738	0.00892436	0.00702505	0.00819741	0.00841132	0.0067512	0.0260882	1.50806	6.07814	5
KY21.Chr11.359	0.757582	0.753325	0.763052	1.80487	1.46331	1.43884	1.35073	0.97797	0.454749	0.459336	0.568926	0.641359	1.05252	1.29089	1.63134	1.76209	2
KY21.Chr11.361	0.0336989	0.0551042	0.0471954	1.84856	4.69058	1.56433	0.528281	0.566858	0.168235	0.162488	0.216557	0.217694	1.19495	1.77346	1.94239	2.09083	2
KY21.Chr11.37	1.92076	1.80293	1.41281	1.31372	0.468739	0.396088	0.568616	0.576336	0.315553	0.769766	1.36091	1.49964	1.21642	1.03611	0.771243	1.12562	1
KY21.Chr11.370	0.619322	0.524353	0.682886	0.515362	1.21662	2.02407	1.88595	2.76691	1.27278	1.27297	1.29549	0.838007	0.825125	0.843813	0.848495	0.870608	3
KY21.Chr11.371	1.29892	1.09164	1.66737	1.33739	0.847016	0.822146	1.01577	0.748096	0.519016	0.529635	0.537587	1.62896	1.38108	1.65079	0.922915	0.929523	2
KY21.Chr11.372	1.39033	1.43093	1.86089	1.51504	0.920712	0.45807	0.528111	0.308117	1.05052	1.05611	0.889648	0.742347	0.958289	0.94732	1.0002	1.36649	1
KY21.Chr11.38	0.641644	0.614936	0.611946	0.689908	2.30339	2.6012	1.26465	1.04343	0.210149	0.236157	0.443775	0.573374	0.889752	1.62923	1.85934	1.98162	3
KY21.Chr11.380	1.64064	1.74137	1.4935	1.62234	0.888897	0.340043	0.291394	0.282654	1.15871	1.17127	1.1701	0.969222	0.963841	0.865648	0.91036	0.850231	1
KY21.Chr11.381	1.58593	1.57007	1.62408	0.182486	1.32585	1.60955	0.689808	0.284252	0.584701	0.550354	0.663351	0.873508	1.0497	1.02142	1.37763	1.79068	2
KY21.Chr11.384	1.88889	1.90759	1.52289	1.30368	0.656117	0.377994	0.273509	0.382201	0.997373	0.979509	1.02663	0.871427	0.912382	0.956143	1.059	1.20755	1
KY21.Chr11.390	2.24466	2.11246	1.65372	1.01923	0.430243	0.285407	0.189433	0.245324	0.970805	1.36037	1.29306	0.899066	0.937409	1.42735	0.650145	0.620745	1
KY21.Chr11.391	0	0	0	0	1.89154	0	5.20869	4.05453	1.07011	0.918056	0.861381	0.965585	0.875743	1.13706	1.00238	1.20346	3
KY21.Chr11.394	0.994567	0.985543	0.726276	1.74758	1.2665	1.18092	1.26428	1.03099	0.954888	0.97146	1.00138	1.0047	1.01064	1.10607	0.942113	1.05859	2
KY21.Chr11.395	0.185714	0.164186	0.247687	0.501029	0.42954	2.76382	3.31086	3.48752	0.00300975	0.00348053	0.00753241	0.0238617	0.0431601	0.788986	2.57986	4.1289	4
KY21.Chr11.397	1.70556	1.54613	1.77583	1.52801	0.748522	0.437793	0.261587	0.300634	0.905243	0.953202	1.11228	1.32139	1.33036	1.10057	0.791483	0.583522	1
KY21.Chr11.398	0.775124	0.750367	0.887309	0.833367	1.66972	2.2462	1.37851	1.0885	0.0240249	0.0031467	0.02353	0.0506683	0.492441	1.86073	2.41593	2.81257	4
KY21.Chr11.399	3.2567	3.08989	1.18679	0.329817	0.0301151	0.0133511	0.0123358	0.0074111	2.39224	3.44939	1.52813	0.585691	0.0997654	0.158674	0.106819	0.0738526	1
KY21.Chr11.41	0.00891256	0.00802499	0.00990379	0.029846	1.07424	3.12892	4.97862	2.10725	0.0175064	0.0164173	0.0465732	0.021836	0.140517	0.877533	2.27564	4.22878	4
KY21.Chr11.410	0.819453	0.866121	0.933111	1.57524	1.26475	1.12194	1.19911	1.5398	1.05661	1.03378	1.04277	0.944886	0.931377	1.04648	1.00191	0.982672	2
KY21.Chr11.412	0.0248217	0.0128927	0.00765805	0.024279	0.0672722	2.01542	5.07058	4.4771	0.00105525	0.00102606	0.0827409	0.00116988	0.000634405	0.0915896	2.02654	5.38521	5
KY21.Chr11.414	0.011704	0.00308684	0.00610059	0.0101594	1.10587	3.37829	4.34539	2.50258	0.0544641	0.00090886	0.0719199	0.000574297	0.106728	0.680752	2.02891	4.69165	4
KY21.Chr11.418	1.36992	1.29021	1.12997	1.13535	1.56225	1.2406	0.581446	0.544687	0.598597	0.422945	0.593808	0.506626	0.946035	1.20786	1.57685	1.98925	2
KY21.Chr11.419	1.53843	1.58427	1.69688	1.73422	0.664433	0.334175	0.384188	0.399659	0.630587	0.648238	0.824854	1.05278	1.10127	1.09424	1.2382	1.37942	1
KY21.Chr11.420	1.19572	1.28784	1.29776	1.52227	1.34849	0.694946	0.810758	0.575442	0.352088	0.654547	0.829772	0.882895	1.00245	1.37225	1.06241	1.84211	2
KY21.Chr11.421	0.93212	0.772255	0.679424	0.798157	1.34449	1.44081	1.84975	1.96711	0.654473	0.591852	0.648229	0.550376	0.720566	1.18539	1.49397	2.03879	3
KY21.Chr11.427	0.138352	0.255683	0.240567	1.11348	3.44258	2.76283	0.809377	1.06422	0.00428858	0.0049907	0.00429496	0.00240902	0.801756	1.4166	2.53008	2.85699	4
KY21.Chr11.428	1.36487	1.3112	1.33204	1.94195	0.784993	0.554569	0.576561	0.743922	0.892765	0.62743	0.708997	1.04913	1.19629	1.25558	1.11555	1.14618	1
KY21.Chr11.435	0.711754	0.680661	0.740034	1.00893	1.35767	1.99166	1.56429	1.74075	0.682582	0.655347	0.724924	0.764504	0.876688	1.1651	1.34896	1.71386	3
KY21.Chr11.436	2.51489	2.33597	1.31659	0.790293	0.312617	0.256331	0.398824	0.341195	1.02337	1.07843	1.19632	1.06432	0.9846	0.894458	0.90188	0.917576	1
KY21.Chr11.437	0.0266469	0.0197756	0.0151814	0.819951	3.50039	1.47604	2.1869	2.19214	0.0192621	0.0249904	0.0318765	0.137937	1.71388	1.84489	1.87262	2.09776	4
KY21.Chr11.440	1.1384	1.15325	1.53513	1.91062	1.67906	0.454714	0.253311	0.291596	0.954298	0.878411	0.925405	1.26079	1.18578	1.18309	0.909513	0.776192	1
KY21.Chr11.442	1.41681	1.6089	1.66122	1.20139	0.879731	0.650925	0.481309	0.686571	0.927377	0.805687	1.33115	0.945952	1.0996	1.04434	1.00176	0.851349	1
KY21.Chr11.443	1.4537	1.43555	1.13721	0.980945	0.879676	1.11804	1.03563	0.989619	2.11896	1.90622	0.211842	0.183719	0.286667	0.614529	1.07678	1.63509	2
KY21.Chr11.451	1.38549	0.987585	1.10019	1.21362	1.33183	1.04118	1.03426	0.95167	0.715831	0.586384	0.75431	1.02125	1.06978	1.18375	1.19749	1.44074	2
KY21.Chr11.455	0.942758	0.99282	2.36885	1.64746	0.719597	0.726623	0.628849	0.542879	0.768241	0.453645	0.497938	0.934618	1.49611	1.36217	1.09738	1.34908	2
KY21.Chr11.468	1.32345	1.42148	1.22282	1.02736	1.28106	1.16028	0.812581	0.653349	0.947771	0.928397	0.960971	0.976446	0.995146	0.960976	1.1008	1.13795	2
KY21.Chr11.469	1.00373	0.970248	1.00522	1.32286	1.38841	1.19738	1.22135	1.1065	0.916873	0.856437	0.943646	0.942165	1.05802	1.04826	1.0922	1.14387	2
KY21.Chr11.470	0.930403	1.09259	0.988613	1.77357	1.53531	1.00642	0.746368	0.871348	0.685075	0.785624	0.929745	0.995303	1.07317	1.07452	1.17765	1.26824	2
KY21.Chr11.471	0.660172	0.685019	0.884661	0.883138	1.12686	1.72354	2.1666	1.7358	0.910702	0.80183	0.867534	0.90467	1.04176	1.0561	1.11719	1.28693	3
KY21.Chr11.473	0.0061866	0.00600919	0.00588877	0.0571615	0.873155	2.23718	3.65928	4.62043	0.00224596	0.00256256	0.00211854	0.00553233	0.195346	0.947977	2.29329	4.17429	5
KY21.Chr11.474	1.35835	1.39865	1.51273	1.67892	1.09413	0.524129	0.400905	0.532969	0.967199	0.981778	1.01133	1.04851	1.07776	1.04038	1.00686	0.907833	1
KY21.Chr11.477	1.44361	1.11494	1.38438	1.61733	1.42198	0.738301	0.473774	0.392457	0.882631	0.753392	0.801038	0.9201	0.992094	1.12428	1.20602	1.29698	2
KY21.Chr11.481	0.0484183	0.0436177	0.108371	0.0931201	0.308928	4.39029	5.08221	1.37654	0.162414	0.199204	0.139494	0.249152	0.245889	0.801821	2.13752	3.75121	4
KY21.Chr11.482	1.47162	1.51202	1.10113	1.35426	1.48559	0.744151	0.542818	0.423699	1.26799	1.19024	1.31045	1.1358	1.12295	0.949054	0.6648	0.475878	1
KY21.Chr11.484	1.18605	1.14849	1.9643	2.00046	1.07919	0.395446	0.304498	0.235478	1.07201	1.0785	1.07797	0.991994	1.02759	0.991399	0.938221	0.876675	1
KY21.Chr11.485	1.81671	1.72421	1.88094	0.99054	0.463514	0.468004	0.521456	0.588853	0.90456	0.881034	1.07509	1.00377	1.05255	1.02622	1.01796	1.05939	1
KY21.Chr11.491	1.70777	1.72589	1.93105	1.44426	0.691171	0.215022	0.217873	0.259162	0.893622	0.892304	0.988103	1.10547	1.24129	1.16371	0.9514	0.814184	1
KY21.Chr11.492	1.29671	1.31945	1.33934	1.30918	1.45071	0.811208	0.567586	0.626081	0.761385	0.762121	0.888846	1.02501	1.0682	1.26286	1.1536	1.08556	2
KY21.Chr11.498	0.757177	0.761421	1.46728	1.62258	1.69989	1.15313	0.792326	0.694567	0.348993	0.34638	0.593323	1.00275	1.56292	1.84157	1.2325	1.0464	2
KY21.Chr11.5	0.644708	0.622651	1.04378	1.22543	1.08133	1.03658	1.62392	2.41499	1.04461	1.02538	1.00912	1.05068	1.01705	1.02442	0.913391	0.974763	3
KY21.Chr11.500	1.87084	1.66776	1.43406	1.2785	0.455531	0.602047	0.475232	0.778681	0.978127	0.991405	0.997861	1.05038	0.999653	1.03834	0.984679	1.00666	1
KY21.Chr11.505	1.08339	1.20621	1.68534	0.617422	0.698713	0.885731	1.40822	1.67718	0.404521	0.450241	0.294127	0.652552	0.756927	1.25009	1.54768	2.51609	2
KY21.Chr11.509	1.06875	1.09266	1.51415	1.43913	1.67119	1.02008	0.472528	0.433401	0.812377	0.807244	0.933496	0.967487	1.0436	1.07689	1.17784	1.1705	2
KY21.Chr11.512	1.68567	1.39413	1.41144	0.86562	0.964127	0.582709	0.715193	1.21401	1.06713	0.777977	1.23867	0.79283	0.963297	0.921754	0.999249	1.21619	1
KY21.Chr11.514	1.30948	1.42627	1.22925	1.47304	1.0109	0.847726	0.690038	0.796778	1.07179	1.10064	1.00685	1.01864	0.970838	0.981285	1.00626	0.895408	1
KY21.Chr11.516	1.10141	1.11156	1.24811	2.03383	0.996853	0.706154	0.745576	0.820652	0.89853	0.803496	0.910981	1.00765	1.10399	1.22239	1.01029	1.06803	2
KY21.Chr11.520	1.03463	1.05474	1.00763	0.986833	1.65625	1.39977	1.03403	1.06032	0.766306	0.81655	0.892775	0.949198	0.988506	1.17865	1.22221	1.17803	2
KY21.Chr11.530	1.35771	1.36249	1.37738	1.68092	0.966597	0.663822	0.664678	0.552043	0.0505494	0.160141	1.20305	1.87786	1.58648	1.11692	0.999651	1.02943	1
KY21.Chr11.535	1.20862	1.30134	1.25995	1.35093	1.20414	0.957945	0.791655	0.795614	0.762084	0.87908	0.920308	1.15246	1.07821	1.07147	1.09421	1.07299	2
KY21.Chr11.536	1.77897	1.7258	1.60788	1.09826	0.842763	0.645728	0.394567	0.348673	0.959721	0.95959	1.02248	1.17857	1.15264	1.10973	0.82997	0.867887	1
KY21.Chr11.538	0.477234	0.529473	0.489845	0.780082	1.27888	1.67817	2.43586	2.57855	0.820116	0.774319	0.795236	0.957428	1.0157	1.15367	1.14059	1.33727	3
KY21.Chr11.540	1.57216	1.70159	1.46665	1.57587	1.16263	0.39134	0.209425	0.22264	0.95587	0.968474	1.02649	0.989794	1.05155	0.729221	1.11395	1.15901	1
KY21.Chr11.542	1.20281	1.25255	1.33791	1.14477	1.30414	0.998827	0.83282	0.847261	0.478508	0.500895	0.830731	1.00156	1.10958	1.30288	1.32256	1.40284	2
KY21.Chr11.543	0.929996	0.917771	1.22637	1.51338	1.67883	0.866147	0.933311	0.913426	0.969326	0.947104	1.00166	1.05238	1.07258	1.06905	0.99378	0.935346	2
KY21.Chr11.548	1.28762	1.3581	1.43085	1.62638	1.21147	0.563786	0.400399	0.709316	1.14427	1.11336	1.0724	0.931887	0.876815	0.892892	1.00583	1.0005	1
KY21.Chr11.551	0.969719	0.912509	0.661033	0.855079	1.44704	1.73074	1.75949	1.30251	0.804674	0.789917	0.808236	1.29808	1.23061	1.27692	0.969752	0.886217	3
KY21.Chr11.554	1.0078	0.985609	0.946635	1.75629	1.71079	1.13056	0.757348	0.634949	0.707868	0.728791	0.780571	1.01841	1.10443	1.26272	1.22762	1.16123	2
KY21.Chr11.557	1.20639	1.26803	1.29074	1.25221	1.22185	0.917988	0.993953	0.757413	0.559107	0.677709	0.890456	1.11489	1.16501	1.12863	1.21233	1.23847	2
KY21.Chr11.563	1.86375	2.02324	1.6841	1.09168	0.667769	0.400624	0.274016	0.272761	0.712846	0.775773	1.12747	1.05367	1.02617	1.34823	1.01175	0.984117	1
KY21.Chr11.564	1.44606	1.47548	1.67513	1.40172	0.951476	0.510144	0.453171	0.599055	0.854399	0.891545	1.01782	0.984309	1.03098	1.17348	1.06352	1.01028	1
KY21.Chr11.565	0.00816492	0.010508	0.00814185	0.0208324	0.106523	3.73519	4.88509	2.89395	0.00104612	0.00104056	0.0559589	0.000842811	0.042531	0.635276	2.22479	4.64705	4
KY21.Chr11.568	0.878112	0.911503	1.1455	1.08979	1.11689	1.33513	1.38425	1.56894	0.997464	1.01112	0.982848	0.920213	0.88768	0.976219	1.06174	1.18437	3
KY21.Chr11.57	0.950054	0.853227	1.13572	2.11812	1.4434	0.78523	0.916931	0.630899	0.619938	0.704079	0.770079	0.962626	1.24075	1.13947	1.23143	1.30059	2
KY21.Chr11.573	0.0282829	0.0247461	0.0337324	0.0529801	1.46598	3.75666	3.87668	1.9535	0.0499355	0.0547685	0.0644665	0.0518543	0.324501	1.22651	2.20224	3.69428	4
KY21.Chr11.579	1.62999	1.50233	0.488433	0.146285	0.768543	1.7936	2.36052	0.975839	0.505438	0.601666	0.811571	0.943279	0.790081	1.44112	1.49069	1.36847	3
KY21.Chr11.58	1.20441	1.01605	1.33586	0.954282	0.518785	0.980216	1.56502	1.80461	0.887237	0.901431	0.913259	1.11755	1.16711	1.01634	1.03212	0.99625	3
KY21.Chr11.582	1.83938	1.84081	1.78316	1.30062	0.397586	0.160872	0.449878	0.542364	1.3743	1.30383	1.29529	0.840137	0.788835	0.827908	0.860068	0.779063	1
KY21.Chr11.588	1.83397	1.9553	1.89268	1.29278	0.323034	0.254891	0.354888	0.320942	1.14579	1.08814	1.08319	0.969435	0.960451	0.944191	0.909491	0.953116	1
KY21.Chr11.589	1.66354	1.67524	1.6749	1.46379	0.992941	0.319216	0.224181	0.254549	1.01176	0.995402	1.08363	0.93085	0.962294	0.999035	1.0079	1.03772	1
KY21.Chr11.59	1.99011	2.05847	1.1314	0.663397	0.429314	0.405485	0.769884	1.3339	0.733652	0.659506	0.860004	1.04085	1.01852	1.01792	1.23077	1.40451	1
KY21.Chr11.590	1.57638	1.80059	1.47565	1.60967	0.826443	0.39341	0.318561	0.337558	0.409634	0.51281	0.960528	1.24128	1.35955	1.25483	1.12392	1.13449	1
KY21.Chr11.592	1.08171	1.09258	1.07829	1.2397	1.48906	1.45951	1.04797	0.592459	1.00603	0.779348	0.714244	0.829134	0.974935	1.19615	1.33145	1.12773	2
KY21.Chr11.595	1.03436	1.05044	1.08768	1.21166	1.18914	1.12469	1.18381	1.35737	1.00655	0.950601	1.61998	0.89324	0.888629	0.847383	0.89777	0.919414	2
KY21.Chr11.596	1.01062	1.01779	1.117	1.351	1.4164	1.31287	0.9838	0.898187	1.01754	1.08114	0.993591	1.03739	1.02379	0.982802	0.935952	0.987178	2
KY21.Chr11.597	1.62188	1.70006	1.60207	0.969217	0.553499	0.560893	0.76647	0.915353	0.907405	0.835285	0.998098	1.11711	1.18977	0.958337	1.00595	1.00847	1
KY21.Chr11.598	1.52018	1.38825	1.40372	0.926628	1.08522	1.03389	0.736084	0.74773	1.00721	1.02119	1.01733	0.802566	0.967	1.31404	0.982652	0.934004	1
KY21.Chr11.599	1.1061	1.06036	0.52281	0.472683	0.772035	1.91267	2.02594	2.10537	0.79232	0.989725	0.815437	1.18163	0.883605	0.959108	1.15205	1.2621	3
KY21.Chr11.60	1.49884	1.62755	0.984688	0.586927	0.785429	0.666728	0.929703	2.15556	1.48736	0.836515	0.819722	1.03796	0.998603	1.00395	0.901643	0.943034	2
KY21.Chr11.600	0.931497	0.979694	1.14296	1.5927	1.5678	0.924892	0.860845	0.99222	0.982625	0.971831	0.954097	0.953194	0.971199	0.988652	1.05983	1.13822	2
KY21.Chr11.602	0.260527	0.258403	0.223608	0.211506	0.272973	2.36386	4.65773	2.93189	0.616335	0.6313	0.604481	0.732037	0.698451	0.862935	1.53082	2.20312	4
KY21.Chr11.604	1.28838	1.42155	1.32106	1.08548	0.966175	1.43719	0.526464	0.900076	0.47429	0.602755	0.727163	0.837659	0.971742	1.31963	1.42056	1.58187	2
KY21.Chr11.607	1.35664	1.47834	1.22425	1.06739	1.2964	1.15781	0.644044	0.611547	0.411839	0.619535	0.558363	1.36061	0.681374	1.56741	1.17618	1.67915	2
KY21.Chr11.609	0.862831	0.869695	0.902615	0.854171	1.73661	1.82578	1.07871	1.37082	2.02285	0.677831	0.74974	0.734134	0.77681	0.973625	1.0254	0.994007	3
KY21.Chr11.610	0.812491	0.78193	1.29982	1.97533	1.17619	0.907557	1.11547	0.931173	1.23356	1.22644	1.22303	1.11758	1.06848	0.899793	0.732243	0.607006	2
KY21.Chr11.615	1.67466	1.78142	1.85095	1.32035	0.420442	0.406357	0.382229	0.532732	0.357023	0.36672	0.698791	1.34788	1.41979	1.33912	1.21224	1.24058	1
KY21.Chr11.619	0.276957	0.327783	0.42339	0.47031	0.611301	2.7444	3.66191	2.29067	0.00269714	0.00284579	0.0761498	0.671989	0.46158	0.737757	2.02605	3.73433	4
KY21.Chr11.628	0.00676483	0.00402732	0.00638236	0.00910147	0.500449	3.58594	3.58839	3.88934	0.00263932	0.00302079	0.0167702	0.00280791	0.029415	1.08525	2.51075	3.95902	4
KY21.Chr11.630	0.00644121	0.00519902	0.00503899	0.073095	3.2835	3.73655	2.48501	1.05427	0.120633	0.216474	0.470594	0.0935459	0.387202	1.46877	2.32354	2.62096	4
KY21.Chr11.631	1.45713	1.72272	1.60554	1.35899	0.924472	0.468136	0.457926	0.455827	1.0101	0.650642	0.572143	0.81941	1.43301	1.08625	1.13121	1.2447	1
KY21.Chr11.632	1.64352	1.89776	1.5224	1.69397	0.737819	0.169344	0.280081	0.27828	1.22275	1.16043	1.26305	1.13379	1.03005	0.848508	0.736983	0.701183	1
KY21.Chr11.633	1.15265	1.11708	1.56346	0.963887	1.17079	1.14501	0.823172	1.08598	1.10007	1.10212	0.958482	0.874676	0.791189	0.903225	1.10467	1.18457	2
KY21.Chr11.637	0.735185	0.760945	0.66548	2.04837	1.14128	1.03352	1.6593	1.31355	0.997432	0.972353	0.992297	1.01131	1.01648	1.05752	1.00745	0.983312	2
KY21.Chr11.638	1.58461	1.76323	1.46378	0.976732	1.06667	0.83547	0.440572	0.449144	0.672024	0.661343	0.856623	0.902853	0.96562	1.10219	1.33487	1.44921	1
KY21.Chr11.64	1.53276	1.39793	0.683308	0.234171	0.439975	1.37748	1.33409	2.76802	0.752587	0.762422	0.75567	0.808981	0.855952	0.764737	1.4826	1.7198	3
KY21.Chr11.648	1.50533	1.88713	0.471755	0.95704	0.717699	1.86623	0.82613	0.971725	0.889955	0.867988	0.903073	1.15392	1.0125	1.04536	1.11226	1.04051	2
KY21.Chr11.649	1.3123	1.28261	1.22491	1.5135	0.818237	0.94224	0.965179	0.832964	0.841423	0.832207	0.95248	1.01671	1.06861	1.14155	1.09683	1.06407	2
KY21.Chr11.651	1.26441	1.25167	1.29115	1.55777	1.14058	0.665651	0.780137	0.823871	0.54181	0.77436	1.359	1.58965	1.28191	0.68851	0.923421	0.897956	1
KY21.Chr11.652	1.39263	1.51389	1.85509	2.16855	0.642382	0.212699	0.127774	0.246133	1.03382	1.09467	0.914123	0.881202	0.901923	1.00059	1.06339	1.14032	1
KY21.Chr11.653	1.99894	2.0525	0.961246	0.636921	0.514216	0.764508	0.701888	1.22425	0.709767	0.6981	1.00782	0.933082	0.56263	1.11719	1.28975	1.64965	1
KY21.Chr11.654	1.38726	1.41269	1.05069	0.781909	0.778565	1.43718	1.12623	1.27257	0.304392	0.166069	0.407518	0.438354	0.488133	1.14321	1.90862	2.90165	2
KY21.Chr11.656	1.34048	1.1722	1.28481	1.20012	1.11555	0.890107	1.0197	0.932256	0.901919	0.887784	0.954945	1.19688	1.18056	1.05604	0.957706	0.915407	2
KY21.Chr11.66	0	0	0	0	1.05618	3.75217	1.52263	5.14748	2.45368	0.190408	0.0984967	0.000130549	0.0577944	0.431151	1.61233	2.8442	5
KY21.Chr11.660	0.804859	0.715739	0.837569	1.37244	1.48147	1.32964	0.637611	2.31831	0.988924	0.981172	1.32758	0.832033	0.855493	1.20653	0.851236	1.01227	3
KY21.Chr11.661	0.808749	0.834198	0.966623	0.891016	1.14959	1.35205	1.57504	2.10769	0.919309	0.941265	0.880558	0.941561	0.983863	1.09189	1.071	1.19116	3
KY21.Chr11.662	0.610845	0.61832	0.526838	1.33872	1.09324	1.08922	1.96705	2.68338	0.950488	1.09009	1.29485	0.972565	0.986679	0.984131	0.892928	0.889445	3
KY21.Chr11.666	1.21939	1.22769	1.21475	1.40418	1.69409	0.936329	0.545922	0.501063	0.280075	0.363925	0.427697	0.535907	1.12963	1.9232	1.45325	1.79477	2
KY21.Chr11.667	1.39512	1.3469	1.21465	1.13211	0.894685	0.882184	1.15701	0.959743	0.779421	0.860069	0.900065	1.12365	1.132	1.11274	1.07413	1.04754	2
KY21.Chr11.673	1.81827	1.66303	1.38515	1.7334	0.642997	0.361225	0.360042	0.373388	1.04093	1.06971	1.07922	1.12223	1.03429	0.939822	0.904428	0.877672	1
KY21.Chr11.675	1.81113	1.77763	1.66695	1.41786	0.544134	0.267086	0.390941	0.441653	0.952747	0.858359	0.93649	1.07449	0.939713	0.993095	1.0536	1.21085	1
KY21.Chr11.68	1.6312	1.4949	1.27619	0.641419	0.690957	1.09821	1.12773	1.10369	0.787514	1.01703	1.0527	0.968098	0.990743	0.897045	1.12897	1.17023	1
KY21.Chr11.681	1.30783	1.33555	1.43453	1.01484	1.06419	0.898229	0.781286	1.08569	1.18471	1.10266	1.02776	0.721993	0.816353	0.855087	1.11017	1.17761	2
KY21.Chr11.684	0.77522	0.840674	1.55101	1.29299	1.03527	1.42449	1.39839	0.89832	0.821508	0.759809	0.797514	1.05034	1.01387	1.12487	1.09951	1.33855	2
KY21.Chr11.687	0.348465	0.355957	0.309476	0.49933	1.14001	2.54373	2.68149	2.78361	1.05661	1.01832	1.09008	1.00181	0.976657	0.935767	0.918751	1.04787	3
KY21.Chr11.690	5.97601	0.564098	0.108158	0.0768966	0.0490403	0.383559	0.505333	0.884277	6.28764	0.576894	0.229874	0.155504	0.130382	0.131945	0.163318	0.231773	1
KY21.Chr11.692	0.0793019	0.118133	0.102243	0.260351	0.795795	2.81123	3.45329	3.61772	0.707221	0.580844	0.554284	1.13722	0.826263	1.38072	0.931162	1.91761	4
KY21.Chr11.696	1.32979	1.35153	1.58118	1.59399	1.30517	0.505327	0.384054	0.421638	0.950478	0.958668	0.964861	1.05534	1.02638	1.0812	1.04439	0.957112	1
KY21.Chr11.699	0.966382	0.958065	0.971864	1.09342	1.43746	1.68849	1.26813	0.961224	0.758218	0.69814	0.744137	0.818029	0.941951	1.20737	1.34334	1.436	2
KY21.Chr11.7	1.64503	1.63173	1.36126	1.69656	0.955252	0.329781	0.398084	0.347728	0.765484	0.749731	1.03619	1.1624	1.16816	1.10298	0.991735	1.05161	1
KY21.Chr11.700	0.93308	0.960046	1.0917	0.853768	1.35056	2.05278	1.32845	0.862839	0.700887	0.611569	0.556124	0.91928	1.22566	1.00622	1.31545	1.59283	2
KY21.Chr11.708	1.47786	1.45768	1.47741	1.3814	1.08508	0.647878	0.557101	0.489711	1.81591	1.73992	0.775625	0.517028	0.639678	0.767501	0.855464	0.976517	1
KY21.Chr11.709	1.52057	1.8152	1.24713	1.79353	0.692235	0.517132	0.440769	0.406826	0.831919	0.858848	0.830566	1.31934	1.25364	1.18338	0.898392	0.901592	1
KY21.Chr11.715	0.631217	0.597706	0.802288	0.766392	1.34659	2.23269	2.19525	1.3707	0.844922	0.878485	0.82965	0.948318	0.936208	1.08777	1.2144	1.25496	3
KY21.Chr11.720	1.5321	1.56924	1.69324	1.2156	0.591825	0.626472	0.617658	0.771966	1.00439	0.976329	1.03922	1.04816	1.08045	0.900209	0.961303	1.02504	1
KY21.Chr11.721	2.22379	2.10179	1.30667	0.736491	0.697891	0.447215	0.424035	0.490645	0.865943	0.846459	0.953948	1.08262	0.948462	1.02646	1.11336	1.17673	1
KY21.Chr11.722	1.7963	1.56101	0.799761	0.574802	0.679487	0.997547	1.27626	1.56224	1.11121	1.09145	1.06671	0.990802	0.925754	0.930536	0.95138	0.9831	2
KY21.Chr11.724	0.425054	0.508237	0.457199	3.64433	3.0616	0.178844	0.0518718	0.0553059	0.00856775	0.0243449	0.0686171	0.285451	1.2599	1.454	2.3844	2.18585	2
KY21.Chr11.725	1.20078	1.28843	1.15112	1.47671	1.18624	0.850539	0.715326	1.02024	0.3939	0.454146	0.858075	1.08352	1.21016	1.35366	1.22701	1.38698	2
KY21.Chr11.727	0.961192	1.1079	0.861771	0.846268	1.82275	1.76377	1.24057	0.720251	0.451491	0.484333	0.778049	0.590347	0.94338	1.39805	1.52398	1.71464	2
KY21.Chr11.730	1.66411	1.58854	1.8744	1.243	0.770662	0.379911	0.458961	0.397903	0.284053	0.422523	0.762592	0.975397	1.23695	1.38162	1.38318	1.48593	1
KY21.Chr11.732	0.825779	0.834629	0.977264	1.65468	1.90008	1.59963	0.817511	0.446123	0.0237968	0.0266993	0.298561	0.658978	1.20178	1.91742	1.97104	1.70934	2
KY21.Chr11.733	1.26572	1.23739	1.3509	2.6665	0.873999	0.378172	0.3552	0.179116	0.145325	0.167156	0.674917	1.10901	1.47974	1.65732	1.37139	1.32668	2
KY21.Chr11.739	0.958871	1.03226	0.86998	1.05299	1.18052	1.25329	1.27473	1.86086	0.962084	1.02391	0.968386	1.14518	1.2033	1.06169	0.869708	0.841417	3
KY21.Chr11.743	1.61841	1.58923	1.35683	1.14591	1.14863	0.698334	0.496555	0.54657	1.0537	0.985798	1.20935	1.10921	1.13626	1.14934	0.72572	0.724338	1
KY21.Chr11.745	1.39761	1.43651	1.52113	2.38432	0.588738	0.250158	0.306058	0.401635	1.06938	1.07116	1.07182	1.0299	1.01701	0.975523	0.909939	0.915454	1
KY21.Chr11.746	1.3355	1.39576	1.51932	1.16163	1.14529	0.928009	0.677884	0.569374	0.743628	0.819916	1.00273	1.08861	1.1469	1.20743	1.07412	0.944707	1
KY21.Chr11.747	0.29986	0.301418	0.405395	1.02371	1.98362	2.75318	1.99694	1.36794	0.346421	0.319583	0.284268	0.292785	0.786665	1.60347	1.95659	2.19881	4
KY21.Chr11.749	0.326635	0.376717	0.251903	0.305037	0.712775	1.91215	3.40594	3.63428	0.696696	0.617075	0.6883	0.85089	0.885422	0.990454	1.23285	1.97489	3
KY21.Chr11.75	0	0	0	0.212365	1.57218	1.99386	6.10562	1.20368	1.19504	0.965766	0.89539	0.462571	0.748161	1.91133	1.1616	0.687521	4
KY21.Chr11.750	1.55959	1.48294	1.55015	1.65746	1.17062	0.426434	0.274639	0.205454	0.964923	0.825507	1.38282	1.27645	1.30465	0.905324	0.770841	0.632482	1
KY21.Chr11.752	0.627021	0.674529	1.06217	1.1939	1.16288	1.05575	1.60663	2.27096	0.851937	0.887385	1.16068	1.03977	1.05516	1.01209	1.0352	0.980679	3
KY21.Chr11.754	1.12827	1.14833	1.16372	1.88408	1.32308	0.74648	0.641405	0.710145	0.814643	0.815936	0.878089	0.976234	0.998592	1.28942	1.09626	1.15078	2
KY21.Chr11.757	0.981651	0.970361	0.946945	1.29997	1.76602	1.36103	1.26171	0.550325	1.05594	1.06745	0.955918	0.418297	0.852314	0.99922	1.24279	1.35854	2
KY21.Chr11.758	1.54755	1.67542	1.65899	1.53589	0.734867	0.410951	0.410615	0.404478	0.603593	0.554072	0.867655	1.0637	1.14286	1.18844	1.24011	1.30417	1
KY21.Chr11.759	1.57508	1.42346	2.43469	0.855332	0.409661	0.596934	0.670629	0.532321	0.742757	0.762054	0.663714	1.27214	1.20093	1.17763	1.05727	1.16161	1
KY21.Chr11.761	0.974761	1.13875	1.1032	1.16522	1.36749	1.43825	1.02607	0.963002	1.00697	1.00569	0.971882	0.973145	0.934516	0.950283	1.0838	1.09493	2
KY21.Chr11.762	1.46951	1.39174	1.54319	1.77684	1.07655	0.298299	0.380338	0.457845	0.347003	0.364583	0.732205	0.882178	1.12916	1.47103	1.57074	1.40128	1
KY21.Chr11.763	1.22009	1.36681	0.962166	1.10215	1.38246	1.1452	0.786207	1.0914	1.12192	1.1189	1.03985	1.05226	1.10949	1.00876	0.876855	0.746515	2
KY21.Chr11.766	0.815758	0.740495	0.716998	1.10767	1.38233	2.58251	1.7794	0.524514	0.662556	0.622191	0.657511	0.784593	0.888129	1.29353	1.50857	1.50229	3
KY21.Chr11.768	1.10566	1.14248	1.13945	0.798574	1.00471	1.32799	1.32012	1.54822	0.25701	0.461322	0.679026	1.09012	1.42253	1.7512	1.02513	1.33704	2
KY21.Chr11.769	1.27335	1.37576	0.771036	0.701328	1.43145	1.35378	1.23674	1.1522	0.880944	0.803255	0.875408	1.08134	1.03398	1.11929	1.1168	1.10194	2
KY21.Chr11.77	1.87448	1.96555	1.26426	0.942195	0.397843	0.506908	0.754798	0.97752	1.24117	1.18092	1.27231	0.873161	0.599213	0.703767	1.11923	1.0265	1
KY21.Chr11.770	1.41403	1.50184	1.47281	1.2669	1.04482	0.765656	0.592463	0.594631	1.00554	0.870636	0.859863	0.76115	0.88038	0.882871	1.32959	1.35096	1
KY21.Chr11.772	2.29042	2.11975	1.50651	0.942147	0.460453	0.348481	0.305653	0.285431	1.02339	1.06815	1.14008	1.41628	1.16255	0.798278	0.7259	0.776885	1
KY21.Chr11.773	0.006862	0.00699193	0.00660317	0.0334296	1.32409	3.34374	4.04083	2.52579	0.00635035	0.00478638	0.061715	0.0102414	0.183831	1.15502	2.45588	3.74326	4
KY21.Chr11.775	1.27518	1.1966	1.22787	0.88593	1.06651	1.75114	0.895491	0.867561	1.52331	1.40245	1.1823	0.841545	0.79897	0.851161	0.755923	0.741775	2
KY21.Chr11.78	0.00424561	0.00436328	0.00506903	0.402044	5.18191	3.52929	0.64013	0.140672	0.0206107	0.0191686	0.0203847	0.0437487	0.569792	2.0209	2.43853	2.56032	4
KY21.Chr11.786	0.945651	0.922905	0.751287	1.04086	1.10399	1.4329	1.66109	1.76896	0.899634	0.925657	0.911787	0.970374	1.01832	0.978323	1.11835	1.18361	3
KY21.Chr11.791	1.43543	1.43704	1.38633	2.22363	0.634437	0.409537	0.623347	0.243221	0.253016	0.3152	0.838493	1.21542	1.36552	1.45751	1.24018	1.2823	1
KY21.Chr11.792	1.40656	1.23972	1.36412	1.89576	0.975656	0.528581	0.687912	0.464863	1.10976	0.575965	0.869541	0.833035	1.11041	1.13348	1.08947	1.23275	1
KY21.Chr11.793	1.63	1.67518	1.23994	1.09091	0.664385	0.760891	0.685375	1.05322	0.94587	0.933352	1.04324	0.970281	1.01706	1.04883	1.06376	0.998033	1
KY21.Chr11.794	1.6725	1.77946	1.6044	1.8122	0.666114	0.188515	0.171458	0.297161	1.01963	1.12195	1.09578	1.01268	1.1247	0.881533	0.915647	0.883469	1
KY21.Chr11.795	2.4624	2.48406	1.78876	0.255165	0.13878	0.180196	0.342848	0.631098	0.983743	1.00088	0.998779	0.969715	0.983947	1.04438	1.0106	1.04449	1
KY21.Chr11.797	1.74274	1.93889	1.78217	0.970143	0.610767	0.476829	0.392956	0.486687	0.873327	0.896149	1.21034	1.09899	1.00704	1.35501	0.94239	0.688737	1
KY21.Chr11.799	1.2471	1.06071	1.448	2.01779	1.34374	0.552258	0.446794	0.392868	1.31822	1.34142	1.29484	1.26386	1.15509	0.811453	0.540392	0.431915	1
KY21.Chr11.8	1.21188	1.14924	0.989514	0.918922	0.706554	1.26585	1.51398	1.69424	0.936762	0.950054	0.959469	1.11188	1.09334	1.08287	0.916179	1.00852	3
KY21.Chr11.80	1.66245	2.08332	1.22726	0.975023	0.566498	0.646145	0.553683	0.966055	1.37131	1.37939	1.45047	1.31561	1.19684	0.63747	0.439715	0.376238	1
KY21.Chr11.800	0.00608331	0.00822289	0.00878661	0.00967317	0.215109	3.00345	3.38249	5.06827	0.0455707	0.00291048	0.0125826	0.00221619	0.0597741	0.83408	2.07116	4.61582	5
KY21.Chr11.801	1.40448	1.45674	1.43373	1.3479	1.18139	0.763218	0.528654	0.502057	0.947813	0.997863	0.969153	0.958331	1.01167	0.983159	1.00632	1.15548	1
KY21.Chr11.806	1.34459	1.36414	1.16908	1.26576	1.27543	0.972211	0.685811	0.765109	0.924332	0.904855	1.00517	0.962873	1.00744	1.05039	1.06905	1.0909	2
KY21.Chr11.809	0.795681	0.878519	0.938311	1.2531	0.66867	1.35321	2.65139	1.09409	0.304059	0.526103	0.107527	0.216932	0.220648	0.701255	2.46379	3.13911	4
KY21.Chr11.81	1.9935	2.05118	1.27238	0.725076	0.563342	0.732911	0.606977	0.682658	1.07533	1.26979	1.09136	1.17651	0.875044	1.12296	0.894113	0.616904	1
KY21.Chr11.811	1.20254	1.14961	1.21303	1.2501	1.27845	1.10153	0.907425	0.89218	1.1344	1.17739	1.11464	1.01385	0.951402	0.935973	0.855238	0.895316	2
KY21.Chr11.821	1.01792	1.07749	1.07945	1.00855	1.307	1.36296	1.22424	1.21551	1.03626	0.994768	1.04767	0.991333	0.984712	0.977017	0.991779	1.01158	2
KY21.Chr11.823	0.0171985	0.0140628	0.0183382	0.072582	1.09974	3.93679	4.12707	2.02881	0.0371544	0.0361271	0.0448439	0.0532131	0.249757	1.35755	2.45259	3.41501	4
KY21.Chr11.828	1.6112	1.56138	1.46781	1.20498	0.687849	0.699084	0.784811	0.656754	0.751862	0.816592	1.01711	1.12691	1.05833	1.13675	1.05032	1.07292	1
KY21.Chr11.829	1.18518	1.19457	1.24546	1.54593	0.879064	0.897083	0.950378	1.05587	0.661127	0.619004	0.652142	0.948757	1.16247	1.2224	1.24079	1.45477	2
KY21.Chr11.830	1.23507	1.32405	1.32068	1.36439	0.582809	0.941396	0.738637	1.51025	0.875399	1.16132	1.12573	1.19585	1.1089	1.01442	0.749336	0.884253	1
KY21.Chr11.831	1.96013	2.1359	1.15636	0.787461	0.616535	0.759739	0.590779	0.610184	0.8797	0.910441	1.06103	1.1657	1.13812	1.14492	0.836007	0.939052	1
KY21.Chr11.832	1.54757	1.65821	1.34883	1.30775	0.656977	0.64994	0.808148	0.704787	0.759724	0.925538	1.06469	1.17066	1.09102	0.936662	0.967085	1.12978	1
KY21.Chr11.833	1.29909	1.3455	1.7778	1.19547	0.824056	0.799385	0.744178	0.73974	0.602381	0.636497	0.791211	0.963597	1.10423	1.15395	1.32938	1.36949	2
KY21.Chr11.835	1.22804	1.30642	1.07214	1.45749	0.863677	0.865839	0.982489	1.24432	0.994287	1.01957	0.962137	1.07611	1.01162	1.05383	0.980651	0.957216	2
KY21.Chr11.838	1.53901	1.60056	1.30701	1.0409	0.947647	1.07319	0.643984	0.617656	0.965983	1.04909	1.07391	1.0234	1.03852	1.0148	0.945744	0.943502	1
KY21.Chr11.839	0.966465	0.953106	1.02929	1.4251	2.18126	1.37363	0.608223	0.389374	0.730689	0.567346	0.639174	0.889577	1.44419	1.44167	1.30927	0.929538	2
KY21.Chr11.842	1.73519	1.66602	1.30046	1.22457	0.914968	0.432065	0.437699	0.870705	1.08917	0.729592	0.699608	0.896993	0.892144	1.08939	1.40667	1.13903	1
KY21.Chr11.847	1.76029	2.10689	1.25226	0.105199	0.0766184	0.253994	1.77698	1.84064	2.87408	3.01018	1.87012	0.155306	0.00190765	0.00154764	0.0952759	0.264306	1
KY21.Chr11.848	0.969532	0.943946	0.930763	1.80052	1.52713	0.945207	0.837984	1.06544	1.14015	1.10272	1.15538	1.04831	0.989915	0.845701	0.78337	1.00734	2
KY21.Chr11.849	0.717924	0.742598	1.01853	1.78501	0.399048	0.60416	1.67109	2.63148	0.84066	0.744758	0.922888	1.16537	1.22334	0.947327	1.02184	1.14334	3
KY21.Chr11.850	2.17795	2.15715	1.15529	1.28311	0.716245	0.13818	0.172263	0.443671	1.34773	1.37804	1.31784	1.16683	1.03895	0.871523	0.618424	0.4088	1
KY21.Chr11.854	0.486067	0.475882	0.457487	0.926155	1.49293	2.81684	1.85767	1.62596	0.697354	0.720866	0.728075	0.700387	0.878589	1.07736	1.3937	1.72452	3
KY21.Chr11.855	1.70837	1.8345	1.84003	1.28867	0.453388	0.342479	0.359817	0.510706	1.02007	1.00806	0.993449	1.05564	1.09067	0.898506	0.948877	1.02616	1
KY21.Chr11.856	1.38278	1.5465	1.43952	1.10845	0.97173	0.835463	0.671802	0.80786	0.620056	0.769041	0.856577	1.09545	1.09087	1.08574	1.22344	1.25207	1
KY21.Chr11.857	1.35081	1.45274	1.68643	1.02388	0.886917	0.814189	0.757416	0.786561	0.960029	0.955397	0.928974	1.00365	1.07244	1.04974	1.0614	0.994579	1
KY21.Chr11.86	1.27748	1.27289	1.51932	1.52425	1.25205	0.740428	0.526204	0.50392	1.11467	1.2817	1.21325	0.803765	0.854296	0.872436	0.952646	0.960494	1
KY21.Chr11.863	1.54547	1.6285	1.17525	1.39824	0.815552	0.628627	0.908935	0.592891	1.41341	1.06411	1.19573	1.2159	0.890014	0.947726	0.768934	0.602295	1
KY21.Chr11.866	1.47816	1.38682	1.30297	1.81331	0.849733	0.419627	0.695978	0.625542	0.625336	0.810375	0.759323	1.12289	1.1773	1.37284	1.0941	1.07811	1
KY21.Chr11.867	1.86189	1.47872	0.888818	1.1561	0.951245	0.905069	0.698539	0.905892	7.06244	0.55047	0.0879165	0.0445049	0.0365829	0.0427086	0.0294257	0.0445825	1
KY21.Chr11.868	1.17707	1.08867	1.63394	1.9441	1.35303	0.478635	0.324426	0.465685	1.18085	1.11579	1.1265	1.00107	0.892512	0.853068	1.01165	0.860788	1
KY21.Chr11.87	1.13778	1.24829	1.24004	1.91318	1.52531	0.429695	0.597452	0.480709	0.911024	0.854683	0.78499	0.858903	0.905182	0.968983	1.69148	0.935439	2
KY21.Chr11.873	1.61412	1.67301	1.68519	1.7816	0.868828	0.242291	0.121829	0.190426	0.933221	0.960839	1.16116	0.854382	0.961379	0.930089	1.04402	1.16016	1
KY21.Chr11.874	1.10079	0.970884	1.22525	1.73376	1.53594	0.807638	0.769076	0.669307	1.02157	1.02405	1.01341	0.975146	1.00919	0.994152	0.981337	1.02072	2
KY21.Chr11.876	0.888247	0.991808	0.842776	0.67208	1.07549	1.85228	2.09197	1.32642	1.00845	1.04552	1.01112	1.1541	1.0465	0.942118	0.929583	0.927712	3
KY21.Chr11.877	0.994579	1.06004	1.3445	1.29453	1.24457	0.583596	1.36584	1.16898	0.790271	0.820125	0.879965	1.17444	1.23189	1.22324	0.942081	0.99184	2
KY21.Chr11.880	0.750482	0.659253	0.629561	0.528435	0.335749	0.344675	5.45931	1.63528	1.30668	0.657688	1.27255	0.316647	0.20348	0.747282	1.55611	1.77155	3
KY21.Chr11.881	1.27644	1.3623	1.44851	1.03479	0.883586	0.694751	0.908641	1.35874	0.792269	0.96726	1.18592	0.898396	0.901818	0.931065	1.22155	1.09214	2
KY21.Chr11.888	1.52054	1.50483	2.14259	1.08985	0.647971	0.252442	0.424757	0.881111	1.05953	0.80323	0.80627	0.904897	0.928072	0.699226	1.38983	1.33306	1
KY21.Chr11.891	1.29848	1.20499	1.28455	1.40793	1.32705	1.16253	0.627563	0.478631	0.466553	0.514818	0.715877	0.885496	1.12605	1.24125	1.4312	1.53706	2
KY21.Chr11.903	1.27871	1.28846	1.20036	1.37003	1.21804	0.81553	0.807935	0.883995	0.91598	0.87032	0.834297	1.20078	1.0943	1.11107	1.00472	1.01707	2
KY21.Chr11.908	1.41299	1.64196	1.33086	1.24391	0.933179	0.632921	0.608113	0.908836	0.79706	0.845874	0.938098	1.06393	1.05655	1.12196	1.10812	1.08693	1
KY21.Chr11.91	0.923828	0.819961	0.753513	0.825065	0.752261	1.37871	1.83541	2.62283	1.03059	1.10902	0.984406	1.06274	0.993775	0.960425	0.932622	0.991726	3
KY21.Chr11.911	1.70843	1.5404	1.19278	1.54725	1.07943	0.477026	0.56678	0.385564	0.513412	0.447748	0.893202	1.07686	1.32741	1.22362	1.20313	1.27053	1
KY21.Chr11.918	0.483265	0.462585	0.4781	1.79962	1.95775	1.94569	2.00547	0.424678	0.948666	0.937503	0.951118	0.988071	1.09566	1.18376	1.13936	0.778577	2
KY21.Chr11.92	1.80371	1.78788	1.49101	1.02047	0.326147	0.429047	0.69578	1.118	1.01323	1.07302	1.04464	1.03967	1.00195	1.03877	0.904573	0.951897	1
KY21.Chr11.929	2.08121	1.85685	1.17	1.01261	0.529216	0.265463	0.748168	0.95008	1	1.11499	1.09914	1.07526	1.11334	1.03978	0.849324	0.791541	1
KY21.Chr11.931	1.46806	1.29178	1.58991	1.53941	1.07446	0.534627	0.499137	0.532661	0.42346	0.397676	0.523309	0.886222	1.34476	1.40098	1.39296	1.54575	2
KY21.Chr11.932	0.975065	1.0291	0.943541	0.767228	1.27455	1.87489	1.30556	1.3627	0.877587	0.860972	1.04332	0.834649	0.815953	1.19408	1.13653	1.23765	3
KY21.Chr11.934	0.3476	0.350757	0.287386	0.678264	1.72429	3.56107	2.28234	1.15089	1.09599	1.10964	0.999516	0.894055	0.83038	1.09245	1.02886	0.996158	3
KY21.Chr11.938	0.625659	0.608974	0.62545	0.848686	1.18829	2.11162	1.60867	2.45477	0.228686	0.213609	0.439256	0.354434	0.634799	1.61403	1.80423	2.51572	3
KY21.Chr11.94	1.58676	1.58905	1.26089	1.29066	0.843323	0.535497	0.71595	0.875306	0.725928	0.757567	0.819672	0.900762	1.01524	0.975077	1.25723	1.50487	1
KY21.Chr11.941	1.18846	1.13276	1.10447	1.89763	0.947889	0.60008	1.2295	0.759943	0.898263	0.949043	0.924247	0.847772	0.863879	1.04208	1.19552	1.27246	2
KY21.Chr11.943	1.06803	0.92917	0.694617	0.884907	1.43101	1.21687	1.72796	1.61138	0.962064	1.01969	1.00508	0.926974	0.942714	1.06161	1.10899	0.996839	3
KY21.Chr11.944	2.1533	2.12509	1.68567	0.902101	0.567993	0.246495	0.23345	0.298876	0.443286	0.54771	0.936809	0.879157	0.987736	1.00221	1.56441	1.528	1
KY21.Chr11.949	1.87296	1.9191	1.47796	1.02738	0.879357	0.510701	0.346732	0.362528	0.846317	0.913205	1.10428	1.31161	1.39306	1.10071	0.836665	0.578736	1
KY21.Chr11.95	0.70102	0.637236	0.503481	0.823647	0.855505	1.37827	1.71059	3.61501	1.09842	0.989073	1.03531	0.967649	1.00133	0.946726	0.963416	1.03019	3
KY21.Chr11.950	1.13029	1.12785	1.24785	1.5979	1.73485	0.791684	0.563	0.519209	1.19474	1.12392	1.11563	0.907082	0.828414	0.907586	0.981588	0.982777	2
KY21.Chr11.951	1.47515	1.55977	1.5039	1.55464	1.12365	0.441678	0.373265	0.387651	0.551913	0.54576	0.654489	1.19227	1.3681	1.35681	1.09335	1.24332	1
KY21.Chr11.952	1.40182	1.33863	1.50585	1.34031	1.30731	0.688845	0.517079	0.50266	0.473463	0.441008	0.513117	0.93993	1.28499	1.49017	1.35468	1.44314	2
KY21.Chr11.953	0.236992	0.208247	0.121388	0.294777	3.74106	3.94851	0.534528	1.07324	0.698874	4.0187	0.329938	0.262159	0.485691	0.988526	0.748153	0.884915	3
KY21.Chr11.955	0.72439	0.851975	1.08205	0.758446	0.575486	1.79148	2.02092	2.08612	0.810594	0.825293	0.914072	0.715631	0.814103	0.90886	1.34955	1.59284	3
KY21.Chr11.96	0.490348	0.581828	0.617965	0.516621	1.50362	2.83119	2.30233	1.33531	0.453602	1.92071e-05	0.452525	0.474298	1.54254	1.26765	1.36332	2.24584	3
KY21.Chr11.961	1.14207	1.11018	1.26639	1.41497	1.35204	0.890923	0.741838	0.999774	0.712204	0.685226	0.578444	0.78265	1.11925	1.11363	1.36227	1.57369	2
KY21.Chr11.963	1.53745	1.41989	1.72968	1.50105	1.33092	0.403933	0.195029	0.179143	0.912578	0.906929	0.934001	1.01731	1.09583	1.15862	1.02427	0.984827	1
KY21.Chr11.964	1.27662	1.29135	1.59678	1.42761	0.980786	0.674615	0.63376	0.820741	1.09553	1.1165	1.07911	1.0183	0.910999	0.94886	0.952226	0.937936	1
KY21.Chr11.966	1.09301	1.04513	1.3593	1.45393	1.34479	1.05554	0.718111	0.834799	0.102618	0.200681	0.233303	0.29286	1.29247	1.56578	1.79482	2.29856	2
KY21.Chr11.971	0.00599943	0.00575212	0.00566229	0.15214	1.67274	3.49987	3.71053	2.06757	0.0704092	0.0259711	0.0218918	0.0170102	0.834455	2.69545	1.57772	2.60845	4
KY21.Chr11.975	0.00915201	0.00770851	0.0106637	0.0238771	2.4199	6.00415	1.74286	0.719055	0.140629	0.108313	0.123068	0.112247	0.515387	1.94937	2.43927	2.3209	4
KY21.Chr11.979	1.74611	1.84695	1.43229	0.517433	0.624499	0.932558	0.77788	0.961951	0.399959	0.509067	0.375722	0.79564	0.855022	1.20472	1.68254	2.05247	2
KY21.Chr11.985	1.75794	1.73448	1.29481	0.877976	0.811549	0.982434	0.674827	0.593106	0.808451	0.835535	0.770767	0.984554	0.975542	1.16933	1.21659	1.23763	1
KY21.Chr11.986	1.65209	1.62179	1.62587	1.72962	0.953189	0.276376	0.171531	0.181875	1.11912	1.13505	1.10984	0.926511	0.924881	0.855029	1.00348	0.963149	1
KY21.Chr11.990	0.672775	0.616585	0.643261	1.39066	2.26769	1.76348	1.11364	0.954812	0.976092	0.955567	0.954925	1.12931	1.04186	0.986491	1.01325	0.984871	2
KY21.Chr11.993	1.31099	1.25411	1.50232	1.63833	1.19803	0.588736	0.511734	0.579668	0.693367	0.666233	0.683307	0.927933	1.29189	1.3533	1.13561	1.23605	2
KY21.Chr11.994	1.06156	1.02084	0.942192	0.74849	1.54276	1.63984	1.24182	1.22222	1.07368	0.98565	1.0725	1.01442	0.984389	0.96489	0.941814	1.00453	2
KY21.Chr11.997	0.0606522	0.0661	0.081855	0.108242	0.92525	2.46881	3.58598	4.02291	0.696815	0.708233	0.670091	0.0791215	0.139192	0.310448	1.8461	3.28873	5
KY21.Chr12.100	1.52658	1.40235	1.66902	1.52157	0.742539	0.55431	0.567129	0.535675	0.73786	0.673417	1.00698	1.08533	1.04365	1.08131	1.15554	1.20389	1
KY21.Chr12.1001	0.437687	0.384342	0.491737	0.403014	0.769992	2.74887	3.1724	2.24684	0.794868	0.65008	0.73106	0.731099	0.816445	0.965075	1.34898	1.87398	3
KY21.Chr12.1004	0.470046	0.474188	0.689121	2.56238	1.2942	1.09411	1.99544	0.724105	0.810586	1.05231	1.05432	0.983324	0.979332	1.0662	1.05325	1.04341	2
KY21.Chr12.1005	0.817586	0.688144	0.840197	1.4955	1.39122	1.59518	1.67732	0.929364	0.890496	0.833805	0.926778	0.931811	1.02511	1.17707	1.15918	1.05542	2
KY21.Chr12.1006	2.18374	2.26915	1.81154	0.520728	0.464206	0.429037	0.276871	0.31882	0.938382	0.811651	0.959989	0.91397	1.07839	0.985137	1.00267	1.3075	1
KY21.Chr12.1007	1.67505	1.91542	1.40287	0.955016	0.681017	0.830573	0.535254	0.634667	0.745554	0.852837	1.45952	1.08028	1.22568	1.01964	0.928519	0.7239	1
KY21.Chr12.1009	0.0268888	0.0233241	0.0184019	0.591289	2.20668	3.82991	3.03357	0.979504	0.0767041	0.0729885	0.14637	0.170823	0.718314	1.97241	2.40645	2.14986	4
KY21.Chr12.101	2.07746	1.9726	1.70774	0.555747	0.508666	0.723986	0.481534	0.463039	0.751298	0.710925	0.915275	0.931265	0.977776	0.980378	1.28156	1.40322	1
KY21.Chr12.1017	1.50996	1.48098	1.03473	1.69701	1.14454	0.651129	0.674185	0.419015	0.868495	0.925075	0.97179	0.971041	1.01725	1.14712	1.06543	1.06088	1
KY21.Chr12.102	1.47349	1.37485	1.46065	1.52307	1.08413	0.622306	0.518104	0.502797	0.89159	0.870242	0.928952	0.910401	1.08511	1.01722	1.0697	1.22636	1
KY21.Chr12.1020	0.975003	1.09078	1.79124	2.0127	1.14587	0.586668	0.456143	0.449219	0.819251	0.84477	0.821688	1.05596	1.4175	1.40474	0.916749	0.777463	1
KY21.Chr12.1021	1.30784	1.24015	1.25283	1.72486	1.4199	0.574159	0.474888	0.620088	0.502276	0.449765	0.590726	1.04825	1.27754	1.37738	1.30447	1.40148	2
KY21.Chr12.1022	2.12908	2.16656	1.40226	0.841809	0.464279	0.511354	0.447948	0.451126	0.816886	0.777012	0.866514	1.16047	1.05688	1.12153	1.05825	1.16828	1
KY21.Chr12.1023	1.16929	1.27289	1.15019	1.24282	1.05509	1.26114	0.957877	0.948761	0.611687	0.613094	0.781383	0.936698	1.05504	1.13784	1.35966	1.44447	2
KY21.Chr12.103	1.94586	1.93967	1.65694	1.45452	0.463855	0.193058	0.280644	0.25259	0.829357	0.936613	0.990873	0.953503	1.22422	0.970464	1.06192	1.04237	1
KY21.Chr12.1033	0.797775	0.804287	1.21658	0.896975	1.19155	1.29883	1.31578	2.03708	1.03605	0.964561	0.92326	0.877701	0.843995	0.908017	1.05039	1.40227	3
KY21.Chr12.1034	1.72115	1.736	1.67473	1.00886	0.455745	0.446176	0.588621	0.971237	1.04307	1.02917	1.01038	0.974266	0.981701	0.930301	1.14471	0.900986	1
KY21.Chr12.1037	1.15848	1.26012	1.15479	2.88513	0.774661	0.248326	0.485373	0.414644	0.790415	0.847234	1.09198	1.1911	1.08015	1.04378	1.09849	0.885606	1
KY21.Chr12.1038	1.10935	1.15365	1.12792	1.74207	1.50172	0.937443	0.552269	0.656845	0.776548	0.636035	0.819541	0.992529	1.19137	1.29136	1.13265	1.14835	2
KY21.Chr12.1040	0.318177	0.334077	0.544316	0.645081	1.45589	2.63319	2.59756	1.85091	0.834808	0.883295	1.29293	0.883831	0.880559	0.988048	1.09924	1.13512	3
KY21.Chr12.1047	0.924609	1.00612	0.904758	1.48648	1.52073	0.970058	0.940419	1.4272	1.13061	1.12585	1.02316	0.942648	0.932659	0.93313	0.98467	0.97307	2
KY21.Chr12.1050	0.447752	0.422313	0.500803	0.477573	0.500577	0.608041	2.4705	5.31837	6.59013	0.570799	0.0219724	0.0222118	0.00203453	0.0216317	0.176848	0.47464	3
KY21.Chr12.1053	2.01464	1.94939	1.66882	1.23838	0.618516	0.289736	0.208137	0.209046	0.111714	0.17027	0.518524	0.925113	1.03826	1.28601	1.8194	1.96072	1
KY21.Chr12.1054	1.46617	1.5581	1.34372	2.13047	0.933916	0.315337	0.31868	0.229959	1.12103	1.27973	1.29683	1.05569	1.00976	1.07526	0.636457	0.66209	1
KY21.Chr12.1055	1.30625	1.20526	1.51304	1.82768	1.50226	0.643539	0.251034	0.166191	5.45738e-05	0.591973	0.348457	0.996905	1.56197	1.90408	1.14276	1.47918	2
KY21.Chr12.1056	2.13854	2.01335	0.664552	0.705789	0.677766	0.859522	0.873869	0.93915	0.803984	0.869931	1.17412	0.970196	1.16532	1.06669	0.956544	1.01838	1
KY21.Chr12.1058	0.612523	0.640647	1.44404	2.32512	0.834447	1.01977	1.09411	1.06109	1.10498	0.971898	1.04639	1.16058	1.11502	1.02376	0.876479	0.768447	2
KY21.Chr12.1059	1.28462	1.32509	1.40699	1.38519	1.03887	0.876305	0.723461	0.740559	0.943839	0.905865	1.00765	0.972546	0.959449	0.939825	1.23797	1.01936	2
KY21.Chr12.1060	0.390798	0.410561	0.393585	1.4911	1.16827	1.38202	2.30971	2.55327	1.31834	1.34367	1.27173	1.16702	0.919455	0.715416	0.670956	0.719093	3
KY21.Chr12.1063	1.72475	1.55201	1.52653	1.62115	0.728741	0.486854	0.466152	0.276771	0.692296	0.841319	1.02251	1.05888	1.14687	1.06411	1.13419	1.04833	1
KY21.Chr12.107	0.186456	0.241034	0.267544	0.667221	1.74989	2.01551	2.0813	3.35601	0.961895	0.253256	0.199894	0.289047	0.498563	1.05866	1.99524	2.47498	4
KY21.Chr12.1070	1.46341	1.30262	1.2108	1.98333	1.01893	0.467711	0.486025	0.604701	1.06856	1.01405	1.03822	1.02198	0.999357	1.01482	0.949845	0.942606	1
KY21.Chr12.1071	1.07032	1.08996	1.78219	1.16211	0.781827	0.846626	1.39423	0.849011	1.15608	1.00353	0.953364	0.990218	1.06659	0.98647	0.909297	0.979633	2
KY21.Chr12.1072	1.62435	1.47406	1.23453	0.80847	0.652893	1.00568	1.19167	1.03952	0.960485	1.09568	1.13523	0.853207	0.881639	1.06532	1.00635	1.04335	1
KY21.Chr12.1075	0.901212	0.996102	1.00714	2.36386	1.44357	0.713313	0.796948	0.517753	0.978497	1.03201	1.23069	1.22499	1.30488	0.979784	0.712992	0.635062	2
KY21.Chr12.1076	0.782727	0.952303	1.03176	1.43716	0.982881	1.05161	1.35764	1.80355	0.968576	0.903207	1.00695	1.20282	1.21676	1.09166	0.859476	0.819523	2
KY21.Chr12.1077	0.728589	0.791764	0.0922692	0.0770933	0.967483	3.10424	2.60943	2.25943	0.301466	0.390405	0.416558	0.405694	0.458303	1.27925	1.72619	2.84301	4
KY21.Chr12.1078	1.43138	1.57315	1.35353	0.352112	0.525888	1.32938	1.56455	1.13243	0.759798	0.8601	0.888648	0.224711	0.276703	0.338017	1.83101	2.60101	2
KY21.Chr12.1079	2.44292	2.4752	1.33735	0.409302	0.268685	0.398346	0.464145	0.623698	0.783673	0.634352	0.719481	0.77469	0.986903	2.61316	0.776983	0.830216	1
KY21.Chr12.1080	2.7769	2.29947	1.74664	0.50505	0.161093	0.176076	0.214154	0.236388	0.864082	0.8948	0.873406	1.30134	1.15686	1.13938	0.937565	0.906434	1
KY21.Chr12.1083	1.43914	1.40061	1.46457	1.53136	0.47531	0.594349	1.03506	0.806882	0.713091	0.720712	0.682946	1.13079	1.00415	1.05591	1.35358	1.31057	1
KY21.Chr12.1084	1.5182	1.57195	1.1496	1.74271	0.675548	0.503881	0.67473	0.79964	1.11757	1.1486	1.09036	0.984884	0.968708	1.0005	0.914499	0.843047	1
KY21.Chr12.1085	1.03222	1.03983	0.975593	1.50201	1.27306	1.28125	1.03408	0.998702	0.842017	0.898546	0.89373	0.968484	1.04622	1.05953	1.10562	1.19575	2
KY21.Chr12.1088	0.61338	0.581681	0.528624	0.370986	0.48803	2.24531	3.18842	2.55087	0.646883	0.680811	0.609242	0.791315	0.798659	1.00822	1.40942	1.97441	3
KY21.Chr12.1089	0.48066	0.476902	0.532847	0.963403	0.828925	1.76318	2.66208	2.59336	1.08763	1.03519	1.01305	0.928763	0.949263	0.921507	0.939436	1.16108	3
KY21.Chr12.109	1.24942	1.23389	2.62232	1.53885	0.902802	0.151988	0.215455	0.25517	1.00939	1.02775	1.04567	0.987558	0.987573	0.974727	1.02626	0.975883	1
KY21.Chr12.1090	1.20055	1.3358	0.907212	1.09831	1.13779	0.717381	1.51963	1.26595	0.805322	1.16562	0.89134	1.0048	0.996069	0.885129	1.13261	1.15432	2
KY21.Chr12.1091	0.969869	1.29378	0.845436	0.966969	1.29097	1.34398	1.05609	1.60204	1.08112	0.965192	1.02768	0.940217	0.941489	1.03107	0.972405	1.07318	2
KY21.Chr12.1092	1.60903	1.66497	1.46005	1.56741	0.789227	0.389126	0.488503	0.45955	1.03569	1.08592	0.802255	0.933943	0.967547	1.21846	1.07946	0.925759	1
KY21.Chr12.1093	2.32224	2.04299	1.44845	0.641546	0.386025	0.417673	0.593952	0.625441	0.90638	0.862626	0.945677	0.895971	1.06285	1.12233	1.11145	1.09328	1
KY21.Chr12.1095	0.747841	0.835291	0.994658	1.26768	1.30539	1.37875	1.24718	1.69238	0.987364	0.979048	0.936021	1.25191	1.08926	1.23054	0.828372	0.800001	3
KY21.Chr12.1096	0.901864	0.81571	1.62629	1.40952	1.3658	1.02311	0.902984	0.93284	1.0057	0.989832	1.053	0.908713	0.989642	1.10151	0.950152	1.04183	2
KY21.Chr12.1098	1.47866	1.65922	1.06613	1.90147	0.85223	0.520241	0.423637	0.625441	1.11507	1.10267	1.07247	0.973871	0.984872	0.953037	0.976132	0.870159	1
KY21.Chr12.110	1.32288	1.14479	1.32795	2.06031	1.46926	0.447446	0.362724	0.301214	0.964038	0.949496	0.9094	0.96982	1.15618	1.02896	1.01906	1.0266	1
KY21.Chr12.1101	1.32537	1.26643	1.27613	1.03688	0.778537	0.954338	1.24313	1.22562	1.03182	1.04558	1.00877	1.05411	1.05402	1.02373	0.925663	0.916785	2
KY21.Chr12.1102	1.47103	1.59688	1.46582	2.06149	0.693141	0.286918	0.350202	0.396178	0.198404	0.375364	0.842313	0.967631	1.32249	1.20018	1.41007	1.58916	1
KY21.Chr12.1104	1.78677	1.5569	1.69922	1.2043	0.708894	0.719433	0.485413	0.301097	0.887601	0.92433	1.09826	1.26019	1.14081	1.11982	0.892322	0.755494	1
KY21.Chr12.112	0.650736	0.798057	0.414346	1.33422	1.17236	1.37964	1.78624	2.31848	1.04051	1.04979	1.01764	1.13709	1.00494	1.03855	0.908607	0.877817	3
KY21.Chr12.117	1.38961	1.31135	1.39756	1.38068	0.912579	0.66655	0.720125	1.01178	0.873068	0.893315	0.991856	1.09784	1.06569	1.10441	0.996195	1.01948	1
KY21.Chr12.125	0.385926	0.409805	0.412883	0.377816	1.90849	3.47416	2.13237	1.25578	0.160575	0.16013	0.227479	0.281323	0.515206	1.30672	2.21906	2.8414	4
KY21.Chr12.127	1.11541	0.985431	0.732576	0.462153	1.12849	2.12349	1.72501	1.51208	1.20363	1.29569	1.14015	0.984035	1.02273	0.812707	1.0894	0.50201	3
KY21.Chr12.130	1.3851	1.45925	1.41461	1.55892	1.13857	0.554164	0.480673	0.561323	1.0325	1.06036	1.12681	0.794443	0.998035	1.07571	0.928921	1.02106	1
KY21.Chr12.132	1.14761	1.16658	1.17485	0.872871	0.571191	0.862489	1.54367	2.10719	0.963507	0.906688	1.05926	1.03403	1.00129	1.01926	0.994074	1.05267	3
KY21.Chr12.134	0.656441	0.710894	0.704692	0.837959	1.23797	2.00938	1.77554	2.01321	0.782571	0.749049	0.787143	0.790548	0.870979	0.98929	1.37412	1.58704	3
KY21.Chr12.142	0.682802	0.711089	1.3144	2.23468	1.21141	1.18592	1.06571	0.541727	0.433507	0.500038	0.464372	0.870738	1.31607	1.2789	1.42569	1.62448	2
KY21.Chr12.143	1.27935	1.46438	1.22545	1.00645	1.32197	1.04899	0.842855	0.709562	0.811576	0.792305	0.793672	1.09155	1.05786	1.18915	1.12494	1.15562	2
KY21.Chr12.145	0.918159	0.945788	0.979496	1.0513	1.61964	1.56384	0.998768	1.2646	0.990126	1.03294	0.987621	1.04228	1.06042	0.978076	0.965174	0.991809	2
KY21.Chr12.146	1.04836	1.11432	1.31512	1.28122	1.18645	0.964397	0.938945	1.20179	0.955102	0.932093	1.01673	0.996163	1.03305	1.01971	1.00949	1.06498	2
KY21.Chr12.150	1.73503	1.47391	1.40242	1.44963	0.731421	0.566252	0.529431	0.67921	1.055	1.03501	1.01509	1.08926	1.00241	0.914279	0.982138	0.954548	1
KY21.Chr12.151	1.82494	1.79846	1.50937	1.4269	0.891695	0.299962	0.268945	0.24835	1.03815	0.950982	0.983045	0.92993	1.00215	0.855832	1.06119	1.18108	1
KY21.Chr12.153	1.28232	1.54998	1.41999	1.30415	0.835307	0.606542	0.770382	1.00518	0.967291	0.881629	1.05055	0.932774	0.986741	1.05175	1.01123	1.13417	1
KY21.Chr12.155	1.58655	1.44838	0.993738	0.571198	1.21576	1.20053	1.02125	1.08856	0.677887	0.597092	0.692124	0.915736	1.04485	1.19155	1.40755	1.40618	2
KY21.Chr12.156	0.813016	0.806265	0.852865	1.37742	1.65836	1.74675	1.21771	0.877173	0.92502	0.881658	0.902909	0.863838	0.954134	0.92807	1.22027	1.29542	2
KY21.Chr12.157	0.0113707	0.010625	0.00991396	0.0104241	0.638563	3.3083	3.99138	3.5476	0.00348487	0.00403532	0.00346112	0.00390837	0.00165907	0.83046	1.94675	4.8673	4
KY21.Chr12.16	0.986157	0.98981	1.07165	1.33362	1.03519	1.30238	1.37012	1.19594	0.8903	0.895081	0.698249	1.13113	1.04409	1.18798	1.07206	1.12304	2
KY21.Chr12.160	1.66255	1.76719	0.865138	0.68012	1.21907	1.07223	0.842365	0.841727	0.967884	0.912079	0.929918	0.774309	0.815197	0.815484	1.31342	1.41823	2
KY21.Chr12.165	1.31652	1.22894	1.62553	1.86499	0.890452	0.32152	0.992438	0.266542	1.09698	1.0759	1.04788	1.25155	1.29388	1.17239	0.583442	0.617269	1
KY21.Chr12.166	1.70534	1.80933	1.41741	1.03409	0.922957	0.480365	0.613457	0.561117	0.511152	0.48429	0.73172	0.879781	1.02797	1.17921	1.62924	1.44131	1
KY21.Chr12.167	1.38286	1.47636	1.55222	1.04051	0.896964	1.09339	0.649669	0.699616	1.26717	1.07556	1.04738	1.01449	1.02469	1.0335	0.841724	0.766992	1
KY21.Chr12.168	1.08457	1.25955	1.16047	0.734738	0.824689	1.50734	1.29165	1.55339	0.979093	1.1524	0.995465	1.27366	1.2699	1.21317	0.632529	0.634126	3
KY21.Chr12.169	2.09138	2.02704	1.22718	0.50178	0.532906	0.802307	0.865023	0.680535	0.917161	0.94683	1.0187	1.05681	0.912624	0.934056	1.14007	1.08878	1
KY21.Chr12.170	1.59775	1.80352	1.83728	1.73687	0.541611	0.220823	0.173394	0.25505	1.11531	1.12945	1.01056	1.05236	0.958036	0.889635	0.930243	0.976351	1
KY21.Chr12.171	1.26584	1.34078	1.31819	1.07295	1.06136	1.05624	0.837148	1.01971	0.346794	0.317531	0.524668	0.532015	0.903079	1.16168	1.80405	2.2087	2
KY21.Chr12.173	1.96066	1.94624	1.06632	0.685718	0.946419	0.864058	0.670333	0.557882	0.526674	0.587561	0.912528	0.828912	1.02804	1.23988	1.32992	1.48382	1
KY21.Chr12.175	1.38541	1.37253	1.36542	1.46873	1.33182	0.630121	0.488717	0.558805	0.82741	0.851295	0.903275	1.19353	1.17986	1.22353	1.01814	0.854685	1
KY21.Chr12.177	2.32198	2.66385	1.45109	0.974845	0.32409	0.0793238	0.10146	0.12243	0.986293	0.986499	1.04815	1.23758	1.11501	0.995257	0.906852	0.79715	1
KY21.Chr12.178	0.0847155	0.0843541	0.0995304	0.0892354	0.643156	1.83195	3.1444	5.44342	1.43381	1.43889	1.33856	0.793248	0.732802	0.706978	0.869783	0.758893	5
KY21.Chr12.179	0.79664	0.728725	0.643585	0.513787	0.607868	2.11715	3.49874	1.31157	0.0365601	0.0422453	0.253045	0.264847	0.383874	0.880687	2.21476	3.58559	4
KY21.Chr12.180	0.143867	0.151369	0.158144	0.112726	0.223111	0.793171	2.40531	7.51221	0.0388265	0.00315167	0.0494157	0.0552014	0.275005	0.466631	1.46688	5.33832	5
KY21.Chr12.181	2.013	1.99154	1.9286	0.749751	0.423889	0.401044	0.424603	0.398781	0.706739	0.90901	1.06631	1.27436	1.13195	0.985477	1.04705	0.927297	1
KY21.Chr12.182	1.20397	1.28233	1.42207	1.25214	1.70077	0.903368	0.422344	0.49899	0.266419	0.310825	0.486441	0.9589	1.1695	1.62437	1.58422	1.50793	2
KY21.Chr12.185	1.37643	1.45652	1.47919	1.85756	0.993748	0.455223	0.398035	0.410897	1.13786	1.07345	1.01569	0.987265	1.01046	0.936238	0.917924	0.972003	1
KY21.Chr12.19	0.917769	0.921905	0.892899	0.971099	0.968871	2.15789	1.70649	1.09052	1.01972	1.02977	0.972255	0.961162	0.920961	0.934791	1.08865	1.09422	3
KY21.Chr12.193	1.5556	1.44438	1.51774	1.70333	0.970954	0.431583	0.401203	0.382748	0.869253	0.845583	0.890491	1.09842	1.12651	1.15586	1.04766	0.997499	1
KY21.Chr12.197	0.588574	0.635087	0.553823	0.533968	0.549232	1.92747	2.9046	2.7596	0.522049	0.570909	0.605728	0.829579	0.870861	1.00813	1.42979	2.06733	3
KY21.Chr12.198	1.48135	1.34857	1.37123	0.895356	0.940865	0.710111	1.0294	1.18416	0.763821	0.85607	0.878637	0.871212	1.01779	1.03261	1.13655	1.4304	2
KY21.Chr12.20	0.734748	0.74593	0.614531	0.395533	0.717519	2.61963	2.58524	1.88388	0.873488	0.839969	0.846337	0.929323	0.990032	0.979591	1.17724	1.34599	3
KY21.Chr12.202	1.15267	1.19693	1.25272	1.59504	1.19662	0.718181	0.751657	0.978852	0.858859	0.873725	0.918248	1.04744	1.14023	1.07099	1.0149	1.10209	2
KY21.Chr12.203	1.46115	1.49079	1.51561	1.52314	1.00371	0.513873	0.512404	0.484945	0.902038	0.874535	1.23042	0.989148	1.08254	1.02142	1.0061	0.913199	1
KY21.Chr12.204	1.23085	1.18846	1.69002	1.77109	1.03632	0.556958	0.52151	0.546855	1.30214	0.584697	1.22084	0.881902	1.04992	1.06052	0.891288	0.991477	1
KY21.Chr12.205	1.26312	1.35695	1.19978	1.71241	1.47151	0.673361	0.423402	0.494962	0.0894302	0.115195	0.217984	0.606232	1.46329	1.84816	1.74747	1.74388	2
KY21.Chr12.209	1.1576	1.17285	1.18043	1.56483	1.27601	0.839299	0.819325	0.865808	0.851102	0.86748	0.868018	1.00979	1.04244	1.09158	1.084	1.20116	2
KY21.Chr12.21	0.655167	0.614893	0.569603	1.5537	1.08578	1.31532	1.85258	2.13102	0.971774	1.04352	1.0332	0.990978	1.01776	1.02363	0.974792	0.991897	3
KY21.Chr12.213	1.09017	0.929495	1.42939	1.90858	1.35611	0.700327	0.784506	0.502535	0.861029	0.80183	0.832073	0.939407	1.11571	1.24906	1.07356	1.13817	2
KY21.Chr12.215	1.10647	1.20789	1.33738	1.06384	0.993669	1.09419	0.953821	1.37452	0.602966	0.549784	0.746117	0.984852	1.1242	1.25322	1.21061	1.49181	2
KY21.Chr12.216	1.33593	1.52975	1.45942	1.82061	1.19798	0.380477	0.237764	0.415569	0.534378	0.581398	0.817427	0.941152	1.17586	1.31374	1.28197	1.31268	1
KY21.Chr12.218	0.928721	0.892676	1.03903	0.622999	0.836854	1.84105	2.05434	1.55305	1.34267	1.41138	1.29654	0.802622	0.769561	0.660765	0.891874	0.887583	3
KY21.Chr12.22	1.31369	1.45953	1.47382	1.29562	1.04194	0.744828	0.682562	0.696532	0.766258	0.710303	0.908595	0.79767	1.06243	1.09001	1.14094	1.4852	2
KY21.Chr12.221	1.52993	1.62098	1.49197	1.33285	1.20983	0.564461	0.369809	0.326687	0.695297	0.732421	0.954627	1.13141	1.33007	1.22842	1.04321	0.907584	1
KY21.Chr12.222	1.15124	1.2603	1.4099	1.09434	0.841309	0.656531	0.954571	1.71955	1.19387	1.20234	1.32246	0.908494	0.971361	0.950758	0.766729	0.766529	2
KY21.Chr12.23	0.890388	0.889428	0.717758	0.970835	1.43763	1.51477	1.62961	1.56176	0.910857	0.944923	0.923214	1.08125	1.07455	1.04203	1.03898	1.02025	3
KY21.Chr12.231	1.792	1.85027	0.622245	0.644461	1.25261	1.03234	0.994794	0.792097	0.439484	0.670206	0.391242	0.781363	0.962374	1.0505	1.74841	1.82984	2
KY21.Chr12.234	1.72954	1.69902	1.63202	1.53067	0.653397	0.296244	0.347375	0.437036	0.672256	0.575358	0.877556	0.933668	1.01204	1.25176	1.33512	1.28992	1
KY21.Chr12.244	1.3844	1.37868	1.51784	1.14442	0.917378	0.956873	0.85941	0.638139	0.667793	0.694453	0.830746	1.04624	1.09537	1.13458	1.19935	1.31509	2
KY21.Chr12.249	2.30934	2.71015	1.21922	0.54162	0.510635	0.312	0.336397	0.351457	0.417305	0.692412	1.56402	1.57087	1.17387	1.12083	0.901036	0.644177	1
KY21.Chr12.251	0.982379	0.724066	0.640367	1.69221	1.28341	1.03265	1.49256	1.55346	1.50936e-05	1.13665	0.408763	1.45041	0.639332	0.949255	1.73342	1.70014	2
KY21.Chr12.252	0.84676	0.894397	0.861482	1.03772	0.844698	1.09534	1.64678	2.49984	1.03721	1.0568	1.03797	1.01334	1.03313	0.952693	0.934498	0.985223	3
KY21.Chr12.26	1.22099	1.09921	1.24851	1.4938	1.23886	0.860614	0.848266	0.880344	0.275529	0.303566	0.358293	0.838446	1.05086	1.3483	1.73266	1.94571	2
KY21.Chr12.269	1.45437	1.45016	1.2833	1.47878	1.00063	0.797528	0.553556	0.656517	0.785392	0.841542	0.963047	1.03375	1.01833	1.04102	1.08683	1.24138	1
KY21.Chr12.27	1.49236	1.68742	1.45926	1.532	0.885468	0.52251	0.393041	0.488538	0.767002	0.807767	0.914736	0.721924	0.917437	1.14098	1.43648	1.22925	1
KY21.Chr12.271	1.09483	1.08217	0.930832	0.819859	1.16224	1.5356	1.22919	1.61935	0.749155	0.7117	0.859489	1.01891	1.10395	1.06865	1.14004	1.33287	2
KY21.Chr12.272	1.75469	1.71165	1.55891	1.22537	0.944494	0.493492	0.34589	0.361762	0.779299	0.746452	0.849091	0.909373	0.975349	1.20471	1.2064	1.31106	1
KY21.Chr12.275	1.71546	1.59234	1.70248	1.43883	0.73842	0.40259	0.431437	0.337879	0.764172	0.980796	1.07898	1.02668	1.29255	1.12261	0.846633	0.951027	1
KY21.Chr12.276	1.11723	1.04259	1.19259	1.19135	0.931527	1.02099	1.25978	1.48429	0.911572	0.901629	0.934757	1.21084	1.09703	1.21571	0.858886	0.951354	2
KY21.Chr12.280	1.57847	1.48346	1.13575	1.52122	0.839576	0.564088	0.815209	0.769967	0.866023	0.883083	0.944914	1.03048	1.03596	1.08	1.0915	1.08679	1
KY21.Chr12.281	1.30508	1.34282	1.58395	1.81371	1.05795	0.39245	0.408525	0.559385	0.95636	0.992816	0.901817	1.05578	1.04368	1.06921	0.999381	1.02835	1
KY21.Chr12.284	1.51142	1.44312	1.45318	1.50238	0.839261	0.474941	0.624237	0.754115	1.11619	1.13814	1.0556	0.968078	0.957427	1.00842	0.906414	0.916137	1
KY21.Chr12.287	0	0.00645568	0.00911665	0.41418	1.31347	3.76663	3.0702	2.54723	0.00459218	0.00530272	0.00456535	0.00316295	0.3552	1.74701	2.73422	2.77631	4
KY21.Chr12.296	0.873005	0.943878	1.16103	1.22147	1.60071	1.22188	0.983984	1.1875	0.967817	0.950347	1.01849	0.968874	0.967027	0.958218	1.03012	1.15927	2
KY21.Chr12.298	2.09718	2.14928	1.47088	0.763147	0.411686	0.503789	0.546799	0.512129	0.731304	0.861681	1.0823	1.35879	1.20694	1.14585	0.922738	0.769383	1
KY21.Chr12.30	1.50593	1.46069	1.19439	1.47379	0.704383	0.634635	1.09031	0.717933	0.623674	1.1391	0.932834	1.08319	1.08148	1.19436	1.05696	0.96333	1
KY21.Chr12.303	1.81755	1.87989	1.71212	1.55234	0.384783	0.323188	0.217385	0.341239	0.212023	0.260257	0.794552	1.27192	1.24859	1.31239	1.38237	1.45622	1
KY21.Chr12.304	1.14879	1.21832	1.29098	0.955196	1.0784	1.17658	1.15008	1.13017	1.09113	0.942544	0.980085	1.23959	1.24217	1.24049	0.62306	0.761012	2
KY21.Chr12.309	0.411294	0.454376	0.453932	0.50649	1.05942	2.63312	2.43468	2.5767	0.885009	1.01144	0.919686	1.0024	0.901178	0.980879	1.10016	1.2258	3
KY21.Chr12.318	0.791067	0.804868	0.84778	1.35387	1.88591	1.89539	1.11955	0.600411	0.563802	0.597863	0.676081	0.835385	0.982259	1.24176	1.5822	1.4277	2
KY21.Chr12.336	0.699476	0.611383	0.387003	0.265939	0.641592	1.02162	1.16807	5.88277	0.793213	0.838442	0.863378	0.523128	0.400596	1.07767	1.74596	1.63839	5
KY21.Chr12.341	0.127532	0.0577015	0.0718582	0.768269	1.2704	1.46093	3.48746	3.63082	1.1394	1.0399	1.12272	0.894084	0.951808	0.966585	0.914733	1.01053	3
KY21.Chr12.35	0.957797	0.986529	1.04564	1.60918	1.35797	0.911527	0.928548	1.29385	1.0608	1.00563	1.03468	1.01614	1.02861	0.992849	0.952581	0.953635	2
KY21.Chr12.352	1.63164	1.60192	1.338	1.4492	1.12759	0.50065	0.398539	0.413807	0.763098	0.79428	0.822623	1.1802	1.26617	1.24732	1.00067	0.970211	1
KY21.Chr12.355	0.0174961	0.0162662	0.0196302	0.482169	4.27792	1.72485	1.81689	1.79722	0.00436325	0.0168605	0.0855009	0.0610834	0.597499	1.79339	2.38557	2.73885	4
KY21.Chr12.358	1.13553	1.13361	1.20825	1.20633	1.22626	0.974549	0.984458	1.20974	0.468724	0.309535	0.361896	0.62011	0.988469	1.27525	1.51614	2.31066	2
KY21.Chr12.36	1.72639	1.89415	0.993621	0.951256	0.810521	0.927068	0.807149	0.679833	1.14647	1.16527	1.16413	1.05906	1.05948	1.01193	0.76541	0.726038	1
KY21.Chr12.37	0.789168	0.818165	0.881027	1.80032	1.55172	1.6691	1.00307	0.661456	0.612649	0.70338	0.907572	0.988209	1.10941	0.980307	1.32079	1.32811	2
KY21.Chr12.39	1.04021	1.03215	1.11651	1.91908	1.65131	0.777505	0.643959	0.56495	0.911892	1.04367	1.06627	1.01868	1.22441	1.35105	0.741613	0.746563	2
KY21.Chr12.40	1.48837	1.91819	1.10266	1.37014	0.892687	0.290735	0.703286	0.850326	1.03971	0.995132	1.12962	1.04278	1.05201	0.989398	0.947916	0.850455	1
KY21.Chr12.41	1.07184	1.07578	1.17777	0.98627	1.02019	1.08491	1.16454	1.74682	1.05856	0.962956	0.952259	0.974618	0.892741	0.936912	1.05664	1.18342	2
KY21.Chr12.42	0.00713843	0.00690132	0.00551538	0.0331488	1.40573	3.00576	3.48874	3.33302	0.0639872	0.00425471	0.00527152	0.00549289	0.292112	1.17957	2.45612	3.61329	4
KY21.Chr12.44	0.0535676	0.0249914	0.0327419	0.07413	0.454406	7.16249	3.3222	0.335601	0.000114886	0.000131222	0.000113148	0.00012433	2.7746e-05	1.27456	4.1275	2.017	4
KY21.Chr12.452	1.24797	1.21412	1.33809	1.33201	1.06546	0.996134	0.84998	0.861354	0.731421	0.821316	0.84693	0.878564	0.926178	1.10397	1.29353	1.36852	2
KY21.Chr12.455	1.37439	1.5062	1.37412	1.15794	1.00682	0.942376	0.695545	0.728379	1.16613	1.15809	1.18229	1.60742	1.12007	0.867051	0.557419	0.515546	1
KY21.Chr12.457	1.00954	1.07167	1.26881	1.28591	1.52657	1.01328	0.837197	0.989276	0.715931	0.672051	0.767638	0.904397	1.07232	1.13966	1.3463	1.32732	2
KY21.Chr12.458	1.09824	1.08244	1.22631	1.42023	1.30584	1.32969	0.840147	0.674505	0.717586	0.934939	1.01304	0.92279	0.952931	0.947291	1.22319	1.27647	2
KY21.Chr12.459	1.51735	1.58192	1.39978	1.07963	0.958013	0.889202	0.670691	0.622234	0.880368	0.827035	0.956115	0.929747	1.023	1.02255	1.20912	1.13174	1
KY21.Chr12.460	0.65166	0.709184	0.633068	0.820976	0.871418	1.60628	1.96389	2.86747	1.02996	1.03011	1.03908	1.00955	0.988437	0.973348	0.943045	1.03451	3
KY21.Chr12.461	1.42398	1.45497	0.907475	0.778916	0.913654	1.1891	1.25035	1.32532	1.18874	1.15397	1.10773	0.937938	0.905141	0.921635	0.926388	0.914886	2
KY21.Chr12.462	1.15908	1.15549	1.27232	1.12288	1.32549	1.14622	0.907799	0.937754	0.508512	0.505351	0.673287	0.850714	1.10522	1.41866	1.41249	1.4556	2
KY21.Chr12.466	1.49997	1.54054	1.57587	1.24118	0.959286	0.721162	0.52543	0.514522	0.528366	0.536578	0.77049	1.02076	1.20518	1.36048	1.24638	1.30089	1
KY21.Chr12.468	1.50261	1.30187	1.49195	1.68768	1.19865	0.603663	0.35546	0.30762	0.723761	0.685712	0.712964	0.961896	1.06536	1.26368	1.25724	1.30491	1
KY21.Chr12.470	1.10976	1.10929	1.23152	1.21585	1.30501	1.13895	0.942391	1.00488	1.02058	1.12207	1.29969	1.08115	0.874342	0.886294	0.846957	0.946767	2
KY21.Chr12.474	0.23582	0.218583	0.362173	0.583651	1.71043	3.80543	2.14417	1.45504	0.916033	1.12585	0.933584	0.892509	0.909199	0.987178	1.07434	1.19494	3
KY21.Chr12.475	1.7061	1.69633	1.40068	1.02516	0.745184	0.701889	0.664408	0.72916	0.913005	0.89669	0.957647	1.01449	1.06755	1.07017	1.0378	1.06686	1
KY21.Chr12.476	1.39981	1.30226	1.4931	1.48382	1.07697	0.695911	0.482189	0.702633	0.715708	0.636254	0.611552	0.696669	1.07713	1.39639	1.29452	1.51491	2
[truncated: 4,965 more rows]
