# Supplementary material for: Quantitative proteome dynamics across embryogenesis in a model chordate
Source: iScience. 2024 Feb 29;27(4):109355. doi: 10.1016/j.isci.2024.109355 (PMC10951915; doi:10.1016/j.isci.2024.109355)
Supplement: Table S6. Ciona-Xenopus one-to-one orthologs, related to Figure 3 [file mmc6.xlsx]

## Sheet: Sheet1
ciona gene	xenopus gene
ENSCING00000025203	XBXL10_1g44457
ENSCING00000025210	XBXL10_1g44451
ENSCING00000025212	XBXL10_1g44445
ENSCING00000025215	XBXL10_1g44452
ENSCING00000025218	XBXL10_1g44454
ENSCING00000025226	XBXL10_1g44447
ENSCING00000025228	XBXL10_1g44455
KY21.Chr1.1	XBXL10_1g35326
KY21.Chr1.10	XBXL10_1g35272
KY21.Chr1.100	XBXL10_1g19937
KY21.Chr1.1000	XBXL10_1g37813
KY21.Chr1.1001	XBXL10_1g31356
KY21.Chr1.1002	XBXL10_1g30029
KY21.Chr1.1004	XBXL10_1g16088
KY21.Chr1.1005	XBXL10_1g34969
KY21.Chr1.1006	XBXL10_1g12479
KY21.Chr1.1009	XBXL10_1g19915
KY21.Chr1.101	XBXL10_1g37844
KY21.Chr1.1010	XBXL10_1g17663
KY21.Chr1.1011	XBXL10_1g35310
KY21.Chr1.1013	XBXL10_1g32290
KY21.Chr1.1014	XBXL10_1g15338
KY21.Chr1.1015	XBXL10_1g4892
KY21.Chr1.1016	XBXL10_1g6319
KY21.Chr1.1017	XBXL10_1g31239
KY21.Chr1.1018	XBXL10_1g30275
KY21.Chr1.1019	XBXL10_1g26423
KY21.Chr1.102	XBXL10_1g12659
KY21.Chr1.1020	XBXL10_1g22977
KY21.Chr1.1022	XBXL10_1g33168
KY21.Chr1.1024	XBXL10_1g6942
KY21.Chr1.1027	XBXL10_1g12805
KY21.Chr1.1029	XBXL10_1g8796
KY21.Chr1.1031	XBXL10_1g26837
KY21.Chr1.1035	XBXL10_1g1960
KY21.Chr1.1037	XBXL10_1g4991
KY21.Chr1.1040	XBXL10_1g17734
KY21.Chr1.1041	XBXL10_1g43515
KY21.Chr1.1042	XBXL10_1g21839
KY21.Chr1.1043	XBXL10_1g26271
KY21.Chr1.1044	XBXL10_1g27383
KY21.Chr1.1046	XBXL10_1g26795
KY21.Chr1.1048	XBXL10_1g2793
KY21.Chr1.1049	XBXL10_1g39794
KY21.Chr1.1050	XBXL10_1g9759
KY21.Chr1.1051	XBXL10_1g28303
KY21.Chr1.1052	XBXL10_1g24338
KY21.Chr1.1055	XBXL10_1g25626
KY21.Chr1.1056	XBXL10_1g41151
KY21.Chr1.1058	XBXL10_1g17695
KY21.Chr1.1059	XBXL10_1g25713
KY21.Chr1.1060	XBXL10_1g19641
KY21.Chr1.1061	XBXL10_1g15265
KY21.Chr1.1062	XBXL10_1g19640
KY21.Chr1.1063	XBXL10_1g34627
KY21.Chr1.1066	XBXL10_1g41260
KY21.Chr1.107	XBXL10_1g25998
KY21.Chr1.1072	XBXL10_1g9623
KY21.Chr1.1073	XBXL10_1g30642
KY21.Chr1.1074	XBXL10_1g31231
KY21.Chr1.1077	XBXL10_1g40652
KY21.Chr1.108	XBXL10_1g14637
KY21.Chr1.1085	XBXL10_1g5248
KY21.Chr1.1088	XBXL10_1g26094
KY21.Chr1.1089	XBXL10_1g25813
KY21.Chr1.109	XBXL10_1g26867
KY21.Chr1.1093	XBXL10_1g33431
KY21.Chr1.1095	XBXL10_1g20931
KY21.Chr1.1096	XBXL10_1g24244
KY21.Chr1.1097	XBXL10_1g7025
KY21.Chr1.1098	XBXL10_1g14791
KY21.Chr1.11	XBXL10_1g7796
KY21.Chr1.110	XBXL10_1g17298
KY21.Chr1.1103	XBXL10_1g21758
KY21.Chr1.1104	XBXL10_1g1509
KY21.Chr1.1106	XBXL10_1g518
KY21.Chr1.1108	XBXL10_1g16546
KY21.Chr1.1109	XBXL10_1g31396
KY21.Chr1.1112	XBXL10_1g33543
KY21.Chr1.1117	XBXL10_1g22437
KY21.Chr1.112	XBXL10_1g17845
KY21.Chr1.1121	XBXL10_1g27918
KY21.Chr1.1123	XBXL10_1g2732
KY21.Chr1.1124	XBXL10_1g12646
KY21.Chr1.1126	XBXL10_1g22358
KY21.Chr1.1128	XBXL10_1g20006
KY21.Chr1.1130	XBXL10_1g12445
KY21.Chr1.1132	XBXL10_1g6525
KY21.Chr1.1134	XBXL10_1g12560
KY21.Chr1.1135	XBXL10_1g21865
KY21.Chr1.1138	XBXL10_1g10035
KY21.Chr1.1139	XBXL10_1g27704
KY21.Chr1.1140	XBXL10_1g5997
KY21.Chr1.1142	XBXL10_1g8570
KY21.Chr1.1143	XBXL10_1g42456
KY21.Chr1.1144	XBXL10_1g11966
KY21.Chr1.1146	XBXL10_1g597
KY21.Chr1.1147	XBXL10_1g13296
KY21.Chr1.1148	XBXL10_1g29990
KY21.Chr1.1149	XBXL10_1g23930
KY21.Chr1.1150	XBXL10_1g38887
KY21.Chr1.1151	XBXL10_1g29202
KY21.Chr1.1152	XBXL10_1g37541
KY21.Chr1.1156	XBXL10_1g9619
KY21.Chr1.116	XBXL10_1g25627
KY21.Chr1.1160	XBXL10_1g32238
KY21.Chr1.1162	XBXL10_1g12871
KY21.Chr1.1163	XBXL10_1g42661
KY21.Chr1.1165	XBXL10_1g4285
KY21.Chr1.1166	XBXL10_1g29389
KY21.Chr1.1167	XBXL10_1g4678
KY21.Chr1.1168	XBXL10_1g34675
KY21.Chr1.1169	XBXL10_1g17706
KY21.Chr1.117	XBXL10_1g40816
KY21.Chr1.1171	XBXL10_1g12449
KY21.Chr1.1172	XBXL10_1g15652
KY21.Chr1.1173	XBXL10_1g34520
KY21.Chr1.1174	XBXL10_1g16113
KY21.Chr1.1175	XBXL10_1g4990
KY21.Chr1.1176	XBXL10_1g19989
KY21.Chr1.1177	XBXL10_1g16218
KY21.Chr1.1180	XBXL10_1g2554
KY21.Chr1.1181	XBXL10_1g17459
KY21.Chr1.1185	XBXL10_1g40107
KY21.Chr1.1187	XBXL10_1g24401
KY21.Chr1.1192	XBXL10_1g42649
KY21.Chr1.1199	XBXL10_1g5743
KY21.Chr1.12	XBXL10_1g15980
KY21.Chr1.1200	XBXL10_1g7974
KY21.Chr1.1202	XBXL10_1g7837
KY21.Chr1.1203	XBXL10_1g23565
KY21.Chr1.1205	XBXL10_1g8799
KY21.Chr1.1207	XBXL10_1g7743
KY21.Chr1.1208	XBXL10_1g27260
KY21.Chr1.1209	XBXL10_1g22713
KY21.Chr1.1211	XBXL10_1g38012
KY21.Chr1.1212	XBXL10_1g7861
KY21.Chr1.1213	XBXL10_1g10500
KY21.Chr1.1215	XBXL10_1g10501
KY21.Chr1.1224	XBXL10_1g6542
KY21.Chr1.1226	XBXL10_1g37094
KY21.Chr1.1228	XBXL10_1g42687
KY21.Chr1.1229	XBXL10_1g19481
KY21.Chr1.1231	XBXL10_1g8406
KY21.Chr1.1232	XBXL10_1g11078
KY21.Chr1.1233	XBXL10_1g44159
KY21.Chr1.1235	XBXL10_1g37020
KY21.Chr1.1236	XBXL10_1g19681
KY21.Chr1.1237	XBXL10_1g7744
KY21.Chr1.1239	XBXL10_1g3342
KY21.Chr1.124	XBXL10_1g13139
KY21.Chr1.1241	XBXL10_1g23806
KY21.Chr1.1248	XBXL10_1g24256
KY21.Chr1.1250	XBXL10_1g33557
KY21.Chr1.1251	XBXL10_1g14780
KY21.Chr1.1257	XBXL10_1g27804
KY21.Chr1.126	XBXL10_1g24557
KY21.Chr1.1262	XBXL10_1g26175
KY21.Chr1.1265	XBXL10_1g10118
KY21.Chr1.1275	XBXL10_1g4591
KY21.Chr1.1276	XBXL10_1g36075
KY21.Chr1.1287	XBXL10_1g10398
KY21.Chr1.1288	XBXL10_1g13238
KY21.Chr1.1289	XBXL10_1g24327
KY21.Chr1.129	XBXL10_1g11011
KY21.Chr1.1290	XBXL10_1g24243
KY21.Chr1.1291	XBXL10_1g39779
KY21.Chr1.1293	XBXL10_1g489
KY21.Chr1.1296	XBXL10_1g6977
KY21.Chr1.1297	XBXL10_1g1192
KY21.Chr1.1298	XBXL10_1g11411
KY21.Chr1.130	XBXL10_1g28007
KY21.Chr1.1300	XBXL10_1g16012
KY21.Chr1.1301	XBXL10_1g7842
KY21.Chr1.1302	XBXL10_1g26074
KY21.Chr1.1303	XBXL10_1g22458
KY21.Chr1.1306	XBXL10_1g12796
KY21.Chr1.1307	XBXL10_1g9769
KY21.Chr1.1308	XBXL10_1g37437
KY21.Chr1.1309	XBXL10_1g1878
KY21.Chr1.1310	XBXL10_1g37199
KY21.Chr1.1312	XBXL10_1g10405
KY21.Chr1.1314	XBXL10_1g30981
KY21.Chr1.1316	XBXL10_1g7867
KY21.Chr1.1320	XBXL10_1g12728
KY21.Chr1.1329	XBXL10_1g3464
KY21.Chr1.133	XBXL10_1g28179
KY21.Chr1.1330	XBXL10_1g8450
KY21.Chr1.1332	XBXL10_1g12614
KY21.Chr1.1333	XBXL10_1g10445
KY21.Chr1.1336	XBXL10_1g37762
KY21.Chr1.1337	XBXL10_1g10527
KY21.Chr1.1338	XBXL10_1g26073
KY21.Chr1.1341	XBXL10_1g29111
KY21.Chr1.1342	XBXL10_1g1502
KY21.Chr1.1343	XBXL10_1g20017
KY21.Chr1.1345	XBXL10_1g41893
KY21.Chr1.1346	XBXL10_1g23520
KY21.Chr1.1349	XBXL10_1g24507
KY21.Chr1.1351	XBXL10_1g7264
KY21.Chr1.1358	XBXL10_1g13391
KY21.Chr1.1359	XBXL10_1g5670
KY21.Chr1.136	XBXL10_1g23410
KY21.Chr1.1360	XBXL10_1g30343
KY21.Chr1.1361	XBXL10_1g20067
KY21.Chr1.1362	XBXL10_1g15539
KY21.Chr1.1364	XBXL10_1g19692
KY21.Chr1.1365	XBXL10_1g7197
KY21.Chr1.1367	XBXL10_1g7198
KY21.Chr1.138	XBXL10_1g23722
KY21.Chr1.1381	XBXL10_1g7010
KY21.Chr1.1382	XBXL10_1g20058
KY21.Chr1.1384	XBXL10_1g6514
KY21.Chr1.1386	XBXL10_1g34784
KY21.Chr1.1387	XBXL10_1g25783
KY21.Chr1.1388	XBXL10_1g19973
KY21.Chr1.1394	XBXL10_1g11401
KY21.Chr1.1397	XBXL10_1g40914
KY21.Chr1.1399	XBXL10_1g41822
KY21.Chr1.1400	XBXL10_1g20039
KY21.Chr1.1401	XBXL10_1g37732
KY21.Chr1.1402	XBXL10_1g26978
KY21.Chr1.1404	XBXL10_1g8768
KY21.Chr1.1406	XBXL10_1g20154
KY21.Chr1.1407	XBXL10_1g17469
KY21.Chr1.1408	XBXL10_1g22826
KY21.Chr1.1409	XBXL10_1g25999
KY21.Chr1.141	XBXL10_1g32391
KY21.Chr1.1410	XBXL10_1g25899
KY21.Chr1.1411	XBXL10_1g2877
KY21.Chr1.1412	XBXL10_1g39246
KY21.Chr1.1414	XBXL10_1g35981
KY21.Chr1.1417	XBXL10_1g37443
KY21.Chr1.142	XBXL10_1g14982
KY21.Chr1.1421	XBXL10_1g40091
KY21.Chr1.1422	XBXL10_1g34177
KY21.Chr1.1423	XBXL10_1g41483
KY21.Chr1.1427	XBXL10_1g31915
KY21.Chr1.143	XBXL10_1g17795
KY21.Chr1.1430	XBXL10_1g27845
KY21.Chr1.1431	XBXL10_1g20846
KY21.Chr1.1432	XBXL10_1g2506
KY21.Chr1.1433	XBXL10_1g22733
KY21.Chr1.1434	XBXL10_1g37126
KY21.Chr1.1435	XBXL10_1g7394
KY21.Chr1.1436	XBXL10_1g41216
KY21.Chr1.1437	XBXL10_1g15650
KY21.Chr1.1444	XBXL10_1g22290
KY21.Chr1.1445	XBXL10_1g7799
KY21.Chr1.145	XBXL10_1g26482
KY21.Chr1.1452	XBXL10_1g35945
KY21.Chr1.1453	XBXL10_1g24050
KY21.Chr1.1454	XBXL10_1g4340
KY21.Chr1.1456	XBXL10_1g10620
KY21.Chr1.1457	XBXL10_1g26443
KY21.Chr1.1460	XBXL10_1g24051
KY21.Chr1.1464	XBXL10_1g9613
KY21.Chr1.1467	XBXL10_1g26071
KY21.Chr1.1468	XBXL10_1g10913
KY21.Chr1.1470	XBXL10_1g25983
KY21.Chr1.1471	XBXL10_1g33007
KY21.Chr1.1476	XBXL10_1g20144
KY21.Chr1.1478	XBXL10_1g17427
KY21.Chr1.1479	XBXL10_1g8746
KY21.Chr1.1481	XBXL10_1g36824
KY21.Chr1.1482	XBXL10_1g18550
KY21.Chr1.1484	XBXL10_1g25912
KY21.Chr1.1485	XBXL10_1g17565
KY21.Chr1.1492	XBXL10_1g15716
KY21.Chr1.1497	XBXL10_1g43645
KY21.Chr1.15	XBXL10_1g23972
KY21.Chr1.150	XBXL10_1g10687
KY21.Chr1.1503	XBXL10_1g25615
KY21.Chr1.1504	XBXL10_1g22452
KY21.Chr1.1505	XBXL10_1g31439
KY21.Chr1.1507	XBXL10_1g39785
KY21.Chr1.1508	XBXL10_1g34696
KY21.Chr1.1512	XBXL10_1g2440
KY21.Chr1.1513	XBXL10_1g35943
KY21.Chr1.1514	XBXL10_1g42466
KY21.Chr1.1518	XBXL10_1g28253
KY21.Chr1.1519	XBXL10_1g28005
KY21.Chr1.1520	XBXL10_1g9080
KY21.Chr1.1521	XBXL10_1g5252
KY21.Chr1.1523	XBXL10_1g23409
KY21.Chr1.1525	XBXL10_1g9146
KY21.Chr1.1526	XBXL10_1g9029
KY21.Chr1.1527	XBXL10_1g13451
KY21.Chr1.1530	XBXL10_1g27780
KY21.Chr1.1531	XBXL10_1g23388
KY21.Chr1.1532	XBXL10_1g29363
KY21.Chr1.1533	XBXL10_1g27937
KY21.Chr1.1534	XBXL10_1g29917
KY21.Chr1.1535	XBXL10_1g40202
KY21.Chr1.1537	XBXL10_1g24490
KY21.Chr1.1541	XBXL10_1g24389
KY21.Chr1.1542	XBXL10_1g29578
KY21.Chr1.1544	XBXL10_1g28003
KY21.Chr1.1545	XBXL10_1g23762
KY21.Chr1.1549	XBXL10_1g39908
KY21.Chr1.155	XBXL10_1g8482
KY21.Chr1.1550	XBXL10_1g32865
KY21.Chr1.1551	XBXL10_1g35037
KY21.Chr1.1552	XBXL10_1g3124
KY21.Chr1.1554	XBXL10_1g41353
KY21.Chr1.1555	XBXL10_1g40417
KY21.Chr1.1562	XBXL10_1g42246
KY21.Chr1.1563	XBXL10_1g40735
KY21.Chr1.1564	XBXL10_1g30961
KY21.Chr1.157	XBXL10_1g41045
KY21.Chr1.1572	XBXL10_1g27178
KY21.Chr1.1573	XBXL10_1g37032
KY21.Chr1.1576	XBXL10_1g26895
KY21.Chr1.1577	XBXL10_1g23891
KY21.Chr1.158	XBXL10_1g15423
KY21.Chr1.1582	XBXL10_1g28890
KY21.Chr1.1583	XBXL10_1g26816
KY21.Chr1.1585	XBXL10_1g10741
KY21.Chr1.159	XBXL10_1g27407
KY21.Chr1.1590	XBXL10_1g6757
KY21.Chr1.1591	XBXL10_1g12660
KY21.Chr1.1592	XBXL10_1g22207
KY21.Chr1.1593	XBXL10_1g28888
KY21.Chr1.1596	XBXL10_1g28915
KY21.Chr1.1597	XBXL10_1g25341
KY21.Chr1.160	XBXL10_1g27026
KY21.Chr1.1600	XBXL10_1g29125
KY21.Chr1.1602	XBXL10_1g40512
KY21.Chr1.1603	XBXL10_1g28831
KY21.Chr1.1604	XBXL10_1g40590
KY21.Chr1.1606	XBXL10_1g37770
KY21.Chr1.1608	XBXL10_1g22283
KY21.Chr1.161	XBXL10_1g43877
KY21.Chr1.1610	XBXL10_1g3949
KY21.Chr1.1611	XBXL10_1g5313
KY21.Chr1.1612	XBXL10_1g29665
KY21.Chr1.1614	XBXL10_1g12557
KY21.Chr1.1615	XBXL10_1g34982
KY21.Chr1.1616	XBXL10_1g38150
KY21.Chr1.1622	XBXL10_1g27392
KY21.Chr1.1631	XBXL10_1g42390
KY21.Chr1.1632	XBXL10_1g36174
KY21.Chr1.1636	XBXL10_1g39210
KY21.Chr1.1639	XBXL10_1g39199
KY21.Chr1.164	XBXL10_1g39011
KY21.Chr1.1640	XBXL10_1g28782
KY21.Chr1.1641	XBXL10_1g40825
KY21.Chr1.1646	XBXL10_1g27910
KY21.Chr1.1647	XBXL10_1g1297
KY21.Chr1.1649	XBXL10_1g39155
KY21.Chr1.165	XBXL10_1g8077
KY21.Chr1.1651	XBXL10_1g28497
KY21.Chr1.1653	XBXL10_1g39519
KY21.Chr1.1661	XBXL10_1g29106
KY21.Chr1.1662	XBXL10_1g18534
KY21.Chr1.1663	XBXL10_1g36364
KY21.Chr1.1664	XBXL10_1g41602
KY21.Chr1.1665	XBXL10_1g8217
KY21.Chr1.1667	XBXL10_1g26990
KY21.Chr1.167	XBXL10_1g37705
KY21.Chr1.1671	XBXL10_1g40734
KY21.Chr1.1672	XBXL10_1g4153
KY21.Chr1.1673	XBXL10_1g12495
KY21.Chr1.1674	XBXL10_1g3696
KY21.Chr1.1677	XBXL10_1g6632
KY21.Chr1.1679	XBXL10_1g33006
KY21.Chr1.1681	XBXL10_1g40449
KY21.Chr1.1682	XBXL10_1g43686
KY21.Chr1.1683	XBXL10_1g29211
KY21.Chr1.1684	XBXL10_1g8239
KY21.Chr1.1686	XBXL10_1g37258
KY21.Chr1.1687	XBXL10_1g9372
KY21.Chr1.1690	XBXL10_1g7987
KY21.Chr1.1692	XBXL10_1g32829
KY21.Chr1.1693	XBXL10_1g30214
KY21.Chr1.1696	XBXL10_1g35548
KY21.Chr1.1698	XBXL10_1g10262
KY21.Chr1.17	XBXL10_1g42526
KY21.Chr1.1700	XBXL10_1g26060
KY21.Chr1.1702	XBXL10_1g26125
KY21.Chr1.1703	XBXL10_1g25851
KY21.Chr1.171	XBXL10_1g28957
KY21.Chr1.1715	XBXL10_1g28121
KY21.Chr1.1716	XBXL10_1g8063
KY21.Chr1.1717	XBXL10_1g40691
KY21.Chr1.1722	XBXL10_1g40430
KY21.Chr1.1723	XBXL10_1g31130
KY21.Chr1.1724	XBXL10_1g30386
KY21.Chr1.1725	XBXL10_1g32569
KY21.Chr1.1726	XBXL10_1g587
KY21.Chr1.1727	XBXL10_1g7224
KY21.Chr1.1728	XBXL10_1g24000
KY21.Chr1.173	XBXL10_1g8163
KY21.Chr1.1730	XBXL10_1g32320
KY21.Chr1.1737	XBXL10_1g9745
KY21.Chr1.174	XBXL10_1g14638
KY21.Chr1.1740	XBXL10_1g22779
KY21.Chr1.1741	XBXL10_1g24754
KY21.Chr1.1742	XBXL10_1g43453
KY21.Chr1.1744	XBXL10_1g35739
KY21.Chr1.175	XBXL10_1g12086
KY21.Chr1.1754	XBXL10_1g30250
KY21.Chr1.1758	XBXL10_1g3119
KY21.Chr1.176	XBXL10_1g8252
KY21.Chr1.1761	XBXL10_1g33569
KY21.Chr1.1762	XBXL10_1g44372
KY21.Chr1.1764	XBXL10_1g7263
KY21.Chr1.1772	XBXL10_1g12935
KY21.Chr1.1773	XBXL10_1g15521
KY21.Chr1.1775	XBXL10_1g10220
KY21.Chr1.1779	XBXL10_1g26170
KY21.Chr1.178	XBXL10_1g24432
KY21.Chr1.1782	XBXL10_1g7826
KY21.Chr1.1783	XBXL10_1g10640
KY21.Chr1.1784	XBXL10_1g19878
KY21.Chr1.1788	XBXL10_1g33755
KY21.Chr1.1789	XBXL10_1g33506
KY21.Chr1.1790	XBXL10_1g34688
KY21.Chr1.1791	XBXL10_1g33479
KY21.Chr1.1793	XBXL10_1g10362
KY21.Chr1.1794	XBXL10_1g32590
KY21.Chr1.1795	XBXL10_1g33414
KY21.Chr1.1796	XBXL10_1g21955
KY21.Chr1.1798	XBXL10_1g30898
KY21.Chr1.18	XBXL10_1g37642
KY21.Chr1.1802	XBXL10_1g24096
KY21.Chr1.1803	XBXL10_1g12421
KY21.Chr1.1809	XBXL10_1g32294
KY21.Chr1.181	XBXL10_1g8560
KY21.Chr1.1813	XBXL10_1g2783
KY21.Chr1.1815	XBXL10_1g42530
KY21.Chr1.1816	XBXL10_1g26372
KY21.Chr1.1819	XBXL10_1g28028
KY21.Chr1.182	XBXL10_1g3127
KY21.Chr1.1820	XBXL10_1g27684
KY21.Chr1.1821	XBXL10_1g29851
KY21.Chr1.1822	XBXL10_1g23716
KY21.Chr1.1824	XBXL10_1g26004
KY21.Chr1.1826	XBXL10_1g5472
KY21.Chr1.183	XBXL10_1g3637
KY21.Chr1.1831	XBXL10_1g20923
KY21.Chr1.1832	XBXL10_1g25367
KY21.Chr1.1834	XBXL10_1g9494
KY21.Chr1.1839	XBXL10_1g26279
KY21.Chr1.184	XBXL10_1g7797
KY21.Chr1.1840	XBXL10_1g17702
KY21.Chr1.1842	XBXL10_1g27840
KY21.Chr1.1844	XBXL10_1g40004
KY21.Chr1.1847	XBXL10_1g22211
KY21.Chr1.1849	XBXL10_1g6062
KY21.Chr1.185	XBXL10_1g8506
KY21.Chr1.1850	XBXL10_1g2827
KY21.Chr1.1853	XBXL10_1g13393
KY21.Chr1.1854	XBXL10_1g3096
KY21.Chr1.1855	XBXL10_1g38478
KY21.Chr1.1856	XBXL10_1g36670
KY21.Chr1.1857	XBXL10_1g23528
KY21.Chr1.1858	XBXL10_1g25402
KY21.Chr1.1859	XBXL10_1g20073
KY21.Chr1.1865	XBXL10_1g24335
KY21.Chr1.1867	XBXL10_1g8061
KY21.Chr1.1869	XBXL10_1g8742
KY21.Chr1.1871	XBXL10_1g24320
KY21.Chr1.1874	XBXL10_1g19919
KY21.Chr1.1879	XBXL10_1g7125
KY21.Chr1.1886	XBXL10_1g18590
KY21.Chr1.1887	XBXL10_1g3703
KY21.Chr1.1888	XBXL10_1g16179
KY21.Chr1.1889	XBXL10_1g39511
KY21.Chr1.1890	XBXL10_1g23790
KY21.Chr1.1891	XBXL10_1g34003
KY21.Chr1.1892	XBXL10_1g6840
KY21.Chr1.1893	XBXL10_1g12047
KY21.Chr1.1894	XBXL10_1g25127
KY21.Chr1.1897	XBXL10_1g30052
KY21.Chr1.1898	XBXL10_1g31447
KY21.Chr1.19	XBXL10_1g31313
KY21.Chr1.1900	XBXL10_1g705
KY21.Chr1.1901	XBXL10_1g10530
KY21.Chr1.1915	XBXL10_1g31440
KY21.Chr1.1918	XBXL10_1g4138
KY21.Chr1.192	XBXL10_1g31198
KY21.Chr1.1920	XBXL10_1g12415
KY21.Chr1.1921	XBXL10_1g24184
KY21.Chr1.1922	XBXL10_1g23458
KY21.Chr1.1923	XBXL10_1g39159
KY21.Chr1.1927	XBXL10_1g21097
KY21.Chr1.1928	XBXL10_1g3842
KY21.Chr1.1929	XBXL10_1g15891
KY21.Chr1.1931	XBXL10_1g16272
KY21.Chr1.1932	XBXL10_1g28040
KY21.Chr1.1934	XBXL10_1g4104
KY21.Chr1.1935	XBXL10_1g12489
KY21.Chr1.1937	XBXL10_1g25359
KY21.Chr1.1938	XBXL10_1g33701
KY21.Chr1.194	XBXL10_1g23074
KY21.Chr1.1942	XBXL10_1g9245
KY21.Chr1.1948	XBXL10_1g33156
KY21.Chr1.195	XBXL10_1g26548
KY21.Chr1.1952	XBXL10_1g36790
KY21.Chr1.1955	XBXL10_1g33475
KY21.Chr1.1956	XBXL10_1g9776
KY21.Chr1.1957	XBXL10_1g3176
KY21.Chr1.196	XBXL10_1g1552
KY21.Chr1.1960	XBXL10_1g42044
KY21.Chr1.1964	XBXL10_1g41199
KY21.Chr1.1965	XBXL10_1g17560
KY21.Chr1.1966	XBXL10_1g35278
KY21.Chr1.1968	XBXL10_1g40391
KY21.Chr1.1969	XBXL10_1g2967
KY21.Chr1.197	XBXL10_1g23467
KY21.Chr1.1970	XBXL10_1g21722
KY21.Chr1.1971	XBXL10_1g12802
KY21.Chr1.1972	XBXL10_1g4630
KY21.Chr1.1973	XBXL10_1g32316
KY21.Chr1.1974	XBXL10_1g44070
KY21.Chr1.1977	XBXL10_1g42236
KY21.Chr1.1978	XBXL10_1g28973
KY21.Chr1.1979	XBXL10_1g38981
KY21.Chr1.1983	XBXL10_1g43484
KY21.Chr1.1984	XBXL10_1g2464
KY21.Chr1.1987	XBXL10_1g38148
KY21.Chr1.1995	XBXL10_1g24198
KY21.Chr1.1996	XBXL10_1g3492
KY21.Chr1.1997	XBXL10_1g30570
KY21.Chr1.1999	XBXL10_1g40353
KY21.Chr1.2	XBXL10_1g25700
KY21.Chr1.200	XBXL10_1g24061
KY21.Chr1.2000	XBXL10_1g4673
KY21.Chr1.2001	XBXL10_1g31404
KY21.Chr1.2008	XBXL10_1g20083
KY21.Chr1.201	XBXL10_1g15611
KY21.Chr1.2011	XBXL10_1g41332
KY21.Chr1.2013	XBXL10_1g42565
KY21.Chr1.2019	XBXL10_1g23294
KY21.Chr1.2023	XBXL10_1g23176
KY21.Chr1.2024	XBXL10_1g37389
KY21.Chr1.2027	XBXL10_1g43486
KY21.Chr1.203	XBXL10_1g27941
KY21.Chr1.2030	XBXL10_1g21934
KY21.Chr1.2031	XBXL10_1g8586
KY21.Chr1.2033	XBXL10_1g23735
KY21.Chr1.2038	XBXL10_1g28246
KY21.Chr1.204	XBXL10_1g34352
KY21.Chr1.2045	XBXL10_1g19587
KY21.Chr1.2046	XBXL10_1g756
KY21.Chr1.2047	XBXL10_1g7470
KY21.Chr1.2048	XBXL10_1g43622
KY21.Chr1.2049	XBXL10_1g32718
KY21.Chr1.205	XBXL10_1g41011
KY21.Chr1.2050	XBXL10_1g26797
KY21.Chr1.2051	XBXL10_1g8306
KY21.Chr1.2052	XBXL10_1g10754
KY21.Chr1.2055	XBXL10_1g43489
KY21.Chr1.2058	XBXL10_1g42170
KY21.Chr1.2060	XBXL10_1g12324
KY21.Chr1.2062	XBXL10_1g19071
KY21.Chr1.2063	XBXL10_1g38234
KY21.Chr1.2064	XBXL10_1g40411
KY21.Chr1.2065	XBXL10_1g35944
KY21.Chr1.2066	XBXL10_1g39740
KY21.Chr1.2067	XBXL10_1g19938
KY21.Chr1.2068	XBXL10_1g4331
KY21.Chr1.2069	XBXL10_1g15195
KY21.Chr1.207	XBXL10_1g2818
KY21.Chr1.2070	XBXL10_1g14373
KY21.Chr1.2071	XBXL10_1g32838
KY21.Chr1.2072	XBXL10_1g876
KY21.Chr1.2074	XBXL10_1g19210
KY21.Chr1.2077	XBXL10_1g14942
KY21.Chr1.2079	XBXL10_1g32443
KY21.Chr1.2080	XBXL10_1g37376
KY21.Chr1.2081	XBXL10_1g8825
KY21.Chr1.2083	XBXL10_1g10658
KY21.Chr1.2086	XBXL10_1g16478
KY21.Chr1.2088	XBXL10_1g39214
KY21.Chr1.2089	XBXL10_1g8115
KY21.Chr1.209	XBXL10_1g5431
KY21.Chr1.2090	XBXL10_1g28962
KY21.Chr1.2091	XBXL10_1g27090
KY21.Chr1.2093	XBXL10_1g40727
KY21.Chr1.2095	XBXL10_1g40598
KY21.Chr1.2096	XBXL10_1g28767
KY21.Chr1.2100	XBXL10_1g36806
KY21.Chr1.2101	XBXL10_1g17526
KY21.Chr1.2102	XBXL10_1g8106
KY21.Chr1.2103	XBXL10_1g43286
KY21.Chr1.2104	XBXL10_1g41014
KY21.Chr1.2106	XBXL10_1g43024
KY21.Chr1.2111	XBXL10_1g28899
KY21.Chr1.2112	XBXL10_1g22580
KY21.Chr1.2113	XBXL10_1g35169
KY21.Chr1.2115	XBXL10_1g41480
KY21.Chr1.2116	XBXL10_1g23327
KY21.Chr1.2117	XBXL10_1g23193
KY21.Chr1.2119	XBXL10_1g32451
KY21.Chr1.2121	XBXL10_1g9279
KY21.Chr1.2122	XBXL10_1g12745
KY21.Chr1.2124	XBXL10_1g8990
KY21.Chr1.2125	XBXL10_1g34090
KY21.Chr1.2126	XBXL10_1g14264
KY21.Chr1.2127	XBXL10_1g19774
KY21.Chr1.2128	XBXL10_1g32498
KY21.Chr1.2132	XBXL10_1g10065
KY21.Chr1.2134	XBXL10_1g19845
KY21.Chr1.2136	XBXL10_1g12576
KY21.Chr1.2137	XBXL10_1g16050
KY21.Chr1.2140	XBXL10_1g22367
KY21.Chr1.2141	XBXL10_1g12769
KY21.Chr1.2142	XBXL10_1g22289
KY21.Chr1.2143	XBXL10_1g18025
KY21.Chr1.2157	XBXL10_1g37873
KY21.Chr1.2166	XBXL10_1g42430
KY21.Chr1.2168	XBXL10_1g36905
KY21.Chr1.2171	XBXL10_1g43387
KY21.Chr1.2173	XBXL10_1g28909
KY21.Chr1.2176	XBXL10_1g20195
KY21.Chr1.2187	XBXL10_1g28193
KY21.Chr1.2189	XBXL10_1g40731
KY21.Chr1.219	XBXL10_1g34426
KY21.Chr1.2193	XBXL10_1g24203
KY21.Chr1.2195	XBXL10_1g16540
KY21.Chr1.2196	XBXL10_1g40692
KY21.Chr1.2198	XBXL10_1g10721
KY21.Chr1.2199	XBXL10_1g26293
KY21.Chr1.22	XBXL10_1g29422
KY21.Chr1.2206	XBXL10_1g35858
KY21.Chr1.2207	XBXL10_1g29069
KY21.Chr1.2208	XBXL10_1g29190
KY21.Chr1.2212	XBXL10_1g31230
KY21.Chr1.2214	XBXL10_1g23957
KY21.Chr1.2217	XBXL10_1g28038
KY21.Chr1.2219	XBXL10_1g24268
KY21.Chr1.2220	XBXL10_1g8380
KY21.Chr1.2222	XBXL10_1g3233
KY21.Chr1.2223	XBXL10_1g2667
KY21.Chr1.2230	XBXL10_1g42291
KY21.Chr1.2231	XBXL10_1g39066
KY21.Chr1.2232	XBXL10_1g43067
KY21.Chr1.2233	XBXL10_1g2835
KY21.Chr1.2234	XBXL10_1g20034
KY21.Chr1.2239	XBXL10_1g19769
KY21.Chr1.224	XBXL10_1g37557
KY21.Chr1.2244	XBXL10_1g32247
KY21.Chr1.2245	XBXL10_1g11318
KY21.Chr1.2246	XBXL10_1g18722
KY21.Chr1.2249	XBXL10_1g10474
KY21.Chr1.225	XBXL10_1g41886
KY21.Chr1.2250	XBXL10_1g24048
KY21.Chr1.2252	XBXL10_1g33503
KY21.Chr1.2253	XBXL10_1g9703
KY21.Chr1.2254	XBXL10_1g43275
KY21.Chr1.2255	XBXL10_1g22642
KY21.Chr1.2258	XBXL10_1g28798
KY21.Chr1.2261	XBXL10_1g31551
KY21.Chr1.2262	XBXL10_1g30009
KY21.Chr1.2263	XBXL10_1g13049
KY21.Chr1.2264	XBXL10_1g29017
KY21.Chr1.2268	XBXL10_1g40924
KY21.Chr1.2269	XBXL10_1g26900
KY21.Chr1.227	XBXL10_1g40856
KY21.Chr1.228	XBXL10_1g26330
KY21.Chr1.229	XBXL10_1g24613
KY21.Chr1.23	XBXL10_1g22229
KY21.Chr1.230	XBXL10_1g28218
KY21.Chr1.233	XBXL10_1g28781
KY21.Chr1.235	XBXL10_1g25052
KY21.Chr1.237	XBXL10_1g30268
KY21.Chr1.238	XBXL10_1g42300
KY21.Chr1.239	XBXL10_1g18409
KY21.Chr1.240	XBXL10_1g19991
KY21.Chr1.242	XBXL10_1g37399
KY21.Chr1.246	XBXL10_1g5683
KY21.Chr1.247	XBXL10_1g40620
KY21.Chr1.248	XBXL10_1g11790
KY21.Chr1.250	XBXL10_1g27762
KY21.Chr1.256	XBXL10_1g14834
KY21.Chr1.257	XBXL10_1g11158
KY21.Chr1.258	XBXL10_1g10508
KY21.Chr1.260	XBXL10_1g31331
KY21.Chr1.261	XBXL10_1g13141
KY21.Chr1.271	XBXL10_1g13204
KY21.Chr1.272	XBXL10_1g39001
KY21.Chr1.274	XBXL10_1g27487
KY21.Chr1.278	XBXL10_1g35013
KY21.Chr1.280	XBXL10_1g1231
KY21.Chr1.283	XBXL10_1g17248
KY21.Chr1.284	XBXL10_1g23928
KY21.Chr1.285	XBXL10_1g19963
KY21.Chr1.287	XBXL10_1g30212
KY21.Chr1.288	XBXL10_1g19948
KY21.Chr1.289	XBXL10_1g16040
KY21.Chr1.290	XBXL10_1g19987
KY21.Chr1.293	XBXL10_1g16161
KY21.Chr1.295	XBXL10_1g20150
KY21.Chr1.298	XBXL10_1g22256
KY21.Chr1.299	XBXL10_1g31307
KY21.Chr1.3	XBXL10_1g38140
KY21.Chr1.300	XBXL10_1g22351
KY21.Chr1.301	XBXL10_1g24153
KY21.Chr1.302	XBXL10_1g40034
KY21.Chr1.306	XBXL10_1g34215
KY21.Chr1.307	XBXL10_1g26676
KY21.Chr1.308	XBXL10_1g14356
KY21.Chr1.309	XBXL10_1g31250
KY21.Chr1.319	XBXL10_1g36707
KY21.Chr1.322	XBXL10_1g16317
KY21.Chr1.326	XBXL10_1g20881
KY21.Chr1.329	XBXL10_1g13124
KY21.Chr1.330	XBXL10_1g13125
KY21.Chr1.331	XBXL10_1g39343
KY21.Chr1.332	XBXL10_1g42547
KY21.Chr1.345	XBXL10_1g34119
KY21.Chr1.347	XBXL10_1g5971
KY21.Chr1.348	XBXL10_1g21192
KY21.Chr1.349	XBXL10_1g20932
KY21.Chr1.35	XBXL10_1g32434
KY21.Chr1.350	XBXL10_1g24993
KY21.Chr1.351	XBXL10_1g3282
KY21.Chr1.353	XBXL10_1g38609
KY21.Chr1.354	XBXL10_1g38700
KY21.Chr1.357	XBXL10_1g34424
KY21.Chr1.359	XBXL10_1g26772
KY21.Chr1.36	XBXL10_1g6553
KY21.Chr1.365	XBXL10_1g27835
KY21.Chr1.37	XBXL10_1g10534
KY21.Chr1.372	XBXL10_1g3722
KY21.Chr1.384	XBXL10_1g29802
KY21.Chr1.391	XBXL10_1g24385
KY21.Chr1.394	XBXL10_1g29537
KY21.Chr1.395	XBXL10_1g27225
KY21.Chr1.397	XBXL10_1g26208
KY21.Chr1.398	XBXL10_1g21171
KY21.Chr1.4	XBXL10_1g35088
KY21.Chr1.409	XBXL10_1g8348
KY21.Chr1.415	XBXL10_1g40723
KY21.Chr1.416	XBXL10_1g42256
KY21.Chr1.417	XBXL10_1g3679
KY21.Chr1.419	XBXL10_1g18239
KY21.Chr1.421	XBXL10_1g6970
KY21.Chr1.422	XBXL10_1g443
KY21.Chr1.424	XBXL10_1g3566
KY21.Chr1.425	XBXL10_1g7447
KY21.Chr1.427	XBXL10_1g23607
KY21.Chr1.428	XBXL10_1g19829
KY21.Chr1.429	XBXL10_1g24098
KY21.Chr1.430	XBXL10_1g32297
KY21.Chr1.431	XBXL10_1g35413
KY21.Chr1.434	XBXL10_1g28738
KY21.Chr1.447	XBXL10_1g6078
KY21.Chr1.449	XBXL10_1g22176
KY21.Chr1.45	XBXL10_1g12867
KY21.Chr1.450	XBXL10_1g19864
KY21.Chr1.451	XBXL10_1g22166
KY21.Chr1.453	XBXL10_1g24291
KY21.Chr1.454	XBXL10_1g2894
KY21.Chr1.455	XBXL10_1g40196
KY21.Chr1.456	XBXL10_1g31108
KY21.Chr1.457	XBXL10_1g16456
KY21.Chr1.458	XBXL10_1g40307
KY21.Chr1.459	XBXL10_1g13491
KY21.Chr1.46	XBXL10_1g12625
KY21.Chr1.463	XBXL10_1g26911
KY21.Chr1.467	XBXL10_1g7206
KY21.Chr1.468	XBXL10_1g10693
KY21.Chr1.475	XBXL10_1g23884
KY21.Chr1.476	XBXL10_1g19625
KY21.Chr1.477	XBXL10_1g18873
KY21.Chr1.479	XBXL10_1g34419
KY21.Chr1.480	XBXL10_1g40720
KY21.Chr1.481	XBXL10_1g2128
KY21.Chr1.482	XBXL10_1g26953
KY21.Chr1.484	XBXL10_1g33445
KY21.Chr1.485	XBXL10_1g3616
KY21.Chr1.487	XBXL10_1g43623
KY21.Chr1.488	XBXL10_1g15324
KY21.Chr1.499	XBXL10_1g36584
KY21.Chr1.5	XBXL10_1g12395
KY21.Chr1.501	XBXL10_1g34534
KY21.Chr1.502	XBXL10_1g38832
KY21.Chr1.503	XBXL10_1g31797
KY21.Chr1.504	XBXL10_1g24194
KY21.Chr1.505	XBXL10_1g41121
KY21.Chr1.506	XBXL10_1g7406
KY21.Chr1.516	XBXL10_1g34284
KY21.Chr1.519	XBXL10_1g15981
KY21.Chr1.526	XBXL10_1g34616
KY21.Chr1.527	XBXL10_1g38294
KY21.Chr1.529	XBXL10_1g26290
KY21.Chr1.530	XBXL10_1g40079
KY21.Chr1.531	XBXL10_1g29776
KY21.Chr1.533	XBXL10_1g6868
KY21.Chr1.534	XBXL10_1g33523
KY21.Chr1.536	XBXL10_1g23926
KY21.Chr1.537	XBXL10_1g44189
KY21.Chr1.539	XBXL10_1g25354
KY21.Chr1.541	XBXL10_1g21099
KY21.Chr1.557	XBXL10_1g35294
KY21.Chr1.559	XBXL10_1g43044
KY21.Chr1.560	XBXL10_1g35865
KY21.Chr1.561	XBXL10_1g24591
KY21.Chr1.562	XBXL10_1g22253
KY21.Chr1.563	XBXL10_1g14299
KY21.Chr1.564	XBXL10_1g12846
KY21.Chr1.566	XBXL10_1g2897
KY21.Chr1.568	XBXL10_1g26174
KY21.Chr1.570	XBXL10_1g8779
KY21.Chr1.576	XBXL10_1g42764
KY21.Chr1.577	XBXL10_1g7953
KY21.Chr1.582	XBXL10_1g25839
KY21.Chr1.584	XBXL10_1g4815
KY21.Chr1.591	XBXL10_1g24438
KY21.Chr1.594	XBXL10_1g7280
KY21.Chr1.595	XBXL10_1g21783
KY21.Chr1.596	XBXL10_1g40325
KY21.Chr1.597	XBXL10_1g24371
KY21.Chr1.598	XBXL10_1g27415
KY21.Chr1.599	XBXL10_1g33948
KY21.Chr1.6	XBXL10_1g23958
KY21.Chr1.600	XBXL10_1g29853
KY21.Chr1.601	XBXL10_1g27667
KY21.Chr1.607	XBXL10_1g31339
KY21.Chr1.608	XBXL10_1g30831
KY21.Chr1.609	XBXL10_1g18818
KY21.Chr1.61	XBXL10_1g37100
KY21.Chr1.610	XBXL10_1g16292
KY21.Chr1.612	XBXL10_1g12949
KY21.Chr1.613	XBXL10_1g32283
KY21.Chr1.614	XBXL10_1g26059
KY21.Chr1.619	XBXL10_1g31311
KY21.Chr1.622	XBXL10_1g34519
KY21.Chr1.623	XBXL10_1g36190
KY21.Chr1.625	XBXL10_1g465
KY21.Chr1.626	XBXL10_1g609
KY21.Chr1.628	XBXL10_1g10481
KY21.Chr1.629	XBXL10_1g29743
KY21.Chr1.63	XBXL10_1g14836
KY21.Chr1.647	XBXL10_1g734
KY21.Chr1.650	XBXL10_1g3998
KY21.Chr1.654	XBXL10_1g12718
KY21.Chr1.655	XBXL10_1g1851
KY21.Chr1.656	XBXL10_1g27950
KY21.Chr1.658	XBXL10_1g33772
KY21.Chr1.659	XBXL10_1g31319
KY21.Chr1.66	XBXL10_1g936
KY21.Chr1.661	XBXL10_1g42229
KY21.Chr1.662	XBXL10_1g33403
KY21.Chr1.670	XBXL10_1g12991
KY21.Chr1.672	XBXL10_1g28714
KY21.Chr1.674	XBXL10_1g43511
KY21.Chr1.676	XBXL10_1g9604
KY21.Chr1.677	XBXL10_1g31304
KY21.Chr1.678	XBXL10_1g29586
KY21.Chr1.679	XBXL10_1g18620
KY21.Chr1.680	XBXL10_1g14707
KY21.Chr1.683	XBXL10_1g12705
KY21.Chr1.69	XBXL10_1g42732
KY21.Chr1.694	XBXL10_1g6412
KY21.Chr1.695	XBXL10_1g37604
KY21.Chr1.696	XBXL10_1g28400
KY21.Chr1.697	XBXL10_1g29682
KY21.Chr1.699	XBXL10_1g30209
KY21.Chr1.7	XBXL10_1g2887
KY21.Chr1.702	XBXL10_1g18358
KY21.Chr1.704	XBXL10_1g21872
KY21.Chr1.706	XBXL10_1g24183
KY21.Chr1.707	XBXL10_1g24185
KY21.Chr1.71	XBXL10_1g23757
KY21.Chr1.710	XBXL10_1g34741
KY21.Chr1.715	XBXL10_1g34737
KY21.Chr1.716	XBXL10_1g8315
KY21.Chr1.717	XBXL10_1g3959
KY21.Chr1.719	XBXL10_1g12552
KY21.Chr1.720	XBXL10_1g33756
KY21.Chr1.726	XBXL10_1g35281
KY21.Chr1.727	XBXL10_1g32456
KY21.Chr1.728	XBXL10_1g14641
KY21.Chr1.73	XBXL10_1g42703
KY21.Chr1.735	XBXL10_1g40561
KY21.Chr1.738	XBXL10_1g27914
KY21.Chr1.739	XBXL10_1g19644
KY21.Chr1.74	XBXL10_1g13248
KY21.Chr1.742	XBXL10_1g29555
KY21.Chr1.743	XBXL10_1g26729
KY21.Chr1.745	XBXL10_1g2794
KY21.Chr1.747	XBXL10_1g29701
KY21.Chr1.748	XBXL10_1g22843
KY21.Chr1.75	XBXL10_1g2768
KY21.Chr1.751	XBXL10_1g28330
KY21.Chr1.752	XBXL10_1g28431
KY21.Chr1.755	XBXL10_1g36578
KY21.Chr1.756	XBXL10_1g10280
KY21.Chr1.758	XBXL10_1g19364
KY21.Chr1.759	XBXL10_1g28186
KY21.Chr1.761	XBXL10_1g35997
KY21.Chr1.763	XBXL10_1g19285
KY21.Chr1.764	XBXL10_1g33482
KY21.Chr1.766	XBXL10_1g30204
KY21.Chr1.769	XBXL10_1g33785
KY21.Chr1.77	XBXL10_1g40141
KY21.Chr1.771	XBXL10_1g10341
KY21.Chr1.773	XBXL10_1g27789
KY21.Chr1.774	XBXL10_1g3291
KY21.Chr1.776	XBXL10_1g8081
KY21.Chr1.777	XBXL10_1g25434
KY21.Chr1.778	XBXL10_1g8108
KY21.Chr1.779	XBXL10_1g28908
KY21.Chr1.78	XBXL10_1g13016
KY21.Chr1.780	XBXL10_1g5812
KY21.Chr1.782	XBXL10_1g30316
KY21.Chr1.783	XBXL10_1g32995
KY21.Chr1.784	XBXL10_1g43726
KY21.Chr1.787	XBXL10_1g40645
KY21.Chr1.789	XBXL10_1g40881
KY21.Chr1.79	XBXL10_1g20092
KY21.Chr1.790	XBXL10_1g28955
KY21.Chr1.791	XBXL10_1g40722
KY21.Chr1.794	XBXL10_1g26836
KY21.Chr1.8	XBXL10_1g37614
KY21.Chr1.80	XBXL10_1g2609
KY21.Chr1.802	XBXL10_1g39336
KY21.Chr1.806	XBXL10_1g42420
KY21.Chr1.807	XBXL10_1g8479
KY21.Chr1.808	XBXL10_1g18847
KY21.Chr1.81	XBXL10_1g7475
KY21.Chr1.811	XBXL10_1g9925
KY21.Chr1.820	XBXL10_1g10483
KY21.Chr1.829	XBXL10_1g18856
KY21.Chr1.830	XBXL10_1g15166
KY21.Chr1.838	XBXL10_1g20152
KY21.Chr1.839	XBXL10_1g30320
KY21.Chr1.84	XBXL10_1g7870
KY21.Chr1.841	XBXL10_1g28961
KY21.Chr1.843	XBXL10_1g30627
KY21.Chr1.849	XBXL10_1g23852
KY21.Chr1.851	XBXL10_1g43285
KY21.Chr1.852	XBXL10_1g19127
KY21.Chr1.857	XBXL10_1g27075
KY21.Chr1.859	XBXL10_1g32790
KY21.Chr1.861	XBXL10_1g25362
KY21.Chr1.862	XBXL10_1g7994
KY21.Chr1.866	XBXL10_1g20919
KY21.Chr1.870	XBXL10_1g29203
KY21.Chr1.871	XBXL10_1g35516
KY21.Chr1.874	XBXL10_1g33474
KY21.Chr1.875	XBXL10_1g40960
KY21.Chr1.876	XBXL10_1g31060
KY21.Chr1.88	XBXL10_1g26221
KY21.Chr1.880	XBXL10_1g34212
KY21.Chr1.881	XBXL10_1g32453
KY21.Chr1.882	XBXL10_1g16057
KY21.Chr1.885	XBXL10_1g16060
KY21.Chr1.886	XBXL10_1g42524
KY21.Chr1.887	XBXL10_1g25678
KY21.Chr1.888	XBXL10_1g35261
KY21.Chr1.889	XBXL10_1g25706
KY21.Chr1.89	XBXL10_1g29622
KY21.Chr1.891	XBXL10_1g23943
KY21.Chr1.892	XBXL10_1g37959
KY21.Chr1.895	XBXL10_1g577
KY21.Chr1.898	XBXL10_1g23979
KY21.Chr1.899	XBXL10_1g23325
KY21.Chr1.9	XBXL10_1g22536
KY21.Chr1.90	XBXL10_1g28447
KY21.Chr1.900	XBXL10_1g24558
KY21.Chr1.901	XBXL10_1g26326
KY21.Chr1.906	XBXL10_1g25746
KY21.Chr1.909	XBXL10_1g30507
KY21.Chr1.912	XBXL10_1g43318
KY21.Chr1.913	XBXL10_1g30813
KY21.Chr1.915	XBXL10_1g43373
KY21.Chr1.918	XBXL10_1g12473
KY21.Chr1.920	XBXL10_1g35293
KY21.Chr1.921	XBXL10_1g42224
KY21.Chr1.923	XBXL10_1g37674
KY21.Chr1.924	XBXL10_1g15287
KY21.Chr1.934	XBXL10_1g40327
KY21.Chr1.936	XBXL10_1g41001
KY21.Chr1.938	XBXL10_1g9723
KY21.Chr1.941	XBXL10_1g29481
KY21.Chr1.946	XBXL10_1g12482
KY21.Chr1.947	XBXL10_1g9503
KY21.Chr1.948	XBXL10_1g12491
KY21.Chr1.949	XBXL10_1g23901
KY21.Chr1.95	XBXL10_1g23459
KY21.Chr1.950	XBXL10_1g38709
KY21.Chr1.954	XBXL10_1g29282
KY21.Chr1.956	XBXL10_1g32415
KY21.Chr1.957	XBXL10_1g24590
KY21.Chr1.958	XBXL10_1g33480
KY21.Chr1.96	XBXL10_1g35713
KY21.Chr1.964	XBXL10_1g33041
KY21.Chr1.97	XBXL10_1g16283
KY21.Chr1.971	XBXL10_1g31668
KY21.Chr1.976	XBXL10_1g9319
KY21.Chr1.977	XBXL10_1g9320
KY21.Chr1.978	XBXL10_1g8821
KY21.Chr1.979	XBXL10_1g2802
KY21.Chr1.98	XBXL10_1g27182
KY21.Chr1.980	XBXL10_1g22519
KY21.Chr1.981	XBXL10_1g29217
KY21.Chr1.982	XBXL10_1g12248
KY21.Chr1.983	XBXL10_1g14246
KY21.Chr1.987	XBXL10_1g25980
KY21.Chr1.989	XBXL10_1g6734
KY21.Chr1.99	XBXL10_1g42536
KY21.Chr1.991	XBXL10_1g32432
KY21.Chr1.994	XBXL10_1g2248
KY21.Chr1.996	XBXL10_1g9782
KY21.Chr1.997	XBXL10_1g39148
KY21.Chr10.1001	XBXL10_1g33792
KY21.Chr10.1006	XBXL10_1g8514
KY21.Chr10.1007	XBXL10_1g26010
KY21.Chr10.1008	XBXL10_1g8743
KY21.Chr10.1011	XBXL10_1g7558
KY21.Chr10.1012	XBXL10_1g2970
KY21.Chr10.1017	XBXL10_1g5524
KY21.Chr10.102	XBXL10_1g31678
KY21.Chr10.1021	XBXL10_1g15678
KY21.Chr10.1023	XBXL10_1g11492
KY21.Chr10.1024	XBXL10_1g15670
KY21.Chr10.1026	XBXL10_1g29894
KY21.Chr10.1027	XBXL10_1g13304
KY21.Chr10.1028	XBXL10_1g18182
KY21.Chr10.103	XBXL10_1g35744
KY21.Chr10.1032	XBXL10_1g20826
KY21.Chr10.1038	XBXL10_1g20986
KY21.Chr10.1039	XBXL10_1g40354
KY21.Chr10.1048	XBXL10_1g44010
KY21.Chr10.1050	XBXL10_1g10319
KY21.Chr10.1054	XBXL10_1g36135
KY21.Chr10.1058	XBXL10_1g22970
KY21.Chr10.106	XBXL10_1g5837
KY21.Chr10.1060	XBXL10_1g17789
KY21.Chr10.1062	XBXL10_1g12803
KY21.Chr10.1063	XBXL10_1g22538
KY21.Chr10.1064	XBXL10_1g2577
KY21.Chr10.1070	XBXL10_1g18646
KY21.Chr10.1071	XBXL10_1g4967
KY21.Chr10.1077	XBXL10_1g2641
KY21.Chr10.1078	XBXL10_1g40465
KY21.Chr10.1079	XBXL10_1g33819
KY21.Chr10.108	XBXL10_1g34070
KY21.Chr10.1082	XBXL10_1g26081
KY21.Chr10.1083	XBXL10_1g22612
KY21.Chr10.1084	XBXL10_1g34450
KY21.Chr10.1086	XBXL10_1g34540
KY21.Chr10.1089	XBXL10_1g22821
KY21.Chr10.1091	XBXL10_1g37375
KY21.Chr10.1093	XBXL10_1g41108
KY21.Chr10.1096	XBXL10_1g2739
KY21.Chr10.1097	XBXL10_1g41295
KY21.Chr10.1099	XBXL10_1g29713
KY21.Chr10.11	XBXL10_1g20599
KY21.Chr10.1102	XBXL10_1g13446
KY21.Chr10.1103	XBXL10_1g26892
KY21.Chr10.1106	XBXL10_1g42895
KY21.Chr10.1107	XBXL10_1g20961
KY21.Chr10.1108	XBXL10_1g32408
KY21.Chr10.1109	XBXL10_1g33415
KY21.Chr10.1114	XBXL10_1g28369
KY21.Chr10.1119	XBXL10_1g36143
KY21.Chr10.1120	XBXL10_1g36142
KY21.Chr10.1122	XBXL10_1g15557
KY21.Chr10.1123	XBXL10_1g9726
KY21.Chr10.1124	XBXL10_1g10278
KY21.Chr10.1129	XBXL10_1g40701
KY21.Chr10.1131	XBXL10_1g37529
KY21.Chr10.1134	XBXL10_1g454
KY21.Chr10.1135	XBXL10_1g40191
KY21.Chr10.1143	XBXL10_1g37023
KY21.Chr10.1150	XBXL10_1g29122
KY21.Chr10.1151	XBXL10_1g40854
KY21.Chr10.1152	XBXL10_1g18749
KY21.Chr10.1153	XBXL10_1g21394
KY21.Chr10.1156	XBXL10_1g1101
KY21.Chr10.1158	XBXL10_1g10002
KY21.Chr10.1160	XBXL10_1g8091
KY21.Chr10.1161	XBXL10_1g43457
KY21.Chr10.1165	XBXL10_1g23352
KY21.Chr10.1167	XBXL10_1g8105
KY21.Chr10.1168	XBXL10_1g40125
KY21.Chr10.1171	XBXL10_1g43506
KY21.Chr10.1172	XBXL10_1g23353
KY21.Chr10.1174	XBXL10_1g41205
KY21.Chr10.1175	XBXL10_1g27376
KY21.Chr10.1177	XBXL10_1g13293
KY21.Chr10.12	XBXL10_1g12934
KY21.Chr10.13	XBXL10_1g10239
KY21.Chr10.14	XBXL10_1g38661
KY21.Chr10.143	XBXL10_1g21047
KY21.Chr10.144	XBXL10_1g43247
KY21.Chr10.147	XBXL10_1g6316
KY21.Chr10.15	XBXL10_1g14987
KY21.Chr10.150	XBXL10_1g33842
KY21.Chr10.152	XBXL10_1g32876
KY21.Chr10.161	XBXL10_1g3970
KY21.Chr10.163	XBXL10_1g25259
KY21.Chr10.165	XBXL10_1g27227
KY21.Chr10.166	XBXL10_1g32276
KY21.Chr10.167	XBXL10_1g33248
KY21.Chr10.169	XBXL10_1g18240
KY21.Chr10.17	XBXL10_1g6230
KY21.Chr10.170	XBXL10_1g18225
KY21.Chr10.171	XBXL10_1g10938
KY21.Chr10.173	XBXL10_1g35860
KY21.Chr10.174	XBXL10_1g6603
KY21.Chr10.175	XBXL10_1g44400
KY21.Chr10.176	XBXL10_1g19835
KY21.Chr10.178	XBXL10_1g30969
KY21.Chr10.180	XBXL10_1g39714
KY21.Chr10.182	XBXL10_1g449
KY21.Chr10.197	XBXL10_1g31069
KY21.Chr10.208	XBXL10_1g22263
KY21.Chr10.21	XBXL10_1g9147
KY21.Chr10.212	XBXL10_1g6155
KY21.Chr10.216	XBXL10_1g4916
KY21.Chr10.218	XBXL10_1g4761
KY21.Chr10.219	XBXL10_1g2966
KY21.Chr10.22	XBXL10_1g3025
KY21.Chr10.220	XBXL10_1g15958
KY21.Chr10.221	XBXL10_1g2959
KY21.Chr10.23	XBXL10_1g15767
KY21.Chr10.231	XBXL10_1g12598
KY21.Chr10.233	XBXL10_1g15619
KY21.Chr10.236	XBXL10_1g4297
KY21.Chr10.239	XBXL10_1g2607
KY21.Chr10.240	XBXL10_1g9689
KY21.Chr10.241	XBXL10_1g39708
KY21.Chr10.249	XBXL10_1g19822
KY21.Chr10.253	XBXL10_1g11880
KY21.Chr10.254	XBXL10_1g31275
KY21.Chr10.255	XBXL10_1g1888
KY21.Chr10.256	XBXL10_1g33277
KY21.Chr10.257	XBXL10_1g26977
KY21.Chr10.258	XBXL10_1g38877
KY21.Chr10.259	XBXL10_1g6416
KY21.Chr10.260	XBXL10_1g7215
KY21.Chr10.261	XBXL10_1g38218
KY21.Chr10.262	XBXL10_1g25017
KY21.Chr10.264	XBXL10_1g25164
KY21.Chr10.265	XBXL10_1g35956
KY21.Chr10.267	XBXL10_1g20713
KY21.Chr10.268	XBXL10_1g25057
KY21.Chr10.27	XBXL10_1g22023
KY21.Chr10.283	XBXL10_1g38768
KY21.Chr10.284	XBXL10_1g35030
KY21.Chr10.288	XBXL10_1g32277
KY21.Chr10.29	XBXL10_1g19298
KY21.Chr10.292	XBXL10_1g28855
KY21.Chr10.295	XBXL10_1g35864
KY21.Chr10.296	XBXL10_1g36103
KY21.Chr10.297	XBXL10_1g19286
KY21.Chr10.30	XBXL10_1g19923
KY21.Chr10.300	XBXL10_1g9049
KY21.Chr10.301	XBXL10_1g31102
KY21.Chr10.302	XBXL10_1g36900
KY21.Chr10.305	XBXL10_1g12627
KY21.Chr10.306	XBXL10_1g33372
KY21.Chr10.309	XBXL10_1g3580
KY21.Chr10.311	XBXL10_1g31142
KY21.Chr10.312	XBXL10_1g31928
KY21.Chr10.317	XBXL10_1g41484
KY21.Chr10.319	XBXL10_1g27320
KY21.Chr10.320	XBXL10_1g22524
KY21.Chr10.322	XBXL10_1g26212
KY21.Chr10.323	XBXL10_1g35693
KY21.Chr10.324	XBXL10_1g41343
KY21.Chr10.325	XBXL10_1g35914
KY21.Chr10.328	XBXL10_1g15778
KY21.Chr10.329	XBXL10_1g37418
KY21.Chr10.330	XBXL10_1g42280
KY21.Chr10.335	XBXL10_1g35921
KY21.Chr10.339	XBXL10_1g23319
KY21.Chr10.34	XBXL10_1g2522
KY21.Chr10.340	XBXL10_1g22863
KY21.Chr10.341	XBXL10_1g18509
KY21.Chr10.342	XBXL10_1g24864
KY21.Chr10.345	XBXL10_1g4039
KY21.Chr10.346	XBXL10_1g33145
KY21.Chr10.347	XBXL10_1g44334
KY21.Chr10.348	XBXL10_1g4868
KY21.Chr10.349	XBXL10_1g37298
KY21.Chr10.356	XBXL10_1g20618
KY21.Chr10.358	XBXL10_1g37611
KY21.Chr10.362	XBXL10_1g43375
KY21.Chr10.364	XBXL10_1g22956
KY21.Chr10.365	XBXL10_1g22032
KY21.Chr10.366	XBXL10_1g37330
KY21.Chr10.367	XBXL10_1g24817
KY21.Chr10.37	XBXL10_1g36202
KY21.Chr10.370	XBXL10_1g11431
KY21.Chr10.371	XBXL10_1g1147
KY21.Chr10.380	XBXL10_1g5427
KY21.Chr10.386	XBXL10_1g904
KY21.Chr10.396	XBXL10_1g1108
KY21.Chr10.397	XBXL10_1g22522
KY21.Chr10.399	XBXL10_1g24891
KY21.Chr10.4	XBXL10_1g35613
KY21.Chr10.400	XBXL10_1g25392
KY21.Chr10.401	XBXL10_1g36356
KY21.Chr10.402	XBXL10_1g18865
KY21.Chr10.406	XBXL10_1g31305
KY21.Chr10.411	XBXL10_1g23053
KY21.Chr10.412	XBXL10_1g25263
KY21.Chr10.413	XBXL10_1g5513
KY21.Chr10.415	XBXL10_1g21491
KY21.Chr10.416	XBXL10_1g23688
KY21.Chr10.417	XBXL10_1g7640
KY21.Chr10.419	XBXL10_1g34454
KY21.Chr10.42	XBXL10_1g42515
KY21.Chr10.420	XBXL10_1g17806
KY21.Chr10.421	XBXL10_1g39524
KY21.Chr10.422	XBXL10_1g27223
KY21.Chr10.424	XBXL10_1g16273
KY21.Chr10.425	XBXL10_1g38868
KY21.Chr10.427	XBXL10_1g34116
KY21.Chr10.428	XBXL10_1g2186
KY21.Chr10.429	XBXL10_1g40206
KY21.Chr10.43	XBXL10_1g35926
KY21.Chr10.431	XBXL10_1g5831
KY21.Chr10.432	XBXL10_1g6702
KY21.Chr10.433	XBXL10_1g17741
KY21.Chr10.434	XBXL10_1g43124
KY21.Chr10.435	XBXL10_1g850
KY21.Chr10.436	XBXL10_1g41362
KY21.Chr10.437	XBXL10_1g24292
KY21.Chr10.438	XBXL10_1g31732
KY21.Chr10.439	XBXL10_1g15401
KY21.Chr10.442	XBXL10_1g1481
KY21.Chr10.446	XBXL10_1g41208
KY21.Chr10.450	XBXL10_1g29741
KY21.Chr10.454	XBXL10_1g28653
KY21.Chr10.455	XBXL10_1g42394
KY21.Chr10.459	XBXL10_1g5900
KY21.Chr10.460	XBXL10_1g40785
KY21.Chr10.461	XBXL10_1g11348
KY21.Chr10.462	XBXL10_1g7982
KY21.Chr10.465	XBXL10_1g28115
KY21.Chr10.468	XBXL10_1g38976
KY21.Chr10.471	XBXL10_1g43320
KY21.Chr10.474	XBXL10_1g12874
KY21.Chr10.475	XBXL10_1g43150
KY21.Chr10.476	XBXL10_1g26885
KY21.Chr10.477	XBXL10_1g12376
KY21.Chr10.478	XBXL10_1g24506
KY21.Chr10.482	XBXL10_1g8214
KY21.Chr10.486	XBXL10_1g6590
KY21.Chr10.488	XBXL10_1g2791
KY21.Chr10.489	XBXL10_1g20008
KY21.Chr10.49	XBXL10_1g7277
KY21.Chr10.490	XBXL10_1g32729
KY21.Chr10.491	XBXL10_1g35936
KY21.Chr10.492	XBXL10_1g22564
KY21.Chr10.50	XBXL10_1g2812
KY21.Chr10.505	XBXL10_1g2705
KY21.Chr10.507	XBXL10_1g25334
KY21.Chr10.508	XBXL10_1g43144
KY21.Chr10.51	XBXL10_1g2494
KY21.Chr10.510	XBXL10_1g12872
KY21.Chr10.511	XBXL10_1g20182
KY21.Chr10.515	XBXL10_1g37054
KY21.Chr10.52	XBXL10_1g37196
KY21.Chr10.520	XBXL10_1g40376
KY21.Chr10.523	XBXL10_1g6411
KY21.Chr10.524	XBXL10_1g38355
KY21.Chr10.525	XBXL10_1g37185
KY21.Chr10.526	XBXL10_1g6105
KY21.Chr10.527	XBXL10_1g38327
KY21.Chr10.528	XBXL10_1g36115
KY21.Chr10.529	XBXL10_1g1116
KY21.Chr10.53	XBXL10_1g18040
KY21.Chr10.530	XBXL10_1g25269
KY21.Chr10.535	XBXL10_1g22609
KY21.Chr10.536	XBXL10_1g6972
KY21.Chr10.547	XBXL10_1g20535
KY21.Chr10.548	XBXL10_1g35457
KY21.Chr10.549	XBXL10_1g2971
KY21.Chr10.550	XBXL10_1g35698
KY21.Chr10.551	XBXL10_1g35618
KY21.Chr10.552	XBXL10_1g2520
KY21.Chr10.554	XBXL10_1g22459
KY21.Chr10.560	XBXL10_1g24820
KY21.Chr10.561	XBXL10_1g11445
KY21.Chr10.562	XBXL10_1g38354
KY21.Chr10.570	XBXL10_1g1392
KY21.Chr10.571	XBXL10_1g37091
KY21.Chr10.576	XBXL10_1g10618
KY21.Chr10.577	XBXL10_1g40171
KY21.Chr10.578	XBXL10_1g20077
KY21.Chr10.579	XBXL10_1g22442
KY21.Chr10.580	XBXL10_1g37353
KY21.Chr10.581	XBXL10_1g22454
KY21.Chr10.582	XBXL10_1g9866
KY21.Chr10.587	XBXL10_1g12471
KY21.Chr10.60	XBXL10_1g5636
KY21.Chr10.601	XBXL10_1g10
KY21.Chr10.607	XBXL10_1g9770
KY21.Chr10.612	XBXL10_1g5401
KY21.Chr10.617	XBXL10_1g5282
KY21.Chr10.620	XBXL10_1g22878
KY21.Chr10.633	XBXL10_1g7580
KY21.Chr10.644	XBXL10_1g24811
KY21.Chr10.646	XBXL10_1g2680
KY21.Chr10.650	XBXL10_1g33401
KY21.Chr10.653	XBXL10_1g3044
KY21.Chr10.654	XBXL10_1g18952
KY21.Chr10.655	XBXL10_1g6381
KY21.Chr10.661	XBXL10_1g3605
KY21.Chr10.662	XBXL10_1g2598
KY21.Chr10.670	XBXL10_1g22628
KY21.Chr10.671	XBXL10_1g37030
KY21.Chr10.673	XBXL10_1g35934
KY21.Chr10.674	XBXL10_1g24381
KY21.Chr10.675	XBXL10_1g5329
KY21.Chr10.679	XBXL10_1g32206
KY21.Chr10.682	XBXL10_1g20655
KY21.Chr10.693	XBXL10_1g31143
KY21.Chr10.698	XBXL10_1g35918
KY21.Chr10.701	XBXL10_1g39781
KY21.Chr10.702	XBXL10_1g35927
KY21.Chr10.704	XBXL10_1g25088
KY21.Chr10.707	XBXL10_1g23269
KY21.Chr10.708	XBXL10_1g2799
KY21.Chr10.709	XBXL10_1g35971
KY21.Chr10.71	XBXL10_1g27380
KY21.Chr10.710	XBXL10_1g8853
KY21.Chr10.711	XBXL10_1g35857
KY21.Chr10.712	XBXL10_1g42365
KY21.Chr10.72	XBXL10_1g43920
KY21.Chr10.720	XBXL10_1g32437
KY21.Chr10.721	XBXL10_1g39050
KY21.Chr10.722	XBXL10_1g5746
KY21.Chr10.724	XBXL10_1g10464
KY21.Chr10.73	XBXL10_1g29351
KY21.Chr10.732	XBXL10_1g35635
KY21.Chr10.734	XBXL10_1g22543
KY21.Chr10.735	XBXL10_1g39844
KY21.Chr10.736	XBXL10_1g24147
KY21.Chr10.738	XBXL10_1g5627
KY21.Chr10.739	XBXL10_1g22520
KY21.Chr10.743	XBXL10_1g5170
KY21.Chr10.744	XBXL10_1g13544
KY21.Chr10.745	XBXL10_1g22741
KY21.Chr10.749	XBXL10_1g15638
KY21.Chr10.75	XBXL10_1g22771
KY21.Chr10.750	XBXL10_1g4749
KY21.Chr10.751	XBXL10_1g21387
KY21.Chr10.753	XBXL10_1g3365
KY21.Chr10.754	XBXL10_1g36095
KY21.Chr10.755	XBXL10_1g23357
KY21.Chr10.756	XBXL10_1g40667
KY21.Chr10.757	XBXL10_1g30915
KY21.Chr10.758	XBXL10_1g21962
KY21.Chr10.76	XBXL10_1g8977
KY21.Chr10.761	XBXL10_1g37328
KY21.Chr10.762	XBXL10_1g6083
KY21.Chr10.763	XBXL10_1g13257
KY21.Chr10.764	XBXL10_1g37017
KY21.Chr10.765	XBXL10_1g27409
KY21.Chr10.767	XBXL10_1g9331
KY21.Chr10.768	XBXL10_1g13535
KY21.Chr10.769	XBXL10_1g12742
KY21.Chr10.776	XBXL10_1g16335
KY21.Chr10.778	XBXL10_1g8745
KY21.Chr10.779	XBXL10_1g6575
KY21.Chr10.78	XBXL10_1g18776
KY21.Chr10.781	XBXL10_1g9305
KY21.Chr10.782	XBXL10_1g23274
KY21.Chr10.786	XBXL10_1g29594
KY21.Chr10.787	XBXL10_1g21169
KY21.Chr10.789	XBXL10_1g35768
KY21.Chr10.79	XBXL10_1g24854
KY21.Chr10.792	XBXL10_1g43222
KY21.Chr10.796	XBXL10_1g7248
KY21.Chr10.799	XBXL10_1g33319
KY21.Chr10.80	XBXL10_1g23201
KY21.Chr10.800	XBXL10_1g12737
KY21.Chr10.801	XBXL10_1g6161
KY21.Chr10.803	XBXL10_1g35762
KY21.Chr10.807	XBXL10_1g37212
KY21.Chr10.808	XBXL10_1g18106
KY21.Chr10.809	XBXL10_1g41426
KY21.Chr10.814	XBXL10_1g35772
KY21.Chr10.819	XBXL10_1g36710
KY21.Chr10.82	XBXL10_1g38360
KY21.Chr10.820	XBXL10_1g5386
KY21.Chr10.821	XBXL10_1g2507
KY21.Chr10.823	XBXL10_1g5510
KY21.Chr10.826	XBXL10_1g30582
KY21.Chr10.829	XBXL10_1g33615
KY21.Chr10.83	XBXL10_1g37278
KY21.Chr10.830	XBXL10_1g27839
KY21.Chr10.831	XBXL10_1g11156
KY21.Chr10.837	XBXL10_1g12286
KY21.Chr10.84	XBXL10_1g35371
KY21.Chr10.844	XBXL10_1g17948
KY21.Chr10.845	XBXL10_1g2565
KY21.Chr10.850	XBXL10_1g10346
KY21.Chr10.854	XBXL10_1g33044
KY21.Chr10.855	XBXL10_1g5226
KY21.Chr10.857	XBXL10_1g35701
KY21.Chr10.858	XBXL10_1g32117
KY21.Chr10.86	XBXL10_1g24874
KY21.Chr10.861	XBXL10_1g2465
KY21.Chr10.863	XBXL10_1g38961
KY21.Chr10.864	XBXL10_1g33123
KY21.Chr10.865	XBXL10_1g39713
KY21.Chr10.867	XBXL10_1g6681
KY21.Chr10.868	XBXL10_1g25824
KY21.Chr10.872	XBXL10_1g9875
KY21.Chr10.873	XBXL10_1g1663
KY21.Chr10.878	XBXL10_1g19340
KY21.Chr10.879	XBXL10_1g29751
KY21.Chr10.88	XBXL10_1g38329
KY21.Chr10.880	XBXL10_1g2721
KY21.Chr10.881	XBXL10_1g29044
KY21.Chr10.883	XBXL10_1g31316
KY21.Chr10.884	XBXL10_1g31448
KY21.Chr10.885	XBXL10_1g9790
KY21.Chr10.888	XBXL10_1g2125
KY21.Chr10.89	XBXL10_1g38411
KY21.Chr10.890	XBXL10_1g31677
KY21.Chr10.891	XBXL10_1g33276
KY21.Chr10.892	XBXL10_1g25118
KY21.Chr10.893	XBXL10_1g35363
KY21.Chr10.894	XBXL10_1g26778
KY21.Chr10.895	XBXL10_1g8125
KY21.Chr10.896	XBXL10_1g30298
KY21.Chr10.897	XBXL10_1g41313
KY21.Chr10.90	XBXL10_1g25117
KY21.Chr10.901	XBXL10_1g6528
KY21.Chr10.903	XBXL10_1g24914
KY21.Chr10.905	XBXL10_1g5146
KY21.Chr10.910	XBXL10_1g6527
KY21.Chr10.911	XBXL10_1g10603
KY21.Chr10.912	XBXL10_1g5478
KY21.Chr10.917	XBXL10_1g6102
KY21.Chr10.918	XBXL10_1g35853
KY21.Chr10.921	XBXL10_1g1410
KY21.Chr10.924	XBXL10_1g41075
KY21.Chr10.925	XBXL10_1g38489
KY21.Chr10.926	XBXL10_1g36183
KY21.Chr10.928	XBXL10_1g37277
KY21.Chr10.929	XBXL10_1g8305
KY21.Chr10.93	XBXL10_1g36815
KY21.Chr10.930	XBXL10_1g39735
KY21.Chr10.931	XBXL10_1g19724
KY21.Chr10.932	XBXL10_1g31065
KY21.Chr10.933	XBXL10_1g22872
KY21.Chr10.934	XBXL10_1g23408
KY21.Chr10.936	XBXL10_1g35990
KY21.Chr10.937	XBXL10_1g43110
KY21.Chr10.939	XBXL10_1g37421
KY21.Chr10.940	XBXL10_1g12928
KY21.Chr10.941	XBXL10_1g36055
KY21.Chr10.948	XBXL10_1g13464
KY21.Chr10.949	XBXL10_1g14801
KY21.Chr10.951	XBXL10_1g40901
KY21.Chr10.952	XBXL10_1g19715
KY21.Chr10.953	XBXL10_1g5406
KY21.Chr10.954	XBXL10_1g37603
KY21.Chr10.955	XBXL10_1g34253
KY21.Chr10.956	XBXL10_1g6706
KY21.Chr10.96	XBXL10_1g23050
KY21.Chr10.960	XBXL10_1g35093
KY21.Chr10.961	XBXL10_1g22254
KY21.Chr10.963	XBXL10_1g15547
KY21.Chr10.965	XBXL10_1g25295
KY21.Chr10.968	XBXL10_1g26873
KY21.Chr10.97	XBXL10_1g33356
KY21.Chr10.972	XBXL10_1g34280
KY21.Chr10.975	XBXL10_1g26417
KY21.Chr10.976	XBXL10_1g39254
KY21.Chr10.977	XBXL10_1g42542
KY21.Chr10.981	XBXL10_1g34451
KY21.Chr10.982	XBXL10_1g29358
KY21.Chr10.983	XBXL10_1g29791
KY21.Chr10.985	XBXL10_1g42161
KY21.Chr10.986	XBXL10_1g2861
KY21.Chr10.987	XBXL10_1g2537
KY21.Chr10.997	XBXL10_1g7560
KY21.Chr10.999	XBXL10_1g18227
KY21.Chr11.100	XBXL10_1g35955
KY21.Chr11.1000	XBXL10_1g18357
KY21.Chr11.1001	XBXL10_1g40987
KY21.Chr11.1003	XBXL10_1g31189
KY21.Chr11.1005	XBXL10_1g22905
KY21.Chr11.1007	XBXL10_1g2906
KY21.Chr11.1009	XBXL10_1g15522
KY21.Chr11.101	XBXL10_1g23264
KY21.Chr11.1010	XBXL10_1g30189
KY21.Chr11.1011	XBXL10_1g25363
KY21.Chr11.1012	XBXL10_1g7434
KY21.Chr11.1013	XBXL10_1g6529
KY21.Chr11.1014	XBXL10_1g23512
KY21.Chr11.1016	XBXL10_1g25289
KY21.Chr11.102	XBXL10_1g33448
KY21.Chr11.103	XBXL10_1g11526
KY21.Chr11.1034	XBXL10_1g37268
KY21.Chr11.1036	XBXL10_1g18423
KY21.Chr11.104	XBXL10_1g25098
KY21.Chr11.1040	XBXL10_1g3254
KY21.Chr11.1043	XBXL10_1g30947
KY21.Chr11.1046	XBXL10_1g18554
KY21.Chr11.1048	XBXL10_1g38469
KY21.Chr11.1049	XBXL10_1g35439
KY21.Chr11.105	XBXL10_1g15027
KY21.Chr11.1050	XBXL10_1g13347
KY21.Chr11.1052	XBXL10_1g22832
KY21.Chr11.1053	XBXL10_1g35896
KY21.Chr11.1054	XBXL10_1g22926
KY21.Chr11.1055	XBXL10_1g36038
KY21.Chr11.1056	XBXL10_1g35952
KY21.Chr11.1058	XBXL10_1g7814
KY21.Chr11.106	XBXL10_1g2824
KY21.Chr11.1060	XBXL10_1g25077
KY21.Chr11.1061	XBXL10_1g22697
KY21.Chr11.1065	XBXL10_1g38545
KY21.Chr11.1066	XBXL10_1g14957
KY21.Chr11.1067	XBXL10_1g13691
KY21.Chr11.1071	XBXL10_1g20545
KY21.Chr11.1073	XBXL10_1g24910
KY21.Chr11.1076	XBXL10_1g24800
KY21.Chr11.1077	XBXL10_1g2902
KY21.Chr11.1081	XBXL10_1g6594
KY21.Chr11.1084	XBXL10_1g24947
KY21.Chr11.1085	XBXL10_1g36106
KY21.Chr11.1086	XBXL10_1g22643
KY21.Chr11.1087	XBXL10_1g25132
KY21.Chr11.1088	XBXL10_1g42242
KY21.Chr11.109	XBXL10_1g28462
KY21.Chr11.1090	XBXL10_1g38491
KY21.Chr11.1092	XBXL10_1g24753
KY21.Chr11.1093	XBXL10_1g2050
KY21.Chr11.1094	XBXL10_1g35709
KY21.Chr11.1095	XBXL10_1g25010
KY21.Chr11.1096	XBXL10_1g5619
KY21.Chr11.1098	XBXL10_1g3018
KY21.Chr11.110	XBXL10_1g35736
KY21.Chr11.1101	XBXL10_1g18946
KY21.Chr11.1103	XBXL10_1g40507
KY21.Chr11.1104	XBXL10_1g27145
KY21.Chr11.1106	XBXL10_1g42735
KY21.Chr11.1109	XBXL10_1g36151
KY21.Chr11.1110	XBXL10_1g29260
KY21.Chr11.1112	XBXL10_1g25196
KY21.Chr11.1113	XBXL10_1g36139
KY21.Chr11.1114	XBXL10_1g36186
KY21.Chr11.1117	XBXL10_1g24989
KY21.Chr11.1118	XBXL10_1g24996
KY21.Chr11.1120	XBXL10_1g36009
KY21.Chr11.1121	XBXL10_1g36079
KY21.Chr11.1125	XBXL10_1g35609
KY21.Chr11.113	XBXL10_1g35531
KY21.Chr11.1130	XBXL10_1g35953
KY21.Chr11.1131	XBXL10_1g22860
KY21.Chr11.1132	XBXL10_1g35671
KY21.Chr11.1134	XBXL10_1g35176
KY21.Chr11.1137	XBXL10_1g40121
KY21.Chr11.1138	XBXL10_1g2495
KY21.Chr11.1139	XBXL10_1g9473
KY21.Chr11.1140	XBXL10_1g10666
KY21.Chr11.1144	XBXL10_1g6980
KY21.Chr11.1145	XBXL10_1g29716
KY21.Chr11.1147	XBXL10_1g5914
KY21.Chr11.1148	XBXL10_1g38802
KY21.Chr11.1151	XBXL10_1g18936
KY21.Chr11.1152	XBXL10_1g40357
KY21.Chr11.1153	XBXL10_1g38392
KY21.Chr11.1157	XBXL10_1g24492
KY21.Chr11.1158	XBXL10_1g24860
KY21.Chr11.116	XBXL10_1g20989
KY21.Chr11.1164	XBXL10_1g25099
KY21.Chr11.1165	XBXL10_1g21938
KY21.Chr11.1166	XBXL10_1g1856
KY21.Chr11.1167	XBXL10_1g44092
KY21.Chr11.1168	XBXL10_1g25833
KY21.Chr11.1169	XBXL10_1g33493
KY21.Chr11.1172	XBXL10_1g11867
KY21.Chr11.1174	XBXL10_1g43851
KY21.Chr11.1178	XBXL10_1g38546
KY21.Chr11.118	XBXL10_1g29767
KY21.Chr11.1180	XBXL10_1g36361
KY21.Chr11.1184	XBXL10_1g33316
KY21.Chr11.1188	XBXL10_1g22973
KY21.Chr11.1189	XBXL10_1g42482
KY21.Chr11.1191	XBXL10_1g4405
KY21.Chr11.1192	XBXL10_1g19120
KY21.Chr11.120	XBXL10_1g1885
KY21.Chr11.1200	XBXL10_1g19667
KY21.Chr11.1202	XBXL10_1g28786
KY21.Chr11.1203	XBXL10_1g23485
KY21.Chr11.1205	XBXL10_1g6448
KY21.Chr11.1209	XBXL10_1g40502
KY21.Chr11.121	XBXL10_1g19544
KY21.Chr11.1213	XBXL10_1g30814
KY21.Chr11.1214	XBXL10_1g35340
KY21.Chr11.1217	XBXL10_1g31830
KY21.Chr11.1219	XBXL10_1g39351
KY21.Chr11.1221	XBXL10_1g22864
KY21.Chr11.1223	XBXL10_1g5143
KY21.Chr11.1224	XBXL10_1g37292
KY21.Chr11.1226	XBXL10_1g43843
KY21.Chr11.1227	XBXL10_1g7454
KY21.Chr11.1228	XBXL10_1g21563
KY21.Chr11.1229	XBXL10_1g39725
KY21.Chr11.123	XBXL10_1g1979
KY21.Chr11.1230	XBXL10_1g10764
KY21.Chr11.1231	XBXL10_1g2611
KY21.Chr11.1232	XBXL10_1g35878
KY21.Chr11.1233	XBXL10_1g17575
KY21.Chr11.1234	XBXL10_1g18630
KY21.Chr11.1235	XBXL10_1g32681
KY21.Chr11.1236	XBXL10_1g6787
KY21.Chr11.1237	XBXL10_1g13029
KY21.Chr11.1239	XBXL10_1g39117
KY21.Chr11.124	XBXL10_1g30791
KY21.Chr11.1244	XBXL10_1g22837
KY21.Chr11.1248	XBXL10_1g31122
KY21.Chr11.1250	XBXL10_1g41070
KY21.Chr11.1251	XBXL10_1g29386
KY21.Chr11.1255	XBXL10_1g36112
KY21.Chr11.1256	XBXL10_1g36111
KY21.Chr11.1257	XBXL10_1g22871
KY21.Chr11.1258	XBXL10_1g35917
KY21.Chr11.126	XBXL10_1g9120
KY21.Chr11.1260	XBXL10_1g2890
KY21.Chr11.1264	XBXL10_1g26992
KY21.Chr11.1265	XBXL10_1g22988
KY21.Chr11.1267	XBXL10_1g35695
KY21.Chr11.1269	XBXL10_1g26678
KY21.Chr11.1271	XBXL10_1g37356
KY21.Chr11.1281	XBXL10_1g22909
KY21.Chr11.1282	XBXL10_1g22175
KY21.Chr11.1285	XBXL10_1g20880
KY21.Chr11.129	XBXL10_1g2533
KY21.Chr11.1290	XBXL10_1g11993
KY21.Chr11.1291	XBXL10_1g22012
KY21.Chr11.1294	XBXL10_1g16330
KY21.Chr11.1295	XBXL10_1g11924
KY21.Chr11.1296	XBXL10_1g13129
KY21.Chr11.13	XBXL10_1g21737
KY21.Chr11.1301	XBXL10_1g9704
KY21.Chr11.1302	XBXL10_1g22818
KY21.Chr11.1304	XBXL10_1g3465
KY21.Chr11.1306	XBXL10_1g41093
KY21.Chr11.1309	XBXL10_1g35925
KY21.Chr11.131	XBXL10_1g35757
KY21.Chr11.1310	XBXL10_1g35778
KY21.Chr11.1312	XBXL10_1g35731
KY21.Chr11.1313	XBXL10_1g36745
KY21.Chr11.1314	XBXL10_1g35061
KY21.Chr11.1315	XBXL10_1g15236
KY21.Chr11.1316	XBXL10_1g9439
KY21.Chr11.132	XBXL10_1g36895
KY21.Chr11.136	XBXL10_1g22772
KY21.Chr11.14	XBXL10_1g15157
KY21.Chr11.140	XBXL10_1g38380
KY21.Chr11.141	XBXL10_1g22624
KY21.Chr11.145	XBXL10_1g18209
KY21.Chr11.15	XBXL10_1g41365
KY21.Chr11.152	XBXL10_1g11355
KY21.Chr11.154	XBXL10_1g13518
KY21.Chr11.155	XBXL10_1g40083
KY21.Chr11.160	XBXL10_1g4209
KY21.Chr11.163	XBXL10_1g26471
KY21.Chr11.165	XBXL10_1g9889
KY21.Chr11.166	XBXL10_1g18597
KY21.Chr11.17	XBXL10_1g41364
KY21.Chr11.177	XBXL10_1g42669
KY21.Chr11.178	XBXL10_1g43955
KY21.Chr11.18	XBXL10_1g28573
KY21.Chr11.181	XBXL10_1g4971
KY21.Chr11.183	XBXL10_1g29935
KY21.Chr11.185	XBXL10_1g2490
KY21.Chr11.186	XBXL10_1g27777
KY21.Chr11.187	XBXL10_1g41083
KY21.Chr11.188	XBXL10_1g39456
KY21.Chr11.19	XBXL10_1g19611
KY21.Chr11.190	XBXL10_1g32287
KY21.Chr11.194	XBXL10_1g28109
KY21.Chr11.195	XBXL10_1g39967
KY21.Chr11.2	XBXL10_1g27736
KY21.Chr11.20	XBXL10_1g39786
KY21.Chr11.200	XBXL10_1g41334
KY21.Chr11.201	XBXL10_1g22036
KY21.Chr11.202	XBXL10_1g19688
KY21.Chr11.204	XBXL10_1g43826
KY21.Chr11.205	XBXL10_1g29046
KY21.Chr11.206	XBXL10_1g28266
KY21.Chr11.208	XBXL10_1g4259
KY21.Chr11.209	XBXL10_1g44131
KY21.Chr11.210	XBXL10_1g40055
KY21.Chr11.212	XBXL10_1g40529
KY21.Chr11.216	XBXL10_1g38224
KY21.Chr11.217	XBXL10_1g27228
KY21.Chr11.220	XBXL10_1g41000
KY21.Chr11.222	XBXL10_1g34766
KY21.Chr11.223	XBXL10_1g40516
KY21.Chr11.225	XBXL10_1g9773
KY21.Chr11.227	XBXL10_1g9845
KY21.Chr11.229	XBXL10_1g5138
KY21.Chr11.23	XBXL10_1g18851
KY21.Chr11.231	XBXL10_1g6793
KY21.Chr11.234	XBXL10_1g3303
KY21.Chr11.236	XBXL10_1g1758
KY21.Chr11.239	XBXL10_1g2899
KY21.Chr11.240	XBXL10_1g7453
KY21.Chr11.242	XBXL10_1g26968
KY21.Chr11.243	XBXL10_1g855
KY21.Chr11.245	XBXL10_1g27195
KY21.Chr11.248	XBXL10_1g32615
KY21.Chr11.255	XBXL10_1g10775
KY21.Chr11.262	XBXL10_1g23580
KY21.Chr11.264	XBXL10_1g22740
KY21.Chr11.265	XBXL10_1g31527
KY21.Chr11.266	XBXL10_1g38824
KY21.Chr11.267	XBXL10_1g39891
KY21.Chr11.268	XBXL10_1g31235
KY21.Chr11.271	XBXL10_1g41450
KY21.Chr11.273	XBXL10_1g5863
KY21.Chr11.275	XBXL10_1g4973
KY21.Chr11.276	XBXL10_1g32459
KY21.Chr11.278	XBXL10_1g18654
KY21.Chr11.279	XBXL10_1g44048
KY21.Chr11.280	XBXL10_1g3813
KY21.Chr11.281	XBXL10_1g12349
KY21.Chr11.282	XBXL10_1g35504
KY21.Chr11.283	XBXL10_1g19293
KY21.Chr11.284	XBXL10_1g6522
KY21.Chr11.285	XBXL10_1g25069
KY21.Chr11.286	XBXL10_1g6338
KY21.Chr11.289	XBXL10_1g13435
KY21.Chr11.290	XBXL10_1g17574
KY21.Chr11.291	XBXL10_1g3329
KY21.Chr11.293	XBXL10_1g10356
KY21.Chr11.294	XBXL10_1g22689
KY21.Chr11.296	XBXL10_1g8849
KY21.Chr11.3	XBXL10_1g19823
KY21.Chr11.30	XBXL10_1g39991
KY21.Chr11.302	XBXL10_1g22077
KY21.Chr11.303	XBXL10_1g3074
KY21.Chr11.304	XBXL10_1g2555
KY21.Chr11.309	XBXL10_1g21068
KY21.Chr11.313	XBXL10_1g6809
KY21.Chr11.314	XBXL10_1g30835
KY21.Chr11.316	XBXL10_1g17932
KY21.Chr11.317	XBXL10_1g19402
KY21.Chr11.318	XBXL10_1g41493
KY21.Chr11.32	XBXL10_1g2271
KY21.Chr11.321	XBXL10_1g2771
KY21.Chr11.322	XBXL10_1g6396
KY21.Chr11.325	XBXL10_1g6259
KY21.Chr11.327	XBXL10_1g1886
KY21.Chr11.332	XBXL10_1g2243
KY21.Chr11.333	XBXL10_1g42927
KY21.Chr11.334	XBXL10_1g40210
KY21.Chr11.335	XBXL10_1g23273
KY21.Chr11.337	XBXL10_1g20815
KY21.Chr11.34	XBXL10_1g29394
KY21.Chr11.340	XBXL10_1g37414
KY21.Chr11.347	XBXL10_1g37693
KY21.Chr11.349	XBXL10_1g28320
KY21.Chr11.35	XBXL10_1g41411
KY21.Chr11.351	XBXL10_1g27735
KY21.Chr11.354	XBXL10_1g16062
KY21.Chr11.356	XBXL10_1g21476
KY21.Chr11.357	XBXL10_1g28169
KY21.Chr11.37	XBXL10_1g16251
KY21.Chr11.371	XBXL10_1g42744
KY21.Chr11.372	XBXL10_1g18858
KY21.Chr11.38	XBXL10_1g12999
KY21.Chr11.380	XBXL10_1g33807
KY21.Chr11.384	XBXL10_1g32656
KY21.Chr11.385	XBXL10_1g19690
KY21.Chr11.387	XBXL10_1g5468
KY21.Chr11.390	XBXL10_1g19276
KY21.Chr11.394	XBXL10_1g9022
KY21.Chr11.397	XBXL10_1g36040
KY21.Chr11.398	XBXL10_1g24856
KY21.Chr11.400	XBXL10_1g34389
KY21.Chr11.403	XBXL10_1g36114
KY21.Chr11.410	XBXL10_1g27381
KY21.Chr11.416	XBXL10_1g1270
KY21.Chr11.417	XBXL10_1g20559
KY21.Chr11.418	XBXL10_1g5605
KY21.Chr11.419	XBXL10_1g24938
KY21.Chr11.420	XBXL10_1g22677
KY21.Chr11.421	XBXL10_1g3161
KY21.Chr11.428	XBXL10_1g36176
KY21.Chr11.436	XBXL10_1g1858
KY21.Chr11.437	XBXL10_1g28170
KY21.Chr11.438	XBXL10_1g18935
KY21.Chr11.439	XBXL10_1g22631
KY21.Chr11.440	XBXL10_1g39459
KY21.Chr11.442	XBXL10_1g24980
KY21.Chr11.443	XBXL10_1g5428
KY21.Chr11.444	XBXL10_1g36931
KY21.Chr11.451	XBXL10_1g12980
KY21.Chr11.455	XBXL10_1g24896
KY21.Chr11.463	XBXL10_1g26853
KY21.Chr11.468	XBXL10_1g7608
KY21.Chr11.469	XBXL10_1g24325
KY21.Chr11.470	XBXL10_1g22684
KY21.Chr11.471	XBXL10_1g22682
KY21.Chr11.473	XBXL10_1g12042
KY21.Chr11.474	XBXL10_1g5378
KY21.Chr11.476	XBXL10_1g32120
KY21.Chr11.477	XBXL10_1g22518
KY21.Chr11.478	XBXL10_1g37153
KY21.Chr11.479	XBXL10_1g33164
KY21.Chr11.481	XBXL10_1g36141
KY21.Chr11.482	XBXL10_1g24571
KY21.Chr11.484	XBXL10_1g9001
KY21.Chr11.485	XBXL10_1g28989
KY21.Chr11.487	XBXL10_1g11333
KY21.Chr11.488	XBXL10_1g35843
KY21.Chr11.498	XBXL10_1g36172
KY21.Chr11.5	XBXL10_1g15735
KY21.Chr11.500	XBXL10_1g35938
KY21.Chr11.501	XBXL10_1g20567
KY21.Chr11.509	XBXL10_1g22898
KY21.Chr11.510	XBXL10_1g12437
KY21.Chr11.512	XBXL10_1g39512
KY21.Chr11.514	XBXL10_1g38413
KY21.Chr11.516	XBXL10_1g19035
KY21.Chr11.520	XBXL10_1g11319
KY21.Chr11.522	XBXL10_1g32964
KY21.Chr11.523	XBXL10_1g26090
KY21.Chr11.530	XBXL10_1g13197
KY21.Chr11.532	XBXL10_1g12832
KY21.Chr11.533	XBXL10_1g34362
KY21.Chr11.535	XBXL10_1g5906
KY21.Chr11.536	XBXL10_1g19406
KY21.Chr11.538	XBXL10_1g22676
KY21.Chr11.539	XBXL10_1g40787
KY21.Chr11.540	XBXL10_1g13663
KY21.Chr11.542	XBXL10_1g23245
KY21.Chr11.543	XBXL10_1g38826
KY21.Chr11.545	XBXL10_1g23450
KY21.Chr11.547	XBXL10_1g2130
KY21.Chr11.548	XBXL10_1g7634
KY21.Chr11.551	XBXL10_1g44382
KY21.Chr11.552	XBXL10_1g5123
KY21.Chr11.553	XBXL10_1g43409
KY21.Chr11.554	XBXL10_1g37397
KY21.Chr11.56	XBXL10_1g41122
KY21.Chr11.563	XBXL10_1g44107
KY21.Chr11.564	XBXL10_1g36906
KY21.Chr11.57	XBXL10_1g43225
KY21.Chr11.573	XBXL10_1g42130
KY21.Chr11.58	XBXL10_1g43903
KY21.Chr11.580	XBXL10_1g9242
KY21.Chr11.582	XBXL10_1g35376
KY21.Chr11.587	XBXL10_1g2800
KY21.Chr11.588	XBXL10_1g7488
KY21.Chr11.590	XBXL10_1g37889
KY21.Chr11.591	XBXL10_1g6403
KY21.Chr11.595	XBXL10_1g33705
KY21.Chr11.596	XBXL10_1g5470
KY21.Chr11.597	XBXL10_1g5370
KY21.Chr11.598	XBXL10_1g37296
KY21.Chr11.599	XBXL10_1g22815
KY21.Chr11.6	XBXL10_1g21193
KY21.Chr11.60	XBXL10_1g1957
KY21.Chr11.600	XBXL10_1g24959
KY21.Chr11.601	XBXL10_1g36034
KY21.Chr11.602	XBXL10_1g24801
KY21.Chr11.604	XBXL10_1g9855
KY21.Chr11.609	XBXL10_1g2788
KY21.Chr11.610	XBXL10_1g20937
KY21.Chr11.612	XBXL10_1g2689
KY21.Chr11.613	XBXL10_1g2811
KY21.Chr11.614	XBXL10_1g39946
KY21.Chr11.615	XBXL10_1g41500
KY21.Chr11.62	XBXL10_1g25351
KY21.Chr11.624	XBXL10_1g43335
KY21.Chr11.625	XBXL10_1g36189
KY21.Chr11.626	XBXL10_1g40111
KY21.Chr11.63	XBXL10_1g13482
KY21.Chr11.631	XBXL10_1g27853
KY21.Chr11.632	XBXL10_1g43844
KY21.Chr11.634	XBXL10_1g15693
KY21.Chr11.635	XBXL10_1g29510
KY21.Chr11.637	XBXL10_1g34175
KY21.Chr11.638	XBXL10_1g22862
KY21.Chr11.639	XBXL10_1g3409
KY21.Chr11.642	XBXL10_1g40165
KY21.Chr11.649	XBXL10_1g29664
KY21.Chr11.651	XBXL10_1g43778
KY21.Chr11.652	XBXL10_1g39682
KY21.Chr11.653	XBXL10_1g18780
KY21.Chr11.654	XBXL10_1g40297
KY21.Chr11.656	XBXL10_1g31064
KY21.Chr11.661	XBXL10_1g41172
KY21.Chr11.662	XBXL10_1g18666
KY21.Chr11.664	XBXL10_1g34864
KY21.Chr11.667	XBXL10_1g23938
KY21.Chr11.67	XBXL10_1g28103
KY21.Chr11.673	XBXL10_1g2646
KY21.Chr11.675	XBXL10_1g34077
KY21.Chr11.676	XBXL10_1g36178
KY21.Chr11.678	XBXL10_1g19728
KY21.Chr11.68	XBXL10_1g15673
KY21.Chr11.681	XBXL10_1g1946
KY21.Chr11.684	XBXL10_1g6280
KY21.Chr11.687	XBXL10_1g43731
KY21.Chr11.688	XBXL10_1g17151
KY21.Chr11.695	XBXL10_1g19217
KY21.Chr11.696	XBXL10_1g3364
KY21.Chr11.699	XBXL10_1g22690
KY21.Chr11.7	XBXL10_1g18623
KY21.Chr11.703	XBXL10_1g18414
KY21.Chr11.708	XBXL10_1g38407
KY21.Chr11.709	XBXL10_1g7758
KY21.Chr11.71	XBXL10_1g10439
KY21.Chr11.715	XBXL10_1g18073
KY21.Chr11.720	XBXL10_1g36086
KY21.Chr11.721	XBXL10_1g1289
KY21.Chr11.722	XBXL10_1g42548
KY21.Chr11.723	XBXL10_1g3041
KY21.Chr11.725	XBXL10_1g40127
KY21.Chr11.727	XBXL10_1g29226
KY21.Chr11.730	XBXL10_1g27131
KY21.Chr11.732	XBXL10_1g15056
KY21.Chr11.733	XBXL10_1g17579
KY21.Chr11.735	XBXL10_1g22950
KY21.Chr11.739	XBXL10_1g6313
KY21.Chr11.740	XBXL10_1g30953
KY21.Chr11.743	XBXL10_1g41314
KY21.Chr11.745	XBXL10_1g38763
KY21.Chr11.746	XBXL10_1g44364
KY21.Chr11.747	XBXL10_1g2478
KY21.Chr11.748	XBXL10_1g37895
KY21.Chr11.750	XBXL10_1g10860
KY21.Chr11.752	XBXL10_1g25078
KY21.Chr11.754	XBXL10_1g15151
KY21.Chr11.755	XBXL10_1g24267
KY21.Chr11.757	XBXL10_1g33748
KY21.Chr11.758	XBXL10_1g14281
KY21.Chr11.759	XBXL10_1g3355
KY21.Chr11.761	XBXL10_1g37157
KY21.Chr11.762	XBXL10_1g9481
KY21.Chr11.766	XBXL10_1g6490
KY21.Chr11.769	XBXL10_1g35760
KY21.Chr11.770	XBXL10_1g41008
KY21.Chr11.772	XBXL10_1g2561
KY21.Chr11.773	XBXL10_1g39964
KY21.Chr11.786	XBXL10_1g10226
KY21.Chr11.79	XBXL10_1g43435
KY21.Chr11.791	XBXL10_1g22817
KY21.Chr11.792	XBXL10_1g23258
KY21.Chr11.793	XBXL10_1g19956
KY21.Chr11.794	XBXL10_1g22816
KY21.Chr11.795	XBXL10_1g5802
KY21.Chr11.796	XBXL10_1g21432
KY21.Chr11.797	XBXL10_1g13358
KY21.Chr11.799	XBXL10_1g27953
KY21.Chr11.8	XBXL10_1g41138
KY21.Chr11.80	XBXL10_1g15715
KY21.Chr11.800	XBXL10_1g15618
KY21.Chr11.801	XBXL10_1g5232
KY21.Chr11.805	XBXL10_1g32185
KY21.Chr11.806	XBXL10_1g23168
KY21.Chr11.81	XBXL10_1g19686
KY21.Chr11.811	XBXL10_1g35588
KY21.Chr11.815	XBXL10_1g5705
KY21.Chr11.820	XBXL10_1g27373
KY21.Chr11.821	XBXL10_1g25267
KY21.Chr11.822	XBXL10_1g20640
KY21.Chr11.823	XBXL10_1g36161
KY21.Chr11.828	XBXL10_1g22906
KY21.Chr11.829	XBXL10_1g21295
KY21.Chr11.830	XBXL10_1g37001
KY21.Chr11.831	XBXL10_1g35909
KY21.Chr11.832	XBXL10_1g22904
KY21.Chr11.833	XBXL10_1g38627
KY21.Chr11.835	XBXL10_1g20631
KY21.Chr11.836	XBXL10_1g25588
KY21.Chr11.837	XBXL10_1g1741
KY21.Chr11.839	XBXL10_1g36193
KY21.Chr11.84	XBXL10_1g28026
KY21.Chr11.841	XBXL10_1g38894
KY21.Chr11.848	XBXL10_1g22696
KY21.Chr11.849	XBXL10_1g35591
KY21.Chr11.85	XBXL10_1g30571
KY21.Chr11.852	XBXL10_1g13565
KY21.Chr11.854	XBXL10_1g12448
KY21.Chr11.855	XBXL10_1g32514
KY21.Chr11.856	XBXL10_1g37132
KY21.Chr11.857	XBXL10_1g42763
KY21.Chr11.86	XBXL10_1g18841
KY21.Chr11.861	XBXL10_1g22824
KY21.Chr11.863	XBXL10_1g35827
KY21.Chr11.865	XBXL10_1g22835
KY21.Chr11.866	XBXL10_1g33840
KY21.Chr11.868	XBXL10_1g26808
KY21.Chr11.87	XBXL10_1g14206
[truncated: 5,648 more rows]
