# Supplementary material for: Quantitative proteome dynamics across embryogenesis in a model chordate
Source: iScience. 2024 Feb 29;27(4):109355. doi: 10.1016/j.isci.2024.109355 (PMC10951915; doi:10.1016/j.isci.2024.109355)
Supplement: Table S7. Ciona-Xenopus protein dynamics from Sonnett et al. 2018, related to Figure 3 [file mmc7.xlsx]

## Sheet: proteome_sonnett_ciona_frog
protein_id_gene	protein_id_transcript	human_id	hgnc	number_of_peptides	unfE	fertE	cell16	iniG	latN	midTII	latTII	larva	geneID	mRNAID	Description	St.1	St.2	St.8	St.10	St.12	St.17	St.20	St.25	St.30	St.35
KY21.Chr1.1000	KY21.Chr1.1000.v1.SL1-1	PSMB7	HGNC:9544	13	0.132453	0.134887	0.13281	0.114637	0.117693	0.118343	0.128151	0.121026	XBXL10_1g37813	XBmRNA71477	psmb7.S	0.107994	0.0947717	0.106899	0.0960428	0.110669	0.0935835	0.112628	0.0897257	0.100664	0.0870228
KY21.Chr1.1001	KY21.Chr1.1001.v1.SL1-1	LRRC47	HGNC:29207	15	0.11276	0.107021	0.12176	0.117744	0.122539	0.129842	0.14086	0.147475	XBXL10_1g31356	XBmRNA59294	lrrc47.L	0.0960713	0.103449	0.095508	0.101831	0.0994174	0.102418	0.107179	0.0998174	0.0960563	0.0982528
KY21.Chr1.1002	KY21.Chr1.1002.v1.SL1-1	TDRD1	HGNC:11712	6	0.420052	0.399879	0.0641194	0.0154771	0.0233449	0.0248672	0.0300239	0.0222367	XBXL10_1g30029	XBmRNA56531	tdrd1.L	0.103342	0.103825	0.103883	0.103893	0.108914	0.105122	0.102042	0.100171	0.0935772	0.0752307
KY21.Chr1.1004	KY21.Chr1.1004.v1.nonSL4-1	DNAJC2	HGNC:13192	21	0.113417	0.110027	0.123389	0.121847	0.128856	0.135595	0.131463	0.135406	XBXL10_1g16088	XBmRNA30126	dnajc2.S	0.0911253	0.0997101	0.0951077	0.0984034	0.0970951	0.09916	0.079057	0.109752	0.10805	0.122539
KY21.Chr1.1005	KY21.Chr1.1005.v1.ND1-1	MYO18B	HGNC:18150	9	0.125219	0.125495	0.169635	0.147421	0.121339	0.116043	0.0978353	0.0970131	XBXL10_1g34969	XBmRNA66060	XB5730473.L	0.172563	0.175839	0.240069	0.144791	0.08712	0.0393527	0.0549064	0.0310344	0.0286153	0.0257091
KY21.Chr1.1009	KY21.Chr1.1009.v1.ND1-1	SUMF1	HGNC:20376	12	0.171018	0.16253	0.166086	0.0967465	0.0988014	0.103642	0.106833	0.0943441	XBXL10_1g19915	XBmRNA36838	sumf1.L	0.104278	0.12035	0.0866125	0.108466	0.10165	0.0869211	0.119817	0.125648	0.0924115	0.0538468
KY21.Chr1.101	KY21.Chr1.101.v1.SL1-1	NAA10	HGNC:18704	9	0.104463	0.100559	0.101404	0.123377	0.131036	0.133703	0.154399	0.151059	XBXL10_1g37844	XBmRNA71550	naa10.S	0.0939804	0.117556	0.0853068	0.1033	0.0885397	0.103377	0.0965601	0.107316	0.092792	0.111272
KY21.Chr1.1011	KY21.Chr1.1011.v1.SL1-1	SLC9A9	HGNC:20653	2	0.0869994	0.082826	0.0974244	0.118164	0.13742	0.136694	0.168049	0.172423	XBXL10_1g35310	XBmRNA66648	LOC108698492	0.108595	0.0983714	0.0963404	0.103966	0.108752	0.107235	0.100446	0.0973102	0.0887542	0.0902303
KY21.Chr1.1013	KY21.Chr1.1013.v1.ND1-1	SPEN	HGNC:17575	5	0.130273	0.112825	0.11754	0.105737	0.128831	0.128838	0.136413	0.139543	XBXL10_1g32290	XBmRNA60827	LOC108696848	0.0315122	0.0319092	0.0430409	0.056541	0.0755429	0.0922892	0.130782	0.142238	0.184485	0.21166
KY21.Chr1.1015	KY21.Chr1.1015.v1.SL1-1	RFK	HGNC:30324	1	0.13335	0.129493	0.11977	0.15317	0.126839	0.12009	0.106229	0.111059	XBXL10_1g4892	XBmRNA9150	rfk.S	0.0486081	0.0475791	0.0554765	0.0584734	0.0692498	0.104703	0.121369	0.146992	0.14798	0.199569
KY21.Chr1.1016	KY21.Chr1.1016.v1.SL1-1	CPOX	HGNC:2321	11	0.103676	0.106392	0.121639	0.119509	0.126702	0.132072	0.145378	0.144631	XBXL10_1g6319	XBmRNA11866	cpox.L	0.09959	0.0959463	0.102838	0.0951458	0.106414	0.0898094	0.116009	0.0955321	0.10704	0.091676
KY21.Chr1.1019	KY21.Chr1.1019.v1.SL1-1	PPM1G	HGNC:9278	11	0.101473	0.0981483	0.114912	0.131122	0.135106	0.13206	0.146188	0.14099	XBXL10_1g26423	XBmRNA49339	ppm1g.S	0.0614973	0.0686181	0.0734276	0.0839768	0.0978058	0.120222	0.110675	0.126268	0.113155	0.144355
KY21.Chr1.102	KY21.Chr1.102.v1.nonSL2-1	DNAJB9	HGNC:6968	2	0.0384118	0.0368863	0.0794878	0.0972124	0.140256	0.188027	0.185188	0.234531	XBXL10_1g12659	XBmRNA23736	dnajb9.L	0.101259	0.121622	0.110988	0.122001	0.159611	0.0853613	0.116546	0.0511365	0.0493449	0.0821302
KY21.Chr1.1020	KY21.Chr1.1020.v1.SL1-1	MGME1	HGNC:16205	2	0.183468	0.134038	0.121941	0.0917962	0.0958502	0.142899	0.113127	0.116881	XBXL10_1g22977	XBmRNA42805	mgme1.L	0.0866134	0.10096	0.0576927	0.0988665	0.100071	0.073175	0.11805	0.143706	0.122388	0.0984783
KY21.Chr1.1024	KY21.Chr1.1024.v1.SL1-1	CEP85	HGNC:25309	10	0.134989	0.143756	0.121533	0.0641988	0.0833568	0.110678	0.153625	0.187863	XBXL10_1g6942	XBmRNA12998	cep85.L	0.131986	0.11156	0.132121	0.120605	0.100464	0.105422	0.0864887	0.069085	0.0641897	0.0780774
KY21.Chr1.1029	KY21.Chr1.1029.v1.SL1-1	UVRAG	HGNC:12640	2	0.0971391	0.0854048	0.118747	0.118791	0.125373	0.151083	0.150859	0.152602	XBXL10_1g8796	XBmRNA16488	uvrag.L	0.0568295	0.0963811	0.0900033	0.107892	0.10397	0.106579	0.109046	0.111353	0.100689	0.117258
KY21.Chr1.1040	KY21.Chr1.1040.v1.nonSL7-1	APIP	HGNC:17581	2	0.0777075	0.0832902	0.0964897	0.130798	0.119751	0.123378	0.191523	0.177063	XBXL10_1g17734	XBmRNA32677	apip.L	0.0175996	0.0214471	0.0343964	0.0484791	0.081856	0.0847124	0.128519	0.122312	0.192175	0.268504
KY21.Chr1.1046	KY21.Chr1.1046.v1.SL1-1	RBM33	HGNC:27223	8	0.0592687	0.074761	0.142844	0.127448	0.150624	0.14701	0.166294	0.131751	XBXL10_1g26795	XBmRNA50092	rbm33.L	0.0564167	0.0485703	0.045474	0.0526469	0.0729792	0.0973397	0.119298	0.14499	0.153049	0.209237
KY21.Chr1.1050	KY21.Chr1.1050.v1.SL1-1	GSTM3	HGNC:4635	17	0.123088	0.122623	0.138129	0.114907	0.119312	0.113147	0.132217	0.136577	XBXL10_1g9759	XBmRNA18257	gstm1.S	0.0980533	0.125295	0.102076	0.135074	0.0953886	0.0834999	0.0906899	0.0984036	0.0974082	0.0741111
KY21.Chr1.1051	KY21.Chr1.1051.v1.SL1-1	CYRIB	HGNC:25216	6	0.0907304	0.0611646	0.101121	0.105307	0.127059	0.138098	0.144645	0.231875	XBXL10_1g28303	XBmRNA53154	cyrib.L	0.0704327	0.0595779	0.0839508	0.0830012	0.100955	0.0991249	0.102626	0.0943633	0.134975	0.170994
KY21.Chr1.1055	KY21.Chr1.1055.v1.SL1-1	PRIM2	HGNC:9370	14	0.133518	0.128338	0.141246	0.137769	0.144836	0.118152	0.1056	0.0905406	XBXL10_1g25626	XBmRNA47880	prim2.S	0.105057	0.104327	0.102168	0.0973638	0.0991146	0.0960355	0.104643	0.0966739	0.101067	0.0935505
KY21.Chr1.1058	KY21.Chr1.1058.v1.SL1-1	ZNF143	HGNC:12928	1	0.127659	0.111177	0.12642	0.139513	0.134676	0.128234	0.105774	0.126546	XBXL10_1g17695	XBmRNA32610	znf143.L	0.0919885	0.103319	0.139378	0.100447	0.0946633	0.076087	0.0840149	0.0920279	0.101821	0.116253
KY21.Chr1.1061	KY21.Chr1.1061.v1.nonSL18-1	DDX39B	HGNC:13917	23	0.0844542	0.0895345	0.115414	0.104648	0.128235	0.140373	0.169859	0.167483	XBXL10_1g15265	XBmRNA28489	ddx39a.S	0.0434158	0.0474243	0.0774476	0.0559687	0.0679536	0.0927542	0.110303	0.170846	0.157843	0.176044
KY21.Chr1.1062	KY21.Chr1.1062.v3.SL2-1	KIFAP3	HGNC:17060	3	0.102048	0.107472	0.103285	0.117532	0.13462	0.13355	0.152005	0.149488	XBXL10_1g19640	XBmRNA36339	kifap3.L	0.0990274	0.0995345	0.105448	0.0999607	0.112243	0.104272	0.0773473	0.0975599	0.0948742	0.109733
KY21.Chr1.1063	KY21.Chr1.1063.v1.SL1-1	NR6A1	HGNC:7985	5	0.0164925	0.0139331	0.0102171	0.00969159	0.284191	0.228059	0.206326	0.23109	XBXL10_1g34627	XBmRNA65434	nr6a1.L	0.0168262	0.0117112	0.00977037	0.0157546	0.0222347	0.103277	0.259171	0.280539	0.062995	0.217722
KY21.Chr1.107	KY21.Chr1.107.v1.SL1-1	WDR33	HGNC:25651	9	0.10317	0.107754	0.132962	0.129979	0.126579	0.135435	0.131277	0.132844	XBXL10_1g25998	XBmRNA48633	wdr33.S	0.100639	0.0792599	0.0920995	0.0764498	0.0949996	0.0811012	0.114682	0.0975765	0.135039	0.128153
KY21.Chr1.1077	KY21.Chr1.1077.v1.ND1-1	TTC21B	HGNC:25660	11	0.112304	0.109782	0.118266	0.103535	0.124349	0.141751	0.150391	0.139621	XBXL10_1g40652	XBmRNA76542	ttc21b.L	0.122938	0.103484	0.0953279	0.0869585	0.092278	0.0945209	0.101688	0.0849439	0.109236	0.108626
KY21.Chr1.1088	KY21.Chr1.1088.v2.ND6-1	SRPRB	HGNC:24085	17	0.104638	0.11198	0.125109	0.129894	0.12874	0.137248	0.123886	0.138504	XBXL10_1g26094	XBmRNA48833	srprb.S	0.0832787	0.0797839	0.0950743	0.0902511	0.0998663	0.102554	0.0967691	0.104164	0.120802	0.127456
KY21.Chr1.109	KY21.Chr1.109.v1.ND1-1	ENKUR	HGNC:28388	1	0.00788403	0.151636	0.0538487	0.145965	0.0698331	0.105246	0.224378	0.241209	XBXL10_1g26867	XBmRNA50286	enkur.L	0.0128281	0.00743374	0.00538945	0.00455851	0.0108649	0.027319	0.0515412	0.114587	0.307224	0.458254
KY21.Chr1.1096	KY21.Chr1.1096.v1.SL2-2	COPB2	HGNC:2232	39	0.110299	0.106296	0.11731	0.118125	0.123049	0.140405	0.132361	0.152153	XBXL10_1g24244	XBmRNA45399	copb2.L	0.0945921	0.109903	0.0964255	0.0968473	0.0904041	0.100156	0.0795503	0.100643	0.101136	0.130343
KY21.Chr1.1104	KY21.Chr1.1104.v1.SL1-1	ERI1	HGNC:23994	5	0.122316	0.12684	0.13358	0.119275	0.132127	0.121682	0.121192	0.122988	XBXL10_1g1509	XBmRNA2647	eri1.L	0.0718228	0.0685517	0.0845948	0.10062	0.114285	0.125096	0.116047	0.107742	0.102511	0.10873
KY21.Chr1.1117	KY21.Chr1.1117.v1.nonSL1-1	BICD2	HGNC:17208	7	0.117462	0.120643	0.130325	0.118539	0.11205	0.100663	0.145503	0.154815	XBXL10_1g22437	XBmRNA41772	bicd2.S	0.0327957	0.0376798	0.0440071	0.0534357	0.071706	0.0868121	0.104515	0.130913	0.162055	0.27608
KY21.Chr1.112	KY21.Chr1.112.v1.nonSL1-1	PTPMT1	HGNC:26965	4	0.0679766	0.0818736	0.122662	0.179092	0.158659	0.160731	0.118772	0.110233	XBXL10_1g17845	XBmRNA32963	ptpmt1.L	0.0884525	0.0941551	0.0881019	0.0921666	0.0926623	0.102422	0.108126	0.108095	0.115657	0.110161
KY21.Chr1.1121	KY21.Chr1.1121.v1.SL3-1	MCM4	HGNC:6947	30	0.12641	0.129755	0.131694	0.128679	0.13188	0.126482	0.119838	0.105261	XBXL10_1g27918	XBmRNA52420	mcm4.L	0.106227	0.108897	0.0970461	0.104407	0.0979972	0.0921297	0.108148	0.104407	0.0949284	0.0858127
KY21.Chr1.1124	KY21.Chr1.1124.v1.SL1-1	PUS7L	HGNC:25276	17	0.123133	0.11808	0.130698	0.0997977	0.111897	0.111092	0.150154	0.155148	XBXL10_1g12646	XBmRNA23696	pus7l.L	0.0788137	0.0770996	0.0750193	0.0890942	0.100663	0.0989843	0.115274	0.118589	0.118682	0.127781
KY21.Chr1.1128	KY21.Chr1.1128.v2.SL3-1	PRKAR2A	HGNC:9391	7	0.0948471	0.126952	0.118151	0.116135	0.114257	0.134338	0.137227	0.158094	XBXL10_1g20006	XBmRNA37016	prkar2a.L	0.0830866	0.0863651	0.0877815	0.0939136	0.096513	0.10531	0.106257	0.107928	0.106393	0.126453
KY21.Chr1.1130	KY21.Chr1.1130.v1.nonSL10-1	HSP90B1	HGNC:12028	142	0.129523	0.123884	0.128362	0.120664	0.117964	0.121288	0.129676	0.128639	XBXL10_1g12445	XBmRNA23279	hsp90b1.L	0.0985017	0.0995018	0.0959655	0.100712	0.100134	0.0960817	0.104822	0.0992648	0.104283	0.100734
KY21.Chr1.1135	KY21.Chr1.1135.v1.SL1-2	AGL	HGNC:321	23	0.0244717	0.0297926	0.0548163	0.0729228	0.118788	0.189701	0.231701	0.277806	XBXL10_1g21865	XBmRNA40586	agl.S	0.0985194	0.104108	0.104469	0.106352	0.0987083	0.105738	0.094389	0.0990668	0.0921512	0.0964984
KY21.Chr1.1139	KY21.Chr1.1139.v1.SL2-1	GMNN	HGNC:17493	7	0.311069	0.120412	0.158547	0.17488	0.129382	0.0560494	0.0290582	0.0206024	XBXL10_1g27704	XBmRNA51997	gmnn.L	0.159859	0.15418	0.139688	0.123123	0.108199	0.08412	0.0787768	0.0586909	0.0498483	0.0435142
KY21.Chr1.1140	KY21.Chr1.1140.v1.SL1-1	VPS28	HGNC:18178	6	0.10787	0.105987	0.116318	0.119262	0.131549	0.134131	0.137487	0.147396	XBXL10_1g5997	XBmRNA11211	vps28.L	0.107999	0.109048	0.10005	0.109223	0.103087	0.0958041	0.0980177	0.0942437	0.0905658	0.0919616
KY21.Chr1.1142	KY21.Chr1.1142.v1.SL1-1	CTSC	HGNC:2528	14	0.134003	0.128473	0.131573	0.17529	0.165714	0.126302	0.0793099	0.0593353	XBXL10_1g8570	XBmRNA16176	ctsc.L	0.152233	0.133232	0.180723	0.104385	0.0968364	0.0625744	0.0780859	0.0752434	0.078491	0.038196
KY21.Chr1.1143	KY21.Chr1.1143.v1.nonSL2-1	TTPAL	HGNC:16114	15	0.12116	0.111283	0.122438	0.126547	0.122248	0.115225	0.144894	0.136205	XBXL10_1g42456	XBmRNA79790	ttpal.S	0.0753645	0.083815	0.0874559	0.10699	0.112415	0.107097	0.107722	0.0925295	0.0892978	0.137313
KY21.Chr1.1144	KY21.Chr1.1144.v1.SL1-1	C12orf4	HGNC:1184	5	0.120648	0.111438	0.125269	0.122583	0.125342	0.121669	0.141097	0.131955	XBXL10_1g11966	XBmRNA22335	c12orf4.L	0.0916389	0.094161	0.100701	0.0944494	0.0972505	0.0961382	0.0842537	0.109436	0.118469	0.113502
KY21.Chr1.1146	KY21.Chr1.1146.v1.SL1-1	UVSSA	HGNC:29304	5	0.0625985	0.0823271	0.0918525	0.168086	0.182873	0.166005	0.12067	0.125588	XBXL10_1g597	XBmRNA653	uvssa.L	0.0596533	0.060457	0.0718702	0.089084	0.100816	0.11086	0.106393	0.110108	0.118247	0.172511
KY21.Chr1.1147	KY21.Chr1.1147.v1.SL1-1	CIB1	HGNC:16920	4	0.120628	0.117391	0.147532	0.137959	0.125641	0.12091	0.117796	0.112143	XBXL10_1g13296	XBmRNA25216	cib1.L	0.0621247	0.057379	0.0776002	0.0875778	0.115495	0.118932	0.107252	0.109861	0.110166	0.153612
KY21.Chr1.1148	KY21.Chr1.1148.v1.SL1-1	XPNPEP1	HGNC:12822	13	0.124675	0.109031	0.128162	0.119707	0.129352	0.129349	0.123413	0.136312	XBXL10_1g29990	XBmRNA56450	xpnpep1.L	0.0912562	0.109048	0.0984978	0.104596	0.0971639	0.110964	0.0941889	0.0978829	0.0905831	0.105819
KY21.Chr1.1151	KY21.Chr1.1151.v1.SL2-1	ZNF830	HGNC:28291	4	0.109341	0.128417	0.144026	0.131902	0.12708	0.123053	0.121128	0.115053	XBXL10_1g29202	XBmRNA54886	znf830.S	0.0982859	0.115956	0.0935022	0.107044	0.0967175	0.10375	0.0954312	0.101498	0.0880889	0.0997267
KY21.Chr1.116	KY21.Chr1.116.v1.SL1-1	RAB23	HGNC:14263	3	0.0507674	0.0492254	0.0114043	0.0114774	0.0970163	0.179384	0.253087	0.347638	XBXL10_1g25627	XBmRNA47881	rab23.S	0.0880455	0.0843234	0.0936559	0.0956363	0.115573	0.105666	0.109498	0.0919881	0.110233	0.105381
KY21.Chr1.1162	KY21.Chr1.1162.v1.SL1-1	EXOC4	HGNC:30389	10	0.0853508	0.0851021	0.0951535	0.123484	0.131004	0.148645	0.154168	0.177093	XBXL10_1g12871	XBmRNA24322	exoc4.L	0.0905898	0.0886581	0.094748	0.0959031	0.102607	0.10446	0.108155	0.0971693	0.106445	0.111264
KY21.Chr1.1167	KY21.Chr1.1167.v1.SL2-1	NR2C2AP	HGNC:30763	1	0.105431	0.0987972	0.122227	0.116428	0.120648	0.134465	0.146958	0.155044	XBXL10_1g4678	XBmRNA8696	nr2c2ap.S	0.101824	0.106111	0.103735	0.0986791	0.0958761	0.0938143	0.0964457	0.0995124	0.10191	0.102092
KY21.Chr1.1168	KY21.Chr1.1168.v1.SL1-1	MRRF	HGNC:7234	5	0.110808	0.108533	0.115716	0.144902	0.134172	0.124527	0.131808	0.129535	XBXL10_1g34675	XBmRNA65549	mrrf.L	0.102492	0.101096	0.112428	0.0961381	0.112155	0.0954978	0.113649	0.0825284	0.0993302	0.0846862
KY21.Chr1.1172	KY21.Chr1.1172.v1.SL1-1	MFAP1	HGNC:7032	6	0.075257	0.083717	0.107609	0.12481	0.13732	0.151511	0.161179	0.158595	XBXL10_1g15652	XBmRNA29246	mfap1.S	0.0258122	0.0208719	0.0381328	0.0514303	0.0848725	0.116442	0.1495	0.151894	0.167873	0.193171
KY21.Chr1.1173	KY21.Chr1.1173.v2.SL3-1	IRAK1	HGNC:6112	6	0.124124	0.12009	0.127363	0.122367	0.125438	0.122955	0.130771	0.126892	XBXL10_1g34520	XBmRNA65235	irak1.L	0.101727	0.106108	0.100972	0.102346	0.100978	0.106498	0.10067	0.0997791	0.0916013	0.0893224
KY21.Chr1.1174	KY21.Chr1.1174.v1.SL1-1	DLD	HGNC:2898	54	0.134021	0.127355	0.126803	0.128907	0.129304	0.125545	0.112714	0.11535	XBXL10_1g16113	XBmRNA30178	dld.S	0.103846	0.10717	0.108104	0.104006	0.10077	0.0985307	0.0998773	0.0978241	0.0954484	0.084423
KY21.Chr1.1176	KY21.Chr1.1176.v1.SL2-1	RAB7A	HGNC:9788	14	0.132504	0.125886	0.134772	0.116952	0.123896	0.107122	0.129858	0.12901	XBXL10_1g19989	XBmRNA36986	rab7a.L	0.0834696	0.093302	0.104463	0.0931653	0.110736	0.111647	0.105329	0.0992689	0.104973	0.0936461
KY21.Chr1.1177	KY21.Chr1.1177.v1.SL4-1	USP15	HGNC:12613	32	0.13535	0.122981	0.131529	0.107197	0.11011	0.115219	0.139251	0.138363	XBXL10_1g16218	XBmRNA30431	usp15.S	0.112367	0.0795528	0.094365	0.102148	0.109011	0.0925153	0.110303	0.0812953	0.102437	0.116006
KY21.Chr1.1180	KY21.Chr1.1180.v1.SL1-2	MMAB	HGNC:19331	5	0.112248	0.112805	0.117402	0.121614	0.11776	0.131814	0.147402	0.138954	XBXL10_1g2554	XBmRNA4457	mmab.L	0.0813286	0.106044	0.0945107	0.115403	0.0858778	0.127319	0.0891497	0.0985807	0.0771808	0.124605
KY21.Chr1.1181	KY21.Chr1.1181.v1.SL1-1	SLC25A11	HGNC:10981	19	0.120707	0.111529	0.123937	0.121376	0.124273	0.117698	0.137901	0.142579	XBXL10_1g17459	XBmRNA32201	slc25a11.S	0.108433	0.0903638	0.10715	0.0991559	0.108881	0.0996248	0.110828	0.0866243	0.0966594	0.0922805
KY21.Chr1.1187	KY21.Chr1.1187.v4.SL1-3	GREB1	HGNC:24885	3	0.0488883	0.024889	0.0113914	0.00950296	0.0304919	0.120909	0.327674	0.426254	XBXL10_1g24401	XBmRNA45674	greb1.L	0.00813216	0.0101487	0.00850788	0.0088233	0.00832792	0.02376	0.0612017	0.138842	0.286547	0.44571
KY21.Chr1.12	KY21.Chr1.12.v1.SL3-1	GCC1	HGNC:19095	10	0.0660607	0.0658769	0.0893291	0.13753	0.152255	0.15057	0.162122	0.176255	XBXL10_1g15980	XBmRNA29865	gcc1.S	0.041126	0.0429174	0.0490204	0.0743495	0.0928297	0.105578	0.12509	0.141038	0.144529	0.183522
KY21.Chr1.1200	KY21.Chr1.1200.v1.nonSL3-1	MED4	HGNC:17903	1	0.132694	0.126645	0.13931	0.126707	0.120403	0.116395	0.127329	0.110518	XBXL10_1g7974	XBmRNA15076	med4.L	0.0493709	0.0654977	0.0543252	0.0654641	0.0683188	0.0783054	0.110654	0.136857	0.146639	0.224568
KY21.Chr1.1202	KY21.Chr1.1202.v1.SL1-1	BHMT	HGNC:1047	10	0.117071	0.0911683	0.118095	0.137081	0.139203	0.136868	0.127691	0.132823	XBXL10_1g7837	XBmRNA14755	MGC75760.L	0.102296	0.0883295	0.0929539	0.099931	0.105196	0.0912384	0.110646	0.101725	0.118289	0.0893946
KY21.Chr1.1211	KY21.Chr1.1211.v1.SL2-1	TSPAN7	HGNC:11854	2	0.119712	0.105829	0.10942	0.126494	0.113489	0.1405	0.142497	0.142058	XBXL10_1g38012	XBmRNA71858	tspan6.S	0.0890013	0.0747191	0.0882719	0.0839058	0.0913448	0.0896771	0.11318	0.110517	0.126134	0.133249
KY21.Chr1.1212	KY21.Chr1.1212.v1.nonSL3-1	IPO5	HGNC:6402	25	0.0949128	0.0921427	0.108183	0.10981	0.129266	0.142306	0.161378	0.162001	XBXL10_1g7861	XBmRNA14820	ipo5.L	0.101217	0.0940913	0.105373	0.0980517	0.100196	0.102671	0.0847152	0.0981248	0.108715	0.106845
KY21.Chr1.1226	KY21.Chr1.1226.v1.SL1-1	UBA1	HGNC:12469	64	0.128818	0.126068	0.133163	0.116578	0.122628	0.119947	0.125297	0.127501	XBXL10_1g37094	XBmRNA69956	uba1.S	0.10411	0.100769	0.101994	0.0961423	0.0987806	0.0967597	0.0984227	0.102215	0.102044	0.0987631
KY21.Chr1.1229	KY21.Chr1.1229.v1.SL1-1	RTCA	HGNC:17981	5	0.0843109	0.0762214	0.117866	0.138356	0.154675	0.146595	0.140585	0.141391	XBXL10_1g19481	XBmRNA36009	rtca.L	0.107517	0.108235	0.10588	0.10755	0.0956885	0.116916	0.0871586	0.104028	0.0801275	0.086899
KY21.Chr1.1232	KY21.Chr1.1232.v1.SL1-1	CWC15	HGNC:26939	7	0.110358	0.106718	0.110615	0.123018	0.137459	0.134069	0.139643	0.13812	XBXL10_1g11078	XBmRNA20833	cwc15.S	0.0555867	0.0686216	0.057858	0.0739748	0.0750881	0.110362	0.115578	0.150677	0.123712	0.168542
KY21.Chr1.1235	KY21.Chr1.1235.v1.nonSL1-1	PMVK	HGNC:9141	1	0.105931	0.0931735	0.105295	0.129172	0.13356	0.12989	0.153083	0.149896	XBXL10_1g37020	XBmRNA69839	pmvk.L	0.0969356	0.0960066	0.113517	0.104053	0.0953587	0.114121	0.0871728	0.100508	0.0827288	0.109598
KY21.Chr1.1236	KY21.Chr1.1236.v1.SL1-1	POLR3H	HGNC:30349	2	0.108494	0.101982	0.129081	0.0518828	0.0909158	0.123372	0.20248	0.191792	XBXL10_1g19681	XBmRNA36406	polr3h.L	0.0974316	0.104723	0.0993961	0.098846	0.0936526	0.101373	0.0939129	0.104064	0.096673	0.109927
KY21.Chr1.1239	KY21.Chr1.1239.v1.SL1-1	DYM	HGNC:21317	5	0.0624618	0.0601975	0.0967893	0.121159	0.152175	0.174184	0.166346	0.166687	XBXL10_1g3342	XBmRNA6092	dym.L	0.103815	0.0844333	0.104064	0.0951423	0.115651	0.0939733	0.107657	0.0867436	0.111837	0.0966849
KY21.Chr1.124	KY21.Chr1.124.v1.SL2-1	MPHOSPH10	HGNC:7213	9	0.0719675	0.0684109	0.0766785	0.130909	0.177313	0.199481	0.124546	0.150693	XBXL10_1g13139	XBmRNA24882	mphosph10.L	0.0272388	0.0234888	0.0225331	0.0315863	0.0449338	0.0809904	0.115115	0.159398	0.176088	0.318628
KY21.Chr1.1241	KY21.Chr1.1241.v2.SL1-1	ABCF3	HGNC:72	26	0.114077	0.110035	0.121428	0.131198	0.134107	0.132505	0.127061	0.12959	XBXL10_1g23806	XBmRNA44476	abcf3.L	0.0820528	0.0773333	0.0781625	0.0815485	0.0882004	0.0880626	0.111427	0.108868	0.130001	0.154344
KY21.Chr1.1251	KY21.Chr1.1251.v1.nonSL2-1	PLOD3	HGNC:9083	22	0.0883088	0.0830491	0.0993516	0.0953461	0.123307	0.158374	0.182726	0.169537	XBXL10_1g14780	XBmRNA27554	plod3.L	0.080903	0.0865335	0.080528	0.0783002	0.0823199	0.0834923	0.0935964	0.108679	0.134178	0.17147
KY21.Chr1.1257	KY21.Chr1.1257.v1.ND1-1	LAMA2	HGNC:6482	5	0.034467	0.0222104	0.0235205	0.0400268	0.0628473	0.176076	0.279009	0.361843	XBXL10_1g27804	XBmRNA52202	LOC108718546	0.0154907	0.0128687	0.010716	0.0111277	0.01234	0.0349019	0.0840756	0.161947	0.296883	0.35965
KY21.Chr1.1276	KY21.Chr1.1276.v1.SL3-1	RBM25	HGNC:23244	27	0.0914312	0.109537	0.117336	0.126767	0.130332	0.138294	0.142211	0.144092	XBXL10_1g36075	XBmRNA68239	rbm25.L	0.0468684	0.0448721	0.0549672	0.0612808	0.0790254	0.101791	0.121484	0.134577	0.163139	0.191996
KY21.Chr1.1287	KY21.Chr1.1287.v1.nonSL3-1	GCC2	HGNC:23218	33	0.106435	0.0982026	0.102108	0.102878	0.121532	0.144373	0.151246	0.173225	XBXL10_1g10398	XBmRNA19445	gcc2.S	0.0605348	0.0605167	0.0622657	0.0799236	0.0944699	0.110741	0.120152	0.119355	0.127244	0.164798
KY21.Chr1.1288	KY21.Chr1.1288.v1.SL1-2	USP8	HGNC:12631	19	0.139294	0.131074	0.13438	0.115056	0.121697	0.114699	0.113102	0.130698	XBXL10_1g13238	XBmRNA25096	usp8.L	0.102356	0.0989483	0.102727	0.105738	0.112391	0.101155	0.105691	0.0882678	0.0961054	0.0866196
KY21.Chr1.129	KY21.Chr1.129.v1.SL1-1	IFT88	HGNC:20606	13	0.110111	0.104911	0.11408	0.0997572	0.109164	0.128531	0.165706	0.167739	XBXL10_1g11011	XBmRNA20696	ift88.S	0.0893371	0.0865727	0.0965258	0.0977375	0.104108	0.0997558	0.0990824	0.0983843	0.110261	0.118236
KY21.Chr1.1290	KY21.Chr1.1290.v1.SL1-1	MRPS22	HGNC:14508	11	0.121074	0.118073	0.132207	0.118769	0.108664	0.113089	0.148398	0.139727	XBXL10_1g24243	XBmRNA45397	mrps22.L	0.093935	0.113094	0.0939197	0.108776	0.0946445	0.112516	0.0985271	0.103187	0.0861062	0.0952944
KY21.Chr1.1297	KY21.Chr1.1297.v1.SL1-1	DPY19L1	HGNC:22205	15	0.0505798	0.06332	0.0659432	0.0613469	0.0880606	0.159709	0.231566	0.279475	XBXL10_1g1192	XBmRNA1927	dpy19l1.L	0.070536	0.0640553	0.0707423	0.0805489	0.0889203	0.0895852	0.0953721	0.112494	0.140298	0.187448
KY21.Chr1.130	KY21.Chr1.130.v1.SL1-1	ARFGEF2	HGNC:15853	20	0.0814683	0.0699843	0.0975004	0.104293	0.131471	0.157928	0.168041	0.189313	XBXL10_1g28007	XBmRNA52608	LOC108719284	0.0945941	0.082815	0.0967538	0.093233	0.105002	0.101961	0.0979348	0.089432	0.119403	0.118872
KY21.Chr1.1301	KY21.Chr1.1301.v1.SL1-1	TPP2	HGNC:12016	24	0.0397958	0.0383479	0.0514278	0.0665545	0.127827	0.172824	0.226584	0.276639	XBXL10_1g7842	XBmRNA14763	tpp2.L	0.0592977	0.0639228	0.0689156	0.0719039	0.0875926	0.104134	0.109185	0.112107	0.136333	0.18661
KY21.Chr1.1306	KY21.Chr1.1306.v1.ND1-1	FAM185A	HGNC:22412	3	0.161414	0.160941	0.14368	0.125728	0.163873	0.147951	0.0529076	0.0435057	XBXL10_1g12796	XBmRNA24117	fam185a.L	0.107293	0.0816855	0.107882	0.0807303	0.11179	0.0860076	0.12365	0.08635	0.122199	0.0924132
KY21.Chr1.1308	KY21.Chr1.1308.v1.nonSL2-4	UXT	HGNC:12641	4	0.124428	0.117349	0.124635	0.11759	0.12859	0.121103	0.129048	0.137258	XBXL10_1g37437	XBmRNA70662	LOC108699851	0.0910793	0.079822	0.0945317	0.0909395	0.087474	0.101165	0.0988929	0.100799	0.113826	0.141471
KY21.Chr1.1312	KY21.Chr1.1312.v1.SL1-1	NCK2	HGNC:7665	15	0.106962	0.102554	0.110937	0.127618	0.131903	0.137282	0.136604	0.14614	XBXL10_1g10405	XBmRNA19453	nck2.S	0.0884781	0.0919247	0.0808378	0.0935741	0.100722	0.0939819	0.102856	0.103027	0.111015	0.133584
KY21.Chr1.1314	KY21.Chr1.1314.v1.nonSL3-1	CHEK1	HGNC:1925	5	0.143628	0.130476	0.147064	0.174814	0.168197	0.127043	0.0579055	0.0508723	XBXL10_1g30981	XBmRNA58567	chek1.L	0.10122	0.11378	0.10168	0.125828	0.111512	0.102954	0.0927348	0.0916415	0.0776616	0.0809881
KY21.Chr1.1320	KY21.Chr1.1320.v1.nonSL2-1	PIM3	HGNC:19310	3	2.86840542441566e-05	0.0323574	0.117512	0.0596169	0.208347	0.197178	0.179251	0.205709	XBXL10_1g12728	XBmRNA23912	pim3.L	0.264903	0.257756	0.19926	0.091546	0.0253908	0.0249649	0.036849	0.0317726	0.0340234	0.0335353
KY21.Chr1.1329	KY21.Chr1.1329.v1.SL1-1	SIGMAR1	HGNC:8157	1	0.175577	0.124452	0.15461	0.10655	0.147472	0.172798	0.0394707	0.0790712	XBXL10_1g3464	XBmRNA6362	sigmar1.L	0.108471	0.0863961	0.106332	0.0973337	0.111724	0.0965318	0.100098	0.0919687	0.111438	0.0897064
KY21.Chr1.1332	KY21.Chr1.1332.v1.SL1-1	OSBPL8	HGNC:16396	6	0.0133837	0.00767463	0.0221137	0.0237693	0.111263	0.203297	0.261969	0.35653	XBXL10_1g12614	XBmRNA23609	osbpl8.L	0.0101033	0.0101606	0.0176814	0.0235209	0.0370391	0.0637113	0.0867614	0.137952	0.222501	0.390569
KY21.Chr1.1333	KY21.Chr1.1333.v1.SL1-1	TM2D3	HGNC:24128	1	0.0996657	0.100496	0.103668	0.12529	0.169454	0.15139	0.128357	0.121679	XBXL10_1g10445	XBmRNA19529	tm2d3.S	0.115415	0.095544	0.11148	0.135956	0.121037	0.0952947	0.0984553	0.0808896	0.0743506	0.0715772
KY21.Chr1.1336	KY21.Chr1.1336.v1.nonSL10-1	HCFC1	HGNC:4839	24	0.103408	0.0957971	0.113236	0.116484	0.130029	0.130222	0.154584	0.156239	XBXL10_1g37762	XBmRNA71375	hcfc1.S	0.0690085	0.0770687	0.073784	0.0757936	0.0771097	0.102606	0.120297	0.132508	0.115016	0.156808
KY21.Chr1.1338	KY21.Chr1.1338.v2.SL4-1	TRIP12	HGNC:12306	19	0.177578	0.152067	0.0955891	0.0817292	0.0950828	0.122877	0.132584	0.142493	XBXL10_1g26073	XBmRNA48793	trip12.S	0.0593958	0.0540717	0.0553053	0.0604677	0.0780891	0.0972941	0.1074	0.127468	0.157389	0.203118
KY21.Chr1.1349	KY21.Chr1.1349.v1.SL2-1	CDC5L	HGNC:1743	26	0.100303	0.0989564	0.115382	0.116663	0.126138	0.137646	0.150475	0.154436	XBXL10_1g24507	XBmRNA45844	cdc5l.L	0.0532777	0.0493299	0.0561495	0.0586015	0.0820195	0.0941835	0.13308	0.130482	0.160777	0.182098
KY21.Chr1.1359	KY21.Chr1.1359.v1.SL1-1	CWC27	HGNC:10664	5	0.0869016	0.089509	0.0998233	0.146246	0.151521	0.147378	0.134876	0.143744	XBXL10_1g5670	XBmRNA10634	cwc27.S	0.101276	0.0980348	0.0882811	0.102682	0.102636	0.0969948	0.100411	0.0970956	0.10359	0.108999
KY21.Chr1.1361	KY21.Chr1.1361.v1.nonSL1-1	SHQ1	HGNC:25543	1	0.150999	0.131157	0.146817	0.114043	0.115166	0.125561	0.106121	0.110135	XBXL10_1g20067	XBmRNA37158	shq1.L	0.0580482	0.0644475	0.062981	0.0674811	0.0765448	0.103787	0.116944	0.126867	0.13999	0.18291
KY21.Chr1.1362	KY21.Chr1.1362.v1.nonSL7-1	RPL4	HGNC:10353	42	0.124858	0.122243	0.132626	0.117499	0.124274	0.118231	0.130804	0.129465	XBXL10_1g15539	XBmRNA29040	rpl4.S	0.104308	0.10483	0.0973959	0.106577	0.10031	0.0962119	0.100335	0.101374	0.0971794	0.0914796
KY21.Chr1.1367	KY21.Chr1.1367.v1.SL1-1	KDM6A	HGNC:12637	13	0.108398	0.0974304	0.109314	0.10678	0.125408	0.133528	0.156744	0.162398	XBXL10_1g7198	XBmRNA13523	LOC108708200	0.0740314	0.0760206	0.0832122	0.0731803	0.085523	0.0938488	0.0941007	0.114502	0.124129	0.181452
KY21.Chr1.1384	KY21.Chr1.1384.v1.SL1-1	KIAA0100	HGNC:28960	29	0.128908	0.130256	0.134514	0.133887	0.131847	0.118329	0.113824	0.108435	XBXL10_1g6514	XBmRNA12209	kiaa0100.L	0.0934889	0.0969154	0.083649	0.0957275	0.0960762	0.0927445	0.100887	0.106988	0.113129	0.120395
KY21.Chr1.1386	KY21.Chr1.1386.v1.nonSL10-1	PIN4	HGNC:8992	3	0.136467	0.13387	0.158163	0.11587	0.13256	0.113975	0.103517	0.105578	XBXL10_1g34784	XBmRNA65768	pin4.L	0.111063	0.101497	0.102261	0.112829	0.108638	0.0982358	0.0530025	0.113924	0.100968	0.097582
KY21.Chr1.1387	KY21.Chr1.1387.v2.nonSL8-2	XXYLT1	HGNC:26639	7	0.0777161	0.0762846	0.0885917	0.13364	0.14949	0.15574	0.156449	0.162089	XBXL10_1g25783	XBmRNA48208	xxylt1.S	0.0907757	0.0694989	0.0835197	0.0945019	0.108895	0.101551	0.0955435	0.104668	0.136113	0.114934
KY21.Chr1.1401	KY21.Chr1.1401.v2.nonSL18-2	GNL3L	HGNC:25553	13	0.0995952	0.0956739	0.0937132	0.105004	0.145934	0.133476	0.144789	0.181814	XBXL10_1g37732	XBmRNA71306	gnl3l.S	0.0526691	0.0496073	0.0433214	0.0476277	0.0550103	0.0753071	0.095369	0.128409	0.164427	0.288252
KY21.Chr1.1408	KY21.Chr1.1408.v1.nonSL1-1	KLC4	HGNC:21624	28	0.12497	0.119742	0.123064	0.11829	0.12091	0.120111	0.134399	0.138515	XBXL10_1g22826	XBmRNA42530	klc4.L	0.0854844	0.11712	0.0815852	0.0899043	0.0899081	0.093862	0.101206	0.106336	0.103425	0.13117
KY21.Chr1.141	KY21.Chr1.141.v1.SL1-1	PDZD8	HGNC:26974	1	0.0373777	0.0347097	0.0947304	0.112594	0.135999	0.157165	0.205826	0.221599	XBXL10_1g32391	XBmRNA61113	pdzd8.S	0.0697221	0.0891069	0.0883134	0.107714	0.11037	0.105131	0.106979	0.101521	0.110304	0.110837
KY21.Chr1.1411	KY21.Chr1.1411.v1.SL1-1	PTPN11	HGNC:9644	15	0.116728	0.104825	0.118003	0.133942	0.129282	0.130744	0.136624	0.129853	XBXL10_1g2877	XBmRNA5136	LOC108716965	0.091077	0.0778625	0.0986744	0.0870726	0.106241	0.0988732	0.111906	0.0936345	0.118304	0.116355
KY21.Chr1.1417	KY21.Chr1.1417.v3.SL1-1	BRAF	HGNC:1097	9	0.101819	0.0983953	0.111845	0.115253	0.118348	0.129307	0.151277	0.173755	XBXL10_1g37443	XBmRNA70670	araf.S	0.0787456	0.0905405	0.0869274	0.0982823	0.097505	0.105385	0.0972267	0.11424	0.10106	0.130087
KY21.Chr1.142	KY21.Chr1.142.v1.SL1-1	NUP50	HGNC:8065	25	0.115902	0.109634	0.112711	0.118251	0.11737	0.112402	0.153961	0.159769	XBXL10_1g14982	XBmRNA27883	nup50.S	0.0621411	0.0632289	0.0653114	0.0759065	0.0905654	0.0994163	0.129031	0.133188	0.138526	0.142685
KY21.Chr1.1422	KY21.Chr1.1422.v1.nonSL2-1	POLE3	HGNC:13546	7	0.125737	0.112949	0.134888	0.119908	0.140027	0.120747	0.120054	0.125691	XBXL10_1g34177	XBmRNA64465	pole3.L	0.106693	0.0989664	0.101164	0.0955032	0.105463	0.08941	0.103447	0.0949481	0.105681	0.0987249
KY21.Chr1.1423	KY21.Chr1.1423.v1.SL1-1	RPUSD4	HGNC:25898	4	0.102345	0.108864	0.112198	0.114768	0.135422	0.135973	0.142318	0.148111	XBXL10_1g41483	XBmRNA78280	rpusd4.L	0.0802434	0.0955357	0.0827477	0.0945449	0.0891403	0.105431	0.101177	0.103245	0.102659	0.145277
KY21.Chr1.1432	KY21.Chr1.1432.v1.nonSL1-1	NF2	HGNC:7773	6	0.0160737	0.0115405	0.0379581	0.0953848	0.174231	0.211815	0.210475	0.242522	XBXL10_1g2506	XBmRNA4361	nf2.L	0.064223	0.0624996	0.0601197	0.0916392	0.0970637	0.138926	0.0948601	0.120287	0.10169	0.168692
KY21.Chr1.1433	KY21.Chr1.1433.v1.nonSL1-1	RBKS	HGNC:30325	7	0.0749469	0.0772775	0.101473	0.137206	0.152665	0.172202	0.13426	0.149969	XBXL10_1g22733	XBmRNA42371	rbks.L	0.0945721	0.0913421	0.0950791	0.0954968	0.103914	0.119914	0.0880771	0.0794522	0.0928925	0.13926
KY21.Chr1.1434	KY21.Chr1.1434.v1.ND1-1	EXD2	HGNC:20217	8	0.0728952	0.0747511	0.102978	0.119681	0.141558	0.142936	0.174864	0.170338	XBXL10_1g37126	XBmRNA70018	exd2.S	0.085693	0.0731372	0.0676281	0.0903322	0.108086	0.116114	0.114915	0.114783	0.115527	0.113784
KY21.Chr1.1435	KY21.Chr1.1435.v1.SL1-1	TRIT1	HGNC:20286	10	0.085766	0.0805424	0.0930638	0.122608	0.141359	0.130631	0.178258	0.167772	XBXL10_1g7394	XBmRNA13931	trit1.L	0.112228	0.0979839	0.106735	0.0976606	0.115052	0.0902665	0.11508	0.0817681	0.103466	0.0797607
KY21.Chr1.1452	KY21.Chr1.1452.v1.SL1-1	TDRD9	HGNC:20122	20	0.0938704	0.0975001	0.129362	0.140313	0.154938	0.139274	0.126784	0.117959	XBXL10_1g35945	XBmRNA67973	LOC108698796	0.149901	0.139228	0.123728	0.119011	0.128243	0.086399	0.0941066	0.0754971	0.0584297	0.0254561
KY21.Chr1.1454	KY21.Chr1.1454.v1.SL1-1	FNTA	HGNC:3782	16	0.121027	0.116307	0.12434	0.1266	0.136782	0.122399	0.12216	0.130385	XBXL10_1g4340	XBmRNA8038	fnta.S	0.112571	0.126242	0.0969656	0.0946636	0.0949017	0.086292	0.0998912	0.106321	0.103722	0.07843
KY21.Chr1.1456	KY21.Chr1.1456.v1.SL1-1	GTF2F2	HGNC:4653	4	0.104283	0.10021	0.116211	0.141955	0.144438	0.133512	0.133385	0.126006	XBXL10_1g10620	XBmRNA19936	gtf2f2.S	0.0756123	0.0724154	0.0716783	0.0789845	0.0890392	0.100229	0.116923	0.124031	0.122817	0.14827
KY21.Chr1.1470	KY21.Chr1.1470.v1.SL1-1	CUL3	HGNC:2553	18	0.104783	0.108977	0.114487	0.11098	0.121672	0.125893	0.153854	0.159354	XBXL10_1g25983	XBmRNA48597	cul3.S	0.0983202	0.105238	0.0958506	0.100893	0.098134	0.109387	0.0876096	0.10645	0.0987004	0.0994172
KY21.Chr1.1478	KY21.Chr1.1478.v1.SL2-1	TRAPPC1	HGNC:19894	2	0.459198	0.0762602	0.0819421	0.0707713	0.0797392	0.0688875	0.0827015	0.0804997	XBXL10_1g17427	XBmRNA32151	trappc1.S	0.0990839	0.0996365	0.0992062	0.0809031	0.0920831	0.103271	0.0871798	0.0970668	0.10718	0.134389
KY21.Chr1.1479	KY21.Chr1.1479.v1.SL1-1	SPCS2	HGNC:28962	3	0.121329	0.123968	0.123817	0.105764	0.112472	0.119649	0.143985	0.149016	XBXL10_1g8746	XBmRNA16409	spcs2.L	0.0933827	0.0961079	0.0986558	0.100856	0.101794	0.102293	0.100521	0.10028	0.0982424	0.107867
KY21.Chr1.1492	KY21.Chr1.1492.v1.SL1-1	HNRNPM	HGNC:5046	8	0.112648	0.107961	0.124497	0.118127	0.126374	0.124017	0.136848	0.149529	XBXL10_1g15716	XBmRNA29359	myef2.S	0.0515942	0.0455253	0.0539737	0.0512647	0.062961	0.0897858	0.147584	0.223248	0.0722638	0.2018
KY21.Chr1.1497	KY21.Chr1.1497.v1.nonSL2-1	ORC2	HGNC:8488	4	0.119608	0.114273	0.114933	0.13953	0.143631	0.126107	0.128594	0.113325	XBXL10_1g43645	XBmRNA82185	orc2.S	0.0901987	0.0949178	0.11443	0.112616	0.112137	0.118213	0.10024	0.0905218	0.0778526	0.0888735
KY21.Chr1.150	KY21.Chr1.150.v1.SL1-1	BLOC1S1	HGNC:4200	1	0.13496	0.122277	0.118304	0.145383	0.132159	0.129716	0.117461	0.0997419	XBXL10_1g10687	XBmRNA20076	bloc1s1.S	0.0927431	0.0936528	0.0869939	0.0962581	0.100614	0.106928	0.117837	0.110676	0.102179	0.0921176
KY21.Chr1.1507	KY21.Chr1.1507.v1.SL1-1	ENGASE	HGNC:24622	5	0.129172	0.125972	0.12554	0.115205	0.120066	0.118404	0.124125	0.141517	XBXL10_1g39785	XBmRNA74853	engase.L	0.097033	0.0943766	0.0966115	0.112867	0.0980031	0.113555	0.0728655	0.107613	0.0983805	0.108695
KY21.Chr1.1508	KY21.Chr1.1508.v1.nonSL1-1	NA	NA	24	0.123178	0.110569	0.119743	0.116355	0.129829	0.113616	0.141576	0.145136	XBXL10_1g34696	XBmRNA65576	ssr4.L	0.0807914	0.0780465	0.0805547	0.0964817	0.0843265	0.0993546	0.0984958	0.123387	0.108572	0.149991
KY21.Chr1.1512	KY21.Chr1.1512.v1.SL1-1	OSGEP	HGNC:18028	5	0.107517	0.0996542	0.11534	0.118758	0.116196	0.128652	0.161529	0.152354	XBXL10_1g2440	XBmRNA4264	osgep.L	0.0986522	0.100654	0.105237	0.103214	0.100675	0.103887	0.100477	0.0946022	0.0995452	0.0930563
KY21.Chr1.1514	KY21.Chr1.1514.v1.ND1-1	CSE1L	HGNC:2431	23	0.125871	0.120129	0.135523	0.131763	0.124396	0.125579	0.121513	0.115227	XBXL10_1g42466	XBmRNA79809	cse1l.S	0.0995834	0.101965	0.125909	0.101823	0.0980806	0.10597	0.0891666	0.0961635	0.0905249	0.0908143
KY21.Chr1.1518	KY21.Chr1.1518.v1.nonSL6-1	UTP23	HGNC:28224	3	0.0205982	0.0390129	0.0675921	0.0787418	0.170631	0.194139	0.192461	0.236824	XBXL10_1g28253	XBmRNA53068	utp23.L	0.00358128	0.00425068	0.0146443	0.0197374	0.0472762	0.103069	0.12371	0.180974	0.196975	0.305783
KY21.Chr1.1519	KY21.Chr1.1519.v1.SL1-1	CSPP1	HGNC:26193	2	0.170462	0.162533	0.131587	0.109062	0.114426	0.112503	0.103739	0.0956883	XBXL10_1g28005	XBmRNA52590	cspp1.L	0.141045	0.122414	0.135242	0.0961449	0.0868553	0.0700915	0.0914955	0.0890058	0.092306	0.0754002
KY21.Chr1.1521	KY21.Chr1.1521.v1.SL1-1	ABR	HGNC:81	15	0.110507	0.0958573	0.0651843	0.0657662	0.0804647	0.124134	0.19797	0.260117	XBXL10_1g5252	XBmRNA9764	bcr.S	0.0461033	0.0438704	0.0458049	0.0436258	0.0461297	0.0625156	0.0813647	0.112049	0.189444	0.329092
KY21.Chr1.1523	KY21.Chr1.1523.v1.SL1-1	HBS1L	HGNC:4834	18	0.101656	0.11425	0.113818	0.138509	0.141852	0.138184	0.130877	0.120853	XBXL10_1g23409	XBmRNA43695	hbs1l.L	0.102151	0.0936938	0.100528	0.0959392	0.105161	0.100482	0.0918903	0.10416	0.107111	0.0988838
KY21.Chr1.1526	KY21.Chr1.1526.v1.SL1-1	TBL2	HGNC:11586	17	0.107939	0.108695	0.104483	0.117062	0.117552	0.139508	0.149285	0.155477	XBXL10_1g9029	XBmRNA16801	tbl2.S	0.065769	0.0715798	0.0777789	0.0855568	0.0834021	0.106525	0.0913548	0.135369	0.12154	0.161124
KY21.Chr1.1530	KY21.Chr1.1530.v1.SL1-1	NAPG	HGNC:7642	15	0.102218	0.100825	0.106285	0.127076	0.128087	0.140597	0.141228	0.153684	XBXL10_1g27780	XBmRNA52150	napg.L	0.0969891	0.0984971	0.101744	0.103302	0.102426	0.106423	0.101053	0.0966437	0.0940527	0.0988693
KY21.Chr1.1531	KY21.Chr1.1531.v1.SL2-3	STX7	HGNC:11442	2	0.114903	0.117764	0.124752	0.113236	0.124084	0.0957858	0.147712	0.161764	XBXL10_1g23388	XBmRNA43661	stx7.L	0.0987631	0.093187	0.10276	0.0974755	0.111772	0.098418	0.11053	0.0942273	0.101817	0.0910513
KY21.Chr1.1535	KY21.Chr1.1535.v1.SL1-1	CFAP52	HGNC:16053	2	0.00958463	0.0872997	0.038338	0.0941907	0.0874036	0.138499	0.210308	0.334376	XBXL10_1g40202	XBmRNA75642	cfap52.L	0.00930254	0.0101889	0.00745196	0.0071617	0.0139431	0.0529757	0.0899453	0.178135	0.260574	0.370322
KY21.Chr1.1541	KY21.Chr1.1541.v1.nonSL2-1	NOL10	HGNC:25862	4	0.0692666	0.0666866	0.075976	0.107675	0.157383	0.165322	0.157119	0.200571	XBXL10_1g24389	XBmRNA45660	nol10.L	0.0453175	0.0356873	0.0362147	0.0372862	0.0545999	0.0757339	0.111865	0.142437	0.185031	0.275828
KY21.Chr1.1542	KY21.Chr1.1542.v1.SL2-1	ARMC1	HGNC:17684	7	0.0666804	0.0691744	0.0901246	0.102761	0.136673	0.159524	0.181083	0.19398	XBXL10_1g29578	XBmRNA55681	armc1.S	0.0963601	0.0993301	0.0954011	0.098152	0.0938749	0.0985657	0.096011	0.111518	0.103366	0.107422
KY21.Chr1.155	KY21.Chr1.155.v1.SL1-1	POGLUT2	HGNC:19350	13	0.0907569	0.088648	0.101178	0.0986407	0.109492	0.131382	0.188598	0.191304	XBXL10_1g8482	XBmRNA16055	poglut3.L	0.0949068	0.0978747	0.110738	0.094454	0.106389	0.105909	0.10194	0.0855314	0.104171	0.0980865
KY21.Chr1.1550	KY21.Chr1.1550.v1.SL1-1	NDUFB8	HGNC:7703	9	0.124924	0.133748	0.150026	0.135675	0.124795	0.121514	0.115525	0.0937921	XBXL10_1g32865	XBmRNA62054	ndufb8.S	0.101184	0.0841665	0.101484	0.0964149	0.116059	0.0966068	0.114875	0.0912895	0.109077	0.0888419
KY21.Chr1.1555	KY21.Chr1.1555.v1.nonSL2-1	TSN	HGNC:12379	10	0.0798098	0.0746758	0.0904299	0.160776	0.16975	0.15401	0.134503	0.136046	XBXL10_1g40417	XBmRNA75992	tsn.L	0.083655	0.0868839	0.0925136	0.112071	0.0991739	0.112834	0.100102	0.107016	0.10051	0.10524
KY21.Chr1.1562	KY21.Chr1.1562.v1.ND1-1	RPL19	HGNC:10312	2	0.123048	0.128251	0.124661	0.119356	0.122991	0.118439	0.128499	0.134756	XBXL10_1g42246	XBmRNA79409	LOC108702499	0.0963805	0.123569	0.0934423	0.103794	0.0964373	0.100849	0.102792	0.102157	0.092372	0.0882063
KY21.Chr1.1563	KY21.Chr1.1563.v1.SL1-1	LNPK	HGNC:21610	15	0.131552	0.138447	0.153941	0.153783	0.132559	0.111186	0.0986211	0.0799108	XBXL10_1g40735	XBmRNA76705	lnpk.L	0.105919	0.104819	0.102338	0.104165	0.101634	0.100782	0.119302	0.104875	0.0817513	0.0744133
KY21.Chr1.1564	KY21.Chr1.1564.v1.SL1-1	DCPS	HGNC:29812	8	0.0911245	0.0947192	0.106175	0.134565	0.143468	0.133093	0.143506	0.153349	XBXL10_1g30961	XBmRNA58498	dcps.L	0.123971	0.0973876	0.135671	0.0878296	0.112402	0.0730784	0.103079	0.0794	0.114962	0.0722195
KY21.Chr1.157	KY21.Chr1.157.v1.SL1-1	ABAT	HGNC:23	2	0.239144	0.029594	0.00937341	0.00281902	0.0292881	0.0980494	0.17447	0.417262	XBXL10_1g41045	XBmRNA77440	abat.L	0.100533	0.119929	0.0928692	0.106692	0.0952946	0.100207	0.105462	0.112648	0.0911529	0.0752129
KY21.Chr1.1572	KY21.Chr1.1572.v1.SL1-1	STT3B	HGNC:30611	10	0.118147	0.12334	0.131368	0.118449	0.117271	0.115308	0.136094	0.140023	XBXL10_1g27178	XBmRNA50876	stt3b.L	0.0927334	0.101553	0.0951969	0.104425	0.101726	0.103493	0.0992186	0.100332	0.0947322	0.106589
KY21.Chr1.1576	KY21.Chr1.1576.v1.SL1-1	STAM	HGNC:11357	8	0.129014	0.136496	0.133824	0.126326	0.122305	0.130161	0.111059	0.110815	XBXL10_1g26895	XBmRNA50370	stam.L	0.0540164	0.0659056	0.0652932	0.0879926	0.0931123	0.11121	0.0988564	0.117116	0.120083	0.186415
KY21.Chr1.158	KY21.Chr1.158.v1.SL1-1	RNF181	HGNC:28037	3	0.11294	0.0883078	0.125146	0.120685	0.118066	0.134392	0.145977	0.154486	XBXL10_1g15423	XBmRNA28827	rnf181.S	0.0545268	0.0509438	0.0472688	0.0645535	0.0671433	0.0839854	0.100545	0.136209	0.153633	0.241191
KY21.Chr1.1583	KY21.Chr1.1583.v1.nonSL7-1	GTPBP4	HGNC:21535	10	0.106642	0.108373	0.105921	0.178255	0.111797	0.113224	0.120648	0.15514	XBXL10_1g26816	XBmRNA50134	gtpbp4.L	0.058145	0.0615672	0.0575943	0.0537828	0.0546086	0.0836449	0.0948018	0.127765	0.150241	0.257848
KY21.Chr1.1585	KY21.Chr1.1585.v1.SL2-1	NACA4P	HGNC:24688	10	0.122365	0.110794	0.117354	0.118081	0.125793	0.146086	0.135769	0.123758	XBXL10_1g10741	XBmRNA20187	naca.S	0.0662869	0.075252	0.0730296	0.0763329	0.0754573	0.0760112	0.0733961	0.0888068	0.144523	0.250904
KY21.Chr1.159	KY21.Chr1.159.v1.SL1-1	PDCD6IP	HGNC:8766	38	0.125774	0.119565	0.121392	0.127735	0.130212	0.120172	0.126686	0.128465	XBXL10_1g27407	XBmRNA51396	pdcd6ip.L	0.10774	0.105235	0.105235	0.10364	0.10333	0.0951879	0.100716	0.0983427	0.0957785	0.084795
KY21.Chr1.1591	KY21.Chr1.1591.v1.SL1-1	IMMP2L	HGNC:14598	3	0.149051	0.13302	0.144353	0.110974	0.12335	0.127566	0.103363	0.108322	XBXL10_1g12660	XBmRNA23739	immp2l.L	0.110581	0.107151	0.0843603	0.0968905	0.0977757	0.0928027	0.122976	0.103704	0.103845	0.0799134
KY21.Chr1.1593	KY21.Chr1.1593.v2.nonSL2-1	PDK2	HGNC:8810	4	0.0341489	0.0437268	0.100983	0.0832263	0.0991051	0.122777	0.211761	0.304273	XBXL10_1g28888	XBmRNA54344	pdk4.S	0.0252946	0.0212227	0.0216094	0.0220589	0.0495402	0.118595	0.117581	0.150798	0.208144	0.265156
KY21.Chr1.1596	KY21.Chr1.1596.v2.nonSL3-1	ANKMY2	HGNC:25370	12	0.0896854	0.0846681	0.10175	0.115362	0.124753	0.141853	0.169219	0.17271	XBXL10_1g28915	XBmRNA54400	ankmy2.S	0.0933289	0.0971784	0.0961389	0.101594	0.0947261	0.10846	0.100257	0.09973	0.0959357	0.11265
KY21.Chr1.1602	KY21.Chr1.1602.v1.nonSL1-1	ANKZF1	HGNC:25527	3	0.0497849	0.0568396	0.0700289	0.0980581	0.129546	0.166468	0.210504	0.218771	XBXL10_1g40512	XBmRNA76220	ankzf1.L	0.0874413	0.103811	0.0876075	0.100785	0.100755	0.108428	0.0948139	0.101186	0.0947349	0.120438
KY21.Chr1.1603	KY21.Chr1.1603.v1.SL1-1	GTPBP10	HGNC:25106	4	0.11279	0.0902135	0.116513	0.11525	0.136816	0.131466	0.148919	0.148032	XBXL10_1g28831	XBmRNA54236	gtpbp10.S	0.109219	0.105402	0.100334	0.104029	0.106616	0.0977161	0.108494	0.100659	0.0930805	0.0744507
KY21.Chr1.1606	KY21.Chr1.1606.v1.SL1-1	NRCAM	HGNC:7994	8	0.00960564	0.00825234	0.0209967	0.0184629	0.063889	0.222712	0.301618	0.354464	XBXL10_1g37770	XBmRNA71388	l1cam.S	1.68346354316441e-06	0.00918372	0	0.00637609	0.00719088	0.0072457	0.00535333	0.0185601	0.129747	0.816341
KY21.Chr1.1608	KY21.Chr1.1608.v4.SL1-2	IMPDH2	HGNC:6053	16	0.109761	0.110909	0.109665	0.10497	0.119874	0.119031	0.156375	0.169415	XBXL10_1g22283	XBmRNA41416	impdh2.S	0.068928	0.0761492	0.0754544	0.077851	0.0868688	0.0924053	0.0956545	0.105897	0.133951	0.18684
KY21.Chr1.1611	KY21.Chr1.1611.v1.SL1-1	PGAM5	HGNC:28763	11	0.135898	0.118559	0.131496	0.088078	0.103512	0.106178	0.150137	0.166142	XBXL10_1g5313	XBmRNA9877	pgam5.S	0.108535	0.0879225	0.115116	0.0935339	0.104973	0.08757	0.118891	0.0880926	0.110869	0.0844975
KY21.Chr1.1612	KY21.Chr1.1612.v1.nonSL4-1	RMDN1	HGNC:24285	13	0.132222	0.130923	0.12467	0.116264	0.121418	0.110649	0.132413	0.131441	XBXL10_1g29665	XBmRNA55843	rmdn1.S	0.107366	0.092709	0.115891	0.0936396	0.105243	0.0874063	0.104807	0.094074	0.105377	0.0934881
KY21.Chr1.1631	KY21.Chr1.1631.v1.SL2-1	LSM12	HGNC:26407	6	0.117715	0.126026	0.129176	0.124555	0.123686	0.124889	0.124611	0.129341	XBXL10_1g42390	XBmRNA79659	lsm12.L	0.0652418	0.0658529	0.0674932	0.0742768	0.0905527	0.103325	0.121785	0.118914	0.138447	0.154111
KY21.Chr1.1632	KY21.Chr1.1632.v1.nonSL4-1	DTD2	HGNC:20277	2	0.0831285	0.0719577	0.10239	0.152571	0.140131	0.137691	0.15643	0.1557	XBXL10_1g36174	XBmRNA68479	dtd2.L	0.101644	0.10653	0.099934	0.0950172	0.0969583	0.10704	0.0948945	0.0970173	0.0949614	0.106003
KY21.Chr1.1639	KY21.Chr1.1639.v1.nonSL1-1	HEXIM1	HGNC:24953	1	0.101116	0.0958728	0.165504	0.140629	0.114032	0.148273	0.119134	0.115439	XBXL10_1g39199	XBmRNA73881	hexim1.L	0.0349454	0.035024	0.0410923	0.0427368	0.0626	0.104754	0.134335	0.152914	0.189405	0.202193
KY21.Chr1.164	KY21.Chr1.164.v1.nonSL1-1	NA	NA	6	0.113865	0.123054	0.131092	0.0542849	0.0854064	0.106298	0.167486	0.218513	XBXL10_1g39011	XBmRNA73598	lasp1.L	0.0447625	0.0447041	0.0481575	0.0537012	0.0552373	0.0734028	0.0960172	0.140021	0.174668	0.269329
KY21.Chr1.1641	KY21.Chr1.1641.v2.nonSL2-1	NA	NA	11	0.119014	0.10934	0.111119	0.112732	0.111303	0.119772	0.148982	0.167737	XBXL10_1g40825	XBmRNA76937	myl1.L	0.00139237	0.0013055	0.00142835	0.00103462	0.00143391	0.00475564	0.0236942	0.0674995	0.409585	0.487871
KY21.Chr1.165	KY21.Chr1.165.v2.ND1-1	TIMELESS	HGNC:11813	16	0.134867	0.124804	0.153795	0.112053	0.121694	0.115098	0.120311	0.117378	XBXL10_1g8077	XBmRNA15276	timeless.L	0.0916374	0.0948061	0.101467	0.0965041	0.103477	0.0906973	0.0691074	0.113064	0.119936	0.119303
KY21.Chr1.1661	KY21.Chr1.1661.v2.SL1-1	EXOSC7	HGNC:28112	4	0.121399	0.131458	0.119691	0.104726	0.110499	0.131977	0.147297	0.132953	XBXL10_1g29106	XBmRNA54727	exosc7.S	0.0856741	0.0902499	0.0836854	0.0929361	0.0914574	0.10058	0.0941667	0.105199	0.113889	0.142162
KY21.Chr1.1662	KY21.Chr1.1662.v1.nonSL2-1	BRD7	HGNC:14310	7	0.116573	0.115887	0.124261	0.119746	0.126649	0.133966	0.131538	0.13138	XBXL10_1g18534	XBmRNA34108	brd7.L	0.0622472	0.0623743	0.0591171	0.0684933	0.0789222	0.105193	0.123324	0.130667	0.118208	0.191454
KY21.Chr1.1663	KY21.Chr1.1663.v1.SL1-1	ATP6V1D	HGNC:13527	8	0.113828	0.102591	0.116886	0.131454	0.129514	0.118256	0.138023	0.149449	XBXL10_1g36364	XBmRNA68731	atp6v1d.L	0.0939136	0.100038	0.0978841	0.0998514	0.103337	0.104372	0.106796	0.0943051	0.102338	0.0971641
KY21.Chr1.1664	KY21.Chr1.1664.v1.nonSL1-1	THOC6	HGNC:28369	8	0.109508	0.105992	0.124276	0.103012	0.121871	0.114949	0.156077	0.164315	XBXL10_1g41602	XBmRNA78425	thoc6.L	0.084314	0.0913484	0.0777163	0.0895259	0.0852303	0.0997395	0.101178	0.113126	0.109524	0.148298
KY21.Chr1.1667	KY21.Chr1.1667.v1.SL1-1	CRPPA	HGNC:37276	2	0.137996	0.121418	0.128541	0.132308	0.139084	0.132424	0.0985705	0.109659	XBXL10_1g26990	XBmRNA50553	crppa.L	0.101509	0.104686	0.0927421	0.0975881	0.0920238	0.105551	0.0835666	0.102621	0.110861	0.108852
KY21.Chr1.1672	KY21.Chr1.1672.v1.SL1-1	G3BP2	HGNC:30291	25	0.120426	0.115089	0.130569	0.118362	0.123414	0.129909	0.136097	0.126134	XBXL10_1g4153	XBmRNA7650	g3bp2.S	0.103433	0.0769165	0.104212	0.0887054	0.107773	0.0795004	0.125792	0.0940005	0.126873	0.0927953
KY21.Chr1.1677	KY21.Chr1.1677.v1.SL1-1	CRISPLD2	HGNC:25248	6	0.0894316	0.0896933	0.0922388	0.144098	0.138597	0.142584	0.158272	0.145086	XBXL10_1g6632	XBmRNA12436	apoo.L	0.103286	0.0973141	0.107182	0.0991976	0.107247	0.1002	0.110682	0.0875288	0.0980868	0.0892743
KY21.Chr1.1679	KY21.Chr1.1679.v1.nonSL2-1	NCOA4	HGNC:7671	1	0.0251263	0.029492	0.0913832	0.117347	0.151314	0.200348	0.22051	0.16448	XBXL10_1g33006	XBmRNA62322	ncoa4.S	0.0727016	0.0642607	0.0946026	0.0979815	0.0953118	0.122456	0.115374	0.116078	0.097366	0.123867
KY21.Chr1.1681	KY21.Chr1.1681.v1.SL2-1	TMEM177	HGNC:28143	7	0.113374	0.105554	0.139896	0.127951	0.135009	0.127345	0.126744	0.124126	XBXL10_1g40449	XBmRNA76085	tmem177.L	0.089527	0.085264	0.0960507	0.105523	0.103937	0.111453	0.10301	0.105609	0.102037	0.0975891
KY21.Chr1.1696	KY21.Chr1.1696.v1.nonSL1-1	DHX34	HGNC:16719	6	0.121859	0.118675	0.128062	0.122124	0.131554	0.124309	0.129188	0.124229	XBXL10_1g35548	XBmRNA67127	dhx34.L	0.05115	0.0545143	0.0790397	0.07814	0.0886369	0.0969328	0.115563	0.103623	0.146029	0.186371
KY21.Chr1.1698	KY21.Chr1.1698.v2.ND2-1	VPS53	HGNC:25608	14	0.110681	0.102125	0.117544	0.110748	0.136766	0.12334	0.157184	0.141612	XBXL10_1g10262	XBmRNA19197	vps53.S	0.10264	0.0941145	0.100916	0.0969435	0.0972017	0.106245	0.0960631	0.0950698	0.0979806	0.112826
KY21.Chr1.17	KY21.Chr1.17.v1.SL1-1	RTF2	HGNC:15890	1	0.0292104	0.049982	0.148362	0.0977232	0.116451	0.199097	0.192445	0.16673	XBXL10_1g42526	XBmRNA79945	rtf2.S	0.034467	0.0382935	0.0432583	0.0546597	0.0849727	0.111461	0.143447	0.155314	0.151796	0.182331
KY21.Chr1.1703	KY21.Chr1.1703.v2.SL7-1	SEC62	HGNC:11846	3	0.10946	0.103594	0.114586	0.114796	0.117556	0.111979	0.148132	0.179898	XBXL10_1g25851	XBmRNA48373	sec62.S	0.0822071	0.090527	0.0822216	0.0961859	0.0887972	0.101235	0.108645	0.10704	0.121057	0.122084
KY21.Chr1.1716	KY21.Chr1.1716.v1.nonSL12-1	CDK2	HGNC:1771	2	0.0323712	0.0320943	0.0368149	0.0658755	0.132571	0.188655	0.239032	0.272586	XBXL10_1g8063	XBmRNA15242	cdk2.L	0.054535	0.0543858	0.0644639	0.0611369	0.0678619	0.0899467	0.0951281	0.137739	0.160241	0.214562
KY21.Chr1.1717	KY21.Chr1.1717.v1.nonSL5-1	HAT1	HGNC:4821	21	0.128378	0.124127	0.1272	0.123627	0.124724	0.120672	0.129448	0.121824	XBXL10_1g40691	XBmRNA76616	hat1.L	0.102294	0.0911764	0.110251	0.098341	0.10665	0.0977676	0.100814	0.0970634	0.106365	0.0892767
KY21.Chr1.1723	KY21.Chr1.1723.v1.nonSL4-1	PPP2R1A	HGNC:9302	22	0.118635	0.110506	0.132561	0.117769	0.127896	0.121955	0.134105	0.136573	XBXL10_1g31130	XBmRNA58895	LOC398563	0.0869556	0.107863	0.0821202	0.0945791	0.099203	0.106514	0.101996	0.109537	0.103819	0.107414
KY21.Chr1.1724	KY21.Chr1.1724.v2.nonSL2-1	SFXN2	HGNC:16086	8	0.0452552	0.05267	0.072781	0.104454	0.138253	0.170427	0.206738	0.209422	XBXL10_1g30386	XBmRNA57239	sfxn2.L	0.0716649	0.0986795	0.0870677	0.101117	0.0977007	0.114241	0.0912945	0.0953191	0.0941715	0.148744
KY21.Chr1.1726	KY21.Chr1.1726.v1.SL1-1	MRPL35	HGNC:14489	7	0.134069	0.15403	0.161099	0.126563	0.131595	0.0991315	0.108418	0.085095	XBXL10_1g587	XBmRNA632	mrpl35.L	0.0840068	0.0901614	0.0841031	0.14283	0.0894779	0.100403	0.0978934	0.098293	0.0890711	0.123761
KY21.Chr1.1727	KY21.Chr1.1727.v1.SL2-1	PSMB2	HGNC:9539	10	0.138314	0.140866	0.138427	0.118742	0.116118	0.114495	0.126797	0.106241	XBXL10_1g7224	XBmRNA13570	psmb2.L	0.106069	0.102963	0.0998134	0.0984932	0.100783	0.0982271	0.0925765	0.102314	0.103869	0.0948935
KY21.Chr1.1737	KY21.Chr1.1737.v1.SL2-1	SORT1	HGNC:11186	15	0.155459	0.148272	0.146204	0.101456	0.104674	0.104495	0.118345	0.121096	XBXL10_1g9745	XBmRNA18231	sort1.S	0.125649	0.0887782	0.110199	0.0817315	0.111353	0.0792129	0.0958246	0.0809833	0.107569	0.118699
KY21.Chr1.175	KY21.Chr1.175.v2.nonSL3-1	SAP30L	HGNC:25663	1	0.116613	0.110425	0.117608	0.131118	0.132945	0.108691	0.133061	0.14954	XBXL10_1g12086	XBmRNA22547	sap30l.L	0.0506207	0.0468946	0.0554611	0.0546678	0.0873919	0.0941762	0.127431	0.126153	0.153177	0.204026
KY21.Chr1.1758	KY21.Chr1.1758.v1.ND1-1	BHMT	HGNC:1047	2	0.200914	0.15808	0.142105	0.106307	0.116779	0.108752	0.0833025	0.0837603	XBXL10_1g3119	XBmRNA5642	bhmt.L	0.0936974	0.111065	0.101426	0.100711	0.12305	0.0948302	0.112951	0.0966491	0.105055	0.0605658
KY21.Chr1.1761	KY21.Chr1.1761.v1.nonSL2-1	UBE2M	HGNC:12491	6	0.10086	0.10119	0.117128	0.130829	0.136403	0.139965	0.135684	0.137941	XBXL10_1g33569	XBmRNA63356	ube2m.S	0.0977572	0.09484	0.097004	0.0953185	0.0934396	0.095783	0.107407	0.107325	0.108991	0.102135
KY21.Chr1.1762	KY21.Chr1.1762.v1.ND1-1	EHD3	HGNC:3244	24	0.124296	0.131104	0.125398	0.129397	0.119989	0.132343	0.121892	0.115581	XBXL10_1g44372	XBmRNA83394	LOC108704236	0.084071	0.0896783	0.0956277	0.0983798	0.0969819	0.119103	0.0912546	0.105348	0.0976329	0.121924
KY21.Chr1.1775	KY21.Chr1.1775.v1.SL1-1	NLE1	HGNC:19889	8	0.0985827	0.093945	0.0993031	0.128317	0.140228	0.144851	0.146706	0.148068	XBXL10_1g10220	XBmRNA19109	nle1.S	0.0808351	0.0918936	0.0793728	0.0882847	0.0807227	0.0935256	0.0946378	0.117757	0.117196	0.155774
KY21.Chr1.1779	KY21.Chr1.1779.v1.nonSL1-1	GRHL1	HGNC:17923	1	0.000430327	0.000485267	0.000437875	0.000153204	0.213172	0.238003	0.287477	0.259841	XBXL10_1g26170	XBmRNA48960	grhl1.S	0.0277779	0.0318923	0.0737844	0.0974496	0.0949428	0.13043	0.132276	0.136452	0.113879	0.161116
KY21.Chr1.178	KY21.Chr1.178.v1.nonSL6-1	RDH14	HGNC:19979	2	0.108614	0.096308	0.0962974	0.119123	0.0915237	0.0853787	0.20633	0.196425	XBXL10_1g24432	XBmRNA45723	rdh14.L	0.0920812	0.082599	0.0968217	0.0833081	0.0847696	0.114688	0.0917688	0.102202	0.110163	0.141599
KY21.Chr1.1783	KY21.Chr1.1783.v1.nonSL14-1	SUCLA2	HGNC:11448	41	0.125288	0.115189	0.136557	0.112424	0.116556	0.116494	0.135489	0.142002	XBXL10_1g10640	XBmRNA19973	sucla2.S	0.102149	0.0967291	0.0986505	0.105812	0.100487	0.103282	0.104653	0.0998217	0.0976529	0.0907623
KY21.Chr1.1784	KY21.Chr1.1784.v1.nonSL4-1	TWF2	HGNC:9621	11	0.137422	0.108679	0.122166	0.109652	0.114791	0.128726	0.135677	0.142887	XBXL10_1g19878	XBmRNA36775	twf2.L	0.10069	0.0943154	0.0993467	0.0942916	0.103306	0.0928029	0.111592	0.100653	0.105111	0.0978917
KY21.Chr1.1790	KY21.Chr1.1790.v1.SL1-1	TKT	HGNC:11834	41	0.126433	0.119524	0.125755	0.120308	0.127316	0.127021	0.119834	0.133809	XBXL10_1g34688	XBmRNA65567	tktl2.L	0.108007	0.102495	0.115091	0.115125	0.0965678	0.0967985	0.0894209	0.098574	0.0878915	0.0900284
KY21.Chr1.1791	KY21.Chr1.1791.v1.SL5-1	UTP3	HGNC:24477	3	0.0321732	0.0405184	0.0501631	0.101734	0.148706	0.178363	0.206461	0.241881	XBXL10_1g33479	XBmRNA63177	LOC108697661	0.0180589	0.0160397	0.0128315	0.0130637	0.0301997	0.0820115	0.1334	0.170952	0.211929	0.311514
KY21.Chr1.1793	KY21.Chr1.1793.v1.SL2-1	RPP21	HGNC:21300	1	0.108547	0.104339	0.107174	0.107214	0.118594	0.126699	0.162555	0.164878	XBXL10_1g10362	XBmRNA19357	rpp21.S	0.0801868	0.153482	0.171711	0.0759816	0.0696999	0.0897194	0.0897453	0.0716862	0.0969383	0.10085
KY21.Chr1.18	KY21.Chr1.18.v1.nonSL3-1	TOR1B	HGNC:11995	2	0.0843006	0.0668155	0.105775	0.169565	0.174188	0.162779	0.0814942	0.155082	XBXL10_1g37642	XBmRNA71112	LOC108699946	0.108336	0.109758	0.102302	0.100489	0.100499	0.0881207	0.0855741	0.114357	0.114181	0.0763838
KY21.Chr1.1802	KY21.Chr1.1802.v1.SL1-1	RNF13	HGNC:10057	1	0.0977875	0.0929854	0.0994059	0.113625	0.123516	0.130753	0.161509	0.180417	XBXL10_1g24096	XBmRNA45072	rnf13.L	0.0934482	0.105701	0.0928902	0.102348	0.0987826	0.0893501	0.113578	0.10537	0.107942	0.0905902
KY21.Chr1.1803	KY21.Chr1.1803.v1.SL1-1	SCYL2	HGNC:19286	7	0.0856866	0.0792928	0.106	0.122003	0.146199	0.169694	0.148647	0.142478	XBXL10_1g12421	XBmRNA23229	scyl2.L	0.0673451	0.0740275	0.0814288	0.101749	0.105452	0.116453	0.113804	0.112195	0.112058	0.115488
KY21.Chr1.1813	KY21.Chr1.1813.v1.nonSL2-1	DHX37	HGNC:17210	17	0.296631	0.244266	0.0347928	0.0288834	0.0642991	0.0962528	0.108082	0.126793	XBXL10_1g2783	XBmRNA4906	dhx37.L	0.0640639	0.0613543	0.0548149	0.057858	0.0714123	0.0845259	0.102953	0.121908	0.150579	0.230531
KY21.Chr1.1815	KY21.Chr1.1815.v1.nonSL4-2	RAE1	HGNC:9828	6	0.114979	0.115751	0.133221	0.120895	0.12753	0.11107	0.14654	0.130013	XBXL10_1g42530	XBmRNA79953	rae1.S	0.0924506	0.0893869	0.127563	0.104059	0.0979871	0.0937871	0.0971698	0.107113	0.0928754	0.0976088
KY21.Chr1.1816	KY21.Chr1.1816.v1.SL3-1	TMEM214	HGNC:25983	23	0.108495	0.114017	0.122301	0.11833	0.12375	0.120326	0.146378	0.146403	XBXL10_1g26372	XBmRNA49272	tmem214.S	0.105986	0.110514	0.107936	0.101107	0.106953	0.0825897	0.107365	0.106092	0.103456	0.068002
KY21.Chr1.182	KY21.Chr1.182.v1.nonSL6-1	MTX1	HGNC:7504	4	0.136989	0.125674	0.138352	0.121612	0.111108	0.108657	0.125733	0.131874	XBXL10_1g3127	XBmRNA5659	mtx3.L	0.101303	0.1014	0.0995107	0.10217	0.0956689	0.107455	0.0954293	0.100263	0.0925508	0.104249
KY21.Chr1.1824	KY21.Chr1.1824.v1.SL1-1	D2HGDH	HGNC:28358	4	0.115758	0.114561	0.1199	0.142589	0.1291	0.139606	0.118645	0.119841	XBXL10_1g26004	XBmRNA48655	d2hgdh.S	0.0930582	0.10433	0.0984776	0.107116	0.093252	0.118091	0.0963679	0.102273	0.084634	0.1024
KY21.Chr1.183	KY21.Chr1.183.v1.SL2-1	TACC3	HGNC:11524	31	0.167686	0.165855	0.146215	0.146835	0.134606	0.10436	0.0781827	0.0562618	XBXL10_1g3637	XBmRNA6636	tacc3.S	0.156173	0.154947	0.145679	0.12886	0.10814	0.0810347	0.0756285	0.0608402	0.0508649	0.0378327
KY21.Chr1.1832	KY21.Chr1.1832.v1.ND1-1	NTPCR	HGNC:28204	6	0.127744	0.127413	0.157991	0.13583	0.110093	0.125404	0.119328	0.0961974	XBXL10_1g25367	XBmRNA47373	LOC108705638	0.103329	0.0975187	0.103682	0.100544	0.114714	0.104143	0.0765305	0.103304	0.106461	0.0897748
KY21.Chr1.1840	KY21.Chr1.1840.v1.SL1-1	API5	HGNC:594	18	0.0967023	0.0969054	0.111512	0.109072	0.124919	0.14243	0.152289	0.166169	XBXL10_1g17702	XBmRNA32624	api5.L	0.0416099	0.038616	0.0401876	0.0515784	0.0644853	0.116832	0.138481	0.162711	0.141959	0.203539
KY21.Chr1.1847	KY21.Chr1.1847.v2.SL1-2	ARL8A	HGNC:25192	5	0.111102	0.113471	0.141976	0.134567	0.122539	0.106652	0.135257	0.134436	XBXL10_1g22211	XBmRNA41296	arl8b.S	0.0534715	0.0477758	0.0843157	0.0790641	0.101112	0.118533	0.112093	0.114834	0.136463	0.152338
KY21.Chr1.1850	KY21.Chr1.1850.v2.nonSL4-1	VPS33A	HGNC:18179	10	0.119068	0.113107	0.15365	0.112278	0.115956	0.11541	0.141719	0.128812	XBXL10_1g2827	XBmRNA5039	vps33a.L	0.148286	0.0775372	0.109139	0.0907853	0.105417	0.121832	0.075051	0.0748451	0.0898919	0.107215
KY21.Chr1.1854	KY21.Chr1.1854.v1.SL2-1	POLK	HGNC:9183	1	0.178966	0.180513	0.116925	0.138917	0.153108	0.151311	0.0801698	9.01086049230778e-05	XBXL10_1g3096	XBmRNA5601	polk.L	0.115432	0.104684	0.112771	0.0963022	0.112815	0.0841026	0.0975562	0.0835802	0.0956452	0.0971125
KY21.Chr1.1855	KY21.Chr1.1855.v2.SL1-2	VPS18	HGNC:15972	9	0.12539	0.120143	0.128362	0.106837	0.107011	0.112504	0.145321	0.154433	XBXL10_1g38478	XBmRNA72677	vps18.S	0.0979815	0.0980668	0.101929	0.102179	0.100143	0.111451	0.0895752	0.0979773	0.0973621	0.103334
KY21.Chr1.1856	KY21.Chr1.1856.v2.nonSL1-2	MRPL24	HGNC:14037	12	0.136943	0.129426	0.137365	0.123377	0.126378	0.120622	0.118234	0.107655	XBXL10_1g36670	XBmRNA69167	mrpl24.L	0.0981568	0.110654	0.104214	0.109364	0.0978294	0.113955	0.087158	0.0949224	0.0876407	0.0961062
KY21.Chr1.1857	KY21.Chr1.1857.v1.nonSL3-1	TSTD1	HGNC:35410	9	0.107641	0.108815	0.110077	0.136433	0.140626	0.137848	0.132424	0.126135	XBXL10_1g23528	XBmRNA43923	tstd3.L	0.0957457	0.0990939	0.102149	0.10146	0.109355	0.1016	0.104984	0.0902568	0.103292	0.0920632
KY21.Chr1.1865	KY21.Chr1.1865.v1.SL1-2	UGGT1	HGNC:15663	63	0.111955	0.113629	0.118019	0.122429	0.122562	0.117505	0.147666	0.146235	XBXL10_1g24335	XBmRNA45552	uggt1.L	0.082276	0.0844053	0.0833226	0.0849841	0.0823167	0.0934654	0.0975224	0.112058	0.120799	0.158851
KY21.Chr1.1867	KY21.Chr1.1867.v1.nonSL2-1	SUOX	HGNC:11460	10	0.111269	0.105038	0.112219	0.118019	0.124127	0.128156	0.151993	0.149179	XBXL10_1g8061	XBmRNA15236	suox.L	0.0676905	0.0746719	0.0820497	0.0969852	0.107222	0.112277	0.113372	0.109203	0.112204	0.124324
KY21.Chr1.1869	KY21.Chr1.1869.v1.nonSL2-1	POLD3	HGNC:20932	17	0.114251	0.115766	0.128295	0.132789	0.135895	0.130886	0.125177	0.116941	XBXL10_1g8742	XBmRNA16402	pold3.L	0.0856397	0.0997797	0.102258	0.10184	0.107348	0.104298	0.109458	0.0986518	0.100092	0.0906353
KY21.Chr1.1879	KY21.Chr1.1879.v1.SL1-1	YOD1	HGNC:25035	8	0.0965412	0.094674	0.109847	0.0995311	0.107138	0.121473	0.181305	0.189491	XBXL10_1g7125	XBmRNA13354	yod1.L	0.0741696	0.0931758	0.0892715	0.100609	0.108694	0.0987468	0.111086	0.103935	0.103898	0.116414
KY21.Chr1.1886	KY21.Chr1.1886.v1.ND1-2	NUDT21	HGNC:13870	3	0.111115	0.0954998	0.106379	0.121124	0.105204	0.126511	0.157728	0.176438	XBXL10_1g18590	XBmRNA34224	nudt21.L	0.0413389	0.0429727	0.051945	0.059974	0.0737055	0.10341	0.125441	0.148068	0.149199	0.203946
KY21.Chr1.1889	KY21.Chr1.1889.v1.SL1-1	PSMC3IP	HGNC:17928	2	0.0721998	0.0890139	0.118881	0.155262	0.152725	0.151602	0.147105	0.113211	XBXL10_1g39511	XBmRNA74475	psmc3ip.L	0.130319	0.116523	0.108301	0.104933	0.100843	0.0847661	0.114737	0.102961	0.0878553	0.0487619
KY21.Chr1.1891	KY21.Chr1.1891.v1.nonSL2-1	CAPZB	HGNC:1491	33	0.129172	0.115657	0.12321	0.110269	0.112784	0.11991	0.143739	0.145258	XBXL10_1g34003	XBmRNA64119	capzb.S	0.0891311	0.105176	0.0873025	0.105266	0.0937625	0.109627	0.0968808	0.108585	0.0894657	0.114803
KY21.Chr1.1893	KY21.Chr1.1893.v1.nonSL7-1	MRPL22	HGNC:14480	6	0.125593	0.119698	0.137324	0.126423	0.118044	0.139051	0.142013	0.0918539	XBXL10_1g12047	XBmRNA22476	mrpl22.L	0.101026	0.104907	0.108509	0.103946	0.103043	0.104855	0.102977	0.0919626	0.0927381	0.0860376
KY21.Chr1.1894	KY21.Chr1.1894.v1.nonSL5-2	UQCC2	HGNC:21237	7	0.139322	0.137607	0.135775	0.110188	0.100543	0.110415	0.142843	0.123308	XBXL10_1g25127	XBmRNA46910	uqcc2.S	0.101116	0.0958938	0.114429	0.0951093	0.111821	0.102059	0.107415	0.0792929	0.0952762	0.0975876
KY21.Chr1.1901	KY21.Chr1.1901.v1.nonSL1-3	TM9SF2	HGNC:11865	8	0.103307	0.0975441	0.109185	0.106986	0.113729	0.131575	0.154005	0.183669	XBXL10_1g10530	XBmRNA19689	tm9sf2.S	0.0573312	0.049215	0.0605324	0.0554438	0.0722365	0.078937	0.10735	0.110479	0.185853	0.222622
KY21.Chr1.1921	KY21.Chr1.1921.v2.ND2-1	PPP1R7	HGNC:9295	10	0.126097	0.118381	0.128651	0.115852	0.116961	0.120557	0.133561	0.13994	XBXL10_1g24184	XBmRNA45258	ppp1r7.L	0.100798	0.118261	0.0914136	0.115324	0.0926928	0.107124	0.0911674	0.106533	0.0842473	0.0924396
KY21.Chr1.1929	KY21.Chr1.1929.v1.nonSL2-1	EDC3	HGNC:26114	4	0.00980896	0.0197969	0.105672	0.0924817	0.183466	0.250455	0.163496	0.174824	XBXL10_1g15891	XBmRNA29666	edc3.S	0.0640495	0.0726924	0.0722457	0.0783653	0.108052	0.106891	0.119595	0.123087	0.123838	0.131185
KY21.Chr1.1934	KY21.Chr1.1934.v1.nonSL4-1	DNAJB12	HGNC:14891	9	0.0743005	0.0808732	0.121232	0.127948	0.121753	0.125776	0.1665	0.181618	XBXL10_1g4104	XBmRNA7554	dnajb14.S	0.062023	0.0389263	0.0826665	0.0982277	0.116343	0.101925	0.130839	0.1156	0.118636	0.134813
KY21.Chr1.1935	KY21.Chr1.1935.v1.SL1-1	ACSS3	HGNC:24723	8	0.0607945	0.0656457	0.0863723	0.109715	0.131595	0.154152	0.184844	0.206882	XBXL10_1g12489	XBmRNA23365	acss3.L	0.0706689	0.0692107	0.0701107	0.0808329	0.0840399	0.10649	0.0827621	0.0826433	0.107308	0.245934
KY21.Chr1.1937	KY21.Chr1.1937.v1.nonSL25-1	SF3B5	HGNC:21083	2	0.071531	0.136798	0.232508	0.101628	0.108732	0.108197	0.127271	0.113336	XBXL10_1g25359	XBmRNA47357	sf3b5.S	0.0659651	0.0732853	0.0636477	0.0690053	0.0662893	0.101504	0.122171	0.149747	0.114812	0.173573
KY21.Chr1.1942	KY21.Chr1.1942.v1.ND1-1	NDC80	HGNC:16909	12	0.11015	0.109126	0.135192	0.170046	0.166453	0.112552	0.103728	0.0927525	XBXL10_1g9245	XBmRNA17264	ndc80.S	0.0664689	0.0723737	0.0749992	0.0690572	0.085221	0.137238	0.136014	0.130958	0.113631	0.114039
KY21.Chr1.1952	KY21.Chr1.1952.v1.SL1-1	NCSTN	HGNC:17091	13	0.110562	0.104637	0.110189	0.114632	0.126612	0.126346	0.146474	0.160548	XBXL10_1g36790	XBmRNA69396	ncstn.L	0.104256	0.192251	0.0844935	0.116889	0.0977681	0.0841516	0.0769543	0.0801547	0.0860525	0.0770285
KY21.Chr1.196	KY21.Chr1.196.v1.nonSL1-1	NDUFS7	HGNC:7714	11	0.120683	0.12319	0.129566	0.129877	0.144415	0.125204	0.117776	0.10929	XBXL10_1g1552	XBmRNA2752	ndufs7.L	0.112893	0.114945	0.120269	0.100586	0.0959543	0.101875	0.0722055	0.0904211	0.103166	0.0876867
KY21.Chr1.1964	KY21.Chr1.1964.v1.SL1-1	PRPF18	HGNC:17351	7	0.0712723	0.0789152	0.101807	0.145812	0.151139	0.161133	0.150057	0.139864	XBXL10_1g41199	XBmRNA77745	prpf18.L	0.0764586	0.0738837	0.0820558	0.0904572	0.09652	0.0989873	0.1098	0.113325	0.115037	0.143475
KY21.Chr1.1966	KY21.Chr1.1966.v1.SL1-1	PLS3	HGNC:9091	28	0.143588	0.0651109	0.0776345	0.121019	0.137624	0.147036	0.120117	0.187871	XBXL10_1g35278	XBmRNA66585	pls3.L	0.0963363	0.102272	0.0934724	0.09879	0.0944614	0.0923447	0.106842	0.105319	0.102694	0.107469
KY21.Chr1.1968	KY21.Chr1.1968.v1.SL1-1	HACD2	HGNC:9640	3	0.0992403	0.11727	0.123304	0.106931	0.115435	0.111504	0.150067	0.176249	XBXL10_1g40391	XBmRNA75939	hacd2.L	0.104762	0.0939184	0.0956499	0.100456	0.0979663	0.0902538	0.11034	0.109648	0.100974	0.0960313
KY21.Chr1.197	KY21.Chr1.197.v1.ND1-1	HDAC2	HGNC:4853	10	0.121205	0.111197	0.137817	0.123412	0.135953	0.124597	0.132271	0.113549	XBXL10_1g23467	XBmRNA43806	hdac2.L	0.0773952	0.0842578	0.0848043	0.084741	0.0874844	0.105911	0.106617	0.123479	0.108664	0.136646
KY21.Chr1.1970	KY21.Chr1.1970.v1.SL1-1	CPT2	HGNC:2330	28	0.137912	0.133696	0.13557	0.114492	0.120804	0.113838	0.124922	0.118767	XBXL10_1g21722	XBmRNA40282	cpt2.S	0.105799	0.110599	0.114586	0.100953	0.0917086	0.0909319	0.0937506	0.103025	0.0958768	0.0927698
KY21.Chr1.1973	KY21.Chr1.1973.v3.SL1-3	ECE2	HGNC:13275	2	0.0265798	0.0410945	0.0722737	0.0944502	0.128264	0.164582	0.218452	0.254304	XBXL10_1g32316	XBmRNA60882	ece1.L	0.129207	0.124311	0.107408	0.107848	0.103515	0.081013	0.104108	0.10051	0.0884908	0.0535891
KY21.Chr1.1974	KY21.Chr1.1974.v1.SL1-1	TMEM8B	HGNC:21427	1	0.0998839	0.0904195	0.106545	0.120994	0.134349	0.138865	0.152902	0.156042	XBXL10_1g44070	XBmRNA82905	pgap6.S	0.0808876	0.091374	0.0810931	0.0914491	0.1003	0.0996006	0.121407	0.110114	0.119796	0.103978
KY21.Chr1.1978	KY21.Chr1.1978.v1.SL1-1	HIBADH	HGNC:4907	11	0.0882242	0.0990374	0.0876142	0.130766	0.135293	0.121064	0.201998	0.136003	XBXL10_1g28973	XBmRNA54507	hibadh.S	0.0860842	0.113129	0.086935	0.110668	0.0929555	0.120794	0.096273	0.110525	0.0830485	0.0995874
KY21.Chr1.1979	KY21.Chr1.1979.v1.SL1-1	PSMD3	HGNC:9560	33	0.119683	0.116199	0.126539	0.125747	0.126128	0.118026	0.131349	0.136328	XBXL10_1g38981	XBmRNA73555	psmd3.L	0.0975123	0.10036	0.0945348	0.10453	0.0984568	0.101607	0.10149	0.09981	0.097109	0.104589
KY21.Chr1.1984	KY21.Chr1.1984.v1.SL1-1	TEP1	HGNC:11726	2	0.0129162	0.0137611	0.0129238	0.248811	0.230101	0.197031	0.137255	0.147201	XBXL10_1g2464	XBmRNA4292	tep1.L	0.0989476	0.0979839	0.091952	0.0982121	0.0976571	0.0947198	0.0900393	0.0966237	0.106911	0.126953
KY21.Chr1.1987	KY21.Chr1.1987.v1.nonSL3-1	WDR44	HGNC:30512	10	0.116847	0.114585	0.118141	0.12842	0.13183	0.130449	0.126717	0.13301	XBXL10_1g38148	XBmRNA72071	wdr44.S	0.0926281	0.101587	0.0971888	0.103462	0.104875	0.105372	0.106712	0.103331	0.0938153	0.0910292
KY21.Chr1.1996	KY21.Chr1.1996.v1.SL1-1	HTRA1	HGNC:9476	13	0.134418	0.130184	0.137605	0.122209	0.122403	0.121778	0.11607	0.115334	XBXL10_1g3492	XBmRNA6411	htra2.S	0.100118	0.0718662	0.0992192	0.0911247	0.0939021	0.103051	0.118231	0.0956308	0.112858	0.113999
KY21.Chr1.1997	KY21.Chr1.1997.v1.SL1-1	HELLS	HGNC:4861	7	0.182611	0.171158	0.196028	0.14192	0.112608	0.0907709	0.0580069	0.0468966	XBXL10_1g30570	XBmRNA57563	hells.L	0.141303	0.145473	0.19915	0.19695	0.113149	0.0453511	0.0448173	0.037534	0.0358169	0.0404546
KY21.Chr1.2	KY21.Chr1.2.v1.SL1-1	PSMD1	HGNC:9554	39	0.12291	0.114345	0.127319	0.117434	0.122924	0.120756	0.140812	0.133499	XBXL10_1g25700	XBmRNA48030	psmd1.S	0.130769	0.131119	0.265321	0.118043	0.0813082	0.0640321	0.0288383	0.0853621	0.0628047	0.0324032
KY21.Chr1.2001	KY21.Chr1.2001.v1.SL1-1	ACOT7	HGNC:24157	5	0.119956	0.113402	0.134746	0.118131	0.131497	0.121955	0.134493	0.125821	XBXL10_1g31404	XBmRNA59373	acot7.L	0.0964063	0.0988585	0.105354	0.0957973	0.0899273	0.111427	0.0862179	0.092373	0.0974032	0.126235
KY21.Chr1.2008	KY21.Chr1.2008.v1.nonSL1-2	UBA3	HGNC:12470	11	0.119115	0.112344	0.125359	0.12442	0.124401	0.128046	0.135331	0.130983	XBXL10_1g20083	XBmRNA37201	uba3.L	0.0935919	0.0991972	0.086232	0.10111	0.0987134	0.101652	0.107284	0.0944476	0.100942	0.116829
KY21.Chr1.201	KY21.Chr1.201.v1.SL1-1	MRPS11	HGNC:14050	8	0.129437	0.128938	0.125053	0.126375	0.123767	0.117181	0.124928	0.124321	XBXL10_1g15611	XBmRNA29162	mrps11.S	0.0952211	0.0976949	0.100619	0.10074	0.104046	0.107018	0.103377	0.0915278	0.0959311	0.103825
KY21.Chr1.2023	KY21.Chr1.2023.v1.SL1-1	PSMB1	HGNC:9537	4	0.129163	0.126357	0.133615	0.116248	0.113761	0.110886	0.136774	0.133195	XBXL10_1g23176	XBmRNA43167	LOC121393661	0.0914675	0.115032	0.0831355	0.118614	0.0972654	0.098149	0.0995549	0.100207	0.105331	0.0912431
KY21.Chr1.2024	KY21.Chr1.2024.v1.SL1-1	SEL1L	HGNC:10717	29	0.105261	0.103091	0.115688	0.110305	0.114634	0.122748	0.16104	0.167233	XBXL10_1g37389	XBmRNA70572	sel1l.S	0.0935768	0.0991144	0.0972562	0.106079	0.108146	0.103383	0.0993644	0.0971145	0.0985645	0.0974012
KY21.Chr1.203	KY21.Chr1.203.v1.nonSL2-1	LYPLA1	HGNC:6737	6	0.123472	0.120315	0.122534	0.121188	0.115646	0.116311	0.135996	0.144539	XBXL10_1g27941	XBmRNA52452	lypla1.L	0.0818987	0.0810971	0.079396	0.0812476	0.0873406	0.0864669	0.120189	0.112366	0.124832	0.145166
KY21.Chr1.2030	KY21.Chr1.2030.v1.SL1-1	POLDIP3	HGNC:23782	9	0.0148091	0.0222334	0.0492371	0.11037	0.191865	0.228557	0.197128	0.185801	XBXL10_1g21934	XBmRNA40734	poldip3.S	0.0146871	0.0103401	0.0205014	0.0349797	0.0752544	0.114875	0.148079	0.159657	0.187459	0.234166
KY21.Chr1.2031	KY21.Chr1.2031.v1.SL1-1	INPPL1	HGNC:6080	19	0.11483	0.117187	0.129767	0.113633	0.120314	0.130798	0.139977	0.133495	XBXL10_1g8586	XBmRNA16201	inppl1.L	0.0465968	0.0487383	0.0477625	0.0569425	0.0625564	0.0860172	0.0897089	0.118473	0.150417	0.292788
KY21.Chr1.204	KY21.Chr1.204.v1.SL1-1	SURF1	HGNC:11474	2	0.125335	0.117352	0.13147	0.119575	0.121369	0.129309	0.127945	0.127644	XBXL10_1g34352	XBmRNA64825	surf1.L	0.0993225	0.0970919	0.100767	0.108053	0.104478	0.109718	0.0927108	0.104361	0.0946937	0.0888052
KY21.Chr1.2049	KY21.Chr1.2049.v1.SL1-1	HERC4	HGNC:24521	20	0.126479	0.128678	0.124999	0.13074	0.121577	0.121459	0.123098	0.12297	XBXL10_1g32718	XBmRNA61774	herc4.S	0.0949962	0.0949691	0.099288	0.110269	0.102481	0.102358	0.0881315	0.115864	0.0999088	0.0917355
KY21.Chr1.205	KY21.Chr1.205.v1.SL1-1	MRPL28	HGNC:14484	10	0.13803	0.137099	0.139195	0.138295	0.132147	0.11613	0.10581	0.0932947	XBXL10_1g41011	XBmRNA77367	mrpl28.L	0.104534	0.104114	0.11212	0.10518	0.1047	0.108055	0.087496	0.0962149	0.0918546	0.0857314
KY21.Chr1.2052	KY21.Chr1.2052.v1.SL1-1	SHMT2	HGNC:10852	16	0.0544449	0.0507701	0.062241	0.0864181	0.119888	0.163129	0.208829	0.25428	XBXL10_1g10754	XBmRNA20232	shmt2.S	0.096198	0.100818	0.109972	0.104447	0.0982652	0.109448	0.0917414	0.0932479	0.0914041	0.104458
KY21.Chr1.2055	KY21.Chr1.2055.v2.SL1-2	NKTR	HGNC:7833	9	0.0888952	0.092761	0.1092	0.118627	0.137697	0.158925	0.14478	0.149114	XBXL10_1g43489	XBmRNA81828	ppig.S	0.0301056	0.0217223	0.0282552	0.0427342	0.0694995	0.110057	0.13129	0.169742	0.176292	0.220302
KY21.Chr1.2060	KY21.Chr1.2060.v1.nonSL6-2	ERGIC1	HGNC:29205	3	0.0367959	0.0352328	0.0699228	0.0619126	0.108552	0.16536	0.207988	0.314236	XBXL10_1g12324	XBmRNA23032	ergic1.L	0.0678889	0.0653397	0.0718037	0.0817414	0.0983113	0.0933645	0.11181	0.100651	0.133187	0.175903
KY21.Chr1.2065	KY21.Chr1.2065.v1.SL2-1	PPP1R13B	HGNC:14950	10	0.118468	0.104876	0.116486	0.128177	0.131886	0.141006	0.131806	0.127295	XBXL10_1g35944	XBmRNA67968	ppp1r13b.L	0.0414859	0.0392432	0.0460844	0.11677	0.134545	0.134431	0.123997	0.102649	0.120105	0.14069
KY21.Chr1.2069	KY21.Chr1.2069.v1.nonSL6-1	PPP2CA	HGNC:9299	19	0.115244	0.111862	0.12372	0.122078	0.132337	0.119961	0.136592	0.138206	XBXL10_1g15195	XBmRNA28321	ppp2ca.S	0.0963218	0.111078	0.100636	0.10585	0.0924694	0.0865014	0.0694948	0.119522	0.107475	0.110651
KY21.Chr1.2079	KY21.Chr1.2079.v1.SL1-1	USP5	HGNC:12628	29	0.119426	0.118181	0.121306	0.119952	0.124719	0.123564	0.134452	0.1384	XBXL10_1g32443	XBmRNA61200	usp5.S	0.104517	0.0990612	0.108305	0.100195	0.102912	0.0950354	0.102157	0.0975048	0.0987777	0.0915357
KY21.Chr1.2080	KY21.Chr1.2080.v1.SL1-1	MRPS10	HGNC:14502	5	0.07896	0.0833496	0.0813719	0.0673451	0.0768388	0.10935	0.0734353	0.429349	XBXL10_1g37376	XBmRNA70546	mrps10.S	0.101207	0.104383	0.0987566	0.102916	0.102233	0.0986899	0.110814	0.0988747	0.0939399	0.0881857
KY21.Chr1.209	KY21.Chr1.209.v1.SL1-1	TAOK3	HGNC:18133	21	0.115444	0.108119	0.115391	0.113014	0.131376	0.126171	0.139538	0.150946	XBXL10_1g5431	XBmRNA10144	taok3.S	0.111619	0.106658	0.107303	0.0880927	0.115576	0.0990013	0.122792	0.0921906	0.0969814	0.0597856
KY21.Chr1.2095	KY21.Chr1.2095.v1.SL1-1	NEB	HGNC:7720	39	0.0118176	0.0130436	0.0141341	0.0145187	0.0126398	0.0586525	0.276297	0.598897	XBXL10_1g40598	XBmRNA76392	neb.L	0.0289443	0.0298359	0.0378074	0.0276785	0.0210508	0.0211048	0.0347379	0.117936	0.295409	0.385496
KY21.Chr1.2102	KY21.Chr1.2102.v1.SL1-1	MYO1B	HGNC:7596	1	0.134112	0.116334	0.0934061	0.148695	0.140798	0.112178	0.121631	0.132846	XBXL10_1g8106	XBmRNA15337	myo1a.L	0.0700148	0.068359	0.0730478	0.0782603	0.0863065	0.0930058	0.0914406	0.107447	0.129517	0.202601
KY21.Chr1.2103	KY21.Chr1.2103.v1.SL1-1	CLASP1	HGNC:17088	20	0.0901609	0.0866521	0.106206	0.114181	0.1385	0.142667	0.158777	0.162857	XBXL10_1g43286	XBmRNA81358	clasp1.S	0.0810942	0.0618107	0.0670516	0.0802944	0.0963108	0.10054	0.111796	0.112012	0.137775	0.151315
KY21.Chr1.2111	KY21.Chr1.2111.v1.SL1-1	MIOS	HGNC:21905	6	0.133533	0.124621	0.130907	0.106524	0.117116	0.123336	0.130533	0.133431	XBXL10_1g28899	XBmRNA54362	mios.S	0.0988484	0.0847533	0.0883	0.0877312	0.101136	0.0961356	0.111937	0.0981467	0.113538	0.119474
KY21.Chr1.2115	KY21.Chr1.2115.v1.SL1-1	RNF25	HGNC:14662	4	0.134817	0.137558	0.133892	0.13061	0.129816	0.108265	0.100194	0.124848	XBXL10_1g41480	XBmRNA78275	rnf25.L	0.135289	0.0985908	0.048503	0.0849131	0.0913141	0.103288	0.0872426	0.122447	0.097288	0.131125
KY21.Chr1.2116	KY21.Chr1.2116.v1.SL1-1	FUCA1	HGNC:4006	17	0.104493	0.105927	0.111436	0.1511	0.142817	0.133655	0.125178	0.125395	XBXL10_1g23327	XBmRNA43491	fuca2.L	0.1013	0.0780186	0.0982351	0.092087	0.103655	0.110257	0.0641174	0.0964703	0.112748	0.143111
KY21.Chr1.2117	KY21.Chr1.2117.v1.SL1-1	AHCTF1	HGNC:24618	21	0.10908	0.129265	0.117583	0.111449	0.119354	0.130935	0.138275	0.14406	XBXL10_1g23193	XBmRNA43206	ahctf1.L	0.10566	0.112156	0.10933	0.0902812	0.0932022	0.0903884	0.109096	0.104878	0.0993793	0.0856289
KY21.Chr1.2121	KY21.Chr1.2121.v1.SL1-1	GSK3B	HGNC:4617	8	0.0319718	0.034803	0.0606963	0.0782534	0.119457	0.185995	0.234914	0.253909	XBXL10_1g9279	XBmRNA17334	LOC779056	0.024914	0.0208903	0.0269109	0.0251072	0.0467295	0.0699555	0.103032	0.132297	0.213816	0.336347
KY21.Chr1.2126	KY21.Chr1.2126.v1.nonSL1-1	GTF2F1	HGNC:4652	5	0.0988686	0.099325	0.115694	0.14467	0.151233	0.123932	0.125617	0.140659	XBXL10_1g14264	XBmRNA26910	gtf2f1.L	0.0457419	0.0636798	0.0639962	0.0764623	0.0898934	0.113491	0.107588	0.14281	0.104458	0.19188
KY21.Chr1.2132	KY21.Chr1.2132.v1.SL1-1	SRSF4	HGNC:10786	7	0.086287	0.0962872	0.113761	0.119713	0.130877	0.148504	0.14994	0.154631	XBXL10_1g10065	XBmRNA18808	LOC108709565	0.0606967	0.0665946	0.0699268	0.0791064	0.0943485	0.0994788	0.115653	0.110853	0.139554	0.163789
KY21.Chr1.2141	KY21.Chr1.2141.v1.ND1-1	COG5	HGNC:14857	15	0.106551	0.106237	0.111516	0.123656	0.136808	0.137754	0.132598	0.14488	XBXL10_1g12769	XBmRNA24060	cog5.L	0.0859447	0.077971	0.0839267	0.0841736	0.100241	0.0999774	0.109132	0.102153	0.115229	0.141251
KY21.Chr1.2193	KY21.Chr1.2193.v1.nonSL2-1	ATG16L1	HGNC:21498	13	0.1189	0.11412	0.123092	0.12396	0.123702	0.121951	0.137565	0.136709	XBXL10_1g24203	XBmRNA45317	atg16l1.L	0.0871416	0.0914453	0.0883601	0.0922726	0.0955335	0.107702	0.105013	0.103894	0.112463	0.116175
KY21.Chr1.2195	KY21.Chr1.2195.v1.nonSL3-1	SPDL1	HGNC:26010	13	0.107639	0.103291	0.117245	0.183734	0.189067	0.139115	0.0830347	0.0768727	XBXL10_1g16540	XBmRNA31056	spdl1.S	0.0990759	0.104435	0.0946417	0.104651	0.108664	0.0981363	0.0992879	0.0917087	0.0921903	0.107209
KY21.Chr1.2196	KY21.Chr1.2196.v1.nonSL21-1	METAP1D	HGNC:32583	5	0.123102	0.118831	0.124368	0.133469	0.137242	0.133311	0.113541	0.116137	XBXL10_1g40692	XBmRNA76617	metap1d.L	0.0840942	0.109945	0.0969772	0.1154	0.0907429	0.118222	0.0955592	0.100162	0.0837214	0.105176
KY21.Chr1.2198	KY21.Chr1.2198.v1.SL1-1	PAN2	HGNC:20074	15	0.102724	0.0983912	0.118063	0.124117	0.127502	0.127358	0.153979	0.147866	XBXL10_1g10721	XBmRNA20144	pan2.S	0.0938856	0.0954833	0.101343	0.104407	0.104025	0.104089	0.108681	0.103015	0.0959152	0.0891551
KY21.Chr1.2206	KY21.Chr1.2206.v1.nonSL5-1	NEMF	HGNC:10663	25	0.145266	0.133005	0.140478	0.10701	0.108195	0.105067	0.12949	0.131489	XBXL10_1g35858	XBmRNA67755	nemf.L	0.100973	0.0991148	0.0954709	0.103989	0.101934	0.103562	0.106326	0.0999934	0.0922042	0.0964329
KY21.Chr1.2207	KY21.Chr1.2207.v2.nonSL4-1	CDV3	HGNC:26928	19	0.0933634	0.165814	0.11528	0.129052	0.132638	0.133362	0.123009	0.107482	XBXL10_1g29069	XBmRNA54668	cdv3.S	0.102463	0.0909931	0.110736	0.0959916	0.106337	0.0940549	0.109698	0.0918688	0.108876	0.0889809
KY21.Chr1.2220	KY21.Chr1.2220.v1.SL1-1	B3GLCT	HGNC:20207	12	0.125008	0.116126	0.13473	0.135131	0.129381	0.126563	0.123487	0.109574	XBXL10_1g8380	XBmRNA15880	b3glct.L	0.0938216	0.103823	0.10435	0.100101	0.11063	0.0960326	0.114814	0.0988488	0.103199	0.0743801
KY21.Chr1.2223	KY21.Chr1.2223.v2.nonSL3-1	MED15	HGNC:14248	6	0.120931	0.115858	0.129196	0.132774	0.133496	0.128713	0.119129	0.119902	XBXL10_1g2667	XBmRNA4676	med15.L	0.0491101	0.0520327	0.0490362	0.0607841	0.0664962	0.0871857	0.11409	0.142262	0.172903	0.206101
KY21.Chr1.2232	KY21.Chr1.2232.v1.SL1-1	ACOX1	HGNC:119	14	0.122438	0.119828	0.123713	0.127011	0.126622	0.122612	0.127493	0.130282	XBXL10_1g43067	XBmRNA80958	acox1.S	0.121295	0.114965	0.113487	0.102887	0.0978577	0.0929091	0.083444	0.0882525	0.0872215	0.0976823
KY21.Chr1.2239	KY21.Chr1.2239.v1.nonSL1-1	IFT27	HGNC:18626	8	0.0939982	0.0904497	0.105921	0.129208	0.125717	0.140044	0.152934	0.161728	XBXL10_1g19769	XBmRNA36567	ift27.L	0.103101	0.108057	0.0978564	0.0962984	0.109089	0.0929458	0.107515	0.0977361	0.102857	0.0845453
KY21.Chr1.2244	KY21.Chr1.2244.v1.nonSL5-1	AKR7L	HGNC:24056	7	0.121846	0.126478	0.123828	0.12176	0.130043	0.122488	0.127091	0.126465	XBXL10_1g32247	XBmRNA60746	akr7a2.L	0.0970103	0.10483	0.10645	0.105519	0.0990906	0.112224	0.0892736	0.0962673	0.090286	0.0990489
KY21.Chr1.2245	KY21.Chr1.2245.v1.nonSL2-1	TIMM10B	HGNC:4022	1	0.120655	0.128109	0.119174	0.137913	0.136947	0.133259	0.115672	0.10827	XBXL10_1g11318	XBmRNA21237	timm10b.S	0.102213	0.110627	0.0971157	0.108261	0.0961236	0.0979997	0.100759	0.101299	0.0898691	0.0957331
KY21.Chr1.2250	KY21.Chr1.2250.v2.SL1-1	SCAF11	HGNC:10784	1	0.106622	0.121107	0.115434	0.138772	0.132178	0.146633	0.112866	0.126387	XBXL10_1g24048	XBmRNA44981	rsrc1.L	0.0599243	0.0599847	0.0667038	0.0859158	0.0948871	0.105361	0.110153	0.118669	0.135041	0.16336
KY21.Chr1.2252	KY21.Chr1.2252.v1.SL1-1	PARK7	HGNC:16369	6	0.0857241	0.0803601	0.0970251	0.125465	0.135555	0.109652	0.178287	0.187932	XBXL10_1g33503	XBmRNA63223	park7.S	0.1106	0.108796	0.0994118	0.11246	0.102527	0.0900547	0.10592	0.100179	0.0949727	0.0750796
KY21.Chr1.2253	KY21.Chr1.2253.v1.nonSL5-1	SNRPC	HGNC:11157	2	0.0845786	0.091612	0.109399	0.10516	0.116958	0.140981	0.170484	0.180828	XBXL10_1g9703	XBmRNA18126	snrpc.S	0.0222893	0.0251478	0.0299994	0.0413162	0.0689334	0.110703	0.137958	0.16906	0.17788	0.216713
KY21.Chr1.2254	KY21.Chr1.2254.v1.SL1-1	OSBPL11	HGNC:16397	13	0.0981734	0.0985778	0.117168	0.119168	0.12871	0.133993	0.149828	0.154382	XBXL10_1g43275	XBmRNA81342	osbpl11.S	0.102775	0.0918454	0.101419	0.0956661	0.10073	0.0998796	0.107661	0.0928962	0.101676	0.105452
KY21.Chr1.2255	KY21.Chr1.2255.v1.nonSL5-1	BPNT1	HGNC:1096	12	0.102032	0.0912909	0.103713	0.127678	0.125037	0.129917	0.160902	0.15943	XBXL10_1g22642	XBmRNA42210	bpnt1.L	0.10279	0.0960857	0.119635	0.0978046	0.103201	0.0922194	0.104036	0.0980303	0.101864	0.0843331
KY21.Chr1.2258	KY21.Chr1.2258.v1.nonSL18-1	DNAJC1	HGNC:20090	10	0.110938	0.098771	0.106065	0.136159	0.117658	0.12901	0.160151	0.141249	XBXL10_1g28798	XBmRNA54166	dnajc1.S	0.0617366	0.0586688	0.0636144	0.0738158	0.0850062	0.0827311	0.106423	0.120245	0.143129	0.20463
KY21.Chr1.2261	KY21.Chr1.2261.v1.nonSL6-1	MBOAT7	HGNC:15505	3	0.10706	0.110194	0.118812	0.122268	0.135407	0.141596	0.120806	0.143856	XBXL10_1g31551	XBmRNA59667	mboat7.L	0.102846	0.102178	0.0923347	0.1048	0.0968771	0.0975328	0.099548	0.103459	0.100127	0.100297
KY21.Chr1.2262	KY21.Chr1.2262.v1.ND1-1	SMC3	HGNC:2468	21	0.0765318	0.0703081	0.096673	0.119685	0.146549	0.155788	0.167648	0.166817	XBXL10_1g30009	XBmRNA56485	smc3.L	0.0486692	0.0558401	0.054288	0.0711621	0.0872647	0.125832	0.125555	0.148886	0.100991	0.181512
KY21.Chr1.2263	KY21.Chr1.2263.v1.nonSL46-1	PPIB	HGNC:9255	42	0.122341	0.125933	0.1184	0.117105	0.124891	0.117412	0.134876	0.139042	XBXL10_1g13049	XBmRNA24727	ppib.L	0.108944	0.106022	0.105469	0.108813	0.0999943	0.0904857	0.10537	0.103767	0.0958532	0.0752823
KY21.Chr1.2264	KY21.Chr1.2264.v1.ND1-1	AZI2	HGNC:24002	2	0.103536	0.110217	0.119409	0.130617	0.137892	0.12704	0.140522	0.130767	XBXL10_1g29017	XBmRNA54594	LOC108719961	0.0714997	0.103796	0.0835912	0.127926	0.0992598	0.130741	0.0982033	0.113408	0.0722526	0.0993225
KY21.Chr1.227	KY21.Chr1.227.v1.SL1-1	CYP20A1	HGNC:20576	9	0.103415	0.101746	0.0992573	0.14977	0.158744	0.13692	0.119416	0.130732	XBXL10_1g40856	XBmRNA77038	cyp20a1.L	0.0839974	0.0940955	0.0850847	0.0989407	0.0941895	0.109586	0.0928095	0.102206	0.102516	0.136576
KY21.Chr1.228	KY21.Chr1.228.v1.nonSL8-1	HADHB	HGNC:4803	41	0.146748	0.122686	0.126881	0.122971	0.120142	0.113517	0.128226	0.118828	XBXL10_1g26330	XBmRNA49208	hadhb.S	0.0957729	0.107158	0.0945071	0.115111	0.0977359	0.107941	0.0983088	0.104178	0.088408	0.0908799
KY21.Chr1.229	KY21.Chr1.229.v1.nonSL2-1	HADHA	HGNC:4801	78	0.132186	0.128504	0.128477	0.120039	0.121684	0.114446	0.129789	0.124873	XBXL10_1g24613	XBmRNA46002	hadha.L	0.0972758	0.0997573	0.0986901	0.108138	0.102031	0.10548	0.106883	0.098301	0.0919149	0.0915289
KY21.Chr1.235	KY21.Chr1.235.v1.SL1-1	ERLEC1	HGNC:25222	18	0.110479	0.108718	0.110607	0.108461	0.121656	0.118786	0.153733	0.167559	XBXL10_1g25052	XBmRNA46768	erlec1.S	0.0973951	0.0968571	0.0916607	0.0985822	0.094962	0.0953331	0.109287	0.106424	0.103339	0.10616
KY21.Chr1.238	KY21.Chr1.238.v1.SL1-1	SNF8	HGNC:17028	5	0.0937239	0.0924692	0.0962145	0.150338	0.143747	0.14401	0.143677	0.13582	XBXL10_1g42300	XBmRNA79518	snf8.S	0.0981466	0.0970304	0.096136	0.0991914	0.102295	0.095156	0.112524	0.107115	0.106454	0.085952
KY21.Chr1.239	KY21.Chr1.239.v1.SL1-1	BBS1	HGNC:966	3	0.101802	0.105283	0.118498	0.0986586	0.116338	0.125345	0.162532	0.171544	XBXL10_1g18409	XBmRNA33842	bbs1.L	0.0967618	0.0972523	0.0833436	0.105475	0.096905	0.093985	0.0970842	0.0956017	0.109297	0.124295
KY21.Chr1.240	KY21.Chr1.240.v1.SL2-1	HMCES	HGNC:24446	4	0.105002	0.140783	0.156043	0.124267	0.0970156	0.106824	0.146644	0.123421	XBXL10_1g19991	XBmRNA36990	hmces.L	0.109977	0.0979315	0.105944	0.113765	0.128007	0.10464	0.104971	0.0801274	0.0787789	0.0758587
KY21.Chr1.257	KY21.Chr1.257.v1.nonSL10-1	PICALM	HGNC:15514	10	0.107684	0.106164	0.109232	0.112544	0.122372	0.124314	0.158748	0.158942	XBXL10_1g11158	XBmRNA20962	picalm.S	0.0570523	0.0523625	0.0544171	0.0677415	0.0912272	0.100682	0.114903	0.124158	0.14065	0.196806
KY21.Chr1.274	KY21.Chr1.274.v1.SL2-1	CHMP5	HGNC:26942	3	0.092046	0.107006	0.107645	0.142386	0.150421	0.149629	0.119245	0.131623	XBXL10_1g27487	XBmRNA51563	chmp5.L	0.0926095	0.110176	0.0979182	0.101748	0.0971503	0.105395	0.103942	0.109505	0.0921009	0.089456
KY21.Chr1.280	KY21.Chr1.280.v1.nonSL6-1	HPGDS	HGNC:17890	13	0.139695	0.12876	0.132448	0.114524	0.115859	0.124626	0.120735	0.123353	XBXL10_1g1231	XBmRNA2006	hpgds.L	0.111369	0.102923	0.0957627	0.10474	0.107866	0.0781337	0.103734	0.114775	0.102886	0.0778104
KY21.Chr1.283	KY21.Chr1.283.v1.SL2-1	MBLAC1	HGNC:22180	2	0.1771	0.152698	0.174821	0.0625369	0.0705241	0.0758776	0.142647	0.143795	XBXL10_1g17248	XBmRNA31962	LOC108703514	0.0975791	0.105168	0.0974834	0.101893	0.102022	0.0892303	0.100145	0.106705	0.104211	0.0955632
KY21.Chr1.284	KY21.Chr1.284.v1.SL1-1	DLG2	HGNC:2901	8	0.0551058	0.0630365	0.0730842	0.0701503	0.106302	0.130742	0.214517	0.287062	XBXL10_1g23928	XBmRNA44717	LOC108716985	0.0156997	0.0191814	0.0227731	0.0501212	0.0851009	0.0894619	0.114059	0.136368	0.18082	0.286416
KY21.Chr1.289	KY21.Chr1.289.v1.SL2-1	ATP5F1C	HGNC:833	49	0.145754	0.146035	0.143502	0.10746	0.104535	0.106216	0.126062	0.120436	XBXL10_1g16040	XBmRNA29998	atp5f1c.S	0.099615	0.0947253	0.100258	0.104596	0.103251	0.105506	0.110002	0.0969156	0.0917958	0.093336
KY21.Chr1.298	KY21.Chr1.298.v1.nonSL4-1	RUVBL1	HGNC:10474	16	0.118372	0.123016	0.128178	0.122765	0.123177	0.118978	0.133213	0.132301	XBXL10_1g22256	XBmRNA41375	ruvbl1.S	0.0979344	0.107497	0.0988127	0.102272	0.0990477	0.0988385	0.106822	0.0972673	0.0977151	0.0937935
KY21.Chr1.299	KY21.Chr1.299.v1.SL1-1	P3H2	HGNC:19317	12	0.155711	0.136923	0.123623	0.0763884	0.0968488	0.113129	0.149425	0.147952	XBXL10_1g31307	XBmRNA59217	p3h1.L	0.0432893	0.0385843	0.0475021	0.0561117	0.0755198	0.100843	0.106111	0.120734	0.160248	0.251057
KY21.Chr1.301	KY21.Chr1.301.v1.nonSL1-1	EPHA7	HGNC:3390	4	0.0127173	0.0150645	0.0159843	0.011164	0.0764181	0.23114	0.298784	0.338728	XBXL10_1g24153	XBmRNA45177	epha4.L	0.0108329	0.00780752	0.00812626	0.00864975	0.0792699	0.146886	0.174325	0.205527	0.201553	0.157023
KY21.Chr1.302	KY21.Chr1.302.v1.ND1-1	EME1	HGNC:24965	3	0.0851553	0.0825631	0.120478	0.164411	0.174386	0.173902	0.113272	0.0858326	XBXL10_1g40034	XBmRNA75306	eme1.L	0.112558	0.114765	0.116147	0.111854	0.105903	0.113079	0.0953626	0.0816145	0.0711998	0.0775175
KY21.Chr1.307	KY21.Chr1.307.v1.nonSL3-3	NDUFB10	HGNC:7696	12	0.142988	0.129518	0.130105	0.116074	0.127179	0.133624	0.111087	0.109424	XBXL10_1g26676	XBmRNA49846	LOC108718674	0.105196	0.0936365	0.111032	0.101038	0.111862	0.0953123	0.105485	0.089591	0.0996572	0.0871905
KY21.Chr1.308	KY21.Chr1.308.v1.SL1-1	MCM7	HGNC:6950	29	0.141451	0.140859	0.169702	0.128137	0.116502	0.10676	0.103841	0.0927483	XBXL10_1g14356	XBmRNA27060	mcm7.L	0.124162	0.0924821	0.133716	0.0853806	0.105378	0.081683	0.11258	0.0757003	0.110577	0.0783412
KY21.Chr1.35	KY21.Chr1.35.v1.nonSL2-1	LPCAT3	HGNC:30244	2	0.0466284	0.048942	0.0706205	0.0987005	0.135271	0.162579	0.1979	0.239358	XBXL10_1g32434	XBmRNA61185	lpcat3.S	0.0695943	0.0779733	0.069011	0.0739257	0.0918856	0.106101	0.0913814	0.0968573	0.122129	0.201142
KY21.Chr1.350	KY21.Chr1.350.v1.SL2-1	MRPL57	HGNC:14514	7	0.151093	0.148183	0.139327	0.12827	0.130235	0.110772	0.0989351	0.0931847	XBXL10_1g24993	XBmRNA46624	mrpl57.S	0.0946809	0.106645	0.099301	0.107479	0.100378	0.114325	0.100864	0.101406	0.0861074	0.0888139
KY21.Chr1.351	KY21.Chr1.351.v2.SL2-1	TARS1	HGNC:11572	43	0.112173	0.10504	0.120759	0.125724	0.13486	0.13066	0.135296	0.135489	XBXL10_1g3282	XBmRNA5946	tars1.L	0.0911181	0.098111	0.0927671	0.0962348	0.0932938	0.103527	0.100387	0.103644	0.0997782	0.121139
KY21.Chr1.353	KY21.Chr1.353.v1.SL1-1	RPRD2	HGNC:29039	10	0.102427	0.0907371	0.0983432	0.112241	0.129455	0.141694	0.159665	0.165436	XBXL10_1g38609	XBmRNA72870	rprd2.S	0.0308286	0.0327848	0.0374098	0.0525254	0.0727442	0.106575	0.134245	0.147479	0.173259	0.212149
KY21.Chr1.354	KY21.Chr1.354.v1.SL2-1	DCAF8	HGNC:24891	3	0.167685	0.160924	0.115385	0.10536	0.110599	0.08676	0.130052	0.123235	XBXL10_1g38700	XBmRNA73022	dcaf8.S	0.216596	0.183661	0.0956417	0.0907531	0.0646782	0.067926	0.0617787	0.0689628	0.0644176	0.0855842
KY21.Chr1.359	KY21.Chr1.359.v1.SL1-1	WDR48	HGNC:30914	5	0.119249	0.115665	0.132685	0.121767	0.122715	0.124139	0.128392	0.135386	XBXL10_1g26772	XBmRNA50038	wdr48.L	0.0863528	0.0677756	0.0705702	0.0707046	0.0837061	0.0824791	0.0945759	0.10278	0.143176	0.19788
KY21.Chr1.365	KY21.Chr1.365.v1.nonSL2-1	USP14	HGNC:12612	14	0.121606	0.116614	0.129036	0.121134	0.122066	0.121574	0.129147	0.138823	XBXL10_1g27835	XBmRNA52278	usp14.L	0.101837	0.098611	0.10514	0.0929206	0.107491	0.111739	0.0829849	0.0971245	0.102819	0.0993328
KY21.Chr1.391	KY21.Chr1.391.v2.nonSL1-1	RRM2	HGNC:10452	8	0.04766	0.0636752	0.14188	0.189678	0.203241	0.133999	0.112122	0.107744	XBXL10_1g24385	XBmRNA45653	rrm2.2.L	0.0594364	0.0761339	0.125355	0.149813	0.13696	0.110195	0.108752	0.0867869	0.0777128	0.0688555
KY21.Chr1.394	KY21.Chr1.394.v1.nonSL2-1	PCMTD1	HGNC:30483	1	0.0328099	0.0810776	0.114673	0.113083	0.139191	0.15507	0.194765	0.169332	XBXL10_1g29537	XBmRNA55577	LOC108695289	0.0829414	0.0813677	0.082126	0.119681	0.0885492	0.123705	0.0966245	0.103212	0.0872281	0.134565
KY21.Chr1.4	KY21.Chr1.4.v1.SL1-1	IRS1	HGNC:6125	1	0.0940257	0.0905039	0.13346	0.142983	0.15635	0.146654	0.130516	0.105508	XBXL10_1g35088	XBmRNA66265	irs4.L	0.0182395	0.016728	0.0329411	0.0703713	0.106386	0.146349	0.142242	0.133646	0.133446	0.199652
KY21.Chr1.409	KY21.Chr1.409.v1.nonSL5-1	COG6	HGNC:18621	11	0.0958492	0.0924515	0.114242	0.117917	0.138382	0.138099	0.148916	0.154143	XBXL10_1g8348	XBmRNA15764	cog6.L	0.0829179	0.0997171	0.0865666	0.0925357	0.111228	0.096485	0.0852495	0.0966119	0.109923	0.138765
KY21.Chr1.416	KY21.Chr1.416.v1.nonSL6-1	RPL23	HGNC:10316	10	0.103767	0.11052	0.118982	0.110983	0.103195	0.113254	0.136063	0.203236	XBXL10_1g42256	XBmRNA79433	rpl23.S	0.102475	0.110377	0.101894	0.10594	0.0963781	0.0982958	0.103725	0.100489	0.0917446	0.0886811
KY21.Chr1.425	KY21.Chr1.425.v1.nonSL2-1	ASPA	HGNC:756	2	0.00454803	0.00519607	0.00755326	0.00616751	0.0136439	0.101382	0.377101	0.484408	XBXL10_1g7447	XBmRNA14035	acy3.L	0.0113361	0.0104646	0.0104225	0.0110013	0.0188232	0.0804801	0.104313	0.165882	0.215893	0.371384
KY21.Chr1.427	KY21.Chr1.427.v1.SL2-1	PGM3	HGNC:8907	9	0.0976662	0.0907336	0.100422	0.100715	0.11549	0.134488	0.159832	0.200653	XBXL10_1g23607	XBmRNA44074	pgm3.L	0.0952687	0.103999	0.105799	0.110832	0.0978899	0.107552	0.0746605	0.100597	0.102493	0.100909
KY21.Chr1.431	KY21.Chr1.431.v1.SL1-1	KIFC1	HGNC:6389	15	0.0642839	0.069543	0.0969711	0.148339	0.188269	0.177154	0.14111	0.11433	XBXL10_1g35413	XBmRNA66866	kifc1.L	0.038131	0.0441028	0.0603772	0.0828041	0.136096	0.17615	0.175732	0.123792	0.0886853	0.0741296
KY21.Chr1.434	KY21.Chr1.434.v1.nonSL2-1	ESYT2	HGNC:22211	2	0.0765566	0.063288	0.0747411	0.0749461	0.0982157	0.116131	0.23824	0.257881	XBXL10_1g28738	XBmRNA54010	esyt2.S	0.0398698	0.0211067	0.0300113	0.0426121	0.0604027	0.109431	0.130153	0.151759	0.172168	0.242485
KY21.Chr1.453	KY21.Chr1.453.v1.ND1-1	RYK	HGNC:10481	7	0.0494481	0.0480714	0.0923479	0.140724	0.183538	0.16938	0.163065	0.153424	XBXL10_1g24291	XBmRNA45482	ryk.L	0.0214038	0.0261853	0.0476562	0.0827867	0.129133	0.138582	0.141086	0.137086	0.137378	0.138704
KY21.Chr1.454	KY21.Chr1.454.v1.nonSL2-1	PEBP1	HGNC:8630	14	0.103081	0.0956992	0.132806	0.134392	0.141043	0.128538	0.125677	0.138764	XBXL10_1g2894	XBmRNA5166	pebp1.2.L	0.0922655	0.103966	0.11102	0.106892	0.103809	0.113428	0.0892842	0.08429	0.0861326	0.108912
KY21.Chr1.456	KY21.Chr1.456.v1.ND1-1	ZPR1	HGNC:13051	7	0.123134	0.11894	0.121673	0.133824	0.134818	0.135823	0.116072	0.115716	XBXL10_1g31108	XBmRNA58853	zpr1.L	0.0677868	0.0651356	0.077789	0.0850437	0.103517	0.105276	0.120083	0.114439	0.128409	0.132522
KY21.Chr1.458	KY21.Chr1.458.v1.nonSL2-1	SCO1	HGNC:10603	2	0.119165	0.113795	0.127323	0.12409	0.134449	0.118018	0.130057	0.133104	XBXL10_1g40307	XBmRNA75763	sco1.L	0.083249	0.0968726	0.106753	0.103988	0.10368	0.108055	0.105059	0.096495	0.098787	0.0970627
KY21.Chr1.467	KY21.Chr1.467.v1.SL2-1	NME7	HGNC:20461	4	0.118952	0.127037	0.123848	0.136835	0.127673	0.11107	0.129654	0.124932	XBXL10_1g7206	XBmRNA13544	nme7.L	0.064778	0.0669758	0.0644431	0.0833736	0.102874	0.111314	0.125433	0.126737	0.12667	0.127401
KY21.Chr1.468	KY21.Chr1.468.v1.SL1-1	CNPY2	HGNC:13529	6	0.11622	0.121321	0.124533	0.11832	0.122013	0.11882	0.149715	0.129058	XBXL10_1g10693	XBmRNA20085	cnpy2.S	0.144193	0.104868	0.0926398	0.0928836	0.114484	0.0626164	0.133132	0.115084	0.110748	0.0293515
KY21.Chr1.479	KY21.Chr1.479.v1.SL2-2	PTPA	HGNC:9308	8	0.109093	0.0926616	0.137913	0.134379	0.13159	0.132899	0.127093	0.134373	XBXL10_1g34419	XBmRNA64980	ptpa.L	0.100156	0.0978613	0.102062	0.0969285	0.108884	0.0974937	0.097258	0.0938131	0.109026	0.096518
KY21.Chr1.480	KY21.Chr1.480.v1.SL2-1	AGPS	HGNC:327	17	0.127022	0.125517	0.126745	0.129435	0.12539	0.111305	0.127714	0.126873	XBXL10_1g40720	XBmRNA76682	agps.L	0.0790055	0.0959319	0.0911101	0.103116	0.096245	0.109815	0.107368	0.102078	0.0944829	0.120847
KY21.Chr1.5	KY21.Chr1.5.v1.SL1-1	FAF2	HGNC:24666	10	0.122444	0.10472	0.125154	0.11742	0.124033	0.117323	0.148884	0.140021	XBXL10_1g12395	XBmRNA23171	faf2.L	0.0754765	0.0892779	0.0830714	0.0652524	0.0982422	0.0930816	0.113452	0.0963858	0.14087	0.14489
KY21.Chr1.502	KY21.Chr1.502.v1.nonSL12-1	MRPL9	HGNC:14277	5	0.140712	0.138933	0.143593	0.133348	0.123625	0.114462	0.107641	0.0976872	XBXL10_1g38832	XBmRNA73266	mrpl9.S	0.0817056	0.0959948	0.11136	0.103589	0.100162	0.1285	0.0841907	0.0791032	0.0854	0.129994
KY21.Chr1.504	KY21.Chr1.504.v1.nonSL1-1	ILKAP	HGNC:15566	7	0.107387	0.0948177	0.112362	0.13733	0.14215	0.148046	0.136537	0.121368	XBXL10_1g24194	XBmRNA45290	ilkap.L	0.0711158	0.0624921	0.082022	0.0893144	0.102713	0.105765	0.104778	0.106688	0.140835	0.134276
KY21.Chr1.505	KY21.Chr1.505.v1.SL2-1	KNOP1	HGNC:34404	6	0.0961101	0.0898481	0.105679	0.101293	0.12276	0.140357	0.175246	0.168709	XBXL10_1g41121	XBmRNA77598	knop1.L	0.0394207	0.0220678	0.0136109	0.0278994	0.0567825	0.106858	0.123957	0.156418	0.185393	0.267593
KY21.Chr1.506	KY21.Chr1.506.v1.nonSL3-2	PTRH2	HGNC:24265	2	0.113795	0.0936683	0.103334	0.120956	0.155977	0.132103	0.153203	0.126964	XBXL10_1g7406	XBmRNA13958	ptrh2.L	0.099009	0.0994681	0.132179	0.0980081	0.0927905	0.0895214	0.0961179	0.0939419	0.0955046	0.103459
KY21.Chr1.519	KY21.Chr1.519.v1.SL1-2	CALU	HGNC:1458	22	0.110098	0.115851	0.12357	0.113552	0.135958	0.128993	0.137578	0.1344	XBXL10_1g15981	XBmRNA29869	calu.S	0.0783701	0.0907142	0.0762005	0.0899763	0.085937	0.0997587	0.101342	0.113978	0.115127	0.148596
KY21.Chr1.526	KY21.Chr1.526.v1.SL1-1	DENND1A	HGNC:29324	2	0.146253	0.100713	0.110458	0.124449	0.122322	0.136092	0.116847	0.142866	XBXL10_1g34616	XBmRNA65403	dennd1a.L	0.0892867	0.0942516	0.0983244	0.0926051	0.106045	0.111356	0.106363	0.0936428	0.108716	0.0994081
KY21.Chr1.527	KY21.Chr1.527.v2.SL1-2	CSNK2B	HGNC:2460	3	0.124213	0.132776	0.143452	0.139522	0.131784	0.109076	0.120755	0.0984227	XBXL10_1g38294	XBmRNA72361	csnk2b.S	0.0761292	0.0776669	0.0702664	0.109412	0.100777	0.101443	0.112416	0.101497	0.115973	0.13442
KY21.Chr1.531	KY21.Chr1.531.v1.nonSL7-1	MRPL13	HGNC:14278	8	0.123398	0.114554	0.154219	0.1314	0.140518	0.125893	0.104983	0.105036	XBXL10_1g29776	XBmRNA56059	mrpl13.S	0.0917105	0.11322	0.0993719	0.10757	0.0979219	0.114719	0.0986231	0.0984156	0.0900826	0.0883655
KY21.Chr1.539	KY21.Chr1.539.v1.SL1-1	KATNA1	HGNC:6216	18	0.117518	0.117098	0.125034	0.145397	0.136158	0.124796	0.120512	0.113487	XBXL10_1g25354	XBmRNA47348	katna1.S	0.0814918	0.089646	0.0800638	0.0994827	0.105498	0.12411	0.103534	0.122505	0.0953055	0.0983631
KY21.Chr1.541	KY21.Chr1.541.v1.nonSL1-1	CARS1	HGNC:1493	32	0.115279	0.107174	0.125502	0.110263	0.124519	0.119719	0.149853	0.147691	XBXL10_1g21099	XBmRNA39075	cars1.S	0.102696	0.112526	0.10141	0.106539	0.0972273	0.104642	0.0914702	0.101031	0.0899014	0.0925579
KY21.Chr1.559	KY21.Chr1.559.v1.nonSL3-1	ATP5PD	HGNC:845	17	0.134142	0.129826	0.12754	0.121584	0.124833	0.122338	0.12069	0.119046	XBXL10_1g43044	XBmRNA80908	atp5pd.S	0.0976427	0.108129	0.0997654	0.103343	0.103348	0.101849	0.10373	0.0980618	0.0964493	0.0876818
KY21.Chr1.561	KY21.Chr1.561.v1.nonSL8-1	DHCR24	HGNC:2859	3	0.0536751	0.0543085	0.0642327	0.0801903	0.0990942	0.120206	0.2278	0.300494	XBXL10_1g24591	XBmRNA45975	LOC495407	0.105148	0.107337	0.103502	0.104555	0.102701	0.0916863	0.0962542	0.104002	0.10294	0.0818736
KY21.Chr1.563	KY21.Chr1.563.v1.SL1-1	ARRB1	HGNC:711	19	0.0795645	0.0793583	0.0883104	0.110054	0.128846	0.141225	0.165362	0.20728	XBXL10_1g14299	XBmRNA26970	arrb2.L	0.039039	0.0294879	0.0486713	0.0611471	0.0882138	0.127605	0.139755	0.147753	0.140727	0.177601
KY21.Chr1.577	KY21.Chr1.577.v1.ND1-1	GPALPP1	HGNC:20298	7	0.104904	0.113682	0.143583	0.127627	0.116933	0.113708	0.143872	0.135691	XBXL10_1g7953	XBmRNA15043	gpalpp1.L	0.0739105	0.0811245	0.0768054	0.0912848	0.0961224	0.0967205	0.115919	0.121878	0.117089	0.129147
KY21.Chr1.582	KY21.Chr1.582.v1.nonSL3-1	TNIK	HGNC:30765	15	0.114055	0.12025	0.117987	0.128739	0.132664	0.130232	0.115336	0.140737	XBXL10_1g25839	XBmRNA48340	tnik.S	0.0981499	0.104979	0.0957655	0.103654	0.100746	0.101845	0.0938047	0.103004	0.0980729	0.0999798
KY21.Chr1.595	KY21.Chr1.595.v1.ND1-1	ACBD6	HGNC:23339	8	0.0811891	0.0843555	0.11076	0.120461	0.132425	0.134261	0.169467	0.167081	XBXL10_1g21783	XBmRNA40403	acbd6.S	0.0713549	0.0651212	0.0719868	0.0833291	0.100795	0.11417	0.121687	0.118518	0.117765	0.135273
KY21.Chr1.596	KY21.Chr1.596.v1.nonSL1-1	PSMD12	HGNC:9557	22	0.122731	0.118459	0.121542	0.129832	0.121434	0.116503	0.135755	0.133743	XBXL10_1g40325	XBmRNA75800	psmd12.L	0.0994198	0.0952493	0.127932	0.0912044	0.0945471	0.0946098	0.0929363	0.0933897	0.105726	0.104986
KY21.Chr1.598	KY21.Chr1.598.v1.nonSL7-1	DIDO1	HGNC:2680	8	0.0776751	0.0730054	0.103867	0.140231	0.135206	0.149862	0.158581	0.161573	XBXL10_1g27415	XBmRNA51425	LOC108719027	0.0287083	0.0216	0.0269995	0.0543912	0.0873655	0.110817	0.135735	0.154081	0.165098	0.215205
KY21.Chr1.599	KY21.Chr1.599.v1.nonSL3-1	TRNAU1AP	HGNC:30813	8	0.101162	0.100964	0.108455	0.115702	0.127209	0.13374	0.149411	0.163356	XBXL10_1g33948	XBmRNA64038	LOC121393049	0.0554837	0.0595073	0.058265	0.0844851	0.0809405	0.123923	0.101618	0.143472	0.113886	0.178419
KY21.Chr1.601	KY21.Chr1.601.v1.ND1-1	DEK	HGNC:2768	14	0.0438654	0.0458035	0.0466583	0.0513214	0.0954338	0.15374	0.283275	0.279902	XBXL10_1g27667	XBmRNA51931	dek.L	0.0550333	0.0574953	0.0608921	0.0730564	0.083732	0.100749	0.114517	0.127562	0.134114	0.192849
KY21.Chr1.610	KY21.Chr1.610.v1.nonSL4-1	NDUFA12	HGNC:23987	8	0.124656	0.139762	0.150629	0.120374	0.119802	0.128993	0.103061	0.112724	XBXL10_1g16292	XBmRNA30598	ndufa12.S	0.0981239	0.0967293	0.100394	0.104183	0.102658	0.10554	0.106367	0.0940105	0.0943024	0.0976913
KY21.Chr1.613	KY21.Chr1.613.v1.SL1-1	RCC2	HGNC:30297	13	0.11211	0.108163	0.122577	0.135612	0.140852	0.1231	0.133242	0.124344	XBXL10_1g32283	XBmRNA60815	rcc2.L	0.079457	0.0822528	0.0796163	0.083796	0.0854481	0.0932553	0.1106	0.124165	0.126316	0.135094
KY21.Chr1.619	KY21.Chr1.619.v1.nonSL13-1	YBX1	HGNC:8014	6	0.350845	0.296395	0.0922013	0.0512578	0.0438787	0.0550623	0.0520873	0.0582728	XBXL10_1g31311	XBmRNA59222	ybx1.L	0.00162779	0.00111595	0.00315234	0.00529622	0.0278274	0.089006	0.148042	0.187332	0.174228	0.362373
KY21.Chr1.626	KY21.Chr1.626.v1.SL1-2	NELFA	HGNC:12768	8	0.109716	0.119268	0.128005	0.128185	0.130586	0.145305	0.122452	0.116483	XBXL10_1g609	XBmRNA686	nelfa.L	0.0647683	0.0735392	0.0741051	0.0959725	0.107885	0.109947	0.117239	0.111937	0.117727	0.12688
KY21.Chr1.647	KY21.Chr1.647.v4.ND1-2	ANAPC4	HGNC:19990	7	0.127146	0.121784	0.124706	0.124857	0.135488	0.12274	0.122012	0.121267	XBXL10_1g734	XBmRNA986	anapc4.L	0.102697	0.0882323	0.0969444	0.0937985	0.105918	0.0992803	0.0966258	0.100754	0.109001	0.106749
KY21.Chr1.654	KY21.Chr1.654.v1.SL3-1	TUBGCP6	HGNC:18127	3	0.107263	0.109275	0.125662	0.131638	0.132487	0.130498	0.145189	0.117988	XBXL10_1g12718	XBmRNA23889	tubgcp6.L	0.0948391	0.0843544	0.0816038	0.0846387	0.0998267	0.103677	0.10419	0.109153	0.123767	0.113951
KY21.Chr1.655	KY21.Chr1.655.v1.ND1-2	CCDC124	HGNC:25171	9	0.129038	0.125476	0.123292	0.136232	0.139257	0.124863	0.112755	0.109087	XBXL10_1g1851	XBmRNA3293	ccdc124.L	0.112016	0.104745	0.114314	0.10117	0.107134	0.0896045	0.104441	0.0907471	0.0977477	0.0780796
KY21.Chr1.661	KY21.Chr1.661.v1.nonSL1-1	MIEN1	HGNC:28230	1	0.130049	0.124264	0.15087	0.126143	0.113688	0.104777	0.122054	0.128155	XBXL10_1g42229	XBmRNA79376	mien1.S	0.0861997	0.0502111	0.106898	0.119773	0.113459	0.112672	0.0959147	0.0972063	0.0985765	0.11909
KY21.Chr1.670	KY21.Chr1.670.v1.SL1-1	VPS13C	HGNC:23594	2	0.135913	0.137771	0.128754	0.106655	0.113541	0.115484	0.126407	0.135475	XBXL10_1g12991	XBmRNA24586	vps13c.L	0.107788	0.104984	0.0963645	0.105904	0.101674	0.0969099	0.0954246	0.103273	0.100111	0.087566
KY21.Chr1.672	KY21.Chr1.672.v1.ND1-1	ACVR2B	HGNC:174	2	0.0184982	0.0244776	0.112999	0.156475	0.209408	0.216449	0.150838	0.110855	XBXL10_1g28714	XBmRNA53963	acvr2b.S	0.00540394	0.00782054	0.0292307	0.0636322	0.0986718	0.109003	0.124046	0.150887	0.190455	0.220849
KY21.Chr1.677	KY21.Chr1.677.v1.SL1-1	C1orf50	HGNC:28795	3	0.0915515	0.0843835	0.107342	0.115029	0.141132	0.150809	0.138452	0.171301	XBXL10_1g31304	XBmRNA59213	c1orf50.L	0.0229888	0.0310296	0.0379119	0.0592952	0.0798841	0.114671	0.137535	0.16287	0.157859	0.195956
KY21.Chr1.678	KY21.Chr1.678.v1.SL3-1	ADHFE1	HGNC:16354	1	0.123333	0.092737	0.105323	0.121973	0.18134	0.160019	0.104079	0.111196	XBXL10_1g29586	XBmRNA55696	adhfe1.S	0.00404038	0.00417709	0.00414874	0.00302114	0.00547618	0.0213114	0.0483533	0.146614	0.203161	0.559697
KY21.Chr1.680	KY21.Chr1.680.v1.ND1-1	PSMB6	HGNC:9543	7	0.126914	0.127057	0.132742	0.115948	0.120512	0.121545	0.123215	0.132068	XBXL10_1g14707	XBmRNA27481	psmb6.L	0.0772968	0.125719	0.0772222	0.103425	0.0883543	0.0910053	0.105238	0.112995	0.113124	0.105621
KY21.Chr1.683	KY21.Chr1.683.v1.SL1-1	WAS	HGNC:12731	11	0.107311	0.0946505	0.124809	0.126589	0.123613	0.129613	0.139358	0.154055	XBXL10_1g12705	XBmRNA23846	wasl.L	0.0818951	0.0690714	0.0806278	0.0822184	0.0997938	0.0942	0.119537	0.111289	0.126101	0.135267
KY21.Chr1.695	KY21.Chr1.695.v1.SL1-1	TSC1	HGNC:12362	11	0.144507	0.12704	0.133167	0.102738	0.112695	0.110349	0.133763	0.135741	XBXL10_1g37604	XBmRNA70999	tsc1.S	0.0872966	0.0981376	0.0986184	0.107178	0.111998	0.104952	0.108736	0.10241	0.0973441	0.08333
KY21.Chr1.699	KY21.Chr1.699.v1.SL1-1	ANK3	HGNC:494	7	0.04679	0.0446805	0.0514978	0.0390217	0.0466567	0.109875	0.255149	0.406329	XBXL10_1g30209	XBmRNA56886	LOC108696078	0.0039255	0.00645113	0.00297427	0.0037048	0.00753559	0.0410979	0.0815122	0.150295	0.236626	0.465877
KY21.Chr1.702	KY21.Chr1.702.v1.nonSL5-1	RNASEH2C	HGNC:24116	4	0.127126	0.120545	0.129629	0.103187	0.113949	0.117011	0.148652	0.139901	XBXL10_1g18358	XBmRNA33779	rnaseh2c.L	0.0957165	0.105107	0.0990938	0.102491	0.096263	0.104795	0.102083	0.102879	0.0932059	0.0983668
KY21.Chr1.706	KY21.Chr1.706.v2.SL2-2	HDLBP	HGNC:4857	78	0.0905673	0.0922246	0.102784	0.0997352	0.105713	0.129033	0.170437	0.209506	XBXL10_1g24183	XBmRNA45257	hdlbp.L	0.0699776	0.0690591	0.0610507	0.063956	0.0648304	0.079823	0.0968752	0.122824	0.144743	0.226861
KY21.Chr1.707	KY21.Chr1.707.v1.SL2-1	PASK	HGNC:17270	10	0.165182	0.154326	0.126923	0.0873362	0.113789	0.126021	0.126666	0.0997573	XBXL10_1g24185	XBmRNA45260	LOC108717095	0.113007	0.0770013	0.0873281	0.10343	0.116244	0.134249	0.0780395	0.0508481	0.0724911	0.167362
KY21.Chr1.710	KY21.Chr1.710.v1.SL1-1	BRCC3	HGNC:24185	2	0.119032	0.112766	0.133821	0.126928	0.116116	0.124844	0.131809	0.134682	XBXL10_1g34741	XBmRNA65675	brcc3.L	0.0740774	0.0796906	0.075738	0.0872324	0.097741	0.101625	0.106836	0.105156	0.11618	0.155724
KY21.Chr1.715	KY21.Chr1.715.v2.nonSL2-2	DKC1	HGNC:2890	15	0.0784914	0.0752131	0.0952667	0.0832904	0.111406	0.136964	0.183826	0.235543	XBXL10_1g34737	XBmRNA65670	dkc1.L	0.0286934	0.0286086	0.0233938	0.0285057	0.0416301	0.094918	0.125496	0.163398	0.150721	0.314635
KY21.Chr1.716	KY21.Chr1.716.v1.SL1-1	CAB39	HGNC:20292	15	0.105902	0.104731	0.124687	0.130951	0.125053	0.134272	0.140009	0.134395	XBXL10_1g8315	XBmRNA15705	cab39l.L	0.0769115	0.0703525	0.086765	0.103778	0.105667	0.104968	0.118466	0.114579	0.107928	0.110586
KY21.Chr1.720	KY21.Chr1.720.v1.nonSL5-1	SNRNP70	HGNC:11150	15	0.0915309	0.0994646	0.106502	0.109663	0.117651	0.139302	0.163078	0.172808	XBXL10_1g33756	XBmRNA63754	snrnp70.S	0.0410292	0.0371978	0.0431706	0.052606	0.0806126	0.10253	0.138774	0.146568	0.161292	0.196221
KY21.Chr1.727	KY21.Chr1.727.v1.SL1-1	NCAPD2	HGNC:24305	16	0.115422	0.113091	0.125054	0.149475	0.165014	0.136228	0.10799	0.0877263	XBXL10_1g32456	XBmRNA61259	ncapd2.S	0.0543092	0.0688781	0.0867146	0.094139	0.101126	0.0973676	0.120515	0.128695	0.133804	0.114451
KY21.Chr1.728	KY21.Chr1.728.v2.ND1-1	DNAH2	HGNC:2948	11	0.0940491	0.111578	0.106847	0.123525	0.122016	0.139674	0.145686	0.156624	XBXL10_1g14641	XBmRNA27393	dnah2.L	0.0764815	0.0934001	0.0715725	0.0852567	0.0820272	0.0802045	0.084695	0.0949536	0.135811	0.195598
KY21.Chr1.745	KY21.Chr1.745.v1.SL2-1	DNAH10	HGNC:2941	12	0.0687648	0.099466	0.0817743	0.146406	0.147213	0.14168	0.147799	0.166897	XBXL10_1g2794	XBmRNA4933	dnah10.L	0.0815967	0.0724779	0.0743309	0.0831153	0.0827201	0.0841404	0.0900617	0.0923126	0.134776	0.204468
KY21.Chr1.747	KY21.Chr1.747.v1.SL1-1	RIDA	HGNC:16897	11	0.110651	0.102296	0.113282	0.128497	0.136631	0.129735	0.137673	0.141235	XBXL10_1g29701	XBmRNA55898	rida.S	0.119909	0.107985	0.331324	0.110731	0.0837619	0.0571374	0.0301791	0.0676727	0.0583646	0.0329343
KY21.Chr1.748	KY21.Chr1.748.v1.SL1-1	NDUFAF5	HGNC:15899	2	0.110063	0.103164	0.132694	0.136807	0.168062	0.14711	0.109956	0.0921438	XBXL10_1g22843	XBmRNA42563	ndufaf5.L	0.0843167	0.0961605	0.105837	0.0988623	0.104433	0.119838	0.0819697	0.0903562	0.0911197	0.127107
KY21.Chr1.751	KY21.Chr1.751.v1.ND1-1	TRAPPC9	HGNC:30832	9	0.120992	0.101045	0.114539	0.117488	0.139478	0.141427	0.126794	0.138238	XBXL10_1g28330	XBmRNA53206	trappc9.L	0.0904388	0.0852994	0.0896291	0.0964124	0.0944379	0.108343	0.10309	0.101209	0.10362	0.127521
KY21.Chr1.759	KY21.Chr1.759.v1.nonSL2-1	POP1	HGNC:30129	8	0.0946559	0.088641	0.105484	0.110537	0.122129	0.146514	0.164459	0.16758	XBXL10_1g28186	XBmRNA52930	pop1.L	0.0922588	0.0755653	0.0801948	0.0866338	0.0963681	0.0959579	0.106563	0.10917	0.126211	0.131078
KY21.Chr1.761	KY21.Chr1.761.v1.SL1-1	MNAT1	HGNC:7181	3	0.11586	0.121661	0.118305	0.130802	0.128627	0.129472	0.13673	0.118542	XBXL10_1g35997	XBmRNA68077	mnat1.L	0.0661234	0.0725266	0.0817409	0.0965811	0.107421	0.114999	0.119648	0.110043	0.106042	0.124873
KY21.Chr1.763	KY21.Chr1.763.v1.SL1-1	TTC4	HGNC:12394	10	0.0969019	0.0912209	0.105235	0.11913	0.131501	0.135547	0.154752	0.165713	XBXL10_1g19285	XBmRNA35644	ttc4.L	0.0621519	0.0641034	0.0584309	0.0646733	0.0691244	0.0793435	0.105691	0.127628	0.14399	0.224864
KY21.Chr1.766	KY21.Chr1.766.v1.nonSL6-1	BICC1	HGNC:19351	6	0.133564	0.126303	0.151596	0.151333	0.125795	0.12208	0.0947223	0.094607	XBXL10_1g30204	XBmRNA56841	bicc1.L	0.0779592	0.100083	0.127737	0.169658	0.154603	0.0999989	0.0921807	0.0683472	0.0611206	0.0483112
KY21.Chr1.77	KY21.Chr1.77.v1.ND1-2	OGFOD3	HGNC:26174	4	0.12232	0.12315	0.146261	0.115682	0.120599	0.121397	0.12503	0.12556	XBXL10_1g40141	XBmRNA75525	ogfod3.L	0.0805417	0.0664957	0.0815517	0.0866584	0.10116	0.119638	0.110915	0.124068	0.136961	0.0920103
KY21.Chr1.771	KY21.Chr1.771.v1.SL1-1	IFT57	HGNC:17367	5	0.0821574	0.082399	0.120361	0.119438	0.129983	0.125219	0.172767	0.167675	XBXL10_1g10341	XBmRNA19318	ift57.S	0.091825	0.0846149	0.0892751	0.0948144	0.0983396	0.10135	0.102868	0.100937	0.116492	0.119484
KY21.Chr1.782	KY21.Chr1.782.v1.SL1-1	ALDH18A1	HGNC:9722	13	0.112204	0.115481	0.120811	0.119327	0.127599	0.129293	0.136057	0.139228	XBXL10_1g30316	XBmRNA57102	aldh18a1.L	0.102991	0.108353	0.103931	0.105033	0.103844	0.110863	0.0938076	0.0956799	0.0899734	0.0855237
KY21.Chr1.784	KY21.Chr1.784.v1.SL3-1	SF3B1	HGNC:10768	28	0.0937204	0.109932	0.119499	0.117441	0.125076	0.133453	0.150498	0.150381	XBXL10_1g43726	XBmRNA82317	sf3b1.S	0.056139	0.0637318	0.0621529	0.0644182	0.0707764	0.100977	0.110291	0.145309	0.140092	0.186113
KY21.Chr1.789	KY21.Chr1.789.v1.SL1-1	SLC39A10	HGNC:20861	6	0.15559	0.143172	0.148894	0.133419	0.132309	0.102674	0.0957916	0.0881503	XBXL10_1g40881	XBmRNA77129	slc39a10.L	0.0251137	0.0245434	0.0606701	0.0757333	0.12065	0.104326	0.135757	0.118646	0.152404	0.182156
KY21.Chr1.791	KY21.Chr1.791.v2.SL1-2	HNRNPA1L2	HGNC:27067	14	0.0870136	0.0890611	0.0998598	0.136834	0.131115	0.156035	0.147956	0.152125	XBXL10_1g40722	XBmRNA76686	hnrnpa3.L	0.0839618	0.0777903	0.0876984	0.0829827	0.0860134	0.0909654	0.107867	0.117973	0.112195	0.152553
KY21.Chr1.794	KY21.Chr1.794.v1.SL1-1	ITGB1	HGNC:6153	11	0.120609	0.120245	0.123169	0.129617	0.124309	0.131075	0.1348	0.116176	XBXL10_1g26836	XBmRNA50196	itgb1.L	0.0392971	0.0415835	0.0490423	0.0581528	0.0689337	0.0946005	0.121562	0.141042	0.168293	0.217494
KY21.Chr1.80	KY21.Chr1.80.v1.SL2-1	RAB35	HGNC:9774	4	0.12905	0.112476	0.119189	0.120079	0.140124	0.115179	0.127211	0.136692	XBXL10_1g2609	XBmRNA4562	rab35l.L	0.0430441	0.0527514	0.0551941	0.0567732	0.0776575	0.100549	0.110215	0.126652	0.151399	0.225764
KY21.Chr1.806	KY21.Chr1.806.v1.SL1-1	CCDC47	HGNC:24856	9	0.123506	0.11575	0.125471	0.119293	0.128166	0.117382	0.13086	0.139571	XBXL10_1g42420	XBmRNA79717	ccdc47.S	0.0749856	0.0810174	0.0833827	0.0858913	0.0864608	0.0965492	0.116325	0.114396	0.120131	0.140861
KY21.Chr1.807	KY21.Chr1.807.v1.nonSL2-1	ACAT1	HGNC:93	13	0.128143	0.128312	0.12701	0.119695	0.120582	0.11515	0.129973	0.131135	XBXL10_1g8479	XBmRNA16046	acat1.L	0.0979595	0.109627	0.0969592	0.108203	0.102573	0.104227	0.102123	0.10125	0.0937715	0.0833052
KY21.Chr1.820	KY21.Chr1.820.v2.SL1-1	CUL4A	HGNC:2554	15	0.0967326	0.0945033	0.116109	0.132497	0.141123	0.138194	0.141959	0.138881	XBXL10_1g10483	XBmRNA19607	cul4a.S	0.115473	0.109076	0.112858	0.102208	0.103184	0.0902657	0.0790073	0.0981561	0.0988158	0.0909571
KY21.Chr1.829	KY21.Chr1.829.v1.nonSL4-1	NUDT19	HGNC:32036	5	0.138458	0.166002	0.150698	0.102912	0.112825	0.120889	0.115258	0.0929579	XBXL10_1g18856	XBmRNA34760	nudt19.L	0.113617	0.0994845	0.107411	0.0936025	0.105661	0.0859149	0.116155	0.0938747	0.10619	0.0780893
KY21.Chr1.830	KY21.Chr1.830.v1.SL1-1	TTC1	HGNC:12391	4	0.11502	0.100532	0.1203	0.133573	0.150712	0.140879	0.114311	0.124673	XBXL10_1g15166	XBmRNA28266	ttc1.S	0.110537	0.0997884	0.100196	0.091159	0.0858116	0.0961637	0.104239	0.0995611	0.101944	0.1106
KY21.Chr1.84	KY21.Chr1.84.v1.SL1-1	DNAJC3	HGNC:9439	13	0.107455	0.109641	0.113608	0.128994	0.125587	0.13198	0.136811	0.145924	XBXL10_1g7870	XBmRNA14844	dnajc3.L	0.0713971	0.066012	0.0706836	0.0820862	0.0797538	0.0855084	0.116952	0.119166	0.145125	0.163316
KY21.Chr1.851	KY21.Chr1.851.v1.nonSL8-1	NIFK	HGNC:17838	9	0.0527144	0.0584305	0.0703551	0.09568	0.133171	0.159751	0.208535	0.221363	XBXL10_1g43285	XBmRNA81357	nifk.S	0.0338526	0.0263141	0.0286728	0.0267657	0.0402359	0.073181	0.115697	0.168321	0.168677	0.318283
KY21.Chr1.852	KY21.Chr1.852.v1.SL2-1	IPO13	HGNC:16853	12	0.0901169	0.0889586	0.105793	0.114535	0.129814	0.15076	0.156646	0.163376	XBXL10_1g19127	XBmRNA35364	ipo13.L	0.0865174	0.0914894	0.0922724	0.0953703	0.100897	0.102729	0.0869409	0.107633	0.111471	0.12468
KY21.Chr1.861	KY21.Chr1.861.v1.SL1-1	EGLN1	HGNC:1232	6	0.106887	0.102009	0.121874	0.133697	0.138135	0.13367	0.136618	0.127111	XBXL10_1g25362	XBmRNA47362	egln1.S	0.109597	0.100678	0.100131	0.0947114	0.0987771	0.0901274	0.101852	0.0923507	0.107466	0.104309
KY21.Chr1.88	KY21.Chr1.88.v1.ND1-1	ATAD2B	HGNC:29230	5	0.112927	0.100899	0.11379	0.124548	0.133404	0.133237	0.13053	0.150666	XBXL10_1g26221	XBmRNA49031	atad2b.S	0.105676	0.0780626	0.056131	0.0909153	0.1268	0.0720651	0.16381	0.154532	0.109961	0.042047
KY21.Chr1.887	KY21.Chr1.887.v1.SL2-1	ALG3	HGNC:23056	1	0.114691	0.114436	0.116297	0.127723	0.130551	0.130316	0.140622	0.125364	XBXL10_1g25678	XBmRNA47997	alg3.S	0.092393	0.0988379	0.09802	0.101053	0.10431	0.108362	0.0988073	0.103712	0.0975728	0.096932
KY21.Chr1.889	KY21.Chr1.889.v2.ND1-1	NCL	HGNC:7667	20	0.101467	0.0937887	0.104952	0.109998	0.122426	0.13824	0.151997	0.177132	XBXL10_1g25706	XBmRNA48037	ncl.S	0.0458769	0.0505231	0.0486647	0.0559083	0.0590644	0.0844292	0.110313	0.149996	0.147455	0.247769
KY21.Chr1.898	KY21.Chr1.898.v1.SL1-1	ECT2	HGNC:3155	5	0.207411	0.143634	0.1236	0.143255	0.140204	0.120602	0.0809414	0.0403531	XBXL10_1g23979	XBmRNA44856	ect2.L	0.135059	0.127742	0.117582	0.117837	0.115837	0.0938597	0.096942	0.0784886	0.067048	0.0496053
KY21.Chr1.90	KY21.Chr1.90.v1.ND1-1	PUF60	HGNC:17042	4	0.113352	0.102414	0.11434	0.119248	0.122452	0.129646	0.151159	0.147389	XBXL10_1g28447	XBmRNA53468	puf60.L	0.0640375	0.0596352	0.0643567	0.0651437	0.0742653	0.0846803	0.114323	0.126117	0.151998	0.195443
KY21.Chr1.900	KY21.Chr1.900.v2.ND2-1	MTMR9	HGNC:14596	6	0.127363	0.119119	0.131465	0.108251	0.121742	0.115871	0.136235	0.139954	XBXL10_1g24558	XBmRNA45918	mtmr9.L	0.0994108	0.0946754	0.0995982	0.0973799	0.101117	0.0964632	0.104076	0.0971967	0.104349	0.105734
KY21.Chr1.901	KY21.Chr1.901.v1.nonSL11-2	RAB10	HGNC:9759	13	0.147476	0.119016	0.120849	0.111158	0.11871	0.124368	0.129664	0.128759	XBXL10_1g26326	XBmRNA49204	rab10.S	0.0679576	0.078463	0.0980671	0.0872635	0.113411	0.101289	0.096341	0.103667	0.134994	0.118546
KY21.Chr1.912	KY21.Chr1.912.v1.SL1-1	PECR	HGNC:18281	4	0.137079	0.126088	0.128429	0.108824	0.118718	0.114342	0.132298	0.13422	XBXL10_1g43318	XBmRNA81446	pecr.S	0.106261	0.104718	0.0967269	0.101862	0.098892	0.0934491	0.111587	0.10358	0.0957017	0.087222
KY21.Chr1.920	KY21.Chr1.920.v1.SL1-1	RAP2C	HGNC:21165	6	0.0881849	0.066889	0.102237	0.124741	0.156373	0.141207	0.154941	0.165427	XBXL10_1g35293	XBmRNA66609	rap2c.L	0.0312096	0.0318682	0.0427888	0.0476951	0.0749578	0.115895	0.136025	0.161432	0.164498	0.19363
KY21.Chr1.924	KY21.Chr1.924.v1.SL4-1	ASH2L	HGNC:744	8	0.116252	0.116553	0.117666	0.12166	0.122437	0.130477	0.134424	0.14053	XBXL10_1g15287	XBmRNA28542	ash2l.S	0.0421206	0.0448404	0.067998	0.0772101	0.0981198	0.111089	0.13395	0.120958	0.134287	0.169427
KY21.Chr1.934	KY21.Chr1.934.v1.SL1-1	NOL11	HGNC:24557	6	0.0958595	0.0974101	0.117332	0.123407	0.130609	0.146117	0.1312	0.158066	XBXL10_1g40327	XBmRNA75808	nol11.L	0.0625853	0.0559286	0.0601957	0.0615446	0.0689057	0.0848617	0.0999925	0.166672	0.10293	0.236385
KY21.Chr1.936	KY21.Chr1.936.v1.nonSL4-1	PTCD1	HGNC:22198	4	0.102852	0.0910735	0.143307	0.120578	0.138959	0.13557	0.133063	0.134598	XBXL10_1g41001	XBmRNA77345	ptcd1.L	0.0842276	0.0862363	0.0842555	0.083488	0.0942733	0.100796	0.0960519	0.10745	0.120373	0.142849
KY21.Chr1.946	KY21.Chr1.946.v1.SL1-1	MON2	HGNC:29177	15	0.123864	0.118993	0.123154	0.10138	0.108704	0.113273	0.153669	0.156963	XBXL10_1g12482	XBmRNA23355	mon2.L	0.0901952	0.0937395	0.094659	0.0942478	0.0977529	0.104599	0.0949807	0.106176	0.107251	0.116399
KY21.Chr1.947	KY21.Chr1.947.v1.nonSL3-1	TXNDC17	HGNC:28218	5	0.121563	0.122612	0.138808	0.126031	0.125959	0.123503	0.112229	0.129294	XBXL10_1g9503	XBmRNA17727	txndc17.S	0.0999876	0.11363	0.141324	0.11183	0.0907829	0.0958801	0.0798618	0.102354	0.0797571	0.0845933
KY21.Chr1.948	KY21.Chr1.948.v1.SL1-1	CCDC59	HGNC:25005	1	0.0227398	0.0606673	0.136014	0.194395	0.189529	0.144643	0.142512	0.1095	XBXL10_1g12491	XBmRNA23373	ccdc59.L	0.0199828	0.0114783	0.0128597	0.0286906	0.0685077	0.116186	0.138269	0.155921	0.191316	0.25679
KY21.Chr1.949	KY21.Chr1.949.v1.SL1-1	MB21D2	HGNC:30438	8	0.105792	0.099989	0.126346	0.135802	0.139274	0.116119	0.144558	0.13212	XBXL10_1g23901	XBmRNA44664	mb21d2.L	0.0564793	0.0516982	0.0774153	0.0973186	0.130274	0.10269	0.124274	0.108235	0.13082	0.120796
KY21.Chr1.954	KY21.Chr1.954.v1.SL1-1	PRPF4B	HGNC:17346	7	0.0898424	0.0896403	0.102452	0.110437	0.149203	0.154449	0.149549	0.154427	XBXL10_1g29282	XBmRNA55027	prpf4b.S	0.0312558	0.0261344	0.0433151	0.0580401	0.0946906	0.114587	0.142266	0.13074	0.169038	0.189932
KY21.Chr1.956	KY21.Chr1.956.v1.SL1-1	M6PR	HGNC:6752	3	0.092191	0.0879155	0.0983137	0.148455	0.150739	0.146184	0.134571	0.141631	XBXL10_1g32415	XBmRNA61146	m6pr.S	0.0983805	0.0953902	0.093191	0.0886643	0.0985312	0.0940928	0.113058	0.10589	0.114207	0.0985947
KY21.Chr1.957	KY21.Chr1.957.v1.SL1-1	EPHX2	HGNC:3402	6	0.0823716	0.0834961	0.0914461	0.114167	0.138048	0.140005	0.166464	0.184002	XBXL10_1g24590	XBmRNA45974	ephx2.L	0.0964649	0.0803705	0.104399	0.0918938	0.111668	0.0872295	0.101456	0.0874766	0.12474	0.114301
KY21.Chr1.97	KY21.Chr1.97.v1.ND1-1	HAL	HGNC:4806	3	0.0267785	0.0203458	0.0236692	0.0218093	0.031476	0.105754	0.350068	0.420099	XBXL10_1g16283	XBmRNA30586	hal.2.S	0.0253652	0.0242921	0.0210245	0.0220758	0.0340606	0.115521	0.0887579	0.130118	0.105983	0.432802
KY21.Chr1.977	KY21.Chr1.977.v1.ND1-1	POLA1	HGNC:9173	26	0.136789	0.141552	0.154485	0.131608	0.131846	0.114777	0.102431	0.0865121	XBXL10_1g9320	XBmRNA17418	pola1.S	0.107287	0.10772	0.0985251	0.108297	0.0975905	0.0947213	0.090057	0.100403	0.0960619	0.0993382
KY21.Chr1.981	KY21.Chr1.981.v1.ND1-1	ABITRAM	HGNC:1364	8	0.12787	0.121756	0.124825	0.114306	0.12075	0.135974	0.123785	0.130735	XBXL10_1g29217	XBmRNA54918	abitram.S	0.0776863	0.0812604	0.0828165	0.099423	0.102335	0.118222	0.109128	0.121389	0.0997564	0.107984
KY21.Chr1.982	KY21.Chr1.982.v1.SL1-1	RAD50	HGNC:9816	25	0.122848	0.122839	0.128535	0.117835	0.12143	0.124124	0.135377	0.127012	XBXL10_1g12248	XBmRNA22899	rad50.L	0.117419	0.116009	0.111643	0.105035	0.10612	0.0914631	0.106567	0.0942155	0.0789285	0.0725999
KY21.Chr1.989	KY21.Chr1.989.v1.ND1-1	RAP1GAP2	HGNC:29176	2	0.110587	0.0103095	0.0184836	0.0151222	0.0605272	0.183251	0.273565	0.328155	XBXL10_1g6734	XBmRNA12623	rap1gap2.L	0.0669819	0.0692548	0.0962035	0.0944724	0.0974193	0.143517	0.0818262	0.0819851	0.0892265	0.179113
KY21.Chr1.991	KY21.Chr1.991.v1.nonSL1-1	PEX5	HGNC:9719	8	0.120762	0.121128	0.13391	0.148475	0.128775	0.117118	0.115322	0.11451	XBXL10_1g32432	XBmRNA61177	pex5.S	0.0913453	0.100447	0.0931721	0.0984103	0.0966271	0.100524	0.0940827	0.0927332	0.0962694	0.136389
KY21.Chr10.1001	KY21.Chr10.1001.v2.SL1-3	AP2A2	HGNC:562	1	0.105401	0.0976737	0.112072	0.135129	0.13967	0.125866	0.13231	0.15188	XBXL10_1g33792	XBmRNA63825	LOC108697267	0.0935824	0.0932475	0.0895395	0.0965454	0.0956316	0.0921559	0.101555	0.099385	0.110581	0.127777
KY21.Chr10.1021	KY21.Chr10.1021.v2.SL3-1	EFL1	HGNC:25789	18	0.0980946	0.0909218	0.10192	0.124096	0.135204	0.14803	0.151997	0.149738	XBXL10_1g15678	XBmRNA29288	LOC108712883	0.095539	0.0992048	0.0906246	0.09951	0.094235	0.100541	0.102759	0.105638	0.103283	0.108665
KY21.Chr10.1024	KY21.Chr10.1024.v2.SL3-1	IQGAP1	HGNC:6110	34	0.108085	0.10462	0.107814	0.111544	0.122133	0.130308	0.152023	0.163475	XBXL10_1g15670	XBmRNA29277	LOC445857	0.0225805	0.022151	0.0334097	0.0467587	0.0683014	0.105961	0.121208	0.148446	0.18032	0.250863
KY21.Chr10.103	KY21.Chr10.103.v1.SL1-1	CEP128	HGNC:20359	1	0.0758348	0.0704234	0.118352	0.144204	0.169426	0.133301	0.141161	0.147297	XBXL10_1g35744	XBmRNA67499	cep128.L	0.093221	0.0894088	0.0926487	0.0874072	0.106656	0.0850135	0.101963	0.099458	0.130052	0.114172
KY21.Chr10.1038	KY21.Chr10.1038.v1.SL1-2	HSD17B12	HGNC:18646	7	0.126232	0.117234	0.125463	0.114116	0.112896	0.111084	0.136683	0.156293	XBXL10_1g20986	XBmRNA38815	hsd17b12.S	0.106878	0.0933321	0.111846	0.105346	0.104244	0.0946882	0.100346	0.0947348	0.0991272	0.0894581
KY21.Chr10.1039	KY21.Chr10.1039.v1.SL2-1	ATAD5	HGNC:25752	6	0.0976877	0.109483	0.155649	0.1263	0.132686	0.132168	0.128626	0.1174	XBXL10_1g40354	XBmRNA75873	atad5.L	0.0700302	0.0733571	0.108781	0.0981142	0.135871	0.110112	0.130612	0.108356	0.0837651	0.0810014
KY21.Chr10.1048	KY21.Chr10.1048.v1.SL1-1	TSC2	HGNC:12363	2	0.122184	0.0855259	0.103847	0.135041	0.106764	0.119777	0.164107	0.162754	XBXL10_1g44010	XBmRNA82807	tsc2.S	0.110341	0.101966	0.115534	0.0933373	0.106772	0.101613	0.0897401	0.0961829	0.0993783	0.0851353
KY21.Chr10.1050	KY21.Chr10.1050.v1.SL1-1	EIF4H	HGNC:12741	3	0.0827575	0.112723	0.0976216	0.124039	0.122787	0.131231	0.172801	0.15604	XBXL10_1g10319	XBmRNA19282	eif4h.S	0.0880403	0.0968558	0.0870409	0.0984278	0.0946337	0.110597	0.10244	0.111431	0.0946428	0.115891
KY21.Chr10.1058	KY21.Chr10.1058.v1.SL1-1	ATL2	HGNC:24047	15	0.11631	0.120002	0.131859	0.128797	0.132623	0.125642	0.133359	0.111409	XBXL10_1g22970	XBmRNA42789	atl2.L	0.101065	0.0978065	0.103616	0.101301	0.108971	0.1057	0.107578	0.094743	0.0955167	0.0837013
KY21.Chr10.1063	KY21.Chr10.1063.v1.SL1-1	PPP1R21	HGNC:30595	17	0.0753083	0.0733828	0.0993081	0.131476	0.138968	0.143879	0.166933	0.170745	XBXL10_1g22538	XBmRNA42014	ppp1r21.L	0.088547	0.096986	0.0866239	0.0997159	0.101201	0.10463	0.107776	0.107316	0.101834	0.10537
KY21.Chr10.1071	KY21.Chr10.1071.v1.SL1-1	RNF31	HGNC:16031	2	0.0974917	0.084862	0.0895875	0.112168	0.14019	0.171138	0.137395	0.167168	XBXL10_1g4967	XBmRNA9296	rnf31.S	0.119821	0.0976872	0.114842	0.0908448	0.10302	0.0788255	0.100491	0.0929484	0.112608	0.0889115
KY21.Chr10.1078	KY21.Chr10.1078.v1.SL1-1	XRCC5	HGNC:12833	6	0.116155	0.11567	0.129089	0.120371	0.13154	0.131046	0.124977	0.131153	XBXL10_1g40465	XBmRNA76120	xrcc5.L	0.108474	0.114781	0.105531	0.107268	0.101118	0.0957106	0.0804724	0.103075	0.0958184	0.0877511
KY21.Chr10.1084	KY21.Chr10.1084.v1.nonSL2-2	SPTAN1	HGNC:11273	70	0.109605	0.107321	0.117372	0.103556	0.108253	0.126106	0.160212	0.167574	XBXL10_1g34450	XBmRNA65055	sptan1.L	0.0673085	0.0676404	0.0648383	0.0677312	0.0710004	0.0754965	0.100376	0.106141	0.147315	0.232152
KY21.Chr10.1091	KY21.Chr10.1091.v1.nonSL2-1	PSMC1	HGNC:9547	22	0.126295	0.119929	0.127765	0.118239	0.117369	0.114156	0.13852	0.137728	XBXL10_1g37375	XBmRNA70545	psmc1.S	0.103572	0.100799	0.105081	0.101573	0.102894	0.0989288	0.0905206	0.0947122	0.100558	0.101361
KY21.Chr10.1093	KY21.Chr10.1093.v1.SL1-1	COQ7	HGNC:2244	3	0.124143	0.130499	0.126072	0.133275	0.140696	0.108758	0.122234	0.114322	XBXL10_1g41108	XBmRNA77580	coq7.L	0.0912747	0.0971504	0.0892649	0.0955903	0.0978776	0.105107	0.112164	0.104446	0.105092	0.102034
KY21.Chr10.1096	KY21.Chr10.1096.v1.SL1-1	TANGO2	HGNC:25439	8	0.097523	0.09241	0.0983808	0.158083	0.150781	0.145468	0.125809	0.131545	XBXL10_1g2739	XBmRNA4818	tango2.L	0.0856731	0.0809041	0.0907567	0.0909088	0.098342	0.0920021	0.115314	0.0998649	0.114894	0.131341
KY21.Chr10.1097	KY21.Chr10.1097.v1.SL1-1	NUBP2	HGNC:8042	8	0.122107	0.11578	0.128553	0.116711	0.117945	0.107593	0.148908	0.142402	XBXL10_1g41295	XBmRNA77921	nubp2.L	0.10716	0.10587	0.13223	0.10026	0.103656	0.0909046	0.0919028	0.0918125	0.08995	0.0862538
KY21.Chr10.1099	KY21.Chr10.1099.v1.SL1-1	PLEKHF2	HGNC:20757	3	0.0983444	0.0774898	0.0986576	0.102213	0.109894	0.142405	0.163471	0.207525	XBXL10_1g29713	XBmRNA55917	plekhf2.S	0.0476347	0.0434904	0.0657184	0.0793164	0.102367	0.0978146	0.116761	0.125641	0.148112	0.173146
KY21.Chr10.1102	KY21.Chr10.1102.v1.SL2-1	KIF23	HGNC:6392	13	0.0921442	0.0915025	0.1373	0.146067	0.149159	0.123476	0.146751	0.113601	XBXL10_1g13446	XBmRNA25526	kif23.L	0.0523579	0.0578804	0.0798309	0.102625	0.124303	0.124476	0.130416	0.106644	0.109154	0.112313
KY21.Chr10.1103	KY21.Chr10.1103.v1.SL2-1	NSUN6	HGNC:23529	4	0.159601	0.137185	0.117905	0.0980729	0.111861	0.112676	0.11698	0.14572	XBXL10_1g26892	XBmRNA50348	nsun6.L	0.092964	0.0892971	0.088471	0.0978285	0.0992983	0.101411	0.113152	0.109414	0.103509	0.104656
KY21.Chr10.1108	KY21.Chr10.1108.v1.ND1-1	PRDX3	HGNC:9354	10	0.12633	0.118629	0.115262	0.10391	0.0998665	0.0988079	0.171084	0.166112	XBXL10_1g32408	XBmRNA61138	prdx3.S	0.11323	0.111204	0.131829	0.107099	0.0979833	0.0920775	0.0748302	0.10722	0.089212	0.075315
KY21.Chr10.1120	KY21.Chr10.1120.v1.SL2-1	FMN2	HGNC:14074	2	0.0455549	0.0448091	0.12434	0.153189	0.159037	0.199818	0.128536	0.144716	XBXL10_1g36142	XBmRNA68408	fmn1.L	0.0961869	0.107374	0.0945935	0.0979215	0.102186	0.0992296	0.0987337	0.0880545	0.107178	0.108542
KY21.Chr10.1122	KY21.Chr10.1122.v1.SL1-1	DPP8	HGNC:16490	6	0.0666674	0.0646161	0.0976196	0.121964	0.150758	0.163372	0.163939	0.171065	XBXL10_1g15557	XBmRNA29063	dpp8.S	0.0769262	0.0730662	0.0736985	0.0839126	0.0894179	0.100574	0.107671	0.120752	0.123106	0.150875
KY21.Chr10.1143	KY21.Chr10.1143.v1.ND1-1	FLAD1	HGNC:24671	6	0.113381	0.111384	0.114375	0.137584	0.145295	0.138288	0.121565	0.118129	XBXL10_1g37023	XBmRNA69847	flad1.L	0.108885	0.0971423	0.0974748	0.0930618	0.101192	0.0932612	0.0904805	0.105702	0.115426	0.0973742
KY21.Chr10.1151	KY21.Chr10.1151.v1.SL1-1	RAPH1	HGNC:14436	11	0.166544	0.114073	0.110607	0.113131	0.114346	0.122111	0.119036	0.140152	XBXL10_1g40854	XBmRNA77022	raph1.L	0.110249	0.115667	0.102496	0.0873277	0.0890025	0.105846	0.0986719	0.109449	0.0974551	0.0838359
KY21.Chr10.1152	KY21.Chr10.1152.v1.SL1-1	COG8	HGNC:18623	8	0.0929113	0.0941151	0.0997556	0.125223	0.140816	0.14138	0.144798	0.161001	XBXL10_1g18749	XBmRNA34573	cog8.L	0.10647	0.0935643	0.0868116	0.0992132	0.095054	0.09641	0.0870656	0.0986462	0.112851	0.123915
KY21.Chr10.1160	KY21.Chr10.1160.v1.ND1-1	PTGES3	HGNC:16049	9	0.109832	0.103189	0.11901	0.120418	0.123957	0.124946	0.144168	0.15448	XBXL10_1g8091	XBmRNA15301	ptges3.L	0.10341	0.0879422	0.099598	0.0810085	0.104158	0.0767029	0.121819	0.0866225	0.129524	0.109214
KY21.Chr10.1161	KY21.Chr10.1161.v3.SL33-1	RBMS1	HGNC:9907	7	0.0078463	0.0109503	0.014527	0.0248094	0.0706621	0.156363	0.302911	0.411931	XBXL10_1g43457	XBmRNA81765	rbms1.S	0.00148439	0.00471035	0.00489968	0.00914978	0.0140976	0.0518466	0.093778	0.164881	0.239451	0.415702
KY21.Chr10.1171	KY21.Chr10.1171.v2.SL2-1	ITGA6	HGNC:6142	17	0.128115	0.129459	0.126419	0.119176	0.121455	0.115383	0.12941	0.130583	XBXL10_1g43506	XBmRNA81853	itga6.S	0.0186396	0.00530254	0.0088751	0.00902734	0.0140078	0.0591383	0.105204	0.175601	0.245502	0.358702
KY21.Chr10.12	KY21.Chr10.12.v1.SL1-1	MEP1A	HGNC:7015	3	0.0912957	0.0689522	0.0908046	0.137486	0.145352	0.141051	0.144226	0.180833	XBXL10_1g12934	XBmRNA24490	LOC108711265	0.0881662	0.124383	0.0860505	0.114107	0.0880321	0.11599	0.0944569	0.112888	0.0792797	0.0966462
KY21.Chr10.13	KY21.Chr10.13.v1.SL3-1	HSPB1	HGNC:5246	4	0.0295405	0.0315483	0.0395447	0.0386	0.0776613	0.168106	0.32159	0.293409	XBXL10_1g10239	XBmRNA19150	hspb1.S	0.0237594	0.0236807	0.0495665	0.0457814	0.0515854	0.096641	0.0358522	0.0428782	0.184837	0.445418
KY21.Chr10.144	KY21.Chr10.144.v1.nonSL2-1	RPS11	HGNC:10384	36	0.120468	0.126796	0.125656	0.119006	0.126248	0.124684	0.125853	0.131289	XBXL10_1g43247	XBmRNA81305	LOC108702869	0.0970395	0.0964452	0.092513	0.120697	0.0967302	0.096295	0.108989	0.0999498	0.0957577	0.095584
KY21.Chr10.15	KY21.Chr10.15.v1.SL1-1	SAMM50	HGNC:24276	16	0.121294	0.173849	0.109727	0.111597	0.11098	0.11567	0.121909	0.134975	XBXL10_1g14987	XBmRNA27895	samm50.S	0.109437	0.100463	0.10298	0.104321	0.0987046	0.112437	0.0949463	0.0957436	0.0861563	0.0948122
KY21.Chr10.150	KY21.Chr10.150.v1.SL1-1	ETHE1	HGNC:23287	1	0.108541	0.0574992	0.0704323	0.113804	0.136153	0.154131	0.156628	0.202812	XBXL10_1g33842	XBmRNA63904	ethe1.S	0.0820526	0.101492	0.086277	0.107146	0.0973651	0.124607	0.0428569	0.113427	0.0887745	0.156002
KY21.Chr10.161	KY21.Chr10.161.v1.SL2-1	MGAT4A	HGNC:7047	2	0.000469032	0.000519348	0.00478827	0.00107371	0.090781	0.227444	0.29971	0.375215	XBXL10_1g3970	XBmRNA7253	mgat4d.S	0.0771682	0.063087	0.0773948	0.0844698	0.099707	0.0923288	0.114032	0.109142	0.134555	0.148116
KY21.Chr10.166	KY21.Chr10.166.v1.SL2-1	ALDH4A1	HGNC:406	22	0.125116	0.120772	0.119603	0.138146	0.139077	0.125858	0.113574	0.117854	XBXL10_1g32276	XBmRNA60793	aldh4a1.L	0.0101281	0.00686004	0.0100437	0.0133289	0.0190919	0.0385381	0.0706263	0.115492	0.220569	0.495322
KY21.Chr10.169	KY21.Chr10.169.v1.SL3-6	GANAB	HGNC:4138	63	0.134141	0.131613	0.135454	0.113462	0.119323	0.113964	0.125523	0.12652	XBXL10_1g18240	XBmRNA33617	ganab.L	0.0985035	0.114335	0.0926371	0.110689	0.0965175	0.101748	0.104234	0.109427	0.0878429	0.0840662
KY21.Chr10.17	KY21.Chr10.17.v2.ND2-1	TTC3	HGNC:12393	8	0.0700038	0.100211	0.162696	0.135939	0.110258	0.0932817	0.169658	0.157952	XBXL10_1g6230	XBmRNA11688	LOC108707415	0.0393913	0.03763	0.0461368	0.054335	0.0801075	0.113673	0.136517	0.135211	0.166785	0.190213
KY21.Chr10.170	KY21.Chr10.170.v1.SL1-1	STX5	HGNC:11440	6	0.0895381	0.0855938	0.107408	0.117878	0.131765	0.136041	0.162139	0.169639	XBXL10_1g18225	XBmRNA33588	stx5.L	0.0392083	0.0526949	0.0495681	0.0619702	0.0897401	0.119933	0.119944	0.123028	0.143466	0.200447
KY21.Chr10.171	KY21.Chr10.171.v1.SL2-1	ALG5	HGNC:20266	7	0.110756	0.107291	0.106214	0.109331	0.110422	0.124791	0.152932	0.178263	XBXL10_1g10938	XBmRNA20583	alg5.S	0.0950656	0.103556	0.0955338	0.105795	0.0977676	0.108887	0.103559	0.0988821	0.0899389	0.101015
KY21.Chr10.175	KY21.Chr10.175.v1.SL1-1	EIF3CL	HGNC:26347	39	0.11699	0.117794	0.127204	0.110191	0.117885	0.1204	0.141748	0.147788	XBXL10_1g44400	XBmRNA83438	eif3c.S	0.096425	0.103306	0.089935	0.105425	0.0957609	0.101961	0.101549	0.109638	0.0937728	0.102226
KY21.Chr10.176	KY21.Chr10.176.v1.SL1-1	RBM5	HGNC:9902	13	0.085833	0.0868933	0.113487	0.141442	0.149485	0.146199	0.138661	0.138	XBXL10_1g19835	XBmRNA36684	rbm5.L	0.0398724	0.0357436	0.0453616	0.0421167	0.0705187	0.118818	0.156752	0.144252	0.159007	0.187558
KY21.Chr10.178	KY21.Chr10.178.v1.SL1-1	ARHGAP32	HGNC:17399	10	0.158415	0.186181	0.112679	0.071362	0.0996187	0.12281	0.121699	0.127236	XBXL10_1g30969	XBmRNA58522	arhgap32.L	0.0231475	0.0282382	0.041235	0.0667141	0.090638	0.0956025	0.113092	0.134373	0.170015	0.236944
KY21.Chr10.180	KY21.Chr10.180.v1.SL1-1	LIG3	HGNC:6600	21	0.155881	0.143925	0.15801	0.0931046	0.0872518	0.0939576	0.133187	0.134684	XBXL10_1g39714	XBmRNA74705	lig3.L	0.106347	0.104683	0.105122	0.052037	0.067742	0.084586	0.121854	0.134239	0.0909991	0.13239
KY21.Chr10.216	KY21.Chr10.216.v1.SL1-1	NAA35	HGNC:24340	9	0.107299	0.104465	0.119857	0.126948	0.126211	0.140193	0.140362	0.134665	XBXL10_1g4916	XBmRNA9193	naa35.S	0.0983866	0.0917877	0.111832	0.105096	0.105744	0.0803749	0.117555	0.0940241	0.101517	0.0936827
KY21.Chr10.220	KY21.Chr10.220.v1.nonSL4-1	ETFA	HGNC:3481	27	0.135433	0.13526	0.130407	0.122523	0.11651	0.114937	0.126148	0.118783	XBXL10_1g15958	XBmRNA29823	etfa.S	0.0903961	0.118528	0.0918048	0.109644	0.0962066	0.111601	0.097288	0.106071	0.0861211	0.0923391
KY21.Chr10.221	KY21.Chr10.221.v1.SL1-1	COMMD10	HGNC:30201	2	0.0889861	0.0849059	0.0881991	0.124267	0.124812	0.134755	0.162068	0.192007	XBXL10_1g2959	XBmRNA5297	commd10.L	0.097803	0.103459	0.0994079	0.109882	0.10459	0.101757	0.107293	0.0995517	0.0879286	0.0883279
KY21.Chr10.239	KY21.Chr10.239.v2.SL1-1	CIT	HGNC:1985	26	0.176214	0.166509	0.137599	0.108768	0.124567	0.114697	0.0918868	0.0797589	XBXL10_1g2607	XBmRNA4553	cit.L	0.109595	0.101737	0.094809	0.105615	0.107226	0.103887	0.106146	0.0998287	0.0820137	0.0891426
KY21.Chr10.240	KY21.Chr10.240.v1.nonSL3-1	TBC1D22B	HGNC:21602	5	0.128296	0.124409	0.127296	0.111915	0.127117	0.117094	0.125212	0.138661	XBXL10_1g9689	XBmRNA18082	tbc1d22b.S	0.0797959	0.0751651	0.0839165	0.0933603	0.11434	0.110074	0.113145	0.103322	0.109821	0.117059
KY21.Chr10.255	KY21.Chr10.255.v1.SL1-1	SUGP1	HGNC:18643	5	0.0709218	0.063432	0.0787636	0.126582	0.162454	0.152809	0.16697	0.178068	XBXL10_1g1888	XBmRNA3367	sugp1.L	0.0583438	0.0652051	0.0514237	0.0598497	0.072196	0.100907	0.120604	0.132792	0.149037	0.189642
KY21.Chr10.256	KY21.Chr10.256.v1.nonSL2-1	RPL27A	HGNC:10329	16	0.122351	0.130734	0.135563	0.119581	0.115567	0.117163	0.130461	0.128579	XBXL10_1g33277	XBmRNA62777	rpl27a.S	0.100848	0.110022	0.0995833	0.112084	0.0970648	0.0969195	0.102864	0.104103	0.0918316	0.0846793
KY21.Chr10.257	KY21.Chr10.257.v1.nonSL1-1	PHF14	HGNC:22203	2	0.0659528	0.0914259	0.10531	0.128148	0.173012	0.15296	0.152426	0.130765	XBXL10_1g26977	XBmRNA50524	phf14.L	0.0733826	0.0710522	0.0822893	0.0743558	0.112072	0.103321	0.122627	0.110878	0.0928793	0.157143
KY21.Chr10.258	KY21.Chr10.258.v2.SL3-1	JAM3	HGNC:15532	4	0.0718169	0.0822178	0.090467	0.125698	0.125253	0.133381	0.171677	0.199489	XBXL10_1g38877	XBmRNA73374	f11r.S	0.0755257	0.0587813	0.0817289	0.081678	0.119766	0.101143	0.128341	0.0978262	0.124804	0.130405
KY21.Chr10.261	KY21.Chr10.261.v2.SL1-1	PPP1R37	HGNC:27607	7	0.0550905	0.0534177	0.0696265	0.101843	0.150069	0.158612	0.19748	0.213862	XBXL10_1g38218	XBmRNA72206	ppp1r37.S	0.0448246	0.0539066	0.0632315	0.0828079	0.0910258	0.102248	0.116635	0.129442	0.146362	0.169517
KY21.Chr10.265	KY21.Chr10.265.v1.nonSL4-1	SIVA1	HGNC:17712	3	0.21527	0.20119	0.136917	0.122399	0.0889231	0.0916728	0.0797175	0.0639113	XBXL10_1g35956	XBmRNA67996	siva1.L	0.105306	0.133326	0.140784	0.125468	0.109525	0.0935239	0.0912913	0.0825347	0.0748711	0.0433704
KY21.Chr10.27	KY21.Chr10.27.v1.SL1-1	TAB1	HGNC:18157	7	0.110755	0.109263	0.12023	0.126831	0.124589	0.123578	0.140799	0.143954	XBXL10_1g22023	XBmRNA40933	tab1.S	0.097557	0.099707	0.089756	0.0940368	0.0931162	0.0920502	0.0943512	0.100658	0.109081	0.129687
KY21.Chr10.283	KY21.Chr10.283.v1.SL4-1	NDUFS2	HGNC:7708	16	0.142288	0.141059	0.145873	0.121806	0.11919	0.116596	0.104814	0.108374	XBXL10_1g38768	XBmRNA73133	ndufs2.S	0.102125	0.100412	0.112982	0.102073	0.102634	0.108368	0.0969062	0.0939139	0.0915567	0.0890291
KY21.Chr10.284	KY21.Chr10.284.v1.nonSL3-2	LAS1L	HGNC:25726	3	0.115851	0.122272	0.192154	0.138318	0.103239	0.0899737	0.107602	0.130591	XBXL10_1g35030	XBmRNA66161	las1l.L	0.0770424	0.0664896	0.0721554	0.0806479	0.100202	0.112981	0.105241	0.101347	0.127055	0.156839
KY21.Chr10.29	KY21.Chr10.29.v1.nonSL1-1	NA	NA	3	0.131461	0.128218	0.127761	0.131227	0.130801	0.127731	0.111779	0.111022	XBXL10_1g19298	XBmRNA35669	rc3h1.L	0.0617248	0.0632723	0.0604959	0.0750965	0.0918449	0.114908	0.114629	0.128217	0.132303	0.157509
KY21.Chr10.292	KY21.Chr10.292.v1.ND1-1	PCNT	HGNC:16068	48	0.159018	0.150814	0.145707	0.13253	0.116808	0.101341	0.0947858	0.0989961	XBXL10_1g28855	XBmRNA54280	akap9.S	0.0688551	0.0658973	0.0679486	0.0867741	0.096704	0.10112	0.109228	0.114525	0.121863	0.167085
KY21.Chr10.295	KY21.Chr10.295.v1.SL1-1	LRR1	HGNC:19742	2	0.0933874	0.12901	0.195522	0.162809	0.143235	0.122963	0.0863074	0.0667664	XBXL10_1g35864	XBmRNA67765	lrr1.L	0.0815964	0.10786	0.103621	0.120325	0.113593	0.126346	0.0985804	0.0920253	0.0787589	0.0772932
KY21.Chr10.296	KY21.Chr10.296.v1.nonSL3-1	EAPP	HGNC:19312	3	0.119734	0.108164	0.128625	0.117261	0.121095	0.140169	0.138924	0.126029	XBXL10_1g36103	XBmRNA68324	eapp.L	0.0258456	0.0277178	0.0281089	0.053626	0.083674	0.143382	0.140565	0.175387	0.147561	0.174133
KY21.Chr10.297	KY21.Chr10.297.v1.nonSL3-1	PARS2	HGNC:30563	15	0.141465	0.142266	0.140236	0.10662	0.110296	0.112343	0.119949	0.126825	XBXL10_1g19286	XBmRNA35647	pars2.L	0.102482	0.099049	0.0927473	0.0917765	0.0954627	0.0956018	0.108207	0.102451	0.11186	0.100362
KY21.Chr10.30	KY21.Chr10.30.v1.nonSL1-1	SSUH2	HGNC:24809	3	0.146437	0.131272	0.141214	0.128693	0.124878	0.127055	0.0966857	0.103765	XBXL10_1g19923	XBmRNA36856	ssuh2.L	0.0685156	0.0617488	0.06821	0.0663829	0.0745138	0.072233	0.0889134	0.117595	0.161106	0.220782
KY21.Chr10.300	KY21.Chr10.300.v1.SL2-3	TOMM70	HGNC:11985	30	0.125036	0.120752	0.131075	0.117485	0.121646	0.126691	0.129506	0.127807	XBXL10_1g9049	XBmRNA16840	tomm70.S	0.0953615	0.0997189	0.101845	0.0975163	0.0941576	0.100984	0.0975415	0.104865	0.0982658	0.109744
KY21.Chr10.305	KY21.Chr10.305.v1.nonSL3-1	RPAP3	HGNC:26151	10	0.109061	0.102549	0.1112	0.116743	0.125616	0.140092	0.144009	0.15073	XBXL10_1g12627	XBmRNA23664	rpap3.L	0.0900638	0.0916504	0.0864309	0.090814	0.0950542	0.0980145	0.112696	0.109461	0.108521	0.117294
KY21.Chr10.309	KY21.Chr10.309.v1.nonSL7-1	SLC4A11	HGNC:16438	7	0.0286506	0.0384353	0.100559	0.136322	0.174049	0.174148	0.181514	0.166322	XBXL10_1g3580	XBmRNA6550	slc4a11.S	0.18081	0.122317	0.0983688	0.108736	0.10614	0.0883028	0.0905892	0.0755962	0.0737268	0.0554128
KY21.Chr10.311	KY21.Chr10.311.v1.SL1-1	DLAT	HGNC:2896	27	0.142172	0.142472	0.142302	0.119118	0.114842	0.114601	0.112723	0.111771	XBXL10_1g31142	XBmRNA58911	dlat.L	0.0973709	0.101295	0.11526	0.10431	0.0995081	0.104134	0.0869203	0.095851	0.094556	0.100795
KY21.Chr10.312	KY21.Chr10.312.v1.nonSL4-1	RPS19	HGNC:10402	14	0.118023	0.119746	0.124929	0.118891	0.127547	0.122436	0.126017	0.142411	XBXL10_1g31928	XBmRNA60252	rps19.L	0.0832331	0.109601	0.0788188	0.153061	0.0953792	0.0885962	0.114033	0.100355	0.0915925	0.0853298
KY21.Chr10.317	KY21.Chr10.317.v2.SL1-1	PUS3	HGNC:25461	8	0.142221	0.156186	0.118296	0.1102	0.124269	0.092933	0.108551	0.147344	XBXL10_1g41484	XBmRNA78283	pus3.L	0.0513628	0.0462453	0.0494749	0.0948814	0.118171	0.124563	0.127395	0.103003	0.125494	0.15941
KY21.Chr10.325	KY21.Chr10.325.v2.nonSL2-2	NA	NA	23	0.128564	0.122231	0.13291	0.119385	0.121625	0.114961	0.130791	0.129533	XBXL10_1g35914	XBmRNA67874	ppp2r5c.L	0.068807	0.0768718	0.0818347	0.0850207	0.0961	0.102134	0.0996649	0.115129	0.128591	0.145847
KY21.Chr10.328	KY21.Chr10.328.v1.ND1-3	MCEE	HGNC:16732	7	0.106294	0.128615	0.117543	0.117614	0.112481	0.128146	0.14004	0.149268	XBXL10_1g15778	XBmRNA29498	mcee.S	0.0976755	0.112547	0.0892601	0.102357	0.103592	0.109485	0.103311	0.0973285	0.086892	0.0975517
KY21.Chr10.329	KY21.Chr10.329.v1.SL3-1	ALDH6A1	HGNC:7179	22	0.121643	0.118335	0.125722	0.116651	0.118985	0.118705	0.134919	0.14504	XBXL10_1g37418	XBmRNA70625	aldh6a1.S	0.10232	0.0994976	0.104953	0.109359	0.106009	0.0996401	0.107511	0.0903735	0.0945334	0.0858026
KY21.Chr10.330	KY21.Chr10.330.v1.nonSL3-1	PNPO	HGNC:30260	5	0.135534	0.128478	0.130103	0.0873794	0.0928673	0.0997257	0.163341	0.162571	XBXL10_1g42280	XBmRNA79483	pnpo.S	0.102519	0.101212	0.107604	0.101115	0.10511	0.101223	0.103307	0.0897958	0.0944789	0.0936358
KY21.Chr10.335	KY21.Chr10.335.v1.nonSL3-1	ZNF839	HGNC:20345	21	0.0837838	0.0938811	0.113575	0.115061	0.128489	0.144232	0.157631	0.163348	XBXL10_1g35921	XBmRNA67891	znf839.L	0.0286271	0.0257306	0.0470111	0.080216	0.139402	0.120534	0.151185	0.122193	0.129474	0.155628
KY21.Chr10.339	KY21.Chr10.339.v1.nonSL8-2	DYNLT1	HGNC:11697	2	0.117931	0.119076	0.124586	0.121674	0.117692	0.123994	0.148804	0.126243	XBXL10_1g23319	XBmRNA43477	dynlt1.L	0.110626	0.0890848	0.116384	0.100501	0.10647	0.0995349	0.107836	0.0873792	0.0977443	0.0844388
KY21.Chr10.341	KY21.Chr10.341.v1.nonSL3-1	DDX28	HGNC:17330	6	0.123415	0.108891	0.131308	0.113791	0.145493	0.127188	0.136821	0.113093	XBXL10_1g18509	XBmRNA34062	ddx28.L	0.0753477	0.0801566	0.0741412	0.079999	0.0832704	0.11329	0.117096	0.124555	0.117247	0.134897
KY21.Chr10.342	KY21.Chr10.342.v2.ND3-1	ZNF318	HGNC:13578	15	0.0997328	0.0998855	0.110383	0.115225	0.118536	0.138619	0.162858	0.154761	XBXL10_1g24864	XBmRNA46400	znf318.S	0.0679464	0.0730777	0.0816804	0.0960419	0.103972	0.107707	0.113027	0.111314	0.111491	0.133743
KY21.Chr10.345	KY21.Chr10.345.v1.SL2-1	GAR1	HGNC:14264	4	0.0983561	0.116181	0.132147	0.117309	0.103123	0.11376	0.139895	0.179229	XBXL10_1g4039	XBmRNA7379	gar1.S	0.0632522	0.0603387	0.0616613	0.0589341	0.0707663	0.0894721	0.143698	0.136	0.0228807	0.292996
KY21.Chr10.356	KY21.Chr10.356.v1.nonSL3-1	RTN4	HGNC:14085	29	0.134651	0.136798	0.146513	0.114307	0.110589	0.100755	0.130079	0.126308	XBXL10_1g20618	XBmRNA37955	rtn3.S	0.094595	0.117737	0.100326	0.103344	0.114159	0.108932	0.0750151	0.0870903	0.0860529	0.112749
KY21.Chr10.366	KY21.Chr10.366.v1.ND1-1	AK7	HGNC:20091	2	0.0940114	0.136695	0.135765	0.129732	0.113481	0.115217	0.148865	0.126234	XBXL10_1g37330	XBmRNA70468	ak7.S	0.0724731	0.0595388	0.0667651	0.0642677	0.0745879	0.0533639	0.0825593	0.102434	0.18071	0.2433
KY21.Chr10.396	KY21.Chr10.396.v1.nonSL14-1	RPL34	HGNC:10340	7	0.120457	0.135309	0.123393	0.114372	0.11882	0.116068	0.130139	0.141444	XBXL10_1g1108	XBmRNA1733	rpl34.L	0.0973127	0.108862	0.0885044	0.111108	0.0977035	0.10057	0.103053	0.104908	0.0922885	0.0956902
KY21.Chr10.400	KY21.Chr10.400.v1.nonSL5-1	TOMM20	HGNC:20947	2	0.136043	0.124789	0.128963	0.113915	0.110199	0.121711	0.135059	0.129321	XBXL10_1g25392	XBmRNA47434	tomm20.S	0.0877952	0.0957015	0.0956573	0.0981072	0.0940201	0.0951825	0.0973397	0.11159	0.112987	0.11162
KY21.Chr10.401	KY21.Chr10.401.v1.nonSL2-1	EMC7	HGNC:24301	2	0.0937099	0.0905084	0.107097	0.114911	0.133173	0.137776	0.154923	0.167903	XBXL10_1g36356	XBmRNA68715	emc7.L	0.0477339	0.0438097	0.0501267	0.0533429	0.0656243	0.0886514	0.111561	0.140432	0.167641	0.231077
KY21.Chr10.402	KY21.Chr10.402.v4.nonSL4-5	URI1	HGNC:13236	2	0.113694	0.114375	0.1401	0.139924	0.14814	0.121017	0.109724	0.113027	XBXL10_1g18865	XBmRNA34776	uri1.L	0.0860152	0.0909062	0.0851527	0.0972597	0.0940631	0.101024	0.10025	0.1122	0.108824	0.124306
KY21.Chr10.406	KY21.Chr10.406.v1.nonSL2-1	SPOUT1	HGNC:26933	3	0.150592	0.138096	0.141571	0.106499	0.118123	0.108994	0.108883	0.127241	XBXL10_1g31305	XBmRNA59214	spout1.L	0.0562144	0.0663972	0.0577176	0.0769497	0.0683807	0.0962678	0.0967748	0.13156	0.132105	0.217633
KY21.Chr10.413	KY21.Chr10.413.v1.ND1-1	SLC25A46	HGNC:25198	2	0.100788	0.0925757	0.0972143	0.12032	0.145376	0.140508	0.1482	0.155017	XBXL10_1g5513	XBmRNA10303	slc25a46.S	0.0993447	0.0976572	0.105259	0.0926404	0.118093	0.111524	0.0762949	0.105276	0.102442	0.0914684
KY21.Chr10.419	KY21.Chr10.419.v1.ND1-1	CIZ1	HGNC:16744	7	0.102137	0.10199	0.114548	0.128433	0.132001	0.134873	0.143289	0.142728	XBXL10_1g34454	XBmRNA65085	LOC121397095	0.0425341	0.040455	0.0439146	0.0458562	0.0581254	0.0910666	0.124496	0.139524	0.177088	0.236941
KY21.Chr10.422	KY21.Chr10.422.v1.SL1-1	CAPN7	HGNC:1484	11	0.122063	0.115555	0.134225	0.119867	0.132379	0.136086	0.111309	0.128516	XBXL10_1g27223	XBmRNA50963	capn7.L	0.100423	0.0974126	0.102069	0.0963194	0.0957431	0.102524	0.0911009	0.103426	0.100959	0.110023
KY21.Chr10.424	KY21.Chr10.424.v1.SL3-1	LLPH	HGNC:28229	2	0.159183	0.108228	0.119512	0.109533	0.129211	0.148611	0.121231	0.104492	XBXL10_1g16273	XBmRNA30569	llphp3.S	0.0865522	0.0792827	0.0584568	0.0677114	0.0877732	0.054532	0.147204	0.164185	0.209329	0.0449734
KY21.Chr10.425	KY21.Chr10.425.v1.SL1-1	FDPS	HGNC:3631	14	0.113403	0.105295	0.120333	0.117969	0.132432	0.128209	0.13746	0.1449	XBXL10_1g38868	XBmRNA73351	fdps.S	0.118173	0.0807631	0.116244	0.0880969	0.10233	0.0824802	0.0936927	0.0851533	0.123185	0.109882
KY21.Chr10.427	KY21.Chr10.427.v1.SL1-1	WDR13	HGNC:14352	1	0.142883	0.110257	0.142644	0.0998994	0.116517	0.115141	0.137867	0.134791	XBXL10_1g34116	XBmRNA64344	wdr13.L	0.092598	0.107682	0.094134	0.0947505	0.0913636	0.100603	0.0912528	0.103227	0.106991	0.117399
KY21.Chr10.431	KY21.Chr10.431.v1.nonSL3-1	TXNL1	HGNC:12436	7	0.111176	0.107315	0.118722	0.123202	0.131711	0.134786	0.128024	0.145065	XBXL10_1g5831	XBmRNA10905	txnl1.S	0.101119	0.0961217	0.0982712	0.0970466	0.102777	0.0943299	0.115024	0.0982508	0.104664	0.0923946
KY21.Chr10.432	KY21.Chr10.432.v1.SL1-1	PRKRIP1	HGNC:21894	6	0.150055	0.149834	0.128813	0.102336	0.100682	0.10713	0.132885	0.128266	XBXL10_1g6702	XBmRNA12561	prkrip1.L	0.0613918	0.0601173	0.0566962	0.0715979	0.0833439	0.105592	0.115166	0.140018	0.129831	0.176246
KY21.Chr10.439	KY21.Chr10.439.v1.nonSL5-1	TMED4	HGNC:22301	7	0.102945	0.101066	0.113534	0.119525	0.125496	0.138085	0.13873	0.16062	XBXL10_1g15401	XBmRNA28765	tmed4.S	0.0850454	0.073958	0.0900061	0.105084	0.101625	0.101338	0.0883747	0.101614	0.127525	0.125429
KY21.Chr10.442	KY21.Chr10.442.v1.ND1-1	INTS10	HGNC:25548	7	0.100874	0.101589	0.10809	0.133232	0.155076	0.139449	0.126772	0.134918	XBXL10_1g1481	XBmRNA2583	ints10.L	0.0802732	0.0810238	0.0779261	0.0876043	0.086757	0.0954141	0.101116	0.113781	0.120681	0.155423
KY21.Chr10.462	KY21.Chr10.462.v1.SL1-1	PRPF40A	HGNC:16463	14	0.104222	0.098129	0.104382	0.114382	0.130017	0.138457	0.154127	0.156284	XBXL10_1g7982	XBmRNA15089	prpf40b.L	0.0725046	0.0574491	0.0673128	0.0732119	0.105132	0.0990481	0.112621	0.0965622	0.126667	0.189491
KY21.Chr10.475	KY21.Chr10.475.v1.nonSL3-1	WDR45B	HGNC:25072	2	0.0558539	0.0599314	0.0981502	0.106916	0.140073	0.157605	0.171866	0.209605	XBXL10_1g43150	XBmRNA81124	wdr45b.S	0.0472683	0.0529935	0.0616203	0.0781501	0.103293	0.120607	0.131305	0.137778	0.125475	0.14151
KY21.Chr10.477	KY21.Chr10.477.v1.SL1-1	DDX41	HGNC:18674	18	0.0500653	0.0625222	0.0952107	0.133824	0.168958	0.160989	0.166579	0.161852	XBXL10_1g12376	XBmRNA23120	ddx41.L	0.0709225	0.0546087	0.0689591	0.0718611	0.0913423	0.107722	0.123304	0.124328	0.130451	0.156501
KY21.Chr10.488	KY21.Chr10.488.v1.nonSL1-1	NCOR2	HGNC:7673	10	0.0989208	0.101877	0.116381	0.121832	0.129492	0.134885	0.146687	0.149925	XBXL10_1g2791	XBmRNA4921	LOC398642	0.119435	0.110775	0.0998649	0.111089	0.0963775	0.0923007	0.0932261	0.083382	0.0781763	0.115374
KY21.Chr10.489	KY21.Chr10.489.v1.SL2-1	SLC25A20	HGNC:1421	21	0.137875	0.13192	0.133681	0.106146	0.106372	0.108268	0.138449	0.137287	XBXL10_1g20008	XBmRNA37018	slc25a20.L	0.0874589	0.0812526	0.0789123	0.1099	0.0950839	0.118124	0.113352	0.135144	0.0857314	0.095041
KY21.Chr10.49	KY21.Chr10.49.v1.SL2-1	GNL2	HGNC:29925	12	0.121563	0.0783911	0.0867501	0.0954116	0.113061	0.131181	0.167179	0.206463	XBXL10_1g7277	XBmRNA13699	gnl2.L	0.0346934	0.0404659	0.0388123	0.0337301	0.0357679	0.0790159	0.101212	0.159596	0.169595	0.307112
KY21.Chr10.490	KY21.Chr10.490.v1.SL1-1	NOC3L	HGNC:24034	2	0.0878848	0.0862067	0.107961	0.114519	0.120255	0.128914	0.156402	0.197859	XBXL10_1g32729	XBmRNA61794	noc3l.S	0.0131684	0.0144606	0.0218183	0.0285276	0.0361348	0.0719428	0.0975877	0.147562	0.193721	0.375077
KY21.Chr10.491	KY21.Chr10.491.v1.SL1-1	MARK3	HGNC:6897	18	0.111873	0.108951	0.124909	0.124098	0.133902	0.126808	0.133033	0.136426	XBXL10_1g35936	XBmRNA67924	mark3.L	0.0659497	0.0615991	0.0646816	0.0670334	0.0828197	0.093644	0.118304	0.122865	0.153587	0.169517
KY21.Chr10.520	KY21.Chr10.520.v1.SL1-1	CCDC93	HGNC:25611	10	0.0952121	0.0938588	0.107001	0.137775	0.14549	0.142656	0.133717	0.144292	XBXL10_1g40376	XBmRNA75912	ccdc93.L	0.102612	0.104658	0.100332	0.102995	0.101782	0.101555	0.103171	0.0972427	0.0944551	0.0911966
KY21.Chr10.523	KY21.Chr10.523.v1.SL1-1	CENPV	HGNC:29920	2	0.0771249	0.100824	0.159435	0.0728833	0.0950762	0.0919024	0.209738	0.193016	XBXL10_1g6411	XBmRNA12052	cenpv.L	0.00310026	0.00368302	0.00234175	0	0.0367036	0.110149	0.138835	0.178024	0.161438	0.365726
KY21.Chr10.525	KY21.Chr10.525.v1.SL1-1	THOC2	HGNC:19073	5	0.0667273	0.0643945	0.0825647	0.10648	0.13546	0.166637	0.191083	0.186653	XBXL10_1g37185	XBmRNA70153	pnn.S	0.0314752	0.0283169	0.0314669	0.04046	0.0681373	0.111701	0.150506	0.157761	0.175823	0.204353
KY21.Chr10.527	KY21.Chr10.527.v1.nonSL1-1	CCDC9	HGNC:24560	11	0.12097	0.108479	0.128811	0.122026	0.12113	0.134555	0.146298	0.117731	XBXL10_1g38327	XBmRNA72406	ccdc9.S	0.0384138	0.0467976	0.0626114	0.0826559	0.106032	0.123784	0.11998	0.118029	0.1417	0.159996
KY21.Chr10.53	KY21.Chr10.53.v1.SL1-1	MRPL49	HGNC:1176	3	0.134884	0.134201	0.137821	0.123558	0.123834	0.110837	0.117548	0.117317	XBXL10_1g18040	XBmRNA33309	mrpl49.L	0.0992115	0.0978236	0.109235	0.0993801	0.104261	0.10294	0.105467	0.0922476	0.101098	0.0883354
KY21.Chr10.530	KY21.Chr10.530.v2.SL2-1	MEMO1	HGNC:14014	5	0.118565	0.103011	0.121083	0.128534	0.130441	0.134046	0.129311	0.135007	XBXL10_1g25269	XBmRNA47163	memo1.S	0.0869318	0.0903713	0.085315	0.0916738	0.110779	0.110231	0.109191	0.10171	0.0978351	0.115963
KY21.Chr10.535	KY21.Chr10.535.v1.SL2-1	PPP2R5A	HGNC:9309	1	0.116653	0.109648	0.108704	0.097142	0.10103	0.11181	0.13731	0.217703	XBXL10_1g22609	XBmRNA42141	ppp2r5b.L	0.098907	0.0964711	0.101389	0.0795793	0.111811	0.1023	0.0867306	0.0917577	0.10917	0.121884
KY21.Chr10.547	KY21.Chr10.547.v1.SL1-1	SF1	HGNC:12950	17	0.105785	0.106084	0.113686	0.128174	0.133312	0.14441	0.133581	0.134968	XBXL10_1g20535	XBmRNA37772	sf1.S	0.0429691	0.0459849	0.0495911	0.0576891	0.0759301	0.0986605	0.136506	0.148427	0.159996	0.184246
KY21.Chr10.548	KY21.Chr10.548.v1.nonSL1-1	SKIV2L	HGNC:10898	13	0.118647	0.11548	0.123054	0.135347	0.139096	0.143716	0.111443	0.113219	XBXL10_1g35457	XBmRNA66956	skiv2l.L	0.102487	0.0997655	0.0982523	0.104067	0.101113	0.102075	0.110803	0.104236	0.0955006	0.0817004
KY21.Chr10.551	KY21.Chr10.551.v1.SL2-2	EXOSC5	HGNC:24662	3	0.0694494	0.0729207	0.0797389	0.0835047	0.0897557	0.102582	0.25043	0.251619	XBXL10_1g35618	XBmRNA67244	exosc5.L	0.0736286	0.0826976	0.0806513	0.0839322	0.0787166	0.0992332	0.106167	0.117672	0.122539	0.154764
KY21.Chr10.552	KY21.Chr10.552.v1.SL1-1	DDX54	HGNC:20084	13	0.0926094	0.0798096	0.0978884	0.101806	0.118595	0.139071	0.165859	0.204361	XBXL10_1g2520	XBmRNA4402	ddx54.L	0.0273391	0.0320327	0.0294539	0.0396028	0.0477499	0.0866807	0.107933	0.184088	0.148867	0.296252
KY21.Chr10.554	KY21.Chr10.554.v1.SL1-1	TAMM41	HGNC:25187	4	0.0385143	0.0484847	0.0484736	0.0837931	0.149402	0.180234	0.211394	0.239705	XBXL10_1g22459	XBmRNA41817	LOC108704415	0.0947825	0.100057	0.0959089	0.106045	0.106482	0.10398	0.105531	0.0988985	0.101228	0.0870869
KY21.Chr10.561	KY21.Chr10.561.v1.nonSL11-1	DNM1L	HGNC:2973	18	0.0926394	0.0920226	0.102279	0.12322	0.134047	0.14103	0.154558	0.160204	XBXL10_1g11445	XBmRNA21478	dnm1l.L	0.102887	0.104581	0.100669	0.102067	0.0983625	0.107191	0.100662	0.10239	0.0923419	0.0888474
KY21.Chr10.571	KY21.Chr10.571.v1.SL1-1	GRIPAP1	HGNC:18706	14	0.083984	0.0849085	0.095179	0.0991733	0.124605	0.143476	0.177784	0.19089	XBXL10_1g37091	XBmRNA69951	gripap1.S	0.0801437	0.0827572	0.084861	0.0869949	0.0964648	0.0973807	0.106757	0.0974313	0.118207	0.149003
KY21.Chr10.576	KY21.Chr10.576.v1.SL1-2	NUFIP1	HGNC:8057	2	0.0164868	0.0321097	0.112413	0.17118	0.215972	0.175027	0.128027	0.148783	XBXL10_1g10618	XBmRNA19932	nufip1.S	0.0810909	0.0898461	0.0792411	0.0904615	0.0887148	0.0950359	0.102612	0.114905	0.117256	0.140837
KY21.Chr10.607	KY21.Chr10.607.v1.SL1-2	DHRS11	HGNC:28639	8	0.100311	0.0997094	0.108814	0.137549	0.142093	0.151334	0.126465	0.133724	XBXL10_1g9770	XBmRNA18273	dhrs11.S	0.150754	0.12691	0.293315	0.0913539	0.0806167	0.0466227	0.0402936	0.0860105	0.063885	0.0202392
KY21.Chr10.617	KY21.Chr10.617.v1.nonSL2-1	UBE2L3	HGNC:12488	8	0.12254	0.115226	0.125087	0.122421	0.121589	0.11908	0.13663	0.137427	XBXL10_1g5282	XBmRNA9825	ube2l3.S	0.109746	0.0942556	0.123671	0.0940395	0.101384	0.0826694	0.105403	0.0944638	0.103828	0.0905397
KY21.Chr10.620	KY21.Chr10.620.v1.SL1-1	AFTPH	HGNC:25951	10	0.0609173	0.061361	0.0856731	0.112217	0.156533	0.158263	0.177537	0.187499	XBXL10_1g22878	XBmRNA42619	aftph.L	0.0594553	0.0587449	0.065132	0.0684734	0.0761241	0.0873464	0.0975737	0.110557	0.152061	0.224532
KY21.Chr10.646	KY21.Chr10.646.v1.SL2-1	MIF	HGNC:7097	2	0.0981147	0.109701	0.099391	0.128422	0.123064	0.130731	0.154052	0.156524	XBXL10_1g2680	XBmRNA4706	mif.L	0.0891611	0.133095	0.0896143	0.132925	0.0838998	0.109921	0.0873303	0.110877	0.0733758	0.0898018
KY21.Chr10.650	KY21.Chr10.650.v1.SL1-1	NOC2L	HGNC:24517	10	0.0972509	0.0913148	0.0985378	0.107776	0.128153	0.148355	0.151648	0.176965	XBXL10_1g33401	XBmRNA63014	noc2l.S	0.0379386	0.029914	0.0345528	0.0345151	0.0462354	0.0823702	0.102368	0.144102	0.181341	0.306664
KY21.Chr10.655	KY21.Chr10.655.v1.SL1-1	AP1S2	HGNC:560	5	0.109817	0.103802	0.113116	0.105723	0.124708	0.119756	0.149569	0.173509	XBXL10_1g6381	XBmRNA12005	ap1s2.L	0.0828387	0.0882234	0.0779648	0.0954774	0.0897106	0.0985486	0.091267	0.119043	0.108791	0.148136
KY21.Chr10.661	KY21.Chr10.661.v1.nonSL2-1	SUCLG1	HGNC:11449	7	0.131214	0.132703	0.120083	0.120114	0.124095	0.120792	0.128674	0.122325	XBXL10_1g3605	XBmRNA6595	suclg1.S	0.102946	0.102804	0.110685	0.104924	0.100822	0.0952957	0.10836	0.0940963	0.0950191	0.0850474
KY21.Chr10.662	KY21.Chr10.662.v1.SL1-1	HSCB	HGNC:28913	2	0.0745212	0.0756151	0.1001	0.108644	0.111423	0.116546	0.202141	0.211009	XBXL10_1g2598	XBmRNA4538	hscb.L	0.0947578	0.0954894	0.0843361	0.0985723	0.101352	0.0890815	0.115864	0.110098	0.111585	0.0988641
KY21.Chr10.673	KY21.Chr10.673.v1.nonSL2-2	EIF5	HGNC:3299	8	0.117544	0.113816	0.124693	0.105028	0.110961	0.123594	0.138665	0.165699	XBXL10_1g35934	XBmRNA67920	eif5.L	0.0791787	0.0816219	0.0775795	0.0828083	0.0828228	0.0936746	0.111056	0.117839	0.123679	0.14974
KY21.Chr10.707	KY21.Chr10.707.v1.SL2-1	TARBP1	HGNC:11568	8	0.158092	0.15391	0.154921	0.104197	0.114594	0.11813	0.0941948	0.101962	XBXL10_1g23269	XBmRNA43367	tarbp1.L	0.0892095	0.0838435	0.0960135	0.0952563	0.109659	0.103888	0.0985384	0.103182	0.114464	0.105945
KY21.Chr10.708	KY21.Chr10.708.v1.SL1-1	EIF2B1	HGNC:3257	7	0.163904	0.144855	0.118571	0.0958483	0.111059	0.109595	0.125656	0.130512	XBXL10_1g2799	XBmRNA4945	eif2b1.L	0.0969209	0.0754985	0.101388	0.0963666	0.0996877	0.104064	0.0899775	0.0959298	0.107774	0.132393
KY21.Chr10.712	KY21.Chr10.712.v1.SL1-1	PHB	HGNC:8912	25	0.134707	0.128605	0.142118	0.110654	0.110504	0.108328	0.132321	0.132762	XBXL10_1g42365	XBmRNA79599	phb.S	0.102538	0.09887	0.113252	0.102256	0.0990477	0.0958741	0.104518	0.0913495	0.101871	0.0904249
KY21.Chr10.722	KY21.Chr10.722.v1.nonSL7-1	NDUFS4	HGNC:7711	14	0.128892	0.128859	0.122358	0.133475	0.129598	0.129668	0.120483	0.106667	XBXL10_1g5746	XBmRNA10742	ndufs4.S	0.104294	0.101675	0.102084	0.102558	0.10471	0.101358	0.107892	0.0917053	0.0942317	0.0894926
KY21.Chr10.734	KY21.Chr10.734.v1.SL1-1	MSH2	HGNC:7325	18	0.110496	0.108263	0.132514	0.122284	0.134413	0.135702	0.136787	0.11954	XBXL10_1g22543	XBmRNA42021	msh2.L	0.107728	0.103898	0.107691	0.102186	0.107701	0.100881	0.114071	0.0913284	0.0878303	0.0766875
KY21.Chr10.738	KY21.Chr10.738.v1.SL2-1	SCAMP1	HGNC:10563	5	0.113106	0.10974	0.111347	0.133658	0.124309	0.138876	0.128342	0.140624	XBXL10_1g5627	XBmRNA10543	scamp1.S	0.049303	0.0538862	0.053926	0.0746372	0.0849581	0.0992837	0.107245	0.126749	0.145451	0.204561
KY21.Chr10.739	KY21.Chr10.739.v1.SL1-1	MTIF2	HGNC:7441	6	0.119867	0.113979	0.113826	0.12812	0.121559	0.141138	0.138505	0.123006	XBXL10_1g22520	XBmRNA41937	mtif2.L	0.0968667	0.104789	0.0981532	0.10464	0.100026	0.116243	0.0777918	0.0997737	0.0942932	0.107424
KY21.Chr10.743	KY21.Chr10.743.v1.SL3-1	GLTP	HGNC:24867	15	0.101457	0.0869077	0.113347	0.125873	0.130258	0.137553	0.148428	0.156176	XBXL10_1g5170	XBmRNA9611	gltp.S	0.0848137	0.0778092	0.0924803	0.0994954	0.101716	0.117795	0.101641	0.115568	0.10202	0.106661
KY21.Chr10.744	KY21.Chr10.744.v1.SL1-1	COX5B	HGNC:2269	3	0.124654	0.135206	0.121307	0.128423	0.129857	0.115836	0.120464	0.124254	XBXL10_1g13544	XBmRNA25740	cox5b.1.L	0.0498776	0.0631634	0.0602416	0.0640653	0.0735012	0.0967449	0.100496	0.110935	0.128013	0.252962
KY21.Chr10.75	KY21.Chr10.75.v1.SL1-1	ABCC10	HGNC:52	4	0.122686	0.117916	0.11359	0.104323	0.115891	0.135026	0.141953	0.148616	XBXL10_1g22771	XBmRNA42433	abcc10.L	0.0951784	0.0933195	0.083235	0.0901233	0.108268	0.0966911	0.107366	0.0845532	0.122043	0.119222
KY21.Chr10.750	KY21.Chr10.750.v1.SL2-1	HAUS6	HGNC:25948	7	0.131057	0.136702	0.153509	0.13695	0.136668	0.120708	0.103387	0.0810191	XBXL10_1g4749	XBmRNA8817	haus6.S	0.119337	0.113807	0.10924	0.0956644	0.102568	0.0932416	0.101353	0.0940647	0.0943825	0.0763411
KY21.Chr10.751	KY21.Chr10.751.v1.SL1-1	UBA2	HGNC:30661	15	0.130623	0.129618	0.127932	0.104228	0.108324	0.114454	0.138371	0.14645	XBXL10_1g21387	XBmRNA39584	uba2.S	0.0921759	0.0982066	0.0911767	0.09849	0.101264	0.106682	0.103812	0.100884	0.098335	0.108974
KY21.Chr10.753	KY21.Chr10.753.v1.nonSL6-2	ATP5F1A	HGNC:823	180	0.133755	0.133074	0.136216	0.120676	0.122248	0.119231	0.120565	0.114235	XBXL10_1g3365	XBmRNA6137	atp5f1a.L	0.095953	0.107664	0.0964732	0.108526	0.0959463	0.104519	0.106262	0.0957896	0.0940048	0.0948619
KY21.Chr10.754	KY21.Chr10.754.v1.SL1-1	EIF2AK4	HGNC:19687	6	0.130928	0.126279	0.134968	0.126338	0.11784	0.125863	0.117267	0.120515	XBXL10_1g36095	XBmRNA68297	LOC108699198	0.0833498	0.102954	0.0876683	0.101275	0.0906292	0.121235	0.0918192	0.102509	0.0905092	0.12805
KY21.Chr10.755	KY21.Chr10.755.v1.SL1-1	TRMT11	HGNC:21080	6	0.0631736	0.0659969	0.0992212	0.120084	0.151952	0.169346	0.165696	0.16453	XBXL10_1g23357	XBmRNA43592	trmt11.L	0.0532063	0.0521403	0.0690898	0.0795003	0.100854	0.111681	0.119983	0.125252	0.127979	0.160314
KY21.Chr10.761	KY21.Chr10.761.v1.SL1-1	VRK1	HGNC:12718	6	0.0747207	0.0999956	0.0971395	0.119932	0.146223	0.157747	0.160061	0.144182	XBXL10_1g37328	XBmRNA70462	vrk1.S	0.0319239	0.0413146	0.0398197	0.0560016	0.0747727	0.096488	0.141795	0.157077	0.181625	0.179183
KY21.Chr10.762	KY21.Chr10.762.v1.SL1-1	NAA50	HGNC:29533	6	0.111249	0.116203	0.11682	0.13253	0.136951	0.116066	0.134862	0.135319	XBXL10_1g6083	XBmRNA11365	naa50.L	0.0868484	0.0836092	0.0907251	0.0891615	0.104647	0.101664	0.113375	0.098848	0.113581	0.11754
KY21.Chr10.765	KY21.Chr10.765.v1.SL1-1	PDIA4	HGNC:30167	69	0.122077	0.112764	0.119826	0.123034	0.121743	0.128679	0.136087	0.13579	XBXL10_1g27409	XBmRNA51403	pdia4.L	0.104217	0.104214	0.100508	0.102832	0.0983032	0.0950719	0.101409	0.0986224	0.0970716	0.0977509
KY21.Chr10.768	KY21.Chr10.768.v1.SL1-1	NCAPH	HGNC:1112	13	0.0928318	0.0923265	0.125448	0.13418	0.155638	0.158629	0.129438	0.111509	XBXL10_1g13535	XBmRNA25728	ncaph.L	0.0364632	0.052126	0.0645126	0.0711653	0.100817	0.121105	0.132524	0.12069	0.132381	0.168215
KY21.Chr10.769	KY21.Chr10.769.v1.SL1-2	TPRKB	HGNC:24259	2	0.106473	0.0962628	0.110569	0.129169	0.147886	0.140028	0.127833	0.14178	XBXL10_1g12742	XBmRNA23952	tprkb.L	0.0914433	0.119773	0.0831393	0.104751	0.0879511	0.112536	0.0975768	0.115573	0.0848219	0.102434
KY21.Chr10.776	KY21.Chr10.776.v1.nonSL3-1	SLC25A3	HGNC:10989	53	0.135197	0.12842	0.129605	0.119664	0.122585	0.115308	0.12312	0.1261	XBXL10_1g16335	XBmRNA30675	slc25a3.S	0.0990434	0.107689	0.0999777	0.108416	0.094012	0.0985513	0.0720708	0.117774	0.10278	0.0996861
KY21.Chr10.781	KY21.Chr10.781.v1.nonSL2-1	TTF2	HGNC:12398	10	0.0865151	0.0981628	0.141902	0.142031	0.150858	0.130767	0.132322	0.117442	XBXL10_1g9305	XBmRNA17385	ttf2.S	0.230593	0.225771	0.157699	0.0856907	0.0751285	0.0585548	0.0504989	0.0427899	0.0386554	0.0346197
KY21.Chr10.782	KY21.Chr10.782.v2.nonSL6-1	RNASET2	HGNC:21686	7	0.12828	0.128971	0.122492	0.125889	0.119352	0.13125	0.134451	0.109314	XBXL10_1g23274	XBmRNA43380	rnaset2.L	0.0868252	0.0803504	0.0909718	0.0959083	0.11151	0.1076	0.117659	0.0987068	0.111367	0.0991014
KY21.Chr10.786	KY21.Chr10.786.v1.nonSL2-1	COPS5	HGNC:2240	5	0.115093	0.109108	0.126249	0.127794	0.125197	0.134506	0.131514	0.130538	XBXL10_1g29594	XBmRNA55713	cops5.S	0.114533	0.100837	0.110419	0.0905618	0.0927716	0.102872	0.0923291	0.0954622	0.097644	0.10257
KY21.Chr10.787	KY21.Chr10.787.v1.SL1-1	BBS2	HGNC:967	5	0.127986	0.117438	0.128514	0.11321	0.129244	0.118277	0.133888	0.131442	XBXL10_1g21169	XBmRNA39215	bbs2.S	0.108257	0.100556	0.103283	0.100662	0.101401	0.0933142	0.0873493	0.103943	0.108928	0.0923057
KY21.Chr10.789	KY21.Chr10.789.v1.nonSL2-1	NRDE2	HGNC:20186	8	0.115772	0.116792	0.119007	0.106565	0.11863	0.134365	0.144982	0.143887	XBXL10_1g35768	XBmRNA67561	nrde2.L	0.0992188	0.0981069	0.0939154	0.104845	0.109498	0.0986898	0.105867	0.0964402	0.102472	0.0909464
KY21.Chr10.809	KY21.Chr10.809.v1.SL1-1	COPS3	HGNC:2239	9	0.115306	0.114349	0.121173	0.120039	0.121985	0.127036	0.135746	0.144367	XBXL10_1g41426	XBmRNA78164	cops3.L	0.0949571	0.106882	0.0972983	0.112327	0.0977384	0.102591	0.0949405	0.099206	0.09244	0.101619
KY21.Chr10.820	KY21.Chr10.820.v1.nonSL1-2	NA	NA	3	0.115016	0.112897	0.15275	0.0995793	0.100416	0.123027	0.154616	0.141698	XBXL10_1g5386	XBmRNA10054	tmem120b.S	0.0955902	0.100408	0.08846	0.0980646	0.100352	0.0898004	0.115338	0.111185	0.105831	0.0949703
KY21.Chr10.854	KY21.Chr10.854.v1.SL1-1	TMX2	HGNC:30739	4	0.0948762	0.0897111	0.0990496	0.121479	0.128024	0.14304	0.158744	0.165077	XBXL10_1g33044	XBmRNA62376	tmx2.S	0.0868955	0.104831	0.0775016	0.0975882	0.102738	0.096429	0.11362	0.109656	0.108339	0.102401
KY21.Chr10.855	KY21.Chr10.855.v1.nonSL11-1	COX6A2	HGNC:2279	10	0.125543	0.123158	0.130033	0.102378	0.104066	0.10454	0.124417	0.185866	XBXL10_1g5226	XBmRNA9702	cox6a1.S	0.098333	0.0851384	0.10661	0.091169	0.111566	0.0896185	0.111894	0.0899435	0.114529	0.101199
KY21.Chr10.858	KY21.Chr10.858.v1.SL1-1	DYRK1A	HGNC:3091	9	0.0879064	0.0963606	0.105392	0.0893206	0.132928	0.138608	0.216589	0.132896	XBXL10_1g32117	XBmRNA60516	LOC108696938	0.0235072	0.0268021	0.0325828	0.0564198	0.0758093	0.100396	0.127821	0.150413	0.18701	0.219239
KY21.Chr10.861	KY21.Chr10.861.v2.SL1-2	HNRNPCL1	HGNC:29295	6	0.104934	0.10356	0.106355	0.119846	0.127176	0.13291	0.152608	0.152611	XBXL10_1g2465	XBmRNA4299	hnrnpc.L	0.0253474	0.030951	0.0317742	0.0524038	0.0639519	0.118207	0.133389	0.194959	0.10661	0.242406
KY21.Chr10.863	KY21.Chr10.863.v1.nonSL1-1	SMARCE1	HGNC:11109	13	0.119046	0.118584	0.137342	0.122655	0.13171	0.128051	0.136426	0.106186	XBXL10_1g38961	XBmRNA73523	smarce1.L	0.0538677	0.0574978	0.0533498	0.0790234	0.076212	0.0970875	0.116477	0.129092	0.140938	0.196454
KY21.Chr10.872	KY21.Chr10.872.v1.nonSL4-1	AATF	HGNC:19235	2	0.0215159	0.0765924	0.0649795	0.11282	0.179262	0.157107	0.207695	0.180028	XBXL10_1g9875	XBmRNA18448	aatf.S	0.030036	0.0349101	0.0328526	0.0435423	0.0477988	0.068916	0.0974145	0.146658	0.172098	0.325774
KY21.Chr10.878	KY21.Chr10.878.v1.SL1-1	DHX9	HGNC:2750	16	0.125331	0.11861	0.129544	0.11896	0.125887	0.122011	0.12578	0.133877	XBXL10_1g19340	XBmRNA35744	dhx9.L	0.0604675	0.0669171	0.0639587	0.069439	0.0692226	0.0895608	0.102321	0.155037	0.115142	0.207935
KY21.Chr10.879	KY21.Chr10.879.v1.SL1-1	NUDCD1	HGNC:24306	13	0.103569	0.0998773	0.109163	0.13036	0.129118	0.127224	0.14681	0.153878	XBXL10_1g29751	XBmRNA56020	nudcd1.S	0.105698	0.109963	0.103382	0.108877	0.106682	0.0842246	0.0799775	0.108288	0.103325	0.089585
KY21.Chr10.88	KY21.Chr10.88.v1.SL1-1	ZC3H4	HGNC:17808	10	0.0839318	0.0887544	0.1227	0.134042	0.149423	0.141173	0.145232	0.134744	XBXL10_1g38329	XBmRNA72409	LOC108700252	0.033954	0.0403571	0.0359029	0.058005	0.0795927	0.107843	0.12237	0.143295	0.157086	0.221594
KY21.Chr10.880	KY21.Chr10.880.v1.SL1-1	HIRA	HGNC:4916	11	0.121254	0.118564	0.122283	0.122912	0.129094	0.134136	0.127427	0.12433	XBXL10_1g2721	XBmRNA4783	hira.L	0.121969	0.139503	0.120563	0.109509	0.11427	0.0845394	0.101611	0.0807548	0.0749677	0.052314
KY21.Chr10.881	KY21.Chr10.881.v1.ND1-1	EFCAB1	HGNC:25678	3	0.0370601	0.0594557	0.0656021	0.145032	0.110171	0.144279	0.202071	0.236329	XBXL10_1g29044	XBmRNA54630	efcab1.S	0.0357616	0.0320292	0.0316169	0.0304785	0.0309505	0.0425255	0.0651729	0.110847	0.240513	0.380105
KY21.Chr10.884	KY21.Chr10.884.v1.nonSL4-1	PRXL2B	HGNC:28390	1	0.134782	0.127707	0.130287	0.0957265	0.105975	0.109269	0.144098	0.152155	XBXL10_1g31448	XBmRNA59460	prxl2b.L	0.0943436	0.105522	0.100776	0.104669	0.0990031	0.107012	0.0992211	0.0965679	0.0934284	0.0994563
KY21.Chr10.888	KY21.Chr10.888.v1.nonSL1-1	PSAT1	HGNC:19129	3	0.0109631	0.00503092	0.0471164	0.123256	0.173932	0.194647	0.161164	0.283891	XBXL10_1g2125	XBmRNA3889	psat1.L	0.12313	0.122504	0.137188	0.118637	0.111162	0.0993787	0.0918582	0.080943	0.0697757	0.0454235
KY21.Chr10.89	KY21.Chr10.89.v1.SL1-1	SUPT5H	HGNC:11469	28	0.0920877	0.085234	0.107394	0.121734	0.138785	0.144758	0.151842	0.158166	XBXL10_1g38411	XBmRNA72556	supt5h.S	0.0701926	0.0721125	0.0727346	0.0743221	0.0781832	0.0963213	0.117025	0.127871	0.138408	0.15283
KY21.Chr10.892	KY21.Chr10.892.v1.nonSL2-1	EIF4A3	HGNC:18683	13	0.0627937	0.0643055	0.0847011	0.0987616	0.127423	0.151082	0.191103	0.21983	XBXL10_1g25118	XBmRNA46901	LOC121393038	0.0744608	0.0759706	0.0720174	0.081443	0.0746463	0.101567	0.10306	0.137169	0.123773	0.155892
KY21.Chr10.893	KY21.Chr10.893.v1.nonSL5-1	RSPH4A	HGNC:21558	4	0.098908	0.110269	0.109947	0.141329	0.110916	0.10945	0.166289	0.152891	XBXL10_1g35363	XBmRNA66744	rsph6a.L	0.0708306	0.0634374	0.0595726	0.065036	0.0684834	0.070789	0.0885587	0.11772	0.175322	0.220251
KY21.Chr10.895	KY21.Chr10.895.v1.SL1-1	DCTN2	HGNC:2712	22	0.125137	0.118035	0.122776	0.119345	0.126124	0.122508	0.138257	0.127818	XBXL10_1g8125	XBmRNA15377	dctn2.L	0.0952533	0.105168	0.0954401	0.104746	0.103328	0.107592	0.102683	0.0960324	0.0918503	0.0979065
KY21.Chr10.910	KY21.Chr10.910.v1.SL1-1	TMEM199	HGNC:18085	4	0.136753	0.121894	0.125658	0.127433	0.131834	0.121973	0.112856	0.1216	XBXL10_1g6527	XBmRNA12232	tmem199.L	0.126223	0.101262	0.129457	0.106984	0.122936	0.0913605	0.104434	0.073671	0.0836462	0.0600261
KY21.Chr10.912	KY21.Chr10.912.v1.SL1-1	SNX2	HGNC:11173	33	0.136701	0.123213	0.138142	0.116222	0.117938	0.11267	0.126538	0.128576	XBXL10_1g5478	XBmRNA10223	snx2.S	0.0900136	0.0934806	0.0930608	0.0948748	0.103471	0.105717	0.0954855	0.102466	0.108718	0.112713
KY21.Chr10.917	KY21.Chr10.917.v1.SL1-1	SPICE1	HGNC:25083	2	0.039454	0.063229	0.154726	0.337498	0.12779	0.129292	0.0965051	0.0515053	XBXL10_1g6102	XBmRNA11398	spice1.L	0.0697791	0.0857312	0.111679	0.128011	0.127119	0.102809	0.115793	0.0963424	0.0980243	0.0647113
KY21.Chr10.918	KY21.Chr10.918.v1.nonSL1-1	L2HGDH	HGNC:20499	10	0.0155008	0.0142871	0.0274694	0.0391349	0.0851518	0.151822	0.285695	0.380939	XBXL10_1g35853	XBmRNA67747	l2hgdh.L	0.106505	0.101719	0.0976551	0.107183	0.100769	0.0939762	0.111619	0.104405	0.0979476	0.0782214
KY21.Chr10.921	KY21.Chr10.921.v1.SL1-1	POLR2B	HGNC:9188	26	0.103137	0.103753	0.116228	0.116866	0.133712	0.137389	0.146753	0.142163	XBXL10_1g1410	XBmRNA2435	LOC108712074	0.0892598	0.0918968	0.0914088	0.0916158	0.091523	0.0978166	0.0954798	0.107494	0.105617	0.137889
KY21.Chr10.924	KY21.Chr10.924.v1.SL1-1	PARN	HGNC:8609	15	0.110856	0.116749	0.131684	0.098563	0.0995143	0.122629	0.160312	0.159693	XBXL10_1g41075	XBmRNA77501	parn.L	0.0930248	0.0903691	0.0932801	0.0956589	0.111324	0.109026	0.103434	0.0981393	0.101453	0.10429
KY21.Chr10.925	KY21.Chr10.925.v1.nonSL9-1	MTA1	HGNC:7410	11	0.123084	0.115675	0.127421	0.11723	0.131384	0.117718	0.134219	0.133269	XBXL10_1g38489	XBmRNA72691	mta1.S	0.0914917	0.0874123	0.0925298	0.0865143	0.0983255	0.0975438	0.118281	0.111264	0.108412	0.108225
KY21.Chr10.926	KY21.Chr10.926.v1.SL1-1	VPS39	HGNC:20593	15	0.135219	0.131146	0.136083	0.104351	0.10142	0.115493	0.137722	0.138566	XBXL10_1g36183	XBmRNA68500	vps39.L	0.107597	0.100492	0.103091	0.108245	0.102004	0.102907	0.0981956	0.0891814	0.0914591	0.096828
KY21.Chr10.928	KY21.Chr10.928.v1.nonSL2-1	PYGB	HGNC:9723	100	0.130649	0.126818	0.134377	0.119149	0.123792	0.118385	0.121878	0.124951	XBXL10_1g37277	XBmRNA70358	pygl.S	0.113092	0.107661	0.0977378	0.103851	0.107479	0.0881205	0.110613	0.105111	0.100501	0.0658326
KY21.Chr10.929	KY21.Chr10.929.v1.nonSL4-1	RACGAP1	HGNC:9804	15	0.0881015	0.0880779	0.0991975	0.10742	0.160551	0.166016	0.16099	0.129647	XBXL10_1g8305	XBmRNA15686	racgap1.L	0.0240591	0.0137648	0.0647581	0.10248	0.174201	0.158815	0.150758	0.0957993	0.113995	0.10137
KY21.Chr10.930	KY21.Chr10.930.v1.SL1-4	HGS	HGNC:4897	14	0.102908	0.117656	0.129463	0.127353	0.128619	0.133502	0.133873	0.126625	XBXL10_1g39735	XBmRNA74746	hgs.L	0.0983401	0.100999	0.0942736	0.0987168	0.0940846	0.100165	0.0857084	0.106018	0.100741	0.120954
KY21.Chr10.931	KY21.Chr10.931.v2.nonSL7-1	EIF3L	HGNC:18138	12	0.123397	0.124789	0.115532	0.120665	0.1241	0.124994	0.126811	0.139713	XBXL10_1g19724	XBmRNA36490	eif3l.L	0.0994335	0.0804821	0.107171	0.0933257	0.10235	0.0963496	0.103468	0.102438	0.110117	0.104866
KY21.Chr10.932	KY21.Chr10.932.v1.SL1-1	HMBS	HGNC:4982	6	0.0972111	0.0909947	0.109459	0.12476	0.140219	0.15051	0.141761	0.145084	XBXL10_1g31065	XBmRNA58733	hmbs.L	0.100971	0.0989968	0.095438	0.100393	0.108234	0.0948347	0.101161	0.105443	0.104137	0.0903913
KY21.Chr10.941	KY21.Chr10.941.v4.ND1-1	RPAP1	HGNC:24567	6	0.129637	0.137346	0.150531	0.0790545	0.0895683	0.106619	0.151324	0.155921	XBXL10_1g36055	XBmRNA68189	rpap1.L	0.0930503	0.0980411	0.102333	0.0988915	0.108913	0.106463	0.0884515	0.0973514	0.101064	0.105441
KY21.Chr10.948	KY21.Chr10.948.v1.nonSL2-1	FAH	HGNC:3579	10	0.0892054	0.089654	0.0937466	0.130056	0.12997	0.133639	0.174285	0.159445	XBXL10_1g13464	XBmRNA25577	fah.L	0.124248	0.104584	0.095895	0.0969541	0.0920946	0.0800642	0.0968185	0.11043	0.107618	0.0912928
KY21.Chr10.949	KY21.Chr10.949.v1.SL1-1	ACADVL	HGNC:92	62	0.137539	0.133479	0.132017	0.106373	0.110533	0.11193	0.137719	0.13041	XBXL10_1g14801	XBmRNA27596	acadvl.L	0.106587	0.108856	0.0970537	0.101802	0.0971472	0.0972435	0.0988701	0.100351	0.0962989	0.0957902
KY21.Chr10.951	KY21.Chr10.951.v2.SL1-1	PARD3	HGNC:16051	11	0.122195	0.106109	0.119931	0.119422	0.129221	0.122316	0.129668	0.151137	XBXL10_1g40901	XBmRNA77165	LOC108701460	0.0822053	0.0790049	0.0748945	0.0795453	0.103452	0.0985585	0.112186	0.0963819	0.131163	0.142609
KY21.Chr10.952	KY21.Chr10.952.v1.nonSL1-1	SGSM3	HGNC:25228	2	0.0350893	0.0531262	0.135338	0.0919723	0.0951337	0.122236	0.21029	0.256814	XBXL10_1g19715	XBmRNA36472	sgsm3.L	0.0664113	0.0523564	0.0574635	0.0479579	0.0564194	0.112486	0.206551	0.166874	0	0.23348
KY21.Chr10.954	KY21.Chr10.954.v1.nonSL2-1	GTF3C5	HGNC:4668	10	0.0849239	0.207837	0.13671	0.117183	0.123227	0.103845	0.115563	0.110712	XBXL10_1g37603	XBmRNA70997	LOC108699931	0.0931301	0.10238	0.104094	0.106913	0.111164	0.104484	0.110067	0.0879778	0.0890399	0.090751
KY21.Chr10.955	KY21.Chr10.955.v1.SL1-1	NELFB	HGNC:24324	5	0.12514	0.125173	0.144066	0.135461	0.136889	0.125919	0.111535	0.0958181	XBXL10_1g34253	XBmRNA64597	nelfb.L	0.0710579	0.0743594	0.0809727	0.0966863	0.107278	0.110628	0.116616	0.107609	0.111939	0.122855
KY21.Chr10.96	KY21.Chr10.96.v1.nonSL4-1	RIOX1	HGNC:20968	6	0.243501	0.289644	0.0770007	0.0549332	0.0712416	0.0781518	0.0904929	0.0950351	XBXL10_1g23050	XBmRNA42954	riox1.L	0.0650866	0.0723037	0.0756252	0.0729974	0.0702966	0.0883829	0.0837009	0.102038	0.130776	0.238793
KY21.Chr10.963	KY21.Chr10.963.v1.SL1-1	MAP2K1	HGNC:6840	20	0.123709	0.112214	0.126729	0.128286	0.129371	0.123088	0.124078	0.132525	XBXL10_1g15547	XBmRNA29048	map2k1.S	0.0945753	0.093491	0.107166	0.0985764	0.102464	0.10668	0.105297	0.0971856	0.103475	0.0910895
KY21.Chr10.977	KY21.Chr10.977.v2.nonSL14-1	RPS21	HGNC:10409	6	0.118925	0.12069	0.136046	0.126402	0.128546	0.116911	0.128887	0.123594	XBXL10_1g42542	XBmRNA79973	rps21.S	0.109502	0.113398	0.104613	0.117196	0.0894059	0.0930359	0.0953894	0.10065	0.088122	0.088688
KY21.Chr10.981	KY21.Chr10.981.v1.SL1-1	GLE1	HGNC:4315	7	0.107686	0.11653	0.161672	0.133615	0.114227	0.11891	0.125105	0.122255	XBXL10_1g34451	XBmRNA65061	gle1.L	0.0866449	0.0744675	0.0816796	0.0917897	0.107446	0.107877	0.118592	0.103997	0.115427	0.112079
KY21.Chr10.982	KY21.Chr10.982.v2.SL2-1	NUP153	HGNC:8062	44	0.103029	0.108872	0.117959	0.118614	0.138622	0.13185	0.140469	0.140585	XBXL10_1g29358	XBmRNA55175	nup153.S	0.0636825	0.0805941	0.0862541	0.0998191	0.103021	0.102091	0.117876	0.121316	0.111487	0.113858
KY21.Chr10.983	KY21.Chr10.983.v1.SL1-1	FAM91A1	HGNC:26306	3	0.108839	0.100827	0.115852	0.106127	0.136169	0.12295	0.144866	0.16437	XBXL10_1g29791	XBmRNA56076	fam91a1.S	0.0967844	0.0855746	0.0945045	0.0926724	0.105879	0.102774	0.102603	0.093981	0.109347	0.11588
KY21.Chr10.985	KY21.Chr10.985.v2.nonSL3-1	HM13	HGNC:16435	7	0.0438174	0.0521742	0.0567809	0.0896251	0.118636	0.176906	0.212865	0.249196	XBXL10_1g42161	XBmRNA79260	hm13.S	0.0917455	0.112435	0.0903608	0.0997632	0.0883042	0.0969612	0.0905775	0.100591	0.0990496	0.130212
KY21.Chr10.987	KY21.Chr10.987.v1.nonSL2-1	SART3	HGNC:16860	34	0.318525	0.2876	0.0905246	0.0567645	0.0574845	0.0575254	0.067031	0.0645446	XBXL10_1g2537	XBmRNA4426	sart3.L	0.0683624	0.06852	0.0638142	0.0702036	0.0777786	0.0934684	0.100951	0.122149	0.139389	0.195364
KY21.Chr11.1000	KY21.Chr11.1000.v1.SL1-1	KAT5	HGNC:5275	3	0.0893566	0.0829817	0.136821	0.199002	0.135652	0.121912	0.12281	0.111465	XBXL10_1g18357	XBmRNA33777	kat5.L	0.04347	0.0460527	0.0431079	0.0541719	0.0711088	0.112371	0.13809	0.155644	0.145349	0.190634
KY21.Chr11.1003	KY21.Chr11.1003.v1.ND1-1	TTC12	HGNC:23700	7	0.0872348	0.0973173	0.126396	0.129002	0.133752	0.114735	0.155773	0.15579	XBXL10_1g31189	XBmRNA58982	ttc12.L	0.108584	0.095004	0.116317	0.0991452	0.10669	0.0946047	0.109525	0.085145	0.103952	0.0810335
KY21.Chr11.1007	KY21.Chr11.1007.v1.nonSL1-1	TCN1	HGNC:11652	17	0.127604	0.129195	0.135849	0.108253	0.11035	0.104204	0.155122	0.129423	XBXL10_1g2906	XBmRNA5180	tcn2.L	0.149981	0.0965488	0.130721	0.0992017	0.125188	0.0749513	0.108148	0.0667659	0.0959179	0.0525765
KY21.Chr11.1010	KY21.Chr11.1010.v1.SL2-1	CDCA3	HGNC:14624	11	0.344343	0.332114	0.106704	0.0756382	0.0502857	0.0372395	0.0304071	0.0232685	XBXL10_1g30189	XBmRNA56813	cdca3.L	0.233972	0.142026	0.087664	0.0666762	0.0578097	0.103046	0.0977533	0.0859662	0.0614266	0.0636605
KY21.Chr11.1013	KY21.Chr11.1013.v1.SL1-1	TSR1	HGNC:25542	7	0.0732517	0.0645941	0.0817007	0.101051	0.131927	0.152154	0.174444	0.220877	XBXL10_1g6529	XBmRNA12234	tsr1.L	0.0490115	0.0644942	0.04523	0.0657504	0.0548394	0.106427	0.0961004	0.148348	0.126743	0.243057
KY21.Chr11.1016	KY21.Chr11.1016.v1.nonSL3-1	COG2	HGNC:6546	13	0.100443	0.0947079	0.119162	0.128324	0.146406	0.138103	0.135567	0.137286	XBXL10_1g25289	XBmRNA47198	cog2.S	0.0832391	0.0853451	0.0863636	0.0916298	0.098569	0.104968	0.0976089	0.103674	0.109513	0.13909
KY21.Chr11.102	KY21.Chr11.102.v1.nonSL2-1	CDK11B	HGNC:1729	15	0.0974566	0.092602	0.106521	0.126607	0.13011	0.141664	0.1425	0.162538	XBXL10_1g33448	XBmRNA63137	cdk11b.S	0.0654014	0.0620659	0.0610922	0.0793271	0.0912725	0.112485	0.121414	0.127042	0.128324	0.151576
KY21.Chr11.104	KY21.Chr11.104.v1.SL2-1	NAA20	HGNC:15908	2	0.118895	0.114712	0.124485	0.123088	0.126789	0.12181	0.129545	0.140678	XBXL10_1g25098	XBmRNA46862	naa20.S	0.0698267	0.0782798	0.0805248	0.0854416	0.0867364	0.0982041	0.104171	0.103928	0.123698	0.16919
KY21.Chr11.1040	KY21.Chr11.1040.v1.SL1-1	NUP155	HGNC:8063	20	0.112394	0.111003	0.128203	0.132841	0.132425	0.126412	0.130884	0.125839	XBXL10_1g3254	XBmRNA5891	nup155.L	0.086227	0.0993133	0.0938713	0.105035	0.090565	0.106064	0.0924917	0.115778	0.100655	0.11
KY21.Chr11.1046	KY21.Chr11.1046.v1.SL2-1	MBTPS1	HGNC:15456	1	0.0688241	0.0720445	0.0883867	0.101552	0.146341	0.180821	0.17682	0.165211	XBXL10_1g18554	XBmRNA34150	mbtps1.L	0.0589799	0.0568469	0.0650142	0.0937676	0.12887	0.140322	0.132868	0.123571	0.102697	0.0970634
KY21.Chr11.1048	KY21.Chr11.1048.v1.SL1-1	MAGEB17	HGNC:17418	2	0.0424017	0.0468737	0.113696	0.117779	0.15601	0.170601	0.179893	0.172746	XBXL10_1g38469	XBmRNA72664	LOC494726	0.0945926	0.0971224	0.096142	0.0920087	0.0932674	0.106402	0.10364	0.106531	0.0933316	0.116962
KY21.Chr11.1049	KY21.Chr11.1049.v1.nonSL9-1	C3	HGNC:1318	14	0.160626	0.165032	0.165779	0.102392	0.109269	0.0938808	0.108675	0.0943464	XBXL10_1g35439	XBmRNA66922	c4a.L	0.133574	0.123848	0.111263	0.110329	0.103637	0.0827399	0.1081	0.0988099	0.0863586	0.0413404
KY21.Chr11.1052	KY21.Chr11.1052.v1.nonSL4-1	CNPY4	HGNC:28631	6	0.11114	0.115243	0.114832	0.121398	0.122559	0.136138	0.136405	0.142286	XBXL10_1g22832	XBmRNA42544	cnpy3.L	0.0853531	0.0855604	0.0747163	0.0938815	0.103645	0.0963068	0.119253	0.111282	0.116946	0.113057
KY21.Chr11.1053	KY21.Chr11.1053.v1.SL1-1	TMX1	HGNC:15487	7	0.0950005	0.0932451	0.0983838	0.138088	0.129316	0.130952	0.159097	0.155918	XBXL10_1g35896	XBmRNA67811	tmx1.L	0.0878593	0.0884374	0.0824046	0.0936912	0.102544	0.0948939	0.111664	0.106843	0.115029	0.116635
KY21.Chr11.1054	KY21.Chr11.1054.v1.nonSL2-1	XRN2	HGNC:12836	19	0.0854903	0.0823448	0.104231	0.118772	0.141718	0.145878	0.162061	0.159505	XBXL10_1g22926	XBmRNA42721	xrn2.L	0.032067	0.0340598	0.0435512	0.0579516	0.0767874	0.105803	0.131698	0.150391	0.159472	0.208219
KY21.Chr11.1058	KY21.Chr11.1058.v1.ND1-1	CARS2	HGNC:25695	4	0.136725	0.130673	0.115423	0.132157	0.130338	0.11981	0.123903	0.110972	XBXL10_1g7814	XBmRNA14725	cars2.L	0.0909094	0.096299	0.113783	0.104044	0.0952274	0.12152	0.0942709	0.095324	0.0844625	0.10416
KY21.Chr11.106	KY21.Chr11.106.v1.SL1-1	ZCCHC8	HGNC:25265	12	0.106796	0.0918346	0.113017	0.126258	0.131966	0.133219	0.147044	0.149866	XBXL10_1g2824	XBmRNA5025	zcchc8.L	0.0175144	0.0232704	0.0352366	0.0554539	0.100247	0.123856	0.148147	0.139615	0.164282	0.192378
KY21.Chr11.1066	KY21.Chr11.1066.v1.nonSL2-1	INTS13	HGNC:20174	17	0.122087	0.12585	0.182184	0.12547	0.114034	0.107188	0.114928	0.108259	XBXL10_1g14957	XBmRNA27835	ints13.S	0.0588041	0.0539987	0.0618712	0.0702545	0.0970691	0.118091	0.135054	0.129287	0.133514	0.142057
KY21.Chr11.1067	KY21.Chr11.1067.v1.SL1-1	PIWIL2	HGNC:17644	15	0.138529	0.14173	0.148932	0.125908	0.122056	0.107674	0.113902	0.101269	XBXL10_1g13691	XBmRNA25988	piwil2.L	0.104425	0.107105	0.0938978	0.103406	0.104623	0.0979417	0.101323	0.112095	0.0947031	0.0804808
KY21.Chr11.1076	KY21.Chr11.1076.v1.SL1-1	MDH1	HGNC:6970	25	0.123924	0.117582	0.132005	0.113388	0.114719	0.110635	0.141462	0.146285	XBXL10_1g24800	XBmRNA46291	mdh1.S	0.0935958	0.0947884	0.0978081	0.12705	0.0926455	0.110391	0.0938834	0.0977174	0.0897967	0.102323
KY21.Chr11.1081	KY21.Chr11.1081.v1.nonSL1-1	NSUN5	HGNC:16385	3	0.0878523	0.0775246	0.099722	0.143152	0.150163	0.155349	0.12869	0.157548	XBXL10_1g6594	XBmRNA12343	nsun5.L	0.0480962	0.0357978	0.039385	0.0570722	0.0751059	0.0881676	0.113179	0.13927	0.155564	0.248362
KY21.Chr11.1086	KY21.Chr11.1086.v1.nonSL2-1	IARS2	HGNC:29685	7	0.15459	0.148962	0.150764	0.0990341	0.104016	0.108897	0.113208	0.12053	XBXL10_1g22643	XBmRNA42211	iars2.L	0.0999275	0.109685	0.098037	0.111926	0.096687	0.112824	0.0851799	0.102015	0.0842208	0.0994981
KY21.Chr11.1088	KY21.Chr11.1088.v2.SL2-1	MED1	HGNC:9234	13	0.127346	0.129491	0.129379	0.104413	0.114428	0.118397	0.14484	0.131706	XBXL10_1g42242	XBmRNA79393	LOC108702495	0.0303961	0.035133	0.0492946	0.0700429	0.0887718	0.110297	0.109791	0.135052	0.14946	0.221762
KY21.Chr11.1093	KY21.Chr11.1093.v1.SL1-1	RCL1	HGNC:17687	4	0.0671685	0.0605524	0.0894061	0.130372	0.137093	0.147953	0.172604	0.194851	XBXL10_1g2050	XBmRNA3736	rcl1.L	0.040334	0.0308407	0.0360582	0.043611	0.060575	0.0807999	0.102016	0.148512	0.162844	0.29441
KY21.Chr11.1106	KY21.Chr11.1106.v1.SL2-1	COG1	HGNC:6545	10	0.113619	0.115994	0.114989	0.102555	0.123363	0.129748	0.151777	0.147957	XBXL10_1g42735	XBmRNA80345	cog1.S	0.0976422	0.0943015	0.094809	0.0873918	0.0905064	0.091184	0.0837112	0.104059	0.120335	0.13606
KY21.Chr11.1109	KY21.Chr11.1109.v1.nonSL3-1	CDIN1	HGNC:26929	1	0.0693798	0.0424417	0.0700463	0.109217	0.150474	0.158572	0.194957	0.204913	XBXL10_1g36151	XBmRNA68429	cdin1.L	0.082575	0.0959857	0.0779975	0.0856943	0.118218	0.123104	0.095575	0.108264	0.105853	0.106734
KY21.Chr11.1110	KY21.Chr11.1110.v1.SL1-1	PIGN	HGNC:8967	8	0.10192	0.100834	0.122678	0.115376	0.122016	0.125569	0.149051	0.162557	XBXL10_1g29260	XBmRNA54980	pign.S	0.100344	0.102535	0.0994863	0.101306	0.103522	0.099828	0.105279	0.101555	0.0975494	0.0885954
KY21.Chr11.1112	KY21.Chr11.1112.v1.nonSL3-3	VTA1	HGNC:20954	5	0.102775	0.0938174	0.0973822	0.11941	0.13455	0.132516	0.152418	0.167131	XBXL10_1g25196	XBmRNA47038	vta1.S	0.11823	0.101712	0.213738	0.106765	0.0976896	0.0708486	0.069127	0.0919926	0.0806679	0.0492296
KY21.Chr11.1114	KY21.Chr11.1114.v1.SL2-1	SEC23A	HGNC:10701	23	0.0912943	0.089629	0.107703	0.113231	0.123278	0.138398	0.16614	0.170327	XBXL10_1g36186	XBmRNA68503	LOC108699246	0.0828996	0.0927244	0.0939589	0.10349	0.0999856	0.0959099	0.0721911	0.115225	0.104434	0.139181
KY21.Chr11.1131	KY21.Chr11.1131.v1.SL3-1	PPP3R1	HGNC:9317	3	0.12707	0.118961	0.132189	0.122548	0.118801	0.107224	0.127655	0.145552	XBXL10_1g22860	XBmRNA42594	ppp3r1.L	0.0967298	0.103083	0.0954703	0.100901	0.0970185	0.0952449	0.10419	0.100339	0.0996995	0.107324
KY21.Chr11.1132	KY21.Chr11.1132.v1.nonSL4-1	MED29	HGNC:23074	2	0.116882	0.11382	0.114508	0.126972	0.1236	0.13367	0.137221	0.133328	XBXL10_1g35671	XBmRNA67353	med29.L	0.0701308	0.0757828	0.0729447	0.0796792	0.100808	0.107407	0.097438	0.11551	0.131788	0.148511
KY21.Chr11.1137	KY21.Chr11.1137.v1.SL1-1	MXRA7	HGNC:7541	6	0.100454	0.101525	0.112412	0.124415	0.132354	0.132387	0.141274	0.155178	XBXL10_1g40121	XBmRNA75483	mxra7.L	0.00115358	0.00328069	0.00320318	0.00283541	0.00438125	0.0171432	0.0457278	0.130263	0.279291	0.512721
KY21.Chr11.1138	KY21.Chr11.1138.v1.SL1-1	SF3A1	HGNC:10765	21	0.100153	0.0970067	0.112852	0.119645	0.134224	0.143769	0.150346	0.142004	XBXL10_1g2495	XBmRNA4347	sf3a1.L	0.0728791	0.0635011	0.0609161	0.0757997	0.0790739	0.107603	0.11733	0.14664	0.102586	0.173672
KY21.Chr11.1139	KY21.Chr11.1139.v2.ND3-1	PAFAH1B1	HGNC:8574	13	0.117627	0.116241	0.120231	0.115565	0.125382	0.130415	0.134382	0.140156	XBXL10_1g9473	XBmRNA17671	pafah1b1.S	0.103307	0.104289	0.0947875	0.100528	0.0988839	0.0980272	0.106497	0.102621	0.0998911	0.0911689
KY21.Chr11.1144	KY21.Chr11.1144.v1.nonSL3-1	TADA2A	HGNC:11531	1	0.116337	0.0891629	0.142849	0.129444	0.134594	0.112826	0.132459	0.142329	XBXL10_1g6980	XBmRNA13071	tada2a.L	0.0751283	0.0512895	0.0830223	0.0683644	0.129407	0.101632	0.113529	0.12274	0.1101	0.144787
KY21.Chr11.1145	KY21.Chr11.1145.v1.nonSL3-1	INTS8	HGNC:26048	8	0.129005	0.116968	0.132504	0.121793	0.119136	0.132443	0.121361	0.126789	XBXL10_1g29716	XBmRNA55921	ints8.S	0.0897542	0.0929491	0.0870097	0.0835796	0.0764952	0.106805	0.0821113	0.113778	0.108306	0.159212
KY21.Chr11.1151	KY21.Chr11.1151.v1.SL1-1	GINS3	HGNC:25851	2	0.129543	0.107544	0.136578	0.130645	0.144153	0.127469	0.119499	0.104569	XBXL10_1g18936	XBmRNA34892	gins3.L	0.0996255	0.103326	0.100906	0.10024	0.100411	0.0978797	0.104356	0.104228	0.0964516	0.0925764
KY21.Chr11.1152	KY21.Chr11.1152.v1.SL1-1	UTP6	HGNC:18279	2	0.043983	0.0305309	0.0560743	0.081217	0.136818	0.177337	0.237074	0.236966	XBXL10_1g40357	XBmRNA75882	utp6.L	0.0490261	0.0362569	0.0340083	0.0262156	0.0360741	0.0736749	0.0852612	0.149785	0.177714	0.331983
KY21.Chr11.1153	KY21.Chr11.1153.v2.nonSL5-1	HNRNPL	HGNC:5045	9	0.10562	0.109234	0.137892	0.13041	0.126727	0.122956	0.136178	0.130984	XBXL10_1g38392	XBmRNA72525	hnrnpl.S	0.0307747	0.0280704	0.0335765	0.0394038	0.0503717	0.09478	0.133812	0.178037	0.176603	0.234571
KY21.Chr11.1157	KY21.Chr11.1157.v1.SL1-1	TDRD1	HGNC:11712	72	0.198909	0.202816	0.205795	0.17365	0.102659	0.0537782	0.0350499	0.0273427	XBXL10_1g24492	XBmRNA45819	tdrd6.L	0.109885	0.107476	0.104171	0.105783	0.106499	0.100032	0.0971465	0.0964653	0.0929058	0.079636
KY21.Chr11.116	KY21.Chr11.116.v1.SL1-1	TTC17	HGNC:25596	4	0.0886303	0.0935487	0.127109	0.151827	0.163128	0.149057	0.117181	0.109519	XBXL10_1g20989	XBmRNA38818	ttc17.S	0.0870237	0.0738448	0.0965646	0.0937958	0.1114	0.102392	0.102808	0.0929751	0.113537	0.125659
KY21.Chr11.1165	KY21.Chr11.1165.v2.nonSL7-1	RPSA	HGNC:6502	31	0.123677	0.120119	0.127481	0.125693	0.125841	0.123417	0.129175	0.124597	XBXL10_1g21938	XBmRNA40758	rpsa.S	0.111491	0.117456	0.104518	0.0986598	0.0917338	0.0940076	0.0975678	0.0923871	0.103656	0.0885232
KY21.Chr11.1166	KY21.Chr11.1166.v1.nonSL10-1	BABAM1	HGNC:25008	4	0.133846	0.133721	0.132748	0.127012	0.121529	0.11303	0.111636	0.126478	XBXL10_1g1856	XBmRNA3306	babam1.L	0.104845	0.106779	0.0933308	0.103055	0.105284	0.0967869	0.107711	0.0970834	0.0935247	0.0916003
KY21.Chr11.1184	KY21.Chr11.1184.v1.SL2-2	HYOU1	HGNC:16931	43	0.127798	0.120906	0.125619	0.122994	0.121648	0.126694	0.130654	0.123687	XBXL10_1g33316	XBmRNA62863	hyou1.S	0.0988022	0.103986	0.0986851	0.10373	0.100404	0.0923084	0.0944686	0.0996548	0.10373	0.104231
KY21.Chr11.1189	KY21.Chr11.1189.v1.SL1-1	TP53RK	HGNC:16197	5	0.100842	0.109451	0.106721	0.120506	0.130245	0.141052	0.142607	0.148576	XBXL10_1g42482	XBmRNA79841	tp53rk.S	0.0987597	0.107569	0.101775	0.104408	0.105807	0.103315	0.0963379	0.0872143	0.0907771	0.104037
KY21.Chr11.1192	KY21.Chr11.1192.v1.ND1-1	SZT2	HGNC:29040	5	0.108377	0.121343	0.14427	0.124294	0.111056	0.120924	0.124313	0.145422	XBXL10_1g19120	XBmRNA35324	c1orf84.L	0.0799506	0.0865138	0.0871006	0.0859774	0.092724	0.111125	0.0896513	0.107555	0.11755	0.141852
KY21.Chr11.120	KY21.Chr11.120.v1.SL2-1	EXOSC3	HGNC:17944	5	0.0897967	0.080827	0.100597	0.119829	0.143289	0.147219	0.165038	0.153404	XBXL10_1g1885	XBmRNA3364	exosc3.L	0.0784274	0.0776001	0.085003	0.0917275	0.0938949	0.102927	0.0967676	0.11146	0.113168	0.149024
KY21.Chr11.1200	KY21.Chr11.1200.v1.nonSL1-2	ODR4	HGNC:24299	12	0.109636	0.10847	0.120293	0.129688	0.134145	0.147948	0.127525	0.122295	XBXL10_1g19667	XBmRNA36383	odr4.L	0.0908565	0.0807604	0.0981249	0.0981173	0.109609	0.110124	0.10306	0.0894757	0.099842	0.120029
KY21.Chr11.1214	KY21.Chr11.1214.v1.SL1-1	SNRPD2	HGNC:11159	13	0.116638	0.110901	0.117635	0.112187	0.117429	0.127944	0.146539	0.150727	XBXL10_1g35340	XBmRNA66695	snrpd2.L	0.089426	0.104799	0.0944362	0.0984847	0.0907428	0.100251	0.0991241	0.110387	0.0982804	0.114069
KY21.Chr11.1226	KY21.Chr11.1226.v1.SL1-1	NUDT1	HGNC:8048	1	0.138774	0.1488	0.193874	0.0193205	0.0156329	0.0537167	0.203119	0.226763	XBXL10_1g43843	XBmRNA82519	nudt1.S	0.0785049	0.130267	0.0795504	0.0926789	0.0805473	0.0952966	0.0826158	0.101271	0.111938	0.14733
KY21.Chr11.1230	KY21.Chr11.1230.v1.SL1-1	MARS1	HGNC:6898	34	0.135243	0.123858	0.132929	0.105176	0.111435	0.110242	0.135472	0.145645	XBXL10_1g10764	XBmRNA20259	mars1.S	0.08109	0.106011	0.101255	0.114113	0.0853709	0.137391	0.0666631	0.115658	0.0827541	0.109694
KY21.Chr11.1232	KY21.Chr11.1232.v1.ND1-1	GMFB	HGNC:4373	2	0.0761272	0.0640676	0.0760622	0.0956828	0.120819	0.134186	0.197819	0.235236	XBXL10_1g35878	XBmRNA67785	gmfb.L	0.103211	0.0978615	0.105428	0.0991253	0.106327	0.09354	0.108218	0.0883982	0.104353	0.0935384
KY21.Chr11.1235	KY21.Chr11.1235.v1.nonSL6-1	PGAM2	HGNC:8889	15	0.123905	0.116911	0.135401	0.110115	0.119119	0.11708	0.139691	0.137778	XBXL10_1g32681	XBmRNA61704	pgam1.S	0.0943006	0.0992026	0.100615	0.0999175	0.0991637	0.105247	0.0937151	0.0987431	0.102751	0.106345
KY21.Chr11.1236	KY21.Chr11.1236.v1.SL1-1	RPLP2	HGNC:10377	24	0.122059	0.120419	0.129475	0.123411	0.115361	0.126516	0.12797	0.13479	XBXL10_1g6787	XBmRNA12700	LOC398653	0.10276	0.108751	0.101304	0.103767	0.10136	0.101286	0.103635	0.0970329	0.0915192	0.0885854
KY21.Chr11.1237	KY21.Chr11.1237.v1.nonSL5-1	COX5A	HGNC:2267	9	0.123234	0.11051	0.123525	0.114468	0.122377	0.121675	0.140885	0.143327	XBXL10_1g13029	XBmRNA24685	cox5a.L	0.0972728	0.094304	0.0987307	0.101802	0.10529	0.0961613	0.112956	0.0993375	0.101993	0.0921525
KY21.Chr11.124	KY21.Chr11.124.v1.SL1-1	FTSJ3	HGNC:17136	8	0.0773168	0.0747524	0.0847791	0.126017	0.136311	0.152219	0.160012	0.188593	XBXL10_1g30791	XBmRNA58106	ftsj3.L	0.0269249	0.0271597	0.0294987	0.0277575	0.0368472	0.0699071	0.104674	0.147359	0.189369	0.340503
KY21.Chr11.1250	KY21.Chr11.1250.v1.nonSL1-1	NAGA	HGNC:7631	12	0.127203	0.128036	0.127053	0.115551	0.117065	0.115804	0.129571	0.139717	XBXL10_1g41070	XBmRNA77493	naga.L	0.0993471	0.0960087	0.135229	0.105881	0.101145	0.103722	0.0855468	0.08818	0.0851204	0.0998205
KY21.Chr11.1251	KY21.Chr11.1251.v1.nonSL1-1	CARMIL1	HGNC:21581	8	0.476424	0.0450071	0.0313767	0.0795287	0.142319	0.123499	0.0359966	0.0658487	XBXL10_1g29386	XBmRNA55225	carmil1.S	0.00519967	0.0872615	0.0946979	0.0994627	0.117857	0.0976854	0.139388	0.12764	0.141242	0.0895669
KY21.Chr11.1255	KY21.Chr11.1255.v1.ND1-1	SLC25A21	HGNC:14411	3	0.0221385	0.010026	0.0104373	0.0150122	0.0170332	0.101656	0.294868	0.528829	XBXL10_1g36112	XBmRNA68349	slc25a21.L	0.0976959	0.0874837	0.102696	0.106323	0.109707	0.108666	0.0794892	0.105092	0.108514	0.0943346
KY21.Chr11.126	KY21.Chr11.126.v1.nonSL6-1	SOD1	HGNC:11179	22	0.138892	0.135648	0.137774	0.114237	0.117771	0.11075	0.117188	0.12774	XBXL10_1g9120	XBmRNA16970	sod1.S	0.106278	0.1232	0.104592	0.118568	0.0790797	0.0823135	0.103976	0.107781	0.0998545	0.0743579
KY21.Chr11.1264	KY21.Chr11.1264.v1.nonSL11-1	SYF2	HGNC:19824	8	0.0847663	0.0882207	0.1289	0.113831	0.16113	0.157388	0.136351	0.129413	XBXL10_1g26992	XBmRNA50556	LOC108718857	0.0406816	0.0404846	0.044692	0.0580458	0.0839885	0.132072	0.14154	0.162907	0.13654	0.159048
KY21.Chr11.1265	KY21.Chr11.1265.v1.nonSL4-1	DTD1	HGNC:16219	4	0.067455	0.0815819	0.0869242	0.140259	0.143071	0.149178	0.161696	0.169835	XBXL10_1g22988	XBmRNA42833	dtd1.L	0.105869	0.106274	0.108761	0.107292	0.0953351	0.102995	0.102085	0.100048	0.0880452	0.0832948
KY21.Chr11.1269	KY21.Chr11.1269.v1.nonSL11-1	SMARCC2	HGNC:11105	34	0.107038	0.108855	0.110979	0.17333	0.122123	0.127857	0.12609	0.123728	XBXL10_1g26678	XBmRNA49852	smarcc1.L	0.0520533	0.0554093	0.0568042	0.0644265	0.0727986	0.105293	0.126205	0.138774	0.131236	0.197
KY21.Chr11.1281	KY21.Chr11.1281.v1.SL1-1	FANCL	HGNC:20748	2	0.103047	0.0973524	0.0964266	0.125002	0.132794	0.131955	0.157161	0.156262	XBXL10_1g22909	XBmRNA42697	fancl.L	0.111508	0.0987485	0.109262	0.0992303	0.0989404	0.107362	0.0930944	0.0976757	0.0940097	0.0901698
KY21.Chr11.1285	KY21.Chr11.1285.v1.SL1-1	MADD	HGNC:6766	2	0.0440105	0.0677652	0.0741564	0.0914576	0.121719	0.155185	0.191128	0.254578	XBXL10_1g20880	XBmRNA38486	madd.S	0.0871543	0.0952512	0.0857172	0.102149	0.0967622	0.10486	0.0953878	0.100901	0.103196	0.12862
KY21.Chr11.129	KY21.Chr11.129.v1.nonSL4-1	SDS	HGNC:10691	6	0.104669	0.132733	0.141989	0.126097	0.0958791	0.112151	0.134092	0.15239	XBXL10_1g2533	XBmRNA4422	sds.L	0.0018309	0.00176908	0.00178385	0.00262722	0.0212713	0.0238548	0.0488367	0.105094	0.22935	0.563582
KY21.Chr11.1290	KY21.Chr11.1290.v1.nonSL6-1	NDUFA9	HGNC:7693	16	0.131491	0.133715	0.134748	0.131067	0.137089	0.130145	0.104401	0.0973437	XBXL10_1g11993	XBmRNA22380	ndufa9.L	0.102855	0.0940222	0.108594	0.104335	0.107963	0.102007	0.097581	0.0947997	0.0984468	0.0893957
KY21.Chr11.1291	KY21.Chr11.1291.v1.nonSL5-1	KRR1	HGNC:5176	6	0.00972219	0.0158335	0.0363928	0.0632441	0.170315	0.216006	0.252689	0.235797	XBXL10_1g22012	XBmRNA40902	krr1.S	0.0210117	0.0155269	0.0145649	0.0178063	0.0408564	0.0956184	0.131195	0.180301	0.177081	0.306038
KY21.Chr11.1294	KY21.Chr11.1294.v1.ND1-1	RPS16	HGNC:10396	35	0.111113	0.112301	0.116095	0.138139	0.134308	0.132592	0.125778	0.129675	XBXL10_1g16330	XBmRNA30661	rps16.S	0.109273	0.0974507	0.112051	0.101893	0.101668	0.0944227	0.100426	0.096026	0.0953139	0.0914751
KY21.Chr11.1304	KY21.Chr11.1304.v1.SL1-1	ARID3A	HGNC:3031	13	0.000770817	0.0051884	0.0233069	0.000696091	0.00849563	0.163524	0.501744	0.296274	XBXL10_1g3465	XBmRNA6365	LOC108719209	0.017839	0.018236	0.0229856	0.0137631	0.0367412	0.0716198	0.142711	0.244497	0.18204	0.249567
KY21.Chr11.1306	KY21.Chr11.1306.v1.SL2-1	NTAN1	HGNC:29909	2	0.10994	0.111115	0.137855	0.130891	0.135411	0.138215	0.121199	0.115373	XBXL10_1g41093	XBmRNA77543	ntan1.L	0.102878	0.100773	0.102277	0.0988136	0.103159	0.0981425	0.103637	0.0994091	0.0984757	0.0924357
KY21.Chr11.1309	KY21.Chr11.1309.v1.SL3-1	RCOR1	HGNC:17441	6	0.112837	0.123832	0.121856	0.123608	0.131497	0.13435	0.122035	0.129984	XBXL10_1g35925	XBmRNA67896	rcor1.L	0.032495	0.0414935	0.054812	0.0756859	0.100008	0.104684	0.134978	0.140952	0.14639	0.168501
KY21.Chr11.1310	KY21.Chr11.1310.v2.SL1-1	TRIP11	HGNC:12305	24	0.097776	0.0983438	0.114694	0.131447	0.144973	0.135993	0.133325	0.143449	XBXL10_1g35778	XBmRNA67582	trip11.L	0.060409	0.0609472	0.0703985	0.0723446	0.0790257	0.0909136	0.108631	0.122042	0.146288	0.189001
KY21.Chr11.1312	KY21.Chr11.1312.v1.nonSL2-1	VIPAS39	HGNC:20347	17	0.117347	0.120006	0.123982	0.129374	0.130559	0.13391	0.121161	0.123661	XBXL10_1g35731	XBmRNA67459	vipas39.L	0.0978784	0.0948936	0.0867169	0.101591	0.0887459	0.105	0.0993639	0.108637	0.104159	0.113013
KY21.Chr11.1313	KY21.Chr11.1313.v1.nonSL3-1	RPUSD2	HGNC:24180	6	0.0876311	0.0806007	0.1201	0.140359	0.153201	0.143852	0.141922	0.132335	XBXL10_1g36745	XBmRNA69293	rpusd2.L	0.0549779	0.0569616	0.0759451	0.0985881	0.122454	0.103665	0.129727	0.116202	0.131911	0.109567
KY21.Chr11.1314	KY21.Chr11.1314.v1.SL2-3	ABCB7	HGNC:48	8	0.0857569	0.075017	0.12739	0.0888656	0.106589	0.117878	0.188303	0.210201	XBXL10_1g35061	XBmRNA66211	abcb7.L	0.0930017	0.10134	0.105289	0.103879	0.0896278	0.122512	0.0819165	0.0986099	0.09446	0.109365
KY21.Chr11.1316	KY21.Chr11.1316.v1.SL1-1	PRPF8	HGNC:17340	20	0.109103	0.112751	0.122903	0.115451	0.123382	0.133394	0.144075	0.138941	XBXL10_1g9439	XBmRNA17606	prpf8.S	0.083012	0.0745614	0.0817437	0.0787183	0.0834266	0.102254	0.101003	0.134725	0.114079	0.146477
KY21.Chr11.132	KY21.Chr11.132.v1.ND1-1	RNF213	HGNC:14539	11	0.189434	0.168089	0.139236	0.101306	0.101794	0.0924603	0.10368	0.104001	XBXL10_1g36895	XBmRNA69565	LOC108699444	0.105569	0.0927971	0.0973061	0.101008	0.101703	0.0970901	0.0989966	0.0995413	0.103938	0.102051
KY21.Chr11.14	KY21.Chr11.14.v1.nonSL3-1	LSM11	HGNC:30860	2	0.157119	0.146927	0.165705	0.0973382	0.102574	0.0888981	0.120099	0.12134	XBXL10_1g15157	XBmRNA28253	lsm11.S	0.0923839	0.107408	0.0920862	0.104417	0.0973155	0.108537	0.097339	0.100363	0.0970349	0.103116
KY21.Chr11.140	KY21.Chr11.140.v1.SL1-1	NAPB	HGNC:15751	20	0.120159	0.122428	0.12702	0.123168	0.123932	0.121158	0.126469	0.135665	XBXL10_1g38380	XBmRNA72505	napb.S	0.0969165	0.100119	0.0939345	0.0991141	0.097237	0.102035	0.107043	0.105879	0.100731	0.0969906
KY21.Chr11.141	KY21.Chr11.141.v1.SL2-1	CENPF	HGNC:1857	4	0.381923	0.126073	0.0565461	0.035991	0.058802	0.106721	0.115193	0.118751	XBXL10_1g22624	XBmRNA42166	cenpf.L	0.0397736	0.0427987	0.0416773	0.0729591	0.118183	0.151653	0.153762	0.131988	0.128353	0.118852
KY21.Chr11.15	KY21.Chr11.15.v1.nonSL1-1	SLC9A3R2	HGNC:11076	4	0.0523145	0.052584	0.0621726	0.139937	0.184555	0.193773	0.133699	0.180966	XBXL10_1g41365	XBmRNA78074	slc9a3r2.L	0.005835	0.00297	0.00657703	0.00503893	0.0154407	0.0848751	0.120492	0.200758	0.202116	0.355897
KY21.Chr11.152	KY21.Chr11.152.v1.nonSL2-1	RECQL	HGNC:9948	3	0.109924	0.0936329	0.117601	0.148215	0.149445	0.131804	0.124292	0.125087	XBXL10_1g11355	XBmRNA21322	recql.L	0.125209	0.121441	0.114348	0.106601	0.0948619	0.0895637	0.105873	0.0947268	0.0843659	0.06301
KY21.Chr11.154	KY21.Chr11.154.v1.SL1-1	TMEM134	HGNC:26142	2	0.10536	0.098634	0.127716	0.135452	0.130344	0.132238	0.133698	0.136558	XBXL10_1g13518	XBmRNA25691	tmem230.L	0.05769	0.0876072	0.0825563	0.0914858	0.104262	0.110296	0.105569	0.12294	0.116457	0.121138
KY21.Chr11.165	KY21.Chr11.165.v1.SL2-1	STMN2	HGNC:10577	16	0.116181	0.137846	0.141022	0.135671	0.136629	0.118814	0.105303	0.108533	XBXL10_1g9889	XBmRNA18480	stmn1.S	0.132764	0.141825	0.127259	0.109616	0.089444	0.0893339	0.0807224	0.0877938	0.0751809	0.0660609
KY21.Chr11.166	KY21.Chr11.166.v1.SL2-1	PDCD2L	HGNC:28194	3	0.143315	0.124365	0.128525	0.134834	0.145557	0.145037	0.0879787	0.0903878	XBXL10_1g18597	XBmRNA34239	pdcd2l.L	0.0996317	0.0954257	0.0910729	0.0889867	0.0994353	0.0843794	0.104979	0.101131	0.117402	0.117556
KY21.Chr11.177	KY21.Chr11.177.v4.nonSL6-1	TPD52L1	HGNC:12006	5	0.107476	0.112128	0.122968	0.12188	0.127029	0.120124	0.141246	0.147149	XBXL10_1g42669	XBmRNA80225	tpd52l2.S	0.115478	0.111509	0.112168	0.0931397	0.0990643	0.0874546	0.0936461	0.0809883	0.0941317	0.11242
KY21.Chr11.178	KY21.Chr11.178.v1.SL1-1	MRPS34	HGNC:16618	1	0.131527	0.138607	0.141806	0.113077	0.117127	0.11713	0.118482	0.122244	XBXL10_1g43955	XBmRNA82693	mrps34.S	0.0968506	0.106526	0.0941717	0.105955	0.0984034	0.106037	0.104935	0.100961	0.0892617	0.0968985
KY21.Chr11.181	KY21.Chr11.181.v1.SL1-1	PCK1	HGNC:8724	23	0.126658	0.123806	0.120105	0.110605	0.113431	0.117729	0.142234	0.145431	XBXL10_1g4971	XBmRNA9302	pck2.S	0.0939728	0.090806	0.132338	0.0961076	0.101465	0.100802	0.0937679	0.0798007	0.0993708	0.111569
KY21.Chr11.187	KY21.Chr11.187.v1.nonSL2-1	CPPED1	HGNC:25632	1	0.0290678	6.58736386235941e-07	0.0563551	0.0509037	0.158917	0.113857	0.235454	0.355445	XBXL10_1g41083	XBmRNA77518	cpped1.L	0.0892459	0.0966535	0.0912933	0.0995783	0.094633	0.0967138	0.0999053	0.107715	0.10495	0.119312
KY21.Chr11.188	KY21.Chr11.188.v1.SL1-1	ZGPAT	HGNC:15948	3	0.130973	0.128746	0.138089	0.107996	0.155143	0.115691	0.114081	0.109281	XBXL10_1g39456	XBmRNA74365	zgpat.L	0.0749232	0.0703606	0.0744388	0.0814731	0.101698	0.0919141	0.116316	0.111008	0.139731	0.138137
KY21.Chr11.194	KY21.Chr11.194.v1.nonSL9-1	ZFAND1	HGNC:25858	3	0.120489	0.0965323	0.129803	0.119256	0.116765	0.125181	0.148585	0.143388	XBXL10_1g28109	XBmRNA52786	zfand1.L	0.0923628	0.0984231	0.10931	0.0987906	0.112076	0.0941828	0.107964	0.0904758	0.101827	0.0945877
KY21.Chr11.195	KY21.Chr11.195.v1.SL1-1	EDEM2	HGNC:15877	5	0.102	0.100652	0.113811	0.130029	0.140438	0.133431	0.140662	0.138978	XBXL10_1g39967	XBmRNA75147	edem2.L	0.0818575	0.0952268	0.0817429	0.101282	0.095024	0.0941958	0.105848	0.101174	0.112921	0.130728
KY21.Chr11.2	KY21.Chr11.2.v1.SL1-1	CNDP2	HGNC:24437	12	0.134241	0.130775	0.129319	0.116024	0.115468	0.117899	0.12726	0.129013	XBXL10_1g27736	XBmRNA52066	cndp2.L	0.10243	0.103683	0.10195	0.107534	0.0987684	0.108231	0.0910035	0.099594	0.0980706	0.0887349
KY21.Chr11.204	KY21.Chr11.204.v1.SL1-1	SMG1	HGNC:30045	29	0.112344	0.107035	0.118401	0.128052	0.132296	0.129876	0.128415	0.143581	XBXL10_1g43826	XBmRNA82492	smg1.S	0.0924921	0.0940079	0.0921099	0.0929755	0.0947734	0.0940502	0.0996459	0.105077	0.114165	0.120703
KY21.Chr11.206	KY21.Chr11.206.v1.SL1-1	DSCC1	HGNC:24453	4	0.139033	0.129091	0.142363	0.12636	0.132024	0.115481	0.112453	0.103193	XBXL10_1g28266	XBmRNA53090	dscc1.L	0.0913895	0.0998199	0.0945782	0.099754	0.100283	0.103167	0.111066	0.0969478	0.101592	0.101403
KY21.Chr11.208	KY21.Chr11.208.v1.nonSL1-1	UHRF1	HGNC:12556	19	0.135681	0.12524	0.14102	0.133458	0.158387	0.131552	0.101074	0.0735866	XBXL10_1g4259	XBmRNA7871	uhrf1.S	0.0558678	0.0709468	0.0812072	0.0920741	0.109652	0.121145	0.136333	0.117942	0.112922	0.101909
KY21.Chr11.210	KY21.Chr11.210.v1.SL1-1	MRPL58	HGNC:5359	7	0.13985	0.136949	0.13072	0.136604	0.129616	0.116693	0.11137	0.0981979	XBXL10_1g40055	XBmRNA75338	mrpl58.L	0.0957131	0.107556	0.101265	0.111047	0.0982452	0.110753	0.102168	0.0957545	0.0901735	0.0873246
KY21.Chr11.212	KY21.Chr11.212.v1.SL1-1	ABCB6	HGNC:47	3	0.116503	0.104921	0.137385	0.116083	0.142346	0.124331	0.117368	0.141062	XBXL10_1g40529	XBmRNA76250	abcb6.L	0.089381	0.106715	0.0919083	0.102485	0.101193	0.0979043	0.0995363	0.105339	0.0995853	0.105953
KY21.Chr11.216	KY21.Chr11.216.v1.nonSL2-1	EXO1	HGNC:3511	1	0.085781	0.112685	0.219099	0.193408	0.186316	0.0759102	0.0705225	0.0562776	XBXL10_1g38224	XBmRNA72213	exo1.S	0.0912057	0.0976561	0.115887	0.0993931	0.114142	0.112653	0.105865	0.0977662	0.0792889	0.0861431
KY21.Chr11.225	KY21.Chr11.225.v1.nonSL2-1	MYO19	HGNC:26234	13	0.185635	0.177498	0.148806	0.113039	0.117036	0.107765	0.0788841	0.0713375	XBXL10_1g9773	XBmRNA18279	myo19.S	0.109564	0.112015	0.112006	0.090076	0.0890345	0.101027	0.0741723	0.0752983	0.101833	0.134975
KY21.Chr11.243	KY21.Chr11.243.v1.SL2-1	PCM1	HGNC:8727	7	0.0497228	0.0536361	0.0680062	0.0894888	0.160018	0.195736	0.201399	0.181993	XBXL10_1g855	XBmRNA1251	pcm1.L	0.106851	0.0992379	0.100794	0.0970183	0.0967073	0.0872954	0.101826	0.0970188	0.107695	0.105555
KY21.Chr11.255	KY21.Chr11.255.v1.SL1-1	OS9	HGNC:16994	3	0.0872974	0.084034	0.106742	0.117634	0.126503	0.135438	0.161524	0.180828	XBXL10_1g10775	XBmRNA20286	os9.S	0.0908752	0.109978	0.085537	0.104491	0.102737	0.10501	0.103871	0.102475	0.097308	0.0977177
KY21.Chr11.266	KY21.Chr11.266.v1.SL2-1	ILF2	HGNC:6037	8	0.124443	0.119052	0.124613	0.121881	0.126562	0.128523	0.136187	0.11874	XBXL10_1g38824	XBmRNA73248	ilf2.S	0.0252651	0.030794	0.0304664	0.0458418	0.0550431	0.115423	0.10256	0.242948	0.117179	0.234479
KY21.Chr11.267	KY21.Chr11.267.v1.SL1-1	TTI1	HGNC:29029	2	0.0554204	0.0481667	0.0539722	0.140078	0.126971	0.140662	0.224534	0.210195	XBXL10_1g39891	XBmRNA75021	tti1.L	0.0875602	0.0886892	0.086277	0.0830657	0.0923916	0.0943947	0.10117	0.102108	0.127662	0.136681
KY21.Chr11.275	KY21.Chr11.275.v1.nonSL17-1	SLC7A8	HGNC:11066	4	0.118704	0.116327	0.119416	0.140801	0.143892	0.133912	0.116285	0.110663	XBXL10_1g4973	XBmRNA9304	slc7a8.S	0.00542015	0.00530894	0.00460112	0.0052271	0.010976	0.0325995	0.0689338	0.113231	0.266487	0.487215
KY21.Chr11.276	KY21.Chr11.276.v1.nonSL31-1	GAPDH	HGNC:4141	73	0.117343	0.155253	0.12025	0.115349	0.127659	0.12202	0.119782	0.122344	XBXL10_1g32459	XBmRNA61267	gapdh.S	0.0985944	0.108601	0.10983	0.104473	0.0985957	0.0966952	0.100904	0.0963173	0.0945309	0.0914585
KY21.Chr11.278	KY21.Chr11.278.v1.SL1-1	CDT1	HGNC:24576	6	0.183835	0.140669	0.0688352	0.0839527	0.146946	0.160902	0.118837	0.0960226	XBXL10_1g18654	XBmRNA34319	cdt1.L	0.10971	0.101361	0.234447	0.175664	0.0888516	0.061196	0.0537669	0.0523274	0.0529509	0.0697256
KY21.Chr11.279	KY21.Chr11.279.v1.nonSL11-1	FLII	HGNC:3750	15	0.101322	0.0963026	0.115981	0.122324	0.128038	0.129008	0.146771	0.160254	XBXL10_1g44048	XBmRNA82857	flii.S	0.111752	0.109621	0.0848905	0.115043	0.105564	0.0856958	0.104091	0.0788039	0.0957232	0.108815
KY21.Chr11.280	KY21.Chr11.280.v1.ND1-1	PPAT	HGNC:9238	5	0.0463101	0.0489227	0.052122	0.0219596	0.0590175	0.16957	0.262789	0.33931	XBXL10_1g3813	XBmRNA6969	ppat.S	0.0684572	0.0681042	0.0780545	0.0848171	0.0866919	0.10878	0.100449	0.112084	0.122496	0.170066
KY21.Chr11.282	KY21.Chr11.282.v1.ND1-1	MDC1	HGNC:21163	1	0.102809	0.090268	0.0915595	0.140503	0.199124	0.180199	0.100793	0.0947446	XBXL10_1g35504	XBmRNA67048	mdc1.L	0.0633661	0.0673608	0.0669037	0.0564516	0.0804712	0.0922259	0.131522	0.122407	0.168862	0.15043
KY21.Chr11.283	KY21.Chr11.283.v1.SL1-1	DARS2	HGNC:25538	8	0.139453	0.141621	0.140138	0.104969	0.115839	0.0996299	0.12895	0.1294	XBXL10_1g19293	XBmRNA35657	dars2.L	0.0992112	0.0994945	0.0939196	0.10096	0.103639	0.105836	0.109928	0.100327	0.102087	0.0845974
KY21.Chr11.286	KY21.Chr11.286.v2.SL3-1	GBE1	HGNC:4180	9	0.129098	0.123381	0.134435	0.108459	0.115032	0.114686	0.134069	0.140841	XBXL10_1g6338	XBmRNA11904	gbe1.L	0.111142	0.0994962	0.101603	0.101723	0.107503	0.0940072	0.0993931	0.101783	0.101546	0.0818032
KY21.Chr11.291	KY21.Chr11.291.v2.SL2-1	SKA1	HGNC:28109	5	0.108656	0.109674	0.130389	0.117267	0.119576	0.114108	0.16794	0.132389	XBXL10_1g3329	XBmRNA6068	ska1.L	0.0946132	0.111244	0.108443	0.103377	0.101097	0.112878	0.101425	0.0968842	0.0905165	0.0795225
KY21.Chr11.293	KY21.Chr11.293.v2.SL1-1	RABEP1	HGNC:17677	20	0.127362	0.123706	0.125475	0.115445	0.123371	0.127069	0.129033	0.128539	XBXL10_1g10356	XBmRNA19350	rabep1.S	0.0967269	0.0985888	0.0920621	0.102754	0.100411	0.099246	0.0998101	0.0985787	0.0958361	0.115987
KY21.Chr11.30	KY21.Chr11.30.v1.SL1-1	RALGAPB	HGNC:29221	5	0.113789	0.112206	0.122788	0.121305	0.123071	0.129351	0.136042	0.141448	XBXL10_1g39991	XBmRNA75226	ralgapb.L	0.0410728	0.0494944	0.0660438	0.0808031	0.101501	0.112584	0.0851573	0.115497	0.144736	0.20311
KY21.Chr11.302	KY21.Chr11.302.v1.nonSL1-1	NOL12	HGNC:28585	1	0.0408968	0.0404396	0.0642906	0.145751	0.197537	0.201749	0.168761	0.140574	XBXL10_1g22077	XBmRNA41041	nol12.S	0.010263	0.00407417	0.0105013	0.0287115	0.0731951	0.102252	0.129026	0.157317	0.200046	0.284614
KY21.Chr11.303	KY21.Chr11.303.v1.SL1-5	MRPS27	HGNC:14512	11	0.14283	0.124878	0.135889	0.121304	0.122925	0.127147	0.112464	0.112563	XBXL10_1g3074	XBmRNA5556	mrps27.L	0.104644	0.0980995	0.107629	0.100543	0.102603	0.0985554	0.103015	0.0945028	0.0984641	0.091944
KY21.Chr11.304	KY21.Chr11.304.v1.nonSL4-1	MVK	HGNC:7530	8	0.0988748	0.0909549	0.100295	0.155127	0.179491	0.166442	0.101243	0.107571	XBXL10_1g2555	XBmRNA4458	mvk.L	0.101679	0.0950084	0.0997474	0.099711	0.0981937	0.0977512	0.106004	0.104771	0.10644	0.0906942
KY21.Chr11.309	KY21.Chr11.309.v1.SL1-3	RPS13	HGNC:10386	30	0.124731	0.123814	0.129891	0.120824	0.123105	0.123128	0.130048	0.124458	XBXL10_1g21068	XBmRNA38995	rps13.S	0.0985969	0.110391	0.0942253	0.115536	0.0966384	0.094331	0.100801	0.0977662	0.0933456	0.0983689
KY21.Chr11.314	KY21.Chr11.314.v1.ND1-1	NDUFS8	HGNC:7715	7	0.140995	0.134008	0.131981	0.120747	0.128069	0.126114	0.112246	0.105841	XBXL10_1g30835	XBmRNA58204	ndufs8.L	0.0953158	0.102464	0.101088	0.10741	0.103759	0.0990306	0.109885	0.0985214	0.093812	0.0887139
KY21.Chr11.318	KY21.Chr11.318.v1.nonSL1-1	RNF40	HGNC:16867	29	0.110372	0.110517	0.119885	0.133432	0.136972	0.139463	0.129733	0.119626	XBXL10_1g41493	XBmRNA78301	rnf40.L	0.0560664	0.0602167	0.0545993	0.0652594	0.0758418	0.103658	0.111169	0.170763	0.0808811	0.221545
KY21.Chr11.325	KY21.Chr11.325.v2.SL3-1	DONSON	HGNC:2993	6	0.122293	0.118466	0.142276	0.158044	0.148901	0.130673	0.103494	0.0758526	XBXL10_1g6259	XBmRNA11752	donson.L	0.0940257	0.105866	0.11816	0.125582	0.115478	0.119677	0.108595	0.0892517	0.0627944	0.0605709
KY21.Chr11.327	KY21.Chr11.327.v1.ND1-1	GATAD2B	HGNC:30778	23	0.115317	0.117865	0.12262	0.132403	0.133986	0.136711	0.125577	0.115521	XBXL10_1g1886	XBmRNA3365	gatad2a.L	0.0577868	0.0947375	0.0888307	0.0833446	0.0888113	0.109988	0.127712	0.127359	0.101911	0.119518
KY21.Chr11.332	KY21.Chr11.332.v1.nonSL1-1	ACIN1	HGNC:17066	32	0.0705078	0.0734863	0.0937282	0.114218	0.141198	0.168289	0.173709	0.164864	XBXL10_1g2243	XBmRNA4146	acin1.L	0.0134654	0.0157637	0.0216633	0.0335733	0.0527057	0.0990632	0.136916	0.182464	0.150892	0.293494
KY21.Chr11.333	KY21.Chr11.333.v1.nonSL1-1	MYL12A	HGNC:16701	21	0.120458	0.107993	0.115815	0.113786	0.11914	0.121976	0.140419	0.160413	XBXL10_1g42927	XBmRNA80665	myl9.S	0.0967087	0.097975	0.092263	0.101207	0.103909	0.0991498	0.101244	0.0988667	0.0990406	0.109636
KY21.Chr11.334	KY21.Chr11.334.v1.SL1-1	MYH10	HGNC:7568	123	0.118634	0.114803	0.120071	0.112898	0.114497	0.12778	0.13935	0.151967	XBXL10_1g40210	XBmRNA75660	LOC108701185	0.0863524	0.0972069	0.0992493	0.106061	0.0942222	0.120722	0.0929811	0.0965783	0.079003	0.127624
KY21.Chr11.337	KY21.Chr11.337.v1.SL1-1	BBOX1	HGNC:964	3	0.136138	0.101242	0.130391	0.11144	0.110725	0.111465	0.154127	0.144471	XBXL10_1g20815	XBmRNA38359	bbox1.S	0.0569924	0.0425553	0.0378815	0.0490177	0.0444603	0.0503592	0.0867591	0.102949	0.14555	0.383476
KY21.Chr11.35	KY21.Chr11.35.v2.SL2-2	SF3A2	HGNC:10766	6	0.0981438	0.0993561	0.09516	0.117973	0.133979	0.1511	0.151278	0.15301	XBXL10_1g41411	XBmRNA78144	XB5835757.L	0.080922	0.0919228	0.096094	0.0949728	0.088918	0.092477	0.0840093	0.116197	0.110212	0.144275
KY21.Chr11.357	KY21.Chr11.357.v1.nonSL2-1	CIBAR1	HGNC:30452	1	0.000300034	0.000158778	0.101484	0.198521	0.235928	0.169129	0.149765	0.144714	XBXL10_1g28169	XBmRNA52898	cibar1.L	0.0765657	0.113386	0.0713076	0.111973	0.0882168	0.119604	0.0855824	0.11684	0.0867606	0.129764
KY21.Chr11.372	KY21.Chr11.372.v1.nonSL2-1	ANKRD27	HGNC:25310	3	0.128396	0.125752	0.111863	0.0887006	0.118431	0.115713	0.132462	0.178681	XBXL10_1g18858	XBmRNA34762	ankrd27.L	0.114686	0.106965	0.102644	0.105258	0.106091	0.0997622	0.0978765	0.0995077	0.0959612	0.071249
KY21.Chr11.38	KY21.Chr11.38.v3.SL1-1	NEO1	HGNC:7754	7	0.0258805	0.0283336	0.0562245	0.0690324	0.110799	0.200522	0.248119	0.261089	XBXL10_1g12999	XBmRNA24613	neo1.L	0.056532	0.0578049	0.0643948	0.08189	0.114036	0.106425	0.114345	0.112382	0.132612	0.159578
KY21.Chr11.384	KY21.Chr11.384.v1.SL1-1	DPCD	HGNC:24542	8	0.121969	0.116696	0.129159	0.104182	0.112821	0.116856	0.140328	0.157987	XBXL10_1g32656	XBmRNA61667	dpcd.S	0.0917789	0.101934	0.0993689	0.106591	0.106203	0.106832	0.107364	0.10079	0.0928102	0.0863289
KY21.Chr11.397	KY21.Chr11.397.v2.nonSL1-2	DLGAP5	HGNC:16864	27	0.110436	0.113289	0.139597	0.157596	0.16411	0.134184	0.104627	0.0761602	XBXL10_1g36040	XBmRNA68155	dlgap5.L	0.126934	0.128841	0.109964	0.10898	0.104536	0.107456	0.0940052	0.0845523	0.0730687	0.0616632
KY21.Chr11.410	KY21.Chr11.410.v1.SL2-1	SEPTIN7	HGNC:1717	19	0.129094	0.123048	0.131068	0.11286	0.115063	0.127779	0.13264	0.128447	XBXL10_1g27381	XBmRNA51342	septin7.L	0.0977869	0.0858509	0.104447	0.0851523	0.0973907	0.081003	0.108258	0.10257	0.123122	0.114419
KY21.Chr11.421	KY21.Chr11.421.v1.SL1-1	DIMT1	HGNC:30217	2	0.0803102	0.0707533	0.0818325	0.066025	0.0894073	0.145371	0.198645	0.267656	XBXL10_1g3161	XBmRNA5716	dimt1.L	0.0414548	0.0365386	0.0381546	0.047763	0.0619132	0.0930755	0.115806	0.144927	0.168656	0.251711
KY21.Chr11.428	KY21.Chr11.428.v1.SL1-1	ARHGAP5	HGNC:675	16	0.109427	0.0749218	0.0894026	0.125715	0.148267	0.153805	0.14816	0.150302	XBXL10_1g36176	XBmRNA68486	arhgap5.L	0.0653361	0.0561132	0.0574204	0.0548042	0.063172	0.0807132	0.0994747	0.120798	0.17357	0.228598
KY21.Chr11.437	KY21.Chr11.437.v2.ND10-2	ESRP1	HGNC:25966	1	0.00238942	0.00302006	0.00406796	0.0167279	0.214975	0.228715	0.251705	0.278399	XBXL10_1g28170	XBmRNA52902	esrp1.L	0.0560528	0.0425962	0.0261417	0.0204891	0.020187	0.100675	0.147066	0.187993	0.172922	0.225878
KY21.Chr11.440	KY21.Chr11.440.v2.ND8-1	RTEL1	HGNC:15888	10	0.116492	0.104463	0.116215	0.150461	0.146365	0.144332	0.120303	0.101369	XBXL10_1g39459	XBmRNA74372	rtel1.L	0.12605	0.0985491	0.103247	0.103964	0.108139	0.103201	0.0913387	0.0799492	0.0897029	0.0958591
KY21.Chr11.468	KY21.Chr11.468.v1.nonSL1-1	CYB5D2	HGNC:28471	17	0.115973	0.110673	0.120972	0.116808	0.123129	0.117518	0.145955	0.148971	XBXL10_1g7608	XBmRNA14281	cyb5d2.L	0.0772258	0.0727563	0.100571	0.102698	0.099708	0.122371	0.0913244	0.0926368	0.0932184	0.147491
KY21.Chr11.471	KY21.Chr11.471.v1.ND1-1	EVL	HGNC:20234	9	0.111537	0.0956712	0.109307	0.108319	0.129013	0.129267	0.14826	0.168625	XBXL10_1g22682	XBmRNA42274	enah.L	0.0795822	0.086268	0.079636	0.0828629	0.0881771	0.0905107	0.11374	0.116898	0.10731	0.155016
KY21.Chr11.474	KY21.Chr11.474.v1.SL1-1	MLXIP	HGNC:17055	5	0.118226	0.116914	0.127177	0.125297	0.133211	0.127094	0.133359	0.118721	XBXL10_1g5378	XBmRNA10038	mlxip.S	0.0717998	0.0926236	0.103608	0.0970807	0.0989029	0.0984587	0.106712	0.105299	0.10254	0.122975
KY21.Chr11.477	KY21.Chr11.477.v1.SL1-1	CCDC88A	HGNC:25523	11	0.108148	0.0899321	0.100974	0.110216	0.122917	0.137674	0.160121	0.170018	XBXL10_1g22518	XBmRNA41929	ccdc88a.L	0.0718618	0.0794893	0.0866642	0.103387	0.124547	0.11567	0.108266	0.104011	0.101903	0.104201
KY21.Chr11.484	KY21.Chr11.484.v1.ND1-1	PHF12	HGNC:20816	10	0.130958	0.128355	0.135475	0.118472	0.126934	0.121037	0.124192	0.114577	XBXL10_1g9001	XBmRNA16740	phf12.S	0.0322096	0.0421024	0.0531986	0.0605558	0.0874628	0.104779	0.131813	0.133424	0.148332	0.206124
KY21.Chr11.498	KY21.Chr11.498.v1.SL1-1	HECTD1	HGNC:20157	30	0.0428057	0.0413897	0.0748677	0.120239	0.193839	0.225741	0.163806	0.137312	XBXL10_1g36172	XBmRNA68474	hectd1.L	0.0791158	0.0761951	0.0754269	0.0750746	0.0842509	0.100307	0.0900515	0.118424	0.13241	0.168745
KY21.Chr11.5	KY21.Chr11.5.v1.SL2-1	MYO5A	HGNC:7602	33	0.127491	0.121916	0.126702	0.125361	0.125512	0.12495	0.120791	0.127276	XBXL10_1g15735	XBmRNA29395	myo5a.S	0.0961479	0.095882	0.0962016	0.0957718	0.103368	0.102992	0.0970498	0.0987846	0.107637	0.106166
KY21.Chr11.500	KY21.Chr11.500.v1.SL1-1	TRMT61A	HGNC:23790	6	0.119431	0.117931	0.125346	0.125383	0.123422	0.126707	0.130278	0.131501	XBXL10_1g35938	XBmRNA67936	trmt61a.L	0.0938303	0.101544	0.0893103	0.0990032	0.0990311	0.104175	0.0999508	0.0983034	0.0973229	0.117529
KY21.Chr11.514	KY21.Chr11.514.v1.SL2-1	TIMM50	HGNC:23656	27	0.130924	0.130981	0.126529	0.121647	0.119915	0.119795	0.133191	0.117018	XBXL10_1g38413	XBmRNA72560	timm50.S	0.0928756	0.101811	0.0943605	0.105907	0.0972263	0.106565	0.103651	0.105353	0.0932548	0.0989949
KY21.Chr11.516	KY21.Chr11.516.v1.ND1-1	ZRANB2	HGNC:13058	6	0.109859	0.0957069	0.114586	0.120444	0.136487	0.149366	0.133846	0.139706	XBXL10_1g19035	XBmRNA35122	zranb2.L	0.0589488	0.0608	0.0600701	0.0633798	0.0774195	0.0933673	0.120063	0.144255	0.149323	0.172374
KY21.Chr11.535	KY21.Chr11.535.v1.SL1-1	UBAP1	HGNC:12461	13	0.0930893	0.104612	0.115651	0.137623	0.133175	0.130801	0.144828	0.140222	XBXL10_1g5906	XBmRNA11070	ubap1.S	0.0993939	0.0963191	0.0901	0.0960679	0.107695	0.0994643	0.110096	0.0984008	0.103077	0.099386
KY21.Chr11.536	KY21.Chr11.536.v1.SL1-1	GLMN	HGNC:14373	4	0.117024	0.113991	0.128263	0.140494	0.142116	0.135233	0.10966	0.113219	XBXL10_1g19406	XBmRNA35878	glmn.L	0.0919317	0.10685	0.0994764	0.106571	0.0980345	0.124469	0.0804438	0.100147	0.0913787	0.100699
KY21.Chr11.538	KY21.Chr11.538.v1.nonSL3-1	NVL	HGNC:8070	6	0.100318	0.0922735	0.100073	0.114493	0.125628	0.141033	0.151178	0.175004	XBXL10_1g22676	XBmRNA42267	nvl.L	0.063308	0.0594103	0.0686689	0.0676882	0.0741525	0.085516	0.104455	0.123859	0.15564	0.197302
KY21.Chr11.543	KY21.Chr11.543.v1.nonSL2-1	INTS3	HGNC:26153	13	0.118474	0.112773	0.125948	0.125746	0.132557	0.130583	0.131613	0.122306	XBXL10_1g38826	XBmRNA73250	ints3.S	0.0777586	0.0725851	0.0802379	0.0790167	0.093937	0.103787	0.0945704	0.11003	0.136461	0.151616
KY21.Chr11.548	KY21.Chr11.548.v1.SL1-1	C1QBP	HGNC:1243	12	0.139844	0.132559	0.134832	0.11134	0.108354	0.109057	0.133198	0.130816	XBXL10_1g7634	XBmRNA14335	c1qbp.L	0.0884438	0.099134	0.0970659	0.101776	0.096909	0.104139	0.0996857	0.0867225	0.0871713	0.138952
KY21.Chr11.554	KY21.Chr11.554.v1.nonSL3-1	SNW1	HGNC:16696	24	0.086666	0.0869269	0.0983166	0.121896	0.136727	0.154504	0.16286	0.152103	XBXL10_1g37397	XBmRNA70594	snw1.S	0.0667012	0.0523208	0.0670522	0.0669404	0.0884856	0.0987293	0.130318	0.120469	0.151902	0.157081
KY21.Chr11.57	KY21.Chr11.57.v1.nonSL3-3	BPTF	HGNC:3581	19	0.0759884	0.0840765	0.0971075	0.115352	0.153781	0.139584	0.163555	0.170555	XBXL10_1g43225	XBmRNA81248	bptf.S	0.0790806	0.0754631	0.0711222	0.0768933	0.0968498	0.105701	0.11977	0.117968	0.115295	0.141857
KY21.Chr11.573	KY21.Chr11.573.v3.ND1-1	ATP2A1	HGNC:811	17	0.00615514	0.00657679	0.00817487	0.00624861	0.040445	0.15109	0.294136	0.487173	XBXL10_1g42130	XBmRNA79197	atp2a1.L	0.00495691	0.00376967	0.00328682	0.0037003	0.0037873	0.00664137	0.0180022	0.0673082	0.179032	0.709515
KY21.Chr11.58	KY21.Chr11.58.v1.ND1-1	AIMP2	HGNC:20609	4	0.108496	0.10739	0.114891	0.133602	0.144314	0.124209	0.136761	0.130337	XBXL10_1g43903	XBmRNA82623	aimp2.S	0.0988028	0.110672	0.0963771	0.112718	0.0924775	0.103314	0.0638965	0.111881	0.091731	0.11813
KY21.Chr11.588	KY21.Chr11.588.v1.SL2-1	GLOD4	HGNC:14111	23	0.139937	0.129469	0.136097	0.115748	0.11861	0.115245	0.120359	0.124536	XBXL10_1g7488	XBmRNA14112	glod4.L	0.112865	0.0991508	0.113465	0.0978341	0.110739	0.0806778	0.110653	0.0969768	0.109308	0.0683293
KY21.Chr11.590	KY21.Chr11.590.v1.nonSL1-1	STEEP1	HGNC:26239	5	0.0501312	0.0611397	0.120932	0.148508	0.168239	0.153473	0.14904	0.148538	XBXL10_1g37889	XBmRNA71634	steep1.L	0.0932906	0.0358181	0.0477242	0.0712386	0.0970455	0.130431	0.128441	0.119071	0.145268	0.131672
KY21.Chr11.595	KY21.Chr11.595.v2.ND1-1	PRMT1	HGNC:5187	20	0.123135	0.113293	0.203881	0.106828	0.109923	0.103601	0.119006	0.120333	XBXL10_1g33705	XBmRNA63652	prmt1.S	0.0532083	0.0599546	0.0561133	0.0628955	0.0659978	0.106069	0.112548	0.1561	0.147988	0.179124
KY21.Chr11.596	KY21.Chr11.596.v1.nonSL16-1	ALDH7A1	HGNC:877	25	0.124168	0.128527	0.124734	0.123757	0.126325	0.119856	0.123756	0.128878	XBXL10_1g5470	XBmRNA10209	aldh7a1.S	0.105953	0.103245	0.104375	0.101996	0.103868	0.0989558	0.102681	0.0972012	0.0966465	0.085078
KY21.Chr11.597	KY21.Chr11.597.v1.SL1-1	DENR	HGNC:2769	3	0.111068	0.0996041	0.125684	0.133676	0.147256	0.117231	0.13342	0.132062	XBXL10_1g5370	XBmRNA10020	denr.S	0.100817	0.108265	0.101808	0.101181	0.104089	0.0984232	0.10404	0.0934493	0.100566	0.087361
KY21.Chr11.599	KY21.Chr11.599.v2.ND2-1	RSPH9	HGNC:21057	3	0.0966106	0.117569	0.10229	0.140856	0.108944	0.116877	0.152212	0.164642	XBXL10_1g22815	XBmRNA42513	rsph9.L	0.0652353	0.0663719	0.0609156	0.0774191	0.0651269	0.0801645	0.0851724	0.127359	0.144019	0.228216
KY21.Chr11.60	KY21.Chr11.60.v1.ND1-1	TXN	HGNC:12435	6	0.18229	0.099879	0.103355	0.124365	0.123754	0.122968	0.119739	0.123651	XBXL10_1g1957	XBmRNA3473	LOC100037235	0.103257	0.106466	0.120308	0.1006	0.0980486	0.0880694	0.0908304	0.0928758	0.097665	0.101879
KY21.Chr11.600	KY21.Chr11.600.v2.nonSL4-1	EPRS1	HGNC:3418	68	0.12014	0.115756	0.120008	0.113933	0.120068	0.120803	0.140408	0.148884	XBXL10_1g24959	XBmRNA46562	eprs1.S	0.0982143	0.0982057	0.0954546	0.0996233	0.0992781	0.0992836	0.107587	0.104596	0.0985675	0.0991901
KY21.Chr11.602	KY21.Chr11.602.v3.nonSL7-1	UGP2	HGNC:12527	36	0.0755934	0.0754322	0.0762724	0.0877748	0.0866208	0.105775	0.203444	0.289088	XBXL10_1g24801	XBmRNA46292	ugp2.S	0.0737124	0.0831892	0.0835857	0.100022	0.0833843	0.129936	0.0969219	0.0986942	0.0912121	0.159342
KY21.Chr11.604	KY21.Chr11.604.v1.SL1-1	ARG2	HGNC:664	4	0.0581127	0.0719487	0.0916593	0.100338	0.120392	0.16159	0.1886	0.207359	XBXL10_1g9855	XBmRNA18421	arg2.S	0.00437878	0.0065796	0.00529895	0.0065325	0.0104837	0.0396989	0.0579796	0.143282	0.20529	0.520476
KY21.Chr11.610	KY21.Chr11.610.v1.SL1-1	CKAP5	HGNC:28959	53	0.150404	0.14568	0.15341	0.133213	0.13173	0.109642	0.0967406	0.07918	XBXL10_1g20937	XBmRNA38711	LOC108715250	0.117862	0.123039	0.1291	0.105094	0.107015	0.0927904	0.109764	0.0851814	0.0800464	0.0501083
KY21.Chr11.615	KY21.Chr11.615.v1.SL1-2	TBC1D10B	HGNC:24510	2	0.0437228	0.0437522	0.0880393	0.161374	0.175814	0.163896	0.160862	0.16254	XBXL10_1g41500	XBmRNA78310	LOC108701719	0.0764463	0.0925747	0.0623642	0.0886207	0.0776978	0.0957375	0.0961085	0.115756	0.112242	0.182453
KY21.Chr11.631	KY21.Chr11.631.v1.nonSL3-1	IMPACT	HGNC:20387	1	0.124311	0.0780083	0.0724381	0.098586	0.178325	0.133601	0.150848	0.163882	XBXL10_1g27853	XBmRNA52315	impact.L	0.0898557	0.124645	0.0837938	0.106092	0.093355	0.106652	0.0914121	0.111527	0.0813469	0.11132
KY21.Chr11.638	KY21.Chr11.638.v1.SL1-1	DNAAF10	HGNC:25176	8	0.0824063	0.0790054	0.108065	0.108234	0.11973	0.135073	0.177366	0.190122	XBXL10_1g22862	XBmRNA42596	dnaaf10.L	0.0813657	0.0790101	0.0911216	0.0788065	0.087972	0.0876922	0.108373	0.110527	0.138695	0.136437
KY21.Chr11.651	KY21.Chr11.651.v1.SL2-1	C16orf72	HGNC:30103	1	0.0661231	0.092067	0.170626	0.189661	0.158192	0.0839756	0.122113	0.117243	XBXL10_1g43778	XBmRNA82400	c16orf72.S	0.0846944	0.0728303	0.0805815	0.114545	0.126998	0.112817	0.101489	0.108376	0.0988671	0.0988021
KY21.Chr11.652	KY21.Chr11.652.v1.SL1-1	NPLOC4	HGNC:18261	7	0.126286	0.130271	0.114877	0.105234	0.111404	0.122152	0.140753	0.149025	XBXL10_1g39682	XBmRNA74630	nploc4.L	0.104042	0.101204	0.115883	0.104277	0.101864	0.0969649	0.096093	0.100284	0.092991	0.0863969
KY21.Chr11.653	KY21.Chr11.653.v3.SL1-1	SDR42E1	HGNC:29834	2	0.0866974	0.0830735	0.126646	0.111424	0.0694917	0.136381	0.170706	0.215579	XBXL10_1g18780	XBmRNA34626	sdr42e1.L	0.0903285	0.0868314	0.0936263	0.0882932	0.100598	0.0970408	0.106945	0.105158	0.120364	0.110815
KY21.Chr11.654	KY21.Chr11.654.v1.ND1-1	GAS7	HGNC:4169	3	0.0374751	0.0199183	0.0516149	0.05276	0.0607669	0.14066	0.254615	0.38219	XBXL10_1g40297	XBmRNA75750	gas7.L	0.104915	0.128673	0.0863346	0.121432	0.0965824	0.0985832	0.0987037	0.115298	0.0878648	0.0616133
KY21.Chr11.662	KY21.Chr11.662.v2.nonSL3-1	RPL13	HGNC:10303	28	0.115974	0.129577	0.162537	0.116012	0.121733	0.120006	0.118055	0.116106	XBXL10_1g18666	XBmRNA34337	LOC121393045	0.0869405	0.119212	0.0796145	0.122849	0.0882075	0.120527	0.0948116	0.114253	0.0755534	0.0980315
KY21.Chr11.673	KY21.Chr11.673.v1.SL1-1	EIF4ENIF1	HGNC:16687	15	0.127027	0.127174	0.135489	0.133884	0.127626	0.11462	0.119593	0.114586	XBXL10_1g2646	XBmRNA4619	eif4enif1.L	0.204885	0.179432	0.16014	0.119358	0.0632118	0.0453067	0.0542325	0.0511519	0.0601355	0.062146
KY21.Chr11.681	KY21.Chr11.681.v1.nonSL6-1	PTGR1	HGNC:18429	15	0.145097	0.131566	0.129496	0.0864469	0.101099	0.104663	0.147329	0.154303	XBXL10_1g1946	XBmRNA3458	ptgr1.2.L	0.113284	0.112234	0.0908697	0.0933367	0.0994737	0.0906094	0.107961	0.110912	0.102424	0.0788947
KY21.Chr11.684	KY21.Chr11.684.v1.ND1-1	SYNJ1	HGNC:11503	4	0.100406	0.0904709	0.100278	0.125502	0.1253	0.137401	0.145614	0.175029	XBXL10_1g6280	XBmRNA11777	synj1.L	0.0958864	0.0817892	0.090561	0.0902955	0.107166	0.0986799	0.0933655	0.0886642	0.109326	0.144266
KY21.Chr11.696	KY21.Chr11.696.v1.nonSL2-1	HAUS1	HGNC:25174	2	0.116156	0.114136	0.121306	0.126085	0.126832	0.132051	0.138298	0.125137	XBXL10_1g3364	XBmRNA6136	haus1.L	0.105319	0.108504	0.105866	0.102864	0.116075	0.101014	0.106968	0.0913778	0.0890995	0.0729121
KY21.Chr11.699	KY21.Chr11.699.v1.SL1-2	ACBD3	HGNC:15453	9	0.0929802	0.0834053	0.0938788	0.0980698	0.1168	0.147969	0.178499	0.188397	XBXL10_1g22690	XBmRNA42286	acbd3.L	0.0851686	0.0763493	0.0744011	0.0774017	0.0804977	0.0950517	0.0965625	0.117822	0.126449	0.170297
KY21.Chr11.709	KY21.Chr11.709.v1.nonSL1-1	LIPT1	HGNC:29569	12	0.101438	0.102022	0.104187	0.157271	0.154566	0.144205	0.118698	0.117613	XBXL10_1g7758	XBmRNA14608	lipt1.L	0.0784927	0.0736643	0.0758785	0.0830054	0.0880466	0.0947545	0.0960377	0.106413	0.124148	0.179559
KY21.Chr11.720	KY21.Chr11.720.v1.nonSL1-1	MED6	HGNC:19970	2	0.122789	0.116281	0.130702	0.125272	0.133562	0.109986	0.127342	0.134067	XBXL10_1g36086	XBmRNA68273	med6.L	0.0626824	0.0869732	0.0806005	0.088166	0.0881069	0.0941392	0.106845	0.116021	0.12352	0.152947
KY21.Chr11.721	KY21.Chr11.721.v1.SL1-1	COX18	HGNC:26801	2	0.105854	0.100804	0.119966	0.129379	0.117235	0.125399	0.147471	0.153892	XBXL10_1g1289	XBmRNA2117	cox18.L	0.101382	0.0997442	0.101906	0.0974004	0.106406	0.087688	0.0954071	0.104941	0.117013	0.0881124
KY21.Chr11.730	KY21.Chr11.730.v2.ND2-2	TBC1D5	HGNC:19166	4	0.0348368	0.0504829	0.0962165	0.116947	0.153395	0.169342	0.183812	0.194968	XBXL10_1g27131	XBmRNA50796	tbc1d5.L	0.105012	0.101279	0.0959022	0.0971422	0.102511	0.0951565	0.104389	0.0991875	0.101686	0.0977344
KY21.Chr11.739	KY21.Chr11.739.v1.ND1-1	MRPL39	HGNC:14027	11	0.117388	0.121711	0.121557	0.136601	0.148458	0.129463	0.114985	0.109837	XBXL10_1g6313	XBmRNA11854	mrpl39.L	0.102715	0.106831	0.107746	0.103128	0.10337	0.101738	0.105121	0.0916012	0.0955612	0.0821885
KY21.Chr11.745	KY21.Chr11.745.v1.SL2-1	CCT3	HGNC:1616	47	0.130554	0.127399	0.134617	0.12292	0.125546	0.119023	0.120372	0.119569	XBXL10_1g38763	XBmRNA73126	cct3.S	0.109654	0.104799	0.104231	0.0999706	0.103359	0.0938775	0.101356	0.0939834	0.100618	0.0881508
KY21.Chr11.747	KY21.Chr11.747.v1.ND1-1	SMTN	HGNC:11126	1	0.042582	0.0382706	0.0359478	0.0351833	0.0980256	0.197846	0.261755	0.290389	XBXL10_1g2478	XBmRNA4321	smtn.L	0.068923	0.0841298	0.104309	0.141399	0.113248	0.117065	0.116945	0.114575	0.0810561	0.0583496
KY21.Chr11.754	KY21.Chr11.754.v2.ND6-1	FKBP4	HGNC:3720	26	0.0995326	0.09712	0.110371	0.116606	0.123369	0.157445	0.145134	0.150423	XBXL10_1g15151	XBmRNA28244	fkbp4.S	0.0959994	0.0941846	0.105464	0.0972291	0.104113	0.101489	0.0985972	0.10015	0.103295	0.0994787
KY21.Chr11.757	KY21.Chr11.757.v1.SL2-1	GYS1	HGNC:4706	5	0.129583	0.127618	0.120684	0.0501839	0.105762	0.122548	0.165258	0.178363	XBXL10_1g33748	XBmRNA63736	LOC108697802	0.10669	0.101183	0.130152	0.0973138	0.0990015	0.0978723	0.0863429	0.0895026	0.0991858	0.0927567
KY21.Chr11.758	KY21.Chr11.758.v1.SL1-1	MRI1	HGNC:28469	2	0.0739857	0.0661645	0.109413	0.127465	0.14165	0.145586	0.164709	0.171026	XBXL10_1g14281	XBmRNA26944	mri1.L	0.107539	0.0955855	0.108638	0.102413	0.108194	0.0953108	0.108654	0.0944133	0.0973531	0.0818991
KY21.Chr11.759	KY21.Chr11.759.v1.nonSL1-1	HDHD2	HGNC:25364	1	0.0906767	0.0906337	0.0833582	0.151829	0.148248	0.14368	0.139859	0.151716	XBXL10_1g3355	XBmRNA6113	hdhd2.L	0.0947002	0.111043	0.091428	0.10647	0.104419	0.0984439	0.104588	0.105828	0.0996451	0.0834351
KY21.Chr11.766	KY21.Chr11.766.v2.SL2-2	MYO18A	HGNC:31104	33	0.081347	0.0744213	0.0830501	0.0941745	0.110259	0.158719	0.200697	0.197332	XBXL10_1g6490	XBmRNA12170	myo18a.L	0.0470419	0.0484349	0.044955	0.0485343	0.0493584	0.056666	0.0779375	0.136468	0.175741	0.314863
KY21.Chr11.769	KY21.Chr11.769.v1.SL1-1	TTC8	HGNC:20087	1	0.107769	0.0957311	0.110173	0.129323	0.127902	0.136844	0.148039	0.144221	XBXL10_1g35760	XBmRNA67539	ttc8.L	0.0823675	0.0713042	0.0867443	0.104687	0.108266	0.100829	0.110973	0.0993482	0.114903	0.120578
KY21.Chr11.770	KY21.Chr11.770.v1.nonSL2-1	DHRS7B	HGNC:24547	6	0.123516	0.104187	0.10866	0.0914033	0.109348	0.108382	0.176968	0.177536	XBXL10_1g41008	XBmRNA77361	dhrs7b.L	0.091059	0.0878888	0.0965027	0.107271	0.114861	0.102008	0.104871	0.101435	0.10416	0.0899431
KY21.Chr11.786	KY21.Chr11.786.v1.SL1-1	AP2B1	HGNC:563	37	0.110066	0.110329	0.114762	0.116064	0.125977	0.11962	0.148258	0.154924	XBXL10_1g10226	XBmRNA19126	ap2b1.S	0.106203	0.101198	0.11364	0.0987908	0.0966634	0.0952388	0.0834227	0.10067	0.102496	0.101677
KY21.Chr11.791	KY21.Chr11.791.v1.SL1-1	PTK7	HGNC:9618	10	0.0309917	0.037613	0.105661	0.145543	0.169128	0.178421	0.164603	0.16804	XBXL10_1g22817	XBmRNA42516	ptk7.L	0.0161068	0.0188594	0.0368226	0.0432263	0.0701407	0.095232	0.142074	0.148275	0.192951	0.236311
KY21.Chr11.792	KY21.Chr11.792.v1.SL1-1	LYST	HGNC:1968	2	0.136422	0.0689771	0.109967	0.100112	0.138024	0.139253	0.145119	0.162126	XBXL10_1g23258	XBmRNA43341	LOC101027285	0.0880541	0.0764706	0.0802179	0.0754568	0.0888799	0.0985107	0.102312	0.104842	0.131788	0.153467
KY21.Chr11.795	KY21.Chr11.795.v2.SL2-2	SUB1	HGNC:19985	5	0.120181	0.119122	0.125528	0.115816	0.121547	0.127512	0.133779	0.136516	XBXL10_1g5802	XBmRNA10839	sub1.S	0.0984625	0.108132	0.0923583	0.105899	0.0920911	0.0997922	0.104377	0.105475	0.0962718	0.0971419
KY21.Chr11.799	KY21.Chr11.799.v3.ND2-2	KIF20A	HGNC:9787	45	0.160381	0.158995	0.162069	0.150326	0.142103	0.0986655	0.0712409	0.0562196	XBXL10_1g27953	XBmRNA52477	XB5953084.L	0.135664	0.141979	0.144294	0.149074	0.134371	0.0904019	0.0850459	0.0556447	0.0416625	0.0218618
KY21.Chr11.8	KY21.Chr11.8.v1.nonSL3-1	SNX8	HGNC:14972	14	0.114297	0.11293	0.120436	0.132627	0.134891	0.132044	0.121127	0.131648	XBXL10_1g41138	XBmRNA77616	snx8.L	0.0672553	0.118587	0.0630836	0.109119	0.0746398	0.0952736	0.100006	0.108827	0.0715771	0.191632
KY21.Chr11.80	KY21.Chr11.80.v1.SL1-1	DUT	HGNC:3078	7	0.166831	0.163486	0.181538	0.156473	0.14723	0.0775063	0.0579652	0.0489698	XBXL10_1g15715	XBmRNA29358	dut.S	0.100278	0.0825461	0.100866	0.105494	0.112315	0.115293	0.115459	0.0878733	0.0870025	0.0928723
KY21.Chr11.801	KY21.Chr11.801.v1.ND1-1	MLEC	HGNC:28973	7	0.115785	0.118756	0.121798	0.11445	0.124965	0.12003	0.133204	0.151014	XBXL10_1g5232	XBmRNA9710	mlec.S	0.10759	0.0935496	0.101892	0.0916024	0.0956379	0.0992557	0.0971103	0.105119	0.106001	0.102243
KY21.Chr11.811	KY21.Chr11.811.v2.SL1-1	COQ8A	HGNC:16812	22	0.13832	0.13986	0.13982	0.120854	0.117301	0.114056	0.112995	0.116793	XBXL10_1g35588	XBmRNA67204	coq8b.L	0.0713428	0.0779925	0.0670337	0.0804104	0.0772425	0.0843655	0.0924914	0.11282	0.113322	0.222979
KY21.Chr11.821	KY21.Chr11.821.v1.SL1-1	DPY30	HGNC:24590	4	0.126661	0.118454	0.131739	0.118458	0.121704	0.119347	0.131354	0.132282	XBXL10_1g25267	XBmRNA47160	dpy30.S	0.0582535	0.0449151	0.0728715	0.0673146	0.101374	0.122453	0.12567	0.118683	0.130422	0.158044
KY21.Chr11.828	KY21.Chr11.828.v2.SL2-1	PAPOLG	HGNC:14982	11	0.0918291	0.0971633	0.127799	0.134556	0.130703	0.138754	0.139001	0.140195	XBXL10_1g22906	XBmRNA42690	papolg.L	0.0913032	0.0970525	0.0915931	0.0908096	0.101262	0.0949282	0.0998278	0.114814	0.112991	0.105418
KY21.Chr11.831	KY21.Chr11.831.v1.ND1-1	WDR25	HGNC:21064	1	0.107236	0.108122	0.133061	0.138919	0.140286	0.139482	0.110426	0.122468	XBXL10_1g35909	XBmRNA67862	wdr25.L	0.0764976	0.105655	0.0731402	0.113005	0.0847201	0.13187	0.0866043	0.116095	0.0785961	0.133818
KY21.Chr11.833	KY21.Chr11.833.v1.SL1-1	VPS45	HGNC:14579	10	0.0738765	0.0760477	0.0998263	0.115532	0.136936	0.141436	0.17666	0.179687	XBXL10_1g38627	XBmRNA72897	vps45.S	0.0958497	0.0866773	0.088363	0.0890768	0.0931677	0.0946153	0.104846	0.10912	0.110998	0.127286
KY21.Chr11.839	KY21.Chr11.839.v1.nonSL4-1	BUB1B	HGNC:1149	10	0.0899322	0.0680276	0.0809319	0.107037	0.179732	0.177332	0.174609	0.122398	XBXL10_1g36193	XBmRNA68523	bub1b.L	0.101725	0.0981105	0.101234	0.0993003	0.0981195	0.0921616	0.0964696	0.0995933	0.105068	0.108218
KY21.Chr11.848	KY21.Chr11.848.v1.nonSL2-1	PARP1	HGNC:270	15	0.139033	0.131001	0.144943	0.124972	0.12206	0.103064	0.103509	0.131419	XBXL10_1g22696	XBmRNA42293	parp1.L	0.08738	0.0799775	0.0866659	0.0777978	0.0823591	0.091371	0.107745	0.126505	0.110868	0.149332
KY21.Chr11.855	KY21.Chr11.855.v1.SL1-1	CCDC6	HGNC:18782	11	0.124657	0.120013	0.124897	0.126117	0.134772	0.109735	0.125647	0.134162	XBXL10_1g32514	XBmRNA61343	ccdc6.S	0.0614237	0.0522137	0.067447	0.0724105	0.101276	0.0969634	0.12554	0.11106	0.14908	0.162585
KY21.Chr11.857	KY21.Chr11.857.v1.SL1-1	SLC38A10	HGNC:28237	23	0.11743	0.11385	0.1169	0.120018	0.132644	0.128325	0.140679	0.130154	XBXL10_1g42763	XBmRNA80391	slc38a10.S	0.0888886	0.0923393	0.0855083	0.0909458	0.104249	0.0951748	0.110254	0.0997417	0.110834	0.122065
KY21.Chr11.86	KY21.Chr11.86.v1.SL1-1	PEPD	HGNC:8840	11	0.136055	0.152408	0.152347	0.0959103	0.105437	0.106423	0.125995	0.125425	XBXL10_1g18841	XBmRNA34737	pepd.L	0.0824939	0.0945752	0.119624	0.103439	0.100856	0.143322	0.0695273	0.0666313	0.0766305	0.142901
KY21.Chr11.866	KY21.Chr11.866.v1.SL1-2	XRCC1	HGNC:12828	5	0.0763057	0.0963351	0.095321	0.133952	0.145261	0.167418	0.144662	0.140744	XBXL10_1g33840	XBmRNA63901	xrcc1.S	0.0427174	0.0893647	0.0912717	0.0860845	0.102061	0.13102	0.110731	0.119833	0.0865544	0.140362
KY21.Chr11.868	KY21.Chr11.868.v1.SL1-1	NCAPG2	HGNC:21904	10	0.144402	0.132926	0.141718	0.119677	0.110359	0.104255	0.134048	0.112615	XBXL10_1g26808	XBmRNA50111	ncapg2.L	0.0759104	0.0659007	0.0762986	0.077909	0.0932181	0.105646	0.0969677	0.113267	0.135517	0.159365
KY21.Chr11.874	KY21.Chr11.874.v1.nonSL2-1	SYMPK	HGNC:22935	16	0.124818	0.121895	0.127384	0.11648	0.124682	0.121395	0.129922	0.133426	XBXL10_1g38214	XBmRNA72193	sympk.S	0.106468	0.102404	0.102276	0.0983579	0.0944144	0.0966077	0.0924338	0.106049	0.101923	0.0990663
KY21.Chr11.903	KY21.Chr11.903.v3.SL1-3	PHKB	HGNC:8927	8	0.111844	0.103529	0.104801	0.143339	0.135109	0.135583	0.132932	0.132863	XBXL10_1g21479	XBmRNA39768	phkb.S	0.0977158	0.082976	0.103743	0.093589	0.101793	0.0958263	0.0845921	0.104842	0.112711	0.122212
KY21.Chr11.908	KY21.Chr11.908.v2.nonSL2-1	CHMP1A	HGNC:8740	8	0.0974457	0.100747	0.117988	0.127161	0.130612	0.137084	0.146795	0.142167	XBXL10_1g18674	XBmRNA34349	LOC108704814	0.104249	0.103531	0.104564	0.104822	0.110009	0.0902054	0.11275	0.0942953	0.101165	0.0744083
KY21.Chr11.911	KY21.Chr11.911.v1.SL1-1	CECR2	HGNC:1840	2	0.0630005	0.0535261	0.112758	0.129184	0.164704	0.150059	0.159972	0.166797	XBXL10_1g15070	XBmRNA28063	LOC108712571	0.0390038	0.0502418	0.0816093	0.100728	0.121711	0.128304	0.127486	0.117812	0.115218	0.117885
KY21.Chr11.92	KY21.Chr11.92.v1.nonSL7-1	CCT5	HGNC:1618	48	0.123572	0.12749	0.131068	0.123959	0.123561	0.12661	0.119539	0.124202	XBXL10_1g29169	XBmRNA54835	cct5.S	0.106038	0.101989	0.118189	0.104462	0.0996406	0.0998499	0.0995887	0.0942884	0.090044	0.085911
KY21.Chr11.929	KY21.Chr11.929.v1.ND1-1	MTO1	HGNC:19261	7	0.121948	0.132465	0.137894	0.128191	0.137284	0.126721	0.112228	0.103269	XBXL10_1g44426	XBmRNA83480	LOC108704178	0.108306	0.109221	0.0899789	0.101046	0.108627	0.0693367	0.117474	0.112687	0.118263	0.0650598
KY21.Chr11.931	KY21.Chr11.931.v1.SL3-1	ESF1	HGNC:15898	8	0.0520309	0.0476028	0.0661494	0.106454	0.167076	0.172035	0.185457	0.203195	XBXL10_1g22842	XBmRNA42561	esf1.L	0.0515736	0.0506379	0.0503214	0.0501524	0.0536161	0.0771481	0.101877	0.133315	0.161727	0.269631
KY21.Chr11.94	KY21.Chr11.94.v2.SL2-2	PACS1	HGNC:30032	8	0.0889492	0.0904324	0.103325	0.107902	0.125788	0.119405	0.166923	0.197275	XBXL10_1g36234	XBmRNA68601	pacs2.L	0.0649229	0.0678907	0.0793204	0.096056	0.114857	0.11662	0.120575	0.106566	0.116061	0.117131
KY21.Chr11.941	KY21.Chr11.941.v1.SL1-2	BMI1	HGNC:1066	5	0.10989	0.113108	0.116322	0.101392	0.106863	0.127406	0.158477	0.166542	XBXL10_1g26881	XBmRNA50322	bmi1.L	0.0501076	0.0408511	0.0594527	0.0965294	0.107254	0.110438	0.112717	0.11416	0.120545	0.187945
KY21.Chr11.949	KY21.Chr11.949.v1.SL3-1	RAD51	HGNC:9817	8	0.103352	0.108645	0.138735	0.156589	0.172019	0.134337	0.110711	0.075612	XBXL10_1g38472	XBmRNA72668	rad51.S	0.111719	0.108746	0.089138	0.102451	0.0923295	0.0984679	0.0922433	0.104428	0.0970915	0.103386
KY21.Chr11.950	KY21.Chr11.950.v1.ND1-2	HLCS	HGNC:4976	5	0.145987	0.133792	0.140241	0.108356	0.102354	0.110831	0.129964	0.128475	XBXL10_1g6233	XBmRNA11698	hlcs.L	0.101508	0.10063	0.106087	0.105821	0.107456	0.0975357	0.0938023	0.104241	0.101724	0.081195
KY21.Chr11.951	KY21.Chr11.951.v1.SL1-1	METTL13	HGNC:24248	8	0.0674979	0.0650244	0.0823456	0.142549	0.169183	0.165835	0.144888	0.162678	XBXL10_1g21850	XBmRNA40554	eef1aknmt.S	0.101991	0.0995158	0.104827	0.0992849	0.102167	0.0914899	0.102416	0.0912516	0.103418	0.103639
KY21.Chr11.96	KY21.Chr11.96.v1.nonSL4-1	FKBP14	HGNC:18625	1	0.0560732	2.31311651258167e-06	0.0575495	0.0573194	0.192813	0.156609	0.182614	0.297019	XBXL10_1g27113	XBmRNA50774	fkbp14.L	0.072528	0.0731645	0.0871472	0.0934354	0.105962	0.106768	0.131438	0.11941	0.108516	0.101632
KY21.Chr11.961	KY21.Chr11.961.v1.nonSL4-1	PUM3	HGNC:29676	10	0.0874471	0.0819652	0.0730669	0.093946	0.138959	0.136653	0.181242	0.206721	XBXL10_1g2061	XBmRNA3763	pum3.L	0.0329726	0.0301331	0.0344735	0.0388514	0.0571089	0.0916689	0.111502	0.150792	0.173979	0.278518
KY21.Chr11.963	KY21.Chr11.963.v1.SL1-1	DICER1	HGNC:17098	5	0.111548	0.107999	0.117451	0.121566	0.135443	0.141538	0.135666	0.128789	XBXL10_1g37340	XBmRNA70487	dicer1.S	0.0924134	0.0872476	0.084329	0.0927521	0.0998098	0.09782	0.109357	0.10472	0.117701	0.113851
KY21.Chr11.964	KY21.Chr11.964.v1.SL1-1	IVD	HGNC:6186	13	0.133705	0.132752	0.135491	0.121498	0.112425	0.115735	0.125927	0.122468	XBXL10_1g38465	XBmRNA72658	ivd.S	0.108317	0.1039	0.128714	0.105512	0.102705	0.0926312	0.0985978	0.101231	0.0875119	0.0708808
KY21.Chr11.966	KY21.Chr11.966.v1.SL2-1	NUSAP1	HGNC:18538	3	0.0126687	0.0241363	0.0296312	0.0353459	0.161343	0.193187	0.240096	0.303592	XBXL10_1g36231	XBmRNA68597	nusap1.L	0.0310737	0.03612	0.0559987	0.118462	0.164445	0.15989	0.134639	0.111813	0.0872264	0.100332
KY21.Chr11.985	KY21.Chr11.985.v1.SL1-1	TTC13	HGNC:26204	5	0.0988896	0.0995673	0.0969926	0.117735	0.12066	0.142945	0.161249	0.161961	XBXL10_1g25218	XBmRNA47076	ttc13.S	0.0765021	0.0600987	0.0699706	0.0956547	0.112085	0.117551	0.116689	0.109753	0.119579	0.122117
KY21.Chr11.986	KY21.Chr11.986.v1.nonSL11-1	UQCRC2	HGNC:12586	23	0.136813	0.135183	0.139582	0.110732	0.114329	0.104464	0.132927	0.12597	XBXL10_1g43919	XBmRNA82642	uqcrc2.S	0.112211	0.100084	0.112175	0.0999475	0.105257	0.0880181	0.112785	0.0849819	0.0998289	0.0847125
KY21.Chr11.993	KY21.Chr11.993.v1.nonSL3-1	CEBPZ	HGNC:24218	10	0.0849272	0.0794995	0.0861029	0.111114	0.160004	0.165659	0.15072	0.161974	XBXL10_1g25323	XBmRNA47280	cebpz.S	0.0334388	0.0256446	0.0300654	0.0409327	0.0560606	0.0833647	0.109862	0.147646	0.178127	0.294858
KY21.Chr11.994	KY21.Chr11.994.v1.nonSL2-1	BANF1	HGNC:17397	7	0.131194	0.117332	0.13482	0.121179	0.121626	0.11783	0.124698	0.131319	XBXL10_1g20562	XBmRNA37821	banf1.S	0.0594588	0.0729925	0.0497907	0.0703353	0.0704475	0.0873348	0.129581	0.151684	0.113384	0.194992
KY21.Chr12.100	KY21.Chr12.100.v1.SL1-1	SMC6	HGNC:20466	8	0.0903471	0.0803302	0.126846	0.129918	0.129216	0.132321	0.153313	0.157708	XBXL10_1g24426	XBmRNA45712	smc6.1.L	0.100862	0.0800736	0.0773677	0.0819795	0.111502	0.108779	0.113284	0.101744	0.0961488	0.12826
KY21.Chr12.1005	KY21.Chr12.1005.v1.ND1-1	ARID1B	HGNC:18040	8	0.109059	0.0994826	0.116767	0.111564	0.126946	0.144068	0.153827	0.138286	XBXL10_1g23204	XBmRNA43225	arid1b.L	0.0523271	0.0570531	0.0754192	0.0846772	0.0921298	0.106041	0.109939	0.112412	0.134463	0.175539
KY21.Chr12.1007	KY21.Chr12.1007.v1.SL1-1	STX8	HGNC:11443	1	0.0912219	0.101658	0.183717	0.129219	0.151641	0.124681	0.123102	0.0947596	XBXL10_1g43177	XBmRNA81167	stx8.S	0.10981	0.0884681	0.0975451	0.10254	0.117147	0.102988	0.106952	0.0954778	0.0927412	0.0863309
KY21.Chr12.102	KY21.Chr12.102.v1.SL1-1	RBM19	HGNC:29098	6	0.109129	0.10377	0.116973	0.108938	0.134298	0.12443	0.141871	0.16059	XBXL10_1g2529	XBmRNA4418	rbm19.L	0.0539673	0.0491232	0.0450126	0.0527336	0.0580449	0.0713515	0.0974973	0.136316	0.163988	0.271965
KY21.Chr12.1021	KY21.Chr12.1021.v1.SL2-1	MTRES1	HGNC:17971	1	0.0615975	0.0537355	0.074529	0.125677	0.158422	0.168816	0.173344	0.183879	XBXL10_1g23506	XBmRNA43881	mtres1.L	0.09162	0.0969008	0.100489	0.0976489	0.103103	0.105655	0.102917	0.0967754	0.0992918	0.1056
KY21.Chr12.103	KY21.Chr12.103.v1.SL2-1	LONP2	HGNC:20598	5	0.10155	0.111726	0.124818	0.114138	0.151572	0.118756	0.140892	0.136548	XBXL10_1g18894	XBmRNA34823	lonp2.L	0.10641	0.113713	0.0937628	0.108652	0.101564	0.104601	0.098759	0.0929079	0.086012	0.0936177
KY21.Chr12.1034	KY21.Chr12.1034.v1.nonSL2-1	CCT6A	HGNC:1620	41	0.12776	0.122807	0.127316	0.116662	0.121585	0.113878	0.151926	0.118066	XBXL10_1g7561	XBmRNA14207	cct6a.L	0.103647	0.100576	0.106112	0.108578	0.101683	0.098344	0.09846	0.0952885	0.0966392	0.0906713
KY21.Chr12.1037	KY21.Chr12.1037.v1.SL1-1	RNGTT	HGNC:10073	3	0.0966662	0.100943	0.137389	0.142408	0.133575	0.127575	0.14557	0.115873	XBXL10_1g25555	XBmRNA47693	rngtt.S	0.0790301	0.0681333	0.0679074	0.08027	0.104906	0.0995664	0.127243	0.112687	0.12499	0.135267
KY21.Chr12.1038	KY21.Chr12.1038.v1.SL2-1	SDR16C5	HGNC:30311	4	0.0951566	0.0759288	0.103314	0.118901	0.147618	0.158145	0.150391	0.150547	XBXL10_1g27961	XBmRNA52494	sdr16c5.L	0.107903	0.0902303	0.113373	0.08698	0.107744	0.100808	0.103756	0.0884642	0.107386	0.0933557
KY21.Chr12.1047	KY21.Chr12.1047.v1.nonSL6-1	MRPS23	HGNC:14509	9	0.138128	0.134001	0.128597	0.112588	0.115216	0.113933	0.130352	0.127186	XBXL10_1g7646	XBmRNA14360	LOC108708365	0.0994902	0.104579	0.0996479	0.104472	0.1011	0.102469	0.109052	0.100821	0.0902986	0.0880703
KY21.Chr12.1053	KY21.Chr12.1053.v1.ND1-1	RPS6KC1	HGNC:10439	2	0.0137585	0.0204294	0.0656977	0.111385	0.129297	0.158286	0.242799	0.258347	XBXL10_1g24975	XBmRNA46591	rps6kc1.S	0.0861382	0.0885791	0.087094	0.0998392	0.105865	0.104334	0.108435	0.107212	0.104874	0.107629
KY21.Chr12.1054	KY21.Chr12.1054.v1.SL1-1	CCDC174	HGNC:28033	5	0.136252	0.15153	0.162154	0.125439	0.124099	0.130611	0.0838209	0.0860933	XBXL10_1g22236	XBmRNA41335	ccdc174.S	0.0886152	0.0864161	0.0877446	0.096551	0.101898	0.0986484	0.101412	0.098554	0.110545	0.129616
KY21.Chr12.1055	KY21.Chr12.1055.v1.nonSL1-1	NPAT	HGNC:7896	1	6.6448702095671e-06	0.0702196	0.0436485	0.118666	0.192307	0.231699	0.150769	0.192684	XBXL10_1g11053	XBmRNA20804	npat.S	0.122054	0.0990191	0.12212	0.11336	0.0975186	0.0817863	0.105654	0.097891	0.0790033	0.081593
KY21.Chr12.1058	KY21.Chr12.1058.v1.SL1-1	ERCC1	HGNC:3433	2	0.134995	0.115674	0.131515	0.138614	0.137741	0.124996	0.116027	0.100438	XBXL10_1g30821	XBmRNA58175	ercc1.L	0.108992	0.0999485	0.0958678	0.102193	0.105038	0.0912599	0.104802	0.0952957	0.0982035	0.0984003
KY21.Chr12.1059	KY21.Chr12.1059.v2.SL3-2	XPO5	HGNC:17675	15	0.115735	0.108214	0.127115	0.116586	0.118962	0.115173	0.164488	0.133727	XBXL10_1g24859	XBmRNA46388	xpo5.S	0.0716665	0.0795256	0.0813563	0.0892413	0.0911075	0.107532	0.0902263	0.110396	0.119304	0.159645
KY21.Chr12.1060	KY21.Chr12.1060.v1.nonSL3-1	SYNCRIP	HGNC:16918	37	0.160429	0.159294	0.159209	0.138836	0.113137	0.0870059	0.0884714	0.0936187	XBXL10_1g25567	XBmRNA47728	syncrip.S	0.0303624	0.0349033	0.041295	0.0503809	0.069285	0.107309	0.128385	0.161557	0.147171	0.229351
KY21.Chr12.1070	KY21.Chr12.1070.v1.nonSL1-1	GTF2E1	HGNC:4650	8	0.130534	0.120682	0.130477	0.12205	0.123443	0.123895	0.125729	0.123192	XBXL10_1g6076	XBmRNA11342	gtf2e1.L	0.0302106	0.036803	0.0488649	0.0606854	0.0880939	0.130513	0.127388	0.140666	0.156448	0.180327
KY21.Chr12.1075	KY21.Chr12.1075.v1.SL1-1	ANLN	HGNC:14082	20	0.119355	0.122637	0.154436	0.146077	0.160943	0.11944	0.094237	0.0828748	XBXL10_1g27378	XBmRNA51335	anln.L	0.0436021	0.053704	0.058192	0.0652205	0.0847541	0.137387	0.138999	0.178412	0.122619	0.11711
KY21.Chr12.1076	KY21.Chr12.1076.v1.nonSL4-1	HINT2	HGNC:18344	11	0.118267	0.107442	0.12649	0.143583	0.150229	0.133215	0.113716	0.107057	XBXL10_1g5453	XBmRNA10181	hint1.S	0.110175	0.100331	0.10123	0.102475	0.109528	0.0968854	0.106302	0.0943828	0.0974452	0.081245
KY21.Chr12.1084	KY21.Chr12.1084.v2.SL1-1	MRPS9	HGNC:14501	14	0.136398	0.136572	0.136907	0.117515	0.11955	0.122037	0.120941	0.110081	XBXL10_1g7727	XBmRNA14564	mrps9.L	0.0957508	0.100994	0.102145	0.100808	0.102624	0.107696	0.10276	0.0946329	0.0932676	0.099322
KY21.Chr12.1085	KY21.Chr12.1085.v1.SL1-1	THOC5	HGNC:19074	12	0.102965	0.107044	0.112433	0.115779	0.129363	0.129484	0.146497	0.156434	XBXL10_1g5135	XBmRNA9545	thoc5.S	0.0652087	0.091284	0.0753434	0.0947881	0.0819963	0.102292	0.0902403	0.123003	0.108048	0.167797
KY21.Chr12.1089	KY21.Chr12.1089.v1.ND1-1	ACSL1	HGNC:3569	21	0.132844	0.123179	0.127295	0.110902	0.117238	0.112486	0.124333	0.151723	XBXL10_1g3847	XBmRNA7035	acsl1.S	0.0900062	0.0789349	0.0888465	0.0845754	0.0866355	0.0830487	0.093934	0.0994197	0.1229	0.171699
KY21.Chr12.109	KY21.Chr12.109.v1.nonSL2-1	ASCC3	HGNC:18697	4	0.123387	0.122392	0.131499	0.118016	0.122067	0.119079	0.135934	0.127626	XBXL10_1g23521	XBmRNA43916	ascc3.L	0.105599	0.0942802	0.0959135	0.100382	0.102997	0.105538	0.0932086	0.0959691	0.0974978	0.108614
KY21.Chr12.1095	KY21.Chr12.1095.v1.nonSL11-1	PSMD9	HGNC:9567	4	0.120224	0.116138	0.117251	0.149024	0.134112	0.149742	0.109294	0.104215	XBXL10_1g2836	XBmRNA5053	psmd9.L	0.0991217	0.107615	0.0949808	0.104704	0.101661	0.107169	0.0990842	0.101676	0.0879901	0.0959988
KY21.Chr12.1096	KY21.Chr12.1096.v1.nonSL2-1	GTF3C1	HGNC:4664	12	0.122835	0.11778	0.132313	0.108506	0.122223	0.134456	0.125749	0.136137	XBXL10_1g41036	XBmRNA77417	gtf3c1.L	0.114964	0.108738	0.118361	0.116757	0.102674	0.0936809	0.0981827	0.0751235	0.0825762	0.0889433
KY21.Chr12.1098	KY21.Chr12.1098.v1.nonSL1-1	CS	HGNC:2422	53	0.136289	0.131298	0.134853	0.116367	0.121719	0.116414	0.129277	0.113784	XBXL10_1g8042	XBmRNA15198	cs.L	0.0827852	0.0765035	0.0786481	0.08207	0.0866384	0.0884543	0.101447	0.111229	0.128733	0.163492
KY21.Chr12.1102	KY21.Chr12.1102.v1.nonSL5-1	SRFBP1	HGNC:26333	1	0.0243698	0.0449169	0.106437	0.116194	0.164253	0.147328	0.187671	0.20883	XBXL10_1g2951	XBmRNA5272	srfbp1.L	0.0499944	0.059033	0.0496764	0.0606156	0.0603686	0.0968107	0.0977757	0.137824	0.152198	0.235703
KY21.Chr12.117	KY21.Chr12.117.v3.SL3-1	RUFY2	HGNC:19761	19	0.106622	0.106281	0.124613	0.131071	0.131597	0.134792	0.131825	0.133199	XBXL10_1g12190	XBmRNA22811	rufy1.L	0.0975486	0.0944918	0.0907699	0.0955252	0.10105	0.0941639	0.108309	0.100844	0.106811	0.110487
KY21.Chr12.125	KY21.Chr12.125.v1.SL1-1	GFPT2	HGNC:4242	17	0.0198317	0.0192668	0.0289029	0.033967	0.0643403	0.161287	0.296966	0.375438	XBXL10_1g15468	XBmRNA28895	gfpt1.S	0.0462442	0.0369868	0.0526267	0.0540696	0.0616651	0.122298	0.12624	0.187216	0.10918	0.203475
KY21.Chr12.130	KY21.Chr12.130.v1.nonSL5-1	METTL14	HGNC:29330	5	0.126151	0.126216	0.141635	0.0948936	0.123302	0.131352	0.122981	0.133469	XBXL10_1g1397	XBmRNA2388	mettl14.L	0.0459082	0.0521332	0.0641759	0.0898468	0.110952	0.120262	0.12069	0.127807	0.124051	0.144173
KY21.Chr12.132	KY21.Chr12.132.v1.SL4-1	PPP3CA	HGNC:9314	15	0.117761	0.107959	0.133189	0.123552	0.123745	0.124499	0.13165	0.137646	XBXL10_1g32812	XBmRNA61947	ppp3cc.S	0.089211	0.106827	0.0847844	0.110011	0.0947502	0.108944	0.0995447	0.109408	0.0911557	0.105365
KY21.Chr12.134	KY21.Chr12.134.v1.SL1-1	LMNA	HGNC:6636	44	0.0960069	0.0895249	0.099346	0.094815	0.108045	0.121294	0.182667	0.208301	XBXL10_1g4287	XBmRNA7958	lmnb2.S	0.019862	0.0208794	0.0313225	0.0395733	0.0548944	0.101568	0.135205	0.210108	0.126598	0.25999
KY21.Chr12.146	KY21.Chr12.146.v1.SL1-1	APEX1	HGNC:587	16	0.116762	0.111011	0.127872	0.119056	0.127701	0.124585	0.133724	0.139289	XBXL10_1g2441	XBmRNA4266	apex1.L	0.106759	0.101424	0.132179	0.0965146	0.0886658	0.0890353	0.0846954	0.104986	0.100875	0.0948666
KY21.Chr12.150	KY21.Chr12.150.v1.SL1-2	POLR3D	HGNC:1080	10	0.12889	0.123188	0.127582	0.130098	0.123832	0.11163	0.130016	0.124764	XBXL10_1g13690	XBmRNA25986	polr3d.L	0.104136	0.117713	0.104973	0.0963798	0.0921687	0.0938896	0.0935833	0.0952881	0.0963352	0.105534
KY21.Chr12.151	KY21.Chr12.151.v1.nonSL3-1	TRIP13	HGNC:12307	9	0.127113	0.113438	0.123829	0.111314	0.124074	0.104726	0.140792	0.154715	XBXL10_1g27389	XBmRNA51364	trip13.L	0.0992604	0.0944162	0.108025	0.0952463	0.0984951	0.109259	0.0783435	0.0983124	0.109421	0.109221
KY21.Chr12.155	KY21.Chr12.155.v1.SL2-1	ATG101	HGNC:25679	1	0.0832399	0.0714283	0.0874331	0.10993	0.129732	0.146225	0.187281	0.184731	XBXL10_1g10651	XBmRNA20003	atg101.S	0.0807628	0.06432	0.0911542	0.0861563	0.11017	0.0970677	0.125542	0.0973595	0.128641	0.118826
KY21.Chr12.156	KY21.Chr12.156.v1.SL1-1	NOMO1	HGNC:30060	32	0.113391	0.105289	0.113865	0.103521	0.118265	0.113696	0.162084	0.169889	XBXL10_1g43814	XBmRNA82472	nomo3.S	0.0872242	0.103115	0.0981524	0.0964999	0.0960757	0.108072	0.0951105	0.0974611	0.0979089	0.12038
KY21.Chr12.166	KY21.Chr12.166.v1.nonSL6-1	MTRR	HGNC:7473	4	0.062941	0.0580957	0.0926929	0.105908	0.127993	0.145115	0.217382	0.189874	XBXL10_1g27470	XBmRNA51533	mtrr.L	0.0739244	0.0838445	0.0780758	0.0949365	0.096088	0.108648	0.0948603	0.108746	0.108719	0.152158
KY21.Chr12.167	KY21.Chr12.167.v1.SL1-1	DBT	HGNC:2698	13	0.154799	0.128004	0.13163	0.121158	0.126574	0.126176	0.111418	0.100241	XBXL10_1g21873	XBmRNA40605	dbt.S	0.104226	0.112617	0.101695	0.104424	0.0977416	0.10018	0.109625	0.0982852	0.0934125	0.0777943
KY21.Chr12.170	KY21.Chr12.170.v1.nonSL4-1	UQCC1	HGNC:15891	6	0.136105	0.134278	0.12687	0.12555	0.118218	0.1085	0.123008	0.127471	XBXL10_1g39083	XBmRNA73721	uqcc1.L	0.107393	0.0909587	0.104405	0.095699	0.105517	0.10853	0.0656103	0.09806	0.115213	0.108614
KY21.Chr12.171	KY21.Chr12.171.v1.nonSL6-2	MCU	HGNC:23526	3	0.0427722	0.0381532	0.0665722	0.0641481	0.112625	0.143191	0.241098	0.291441	XBXL10_1g30600	XBmRNA57646	mcu.L	0.0896483	0.0945801	0.0950232	0.103375	0.100974	0.0986394	0.111838	0.101167	0.104551	0.100204
KY21.Chr12.173	KY21.Chr12.173.v2.SL1-3	FLCN	HGNC:27310	2	0.0645799	0.070188	0.115112	0.099365	0.127463	0.15194	0.1767	0.194653	XBXL10_1g44054	XBmRNA82866	flcn.S	0.0651626	0.0641855	0.083966	0.106305	0.112723	0.0936789	0.0737568	0.115688	0.130042	0.154492
KY21.Chr12.175	KY21.Chr12.175.v1.SL3-1	SMARCAD1	HGNC:18398	11	0.101073	0.101309	0.113515	0.142534	0.145736	0.149371	0.134765	0.111698	XBXL10_1g1232	XBmRNA2008	LOC108710927	0.112149	0.106492	0.10982	0.103814	0.114678	0.0980268	0.103257	0.0871284	0.0897119	0.074922
KY21.Chr12.177	KY21.Chr12.177.v1.SL1-1	DNAJC9	HGNC:19123	8	0.120381	0.117301	0.131611	0.14767	0.13761	0.121401	0.119934	0.104092	XBXL10_1g30591	XBmRNA57625	dnajc9.L	0.12426	0.114913	0.10408	0.11137	0.117523	0.0949225	0.113377	0.0917924	0.0712478	0.0565152
KY21.Chr12.178	KY21.Chr12.178.v1.SL2-1	GPX3	HGNC:4555	3	0.175067	0.171157	0.168139	0.0946874	0.0904731	0.0862691	0.115074	0.0991329	XBXL10_1g12058	XBmRNA22499	gpx3.L	0.117834	0.124896	0.10716	0.112134	0.104338	0.0882404	0.108056	0.0953473	0.0813313	0.0606624
KY21.Chr12.180	KY21.Chr12.180.v1.SL1-1	CPE	HGNC:2303	2	0.00473968	0.000374814	0.00620588	0.00658779	0.0339453	0.0569285	0.194031	0.697187	XBXL10_1g934	XBmRNA1424	cpe.L	0.0576363	0.26762	0.0513041	0.056714	0.0557992	0.0572412	0.0609389	0.065252	0.0902335	0.237261
KY21.Chr12.182	KY21.Chr12.182.v1.SL3-1	CREG2	HGNC:14272	3	0.0327179	0.037187	0.0614566	0.115123	0.145225	0.199361	0.21081	0.198119	XBXL10_1g6124	XBmRNA11446	creg1.L	0.095077	0.101405	0.0886267	0.105256	0.0936406	0.114298	0.103175	0.114267	0.0921413	0.0921131
KY21.Chr12.185	KY21.Chr12.185.v1.SL1-2	ACADS	HGNC:90	31	0.139007	0.127756	0.127652	0.11791	0.12482	0.114306	0.121509	0.12704	XBXL10_1g2637	XBmRNA4604	acads.L	0.0972847	0.10187	0.100709	0.106043	0.10102	0.107751	0.105748	0.0936859	0.0898271	0.0960611
KY21.Chr12.20	KY21.Chr12.20.v1.nonSL4-2	LMAN1	HGNC:6631	19	0.106957	0.100201	0.106614	0.111247	0.122581	0.119877	0.156197	0.176327	XBXL10_1g5814	XBmRNA10855	lman1.S	0.09521	0.0874478	0.101632	0.103131	0.10795	0.100606	0.102417	0.100276	0.10572	0.0956108
KY21.Chr12.204	KY21.Chr12.204.v1.SL1-1	ADAL	HGNC:31853	1	0.160009	0.0699959	0.154335	0.105944	0.130456	0.13024	0.118675	0.130345	XBXL10_1g15773	XBmRNA29480	LOC446867	0.0524957	0.0799726	0.0501492	0.0883731	0.0793664	0.10159	0.0942722	0.13575	0.0971144	0.220916
KY21.Chr12.209	KY21.Chr12.209.v1.SL1-1	ITSN1	HGNC:6183	28	0.104034	0.103301	0.109154	0.120668	0.128843	0.133347	0.143574	0.157078	XBXL10_1g9141	XBmRNA17020	itsn1.S	0.0330608	0.0336585	0.0413031	0.0599355	0.0813025	0.103674	0.113332	0.132353	0.161202	0.24018
KY21.Chr12.215	KY21.Chr12.215.v1.SL1-1	CASP6	HGNC:1507	6	0.073839	0.0655903	0.0939978	0.117905	0.139206	0.153375	0.160639	0.195447	XBXL10_1g1133	XBmRNA1776	casp6.L	0.0987574	0.100861	0.0993823	0.0967925	0.103038	0.0921601	0.10049	0.100045	0.112307	0.096167
KY21.Chr12.216	KY21.Chr12.216.v1.SL2-2	THUMPD1	HGNC:23807	4	0.06551	0.0694363	0.103092	0.112795	0.145758	0.160955	0.17029	0.172164	XBXL10_1g41089	XBmRNA77529	thumpd1.L	0.0623299	0.0572312	0.0644835	0.0695261	0.079859	0.0879052	0.117371	0.123619	0.159238	0.178437
KY21.Chr12.22	KY21.Chr12.22.v1.SL1-1	RCBTB1	HGNC:18243	1	0.093885	0.0847851	0.114527	0.0955465	0.131625	0.133471	0.151475	0.194685	XBXL10_1g10644	XBmRNA19980	rcbtb2.S	0.0611745	0.0584153	0.056381	0.051921	0.0582254	0.0786145	0.0805604	0.109142	0.147386	0.298181
KY21.Chr12.23	KY21.Chr12.23.v1.nonSL9-1	AGK	HGNC:21869	10	0.111304	0.11249	0.11606	0.129169	0.132772	0.127255	0.13757	0.13338	XBXL10_1g15016	XBmRNA27965	agk.S	0.0971614	0.100868	0.100179	0.0971425	0.0985261	0.10479	0.0991707	0.0980303	0.100627	0.103504
KY21.Chr12.252	KY21.Chr12.252.v1.nonSL2-1	REEP6	HGNC:30078	8	0.126665	0.125729	0.130404	0.12098	0.127573	0.116272	0.123657	0.12872	XBXL10_1g1545	XBmRNA2728	reep6.L	0.0917012	0.115211	0.0958469	0.115126	0.105125	0.100802	0.0904837	0.0998751	0.0938562	0.091973
KY21.Chr12.269	KY21.Chr12.269.v1.nonSL2-1	PPM1A	HGNC:9275	16	0.0959851	0.100195	0.121083	0.123511	0.125842	0.127149	0.143924	0.162311	XBXL10_1g36002	XBmRNA68083	ppm1a.L	0.0939221	0.0972739	0.0796101	0.128475	0.096883	0.0942993	0.103749	0.100006	0.10386	0.101922
KY21.Chr12.272	KY21.Chr12.272.v1.SL1-1	SMC5	HGNC:20465	6	0.0953957	0.0890187	0.106929	0.108827	0.120727	0.147382	0.160019	0.171701	XBXL10_1g4874	XBmRNA9122	smc5.S	0.0993801	0.0827079	0.0886876	0.0917591	0.102853	0.105245	0.106253	0.103703	0.0973738	0.122037
KY21.Chr12.280	KY21.Chr12.280.v1.SL1-1	CFAP36	HGNC:30540	13	0.105895	0.105197	0.118866	0.123184	0.128088	0.131979	0.144618	0.142173	XBXL10_1g22916	XBmRNA42709	cfap36.L	0.0961879	0.0950507	0.0857637	0.0922468	0.096299	0.0863472	0.10488	0.104931	0.111042	0.127252
KY21.Chr12.281	KY21.Chr12.281.v1.SL1-1	NUP160	HGNC:18017	19	0.116765	0.118091	0.113273	0.126019	0.128849	0.130464	0.132214	0.134325	XBXL10_1g17839	XBmRNA32953	nup160.L	0.0949398	0.102565	0.0848057	0.0998954	0.103179	0.105341	0.0826362	0.0993654	0.108218	0.119055
KY21.Chr12.284	KY21.Chr12.284.v4.SL2-1	OGDH	HGNC:8124	78	0.136195	0.135291	0.132507	0.115478	0.118126	0.12297	0.11984	0.119593	XBXL10_1g13580	XBmRNA25816	ogdh.L	0.0816444	0.0864593	0.0896076	0.0909592	0.0982943	0.0997861	0.111076	0.10414	0.116185	0.121848
KY21.Chr12.296	KY21.Chr12.296.v1.SL1-1	SNX12	HGNC:14976	12	0.118307	0.113176	0.128083	0.115786	0.11953	0.117063	0.136446	0.151609	XBXL10_1g34984	XBmRNA66096	snx12.L	0.104881	0.117837	0.10875	0.110505	0.0945033	0.0914084	0.102718	0.0978061	0.0875158	0.0840761
KY21.Chr12.298	KY21.Chr12.298.v1.SL1-1	DGCR6	HGNC:2846	1	0.0891713	0.10236	0.135766	0.161975	0.14881	0.139634	0.121916	0.100368	XBXL10_1g5206	XBmRNA9663	dgcr6.S	0.12586	0.105315	0.115772	0.120361	0.106112	0.0908427	0.0987623	0.085265	0.0753997	0.0763102
KY21.Chr12.30	KY21.Chr12.30.v1.SL2-1	MAP7	HGNC:6869	12	0.0759179	0.135083	0.116818	0.128903	0.133115	0.145297	0.139412	0.125454	XBXL10_1g9416	XBmRNA17570	map7d2.S	0.0456715	0.0406681	0.0383646	0.0528867	0.0743404	0.0791336	0.0957351	0.115877	0.17879	0.278533
KY21.Chr12.303	KY21.Chr12.303.v1.SL1-1	DUS4L	HGNC:21517	3	0.0259947	0.0310856	0.100217	0.152452	0.154789	0.160806	0.183646	0.191009	XBXL10_1g12768	XBmRNA24059	dus4l.L	0.0449928	0.049547	0.0651014	0.0837391	0.115609	0.102864	0.128356	0.125022	0.136353	0.148416
KY21.Chr12.304	KY21.Chr12.304.v1.SL1-1	ZNF473	HGNC:23239	1	0.132829	0.111782	0.122743	0.147524	0.152903	0.15092	0.0821864	0.0991131	XBXL10_1g23379	XBmRNA43645	akap7.L	0.081827	0.0852662	0.0719446	0.0807463	0.0919914	0.0795751	0.0975526	0.109361	0.142985	0.158751
KY21.Chr12.318	KY21.Chr12.318.v1.ND1-1	CLPX	HGNC:2088	17	0.0693096	0.0716017	0.0855035	0.100398	0.122099	0.15256	0.210757	0.187771	XBXL10_1g13392	XBmRNA25423	clpx.L	0.0697817	0.0683985	0.071963	0.0850683	0.0999494	0.103853	0.128736	0.110598	0.12521	0.136442
KY21.Chr12.336	KY21.Chr12.336.v1.ND1-1	GSTO2	HGNC:23064	2	0.0974888	0.100391	0.109165	0.0628555	0.0497842	0.132369	0.232517	0.21543	XBXL10_1g30346	XBmRNA57164	MGC82327	0.102631	0.100708	0.0984904	0.127269	0.0923085	0.0936972	0.097774	0.102945	0.097774	0.0864031
KY21.Chr12.35	KY21.Chr12.35.v1.nonSL2-1	HTATSF1	HGNC:5276	12	0.129633	0.119722	0.130078	0.121396	0.127102	0.121255	0.126136	0.124678	XBXL10_1g38172	XBmRNA72113	htatsf1.S	0.0778297	0.0728921	0.0769433	0.0747373	0.0932233	0.0929658	0.11709	0.103737	0.115716	0.174866
KY21.Chr12.352	KY21.Chr12.352.v1.SL1-1	SMCHD1	HGNC:29090	18	0.0932185	0.0945257	0.103381	0.140945	0.156399	0.152278	0.132455	0.126798	XBXL10_1g27825	XBmRNA52265	smchd1.L	0.134749	0.129971	0.133514	0.1129	0.0932365	0.0953217	0.0973006	0.0849793	0.053872	0.0641562
KY21.Chr12.358	KY21.Chr12.358.v1.SL1-1	GRK3	HGNC:290	7	0.0575991	0.0370564	0.045751	0.0744968	0.122824	0.156614	0.20188	0.303779	XBXL10_1g5180	XBmRNA9631	LOC108707086	0.0200008	0.0206599	0.0309734	0.0573198	0.0718124	0.0852924	0.110329	0.130683	0.187621	0.285308
KY21.Chr12.36	KY21.Chr12.36.v2.SL2-2	ACADS	HGNC:90	14	0.139755	0.138385	0.14599	0.12621	0.130592	0.12328	0.101101	0.0946868	XBXL10_1g26949	XBmRNA50470	MGC147631.L	0.092015	0.0947187	0.0994971	0.106691	0.103685	0.11418	0.101573	0.0952488	0.0915898	0.100802
KY21.Chr12.37	KY21.Chr12.37.v1.SL1-1	RNPS1	HGNC:10080	2	0.0751605	0.0840665	0.114545	0.118521	0.137622	0.120192	0.175576	0.174316	XBXL10_1g41280	XBmRNA77889	rnps1.L	0.0202875	0.0188504	0.031932	0.0422506	0.0668322	0.111641	0.137625	0.169808	0.166207	0.234567
KY21.Chr12.39	KY21.Chr12.39.v1.ND1-1	TONSL	HGNC:7801	2	0.111043	0.123812	0.133577	0.12127	0.150762	0.16442	0.0978542	0.0972609	XBXL10_1g28423	XBmRNA53386	LOC108719487	0.10295	0.108279	0.111928	0.123108	0.104609	0.0930961	0.0954036	0.086329	0.0842385	0.0900587
KY21.Chr12.40	KY21.Chr12.40.v1.SL1-1	PSME3IP1	HGNC:29856	8	0.127099	0.118513	0.142063	0.124622	0.130039	0.120876	0.125562	0.111226	XBXL10_1g21164	XBmRNA39206	psme3ip1.S	0.0957622	0.0846514	0.0741572	0.0825494	0.0955864	0.0950409	0.0989225	0.095723	0.114648	0.162959
KY21.Chr12.41	KY21.Chr12.41.v1.SL1-1	CPNE1	HGNC:2314	10	0.129421	0.114696	0.119774	0.116491	0.110365	0.114478	0.139982	0.154793	XBXL10_1g29666	XBmRNA55844	cpne3.S	0.108246	0.102626	0.108785	0.101718	0.104922	0.0898095	0.100028	0.0958139	0.102437	0.0856153
KY21.Chr12.455	KY21.Chr12.455.v1.SL1-1	CDK1	HGNC:1722	21	0.141576	0.136974	0.147668	0.190785	0.137502	0.105202	0.0733298	0.0669631	XBXL10_1g30210	XBmRNA56892	cdk1.L	0.099466	0.0887232	0.0966619	0.0860822	0.0757721	0.0925888	0.0901701	0.109923	0.108961	0.151651
KY21.Chr12.458	KY21.Chr12.458.v1.SL1-1	SRP19	HGNC:11300	6	0.0877881	0.111429	0.127499	0.110366	0.117881	0.115819	0.162148	0.16707	XBXL10_1g2976	XBmRNA5329	srp19.L	0.0539653	0.0513793	0.0436571	0.0500363	0.0607649	0.0932364	0.131685	0.149604	0.157154	0.208518
KY21.Chr12.459	KY21.Chr12.459.v1.nonSL2-1	RIOX2	HGNC:19441	11	0.107942	0.0987882	0.120602	0.111445	0.12683	0.125298	0.160638	0.148455	XBXL10_1g6321	XBmRNA11868	riox2.L	0.0740826	0.0633308	0.0668584	0.0688592	0.0816497	0.089758	0.107764	0.108109	0.142276	0.197311
KY21.Chr12.460	KY21.Chr12.460.v1.nonSL13-1	RPS18	HGNC:10401	29	0.125754	0.122529	0.130517	0.120503	0.122031	0.11877	0.124764	0.135133	XBXL10_1g38250	XBmRNA72264	LOC108700218	0.105439	0.103368	0.0983967	0.103858	0.103677	0.0955247	0.109512	0.0931691	0.0985945	0.0884616
KY21.Chr12.462	KY21.Chr12.462.v1.SL1-2	CTPS1	HGNC:2519	16	0.0624069	0.0604198	0.085006	0.102067	0.137152	0.173999	0.187833	0.191117	XBXL10_1g9967	XBmRNA18615	ctps1.S	0.0949736	0.0927471	0.102751	0.0935121	0.0937504	0.095773	0.102219	0.105029	0.107049	0.112196
KY21.Chr12.474	KY21.Chr12.474.v1.SL1-1	CLTC	HGNC:2092	84	0.111789	0.133852	0.117209	0.106481	0.112193	0.120398	0.142064	0.156013	XBXL10_1g10203	XBmRNA19085	cltc.S	0.0994764	0.0977749	0.098308	0.085128	0.0829592	0.10237	0.0835831	0.109056	0.111813	0.129531
KY21.Chr12.475	KY21.Chr12.475.v1.SL1-1	VPS35	HGNC:13487	25	0.111636	0.106814	0.120463	0.121268	0.131989	0.130773	0.137498	0.13956	XBXL10_1g18883	XBmRNA34803	vps35.L	0.0988723	0.102041	0.106868	0.0980989	0.100212	0.0965149	0.0875397	0.100054	0.108003	0.101795
KY21.Chr12.476	KY21.Chr12.476.v2.nonSL3-1	DDX51	HGNC:20082	12	0.0877749	0.0760186	0.0771589	0.0835278	0.133574	0.171151	0.172027	0.198768	XBXL10_1g2678	XBmRNA4699	ddx51.L	0.044209	0.0443858	0.0454329	0.049945	0.061629	0.093142	0.117688	0.141304	0.157317	0.244947
KY21.Chr12.479	KY21.Chr12.479.v1.SL1-1	FABP7	HGNC:3562	1	0.00406846	0.00313682	0.0071914	0.00870226	0.0169733	0.060028	0.232799	0.667101	XBXL10_1g23345	XBmRNA43522	fabp7.L	0.00337725	0.00441357	0.00332027	0.00362533	0.00315238	0.00444455	0.00426446	0.0079366	0.0688585	0.896607
KY21.Chr12.486	KY21.Chr12.486.v1.SL1-1	NARS1	HGNC:7643	23	0.120101	0.113561	0.123043	0.119262	0.123838	0.131409	0.126957	0.141831	XBXL10_1g3307	XBmRNA6015	nars1.L	0.0958367	0.0965507	0.0947897	0.100552	0.100873	0.101821	0.105235	0.101408	0.101311	0.101622
KY21.Chr12.489	KY21.Chr12.489.v1.SL3-1	MAT2A	HGNC:6904	8	0.0337773	0.0421318	0.0555201	0.0733916	0.114362	0.148456	0.222589	0.309773	XBXL10_1g15426	XBmRNA28830	mat2a.S	0.0263475	0.0323213	0.0340358	0.0451808	0.0697362	0.116026	0.126922	0.164194	0.127799	0.257438
KY21.Chr12.500	KY21.Chr12.500.v1.ND1-1	FAR1	HGNC:26222	5	0.0313213	0.0344406	0.0559861	0.0766648	0.130221	0.170144	0.236589	0.264634	XBXL10_1g17840	XBmRNA32954	far1.L	0.0593398	0.0504584	0.0426677	0.0484596	0.0586495	0.0891856	0.0891102	0.138173	0.140872	0.283084
KY21.Chr12.510	KY21.Chr12.510.v1.nonSL2-1	UBE3D	HGNC:21381	4	0.127714	0.121477	0.130655	0.139351	0.134038	0.117418	0.110839	0.118508	XBXL10_1g25582	XBmRNA47768	ube3d.S	0.127561	0.108624	0.121437	0.0865514	0.0809065	0.0813235	0.09523	0.0929501	0.106843	0.0985736
KY21.Chr12.512	KY21.Chr12.512.v1.SL1-1	PSMA4	HGNC:9533	10	0.132816	0.123595	0.129138	0.111763	0.118283	0.11747	0.130226	0.136711	XBXL10_1g19088	XBmRNA35263	psma4.L	0.109497	0.0973196	0.105763	0.0969129	0.0999226	0.0986557	0.101415	0.0950697	0.101295	0.0941498
KY21.Chr12.513	KY21.Chr12.513.v1.SL1-1	ILK	HGNC:6040	4	0.132572	0.10846	0.118726	0.112526	0.122301	0.128938	0.128176	0.1483	XBXL10_1g11316	XBmRNA21234	ilk.S	0.0766344	0.080008	0.0766126	0.0853127	0.0797997	0.0825278	0.0980909	0.11703	0.120857	0.183127
KY21.Chr12.523	KY21.Chr12.523.v1.SL1-1	TXLNA	HGNC:30685	23	0.115585	0.115852	0.122242	0.117682	0.125883	0.137604	0.152648	0.112504	XBXL10_1g7460	XBmRNA14054	txlng.L	0.0741164	0.0849822	0.0791072	0.092971	0.100793	0.113113	0.10898	0.111064	0.106057	0.128816
KY21.Chr12.524	KY21.Chr12.524.v1.SL1-1	MEAF6	HGNC:25674	1	0.0911669	0.0889049	0.116308	0.143686	0.135041	0.128682	0.148843	0.147368	XBXL10_1g10092	XBmRNA18857	meaf6.S	0.0307433	0.039602	0.0471954	0.0673726	0.0854131	0.0993399	0.13051	0.130528	0.139572	0.229724
KY21.Chr12.529	KY21.Chr12.529.v1.SL1-1	DCP1B	HGNC:24451	8	0.0386042	0.0517371	0.117067	0.15215	0.148894	0.165368	0.162535	0.163645	XBXL10_1g15075	XBmRNA28082	dcp1b.S	0.0681665	0.063437	0.0687255	0.0802151	0.103028	0.107023	0.121341	0.12352	0.124269	0.140275
KY21.Chr12.531	KY21.Chr12.531.v1.SL1-1	INTS4	HGNC:25048	9	0.117913	0.1167	0.145833	0.119822	0.128205	0.11548	0.126064	0.129983	XBXL10_1g8557	XBmRNA16159	ints4.L	0.0991528	0.0927469	0.110454	0.0912581	0.0983196	0.0909186	0.0808673	0.0974513	0.109506	0.129325
KY21.Chr12.54	KY21.Chr12.54.v1.SL1-1	NMT1	HGNC:7857	19	0.108565	0.103491	0.11719	0.129529	0.12957	0.141956	0.136584	0.133114	XBXL10_1g26916	XBmRNA50413	nmt2.L	0.0898483	0.130877	0.0802548	0.125189	0.0838574	0.123124	0.0656068	0.119329	0.0732493	0.108664
KY21.Chr12.549	KY21.Chr12.549.v1.nonSL3-3	BMS1	HGNC:23505	4	0.0286463	0.0338106	0.0358612	0.0559617	0.145452	0.199453	0.220656	0.280159	XBXL10_1g30706	XBmRNA57919	bms1.L	0.0372464	0.0273217	0.0272374	0.0317542	0.0482317	0.0764554	0.10775	0.147701	0.191416	0.304886
KY21.Chr12.559	KY21.Chr12.559.v1.nonSL2-1	CUL5	HGNC:2556	32	0.124481	0.124053	0.132545	0.120638	0.137269	0.115033	0.123831	0.122151	XBXL10_1g8478	XBmRNA16045	cul5.L	0.103516	0.107357	0.098171	0.101907	0.101466	0.0960477	0.10933	0.101762	0.0949729	0.0854707
KY21.Chr12.561	KY21.Chr12.561.v1.SL1-1	MDN1	HGNC:18302	53	0.127852	0.103933	0.118708	0.134106	0.142603	0.137379	0.122254	0.113166	XBXL10_1g23550	XBmRNA43965	mdn1.L	0.088369	0.0851246	0.0867954	0.0907468	0.0943978	0.100319	0.0936949	0.102259	0.116523	0.141771
KY21.Chr12.563	KY21.Chr12.563.v1.SL1-1	TMEM135	HGNC:26167	4	0.0970027	0.1032	0.1146	0.132108	0.128869	0.129345	0.151218	0.143658	XBXL10_1g8567	XBmRNA16174	tmem135.L	0.0928964	0.0992504	0.0929046	0.096038	0.103726	0.104903	0.100627	0.0925873	0.104238	0.112831
KY21.Chr12.566	KY21.Chr12.566.v1.nonSL2-1	NUP188	HGNC:17859	14	0.117937	0.112395	0.123725	0.137265	0.148776	0.123691	0.119656	0.116555	XBXL10_1g37675	XBmRNA71172	nup188.S	0.106306	0.106851	0.0992931	0.100411	0.100635	0.0925379	0.0946586	0.0951318	0.102136	0.10204
KY21.Chr12.571	KY21.Chr12.571.v1.SL1-1	ERAL1	HGNC:3424	4	0.0691823	0.0638735	0.0879609	0.142541	0.181119	0.16471	0.144817	0.145796	XBXL10_1g12453	XBmRNA23289	eral1.L	0.0868637	0.0825931	0.103959	0.082597	0.0935682	0.076795	0.111838	0.0870194	0.143017	0.13175
KY21.Chr12.579	KY21.Chr12.579.v1.nonSL1-1	CFDP1	HGNC:1873	10	0.117102	0.109923	0.115224	0.123927	0.11691	0.124025	0.157509	0.13538	XBXL10_1g18560	XBmRNA34170	cfdp1.L	0.0792394	0.0969186	0.0759381	0.0904128	0.0887624	0.101215	0.103882	0.113482	0.108363	0.141786
KY21.Chr12.58	KY21.Chr12.58.v1.SL1-1	PIKFYVE	HGNC:23785	7	0.126643	0.116244	0.114397	0.133604	0.135235	0.136348	0.120542	0.116987	XBXL10_1g40941	XBmRNA77234	LOC108701477	0.0811837	0.0849896	0.0796737	0.0877456	0.0954635	0.0880945	0.0971998	0.104311	0.122221	0.159117
KY21.Chr12.59	KY21.Chr12.59.v1.SL1-1	ATG2B	HGNC:20187	14	0.121847	0.11508	0.124579	0.111033	0.113025	0.118581	0.14872	0.147135	XBXL10_1g37332	XBmRNA70476	atg2b.S	0.0998925	0.0958113	0.0918642	0.101942	0.101304	0.102812	0.0916231	0.103348	0.105599	0.105803
KY21.Chr12.595	KY21.Chr12.595.v2.ND3-1	DNAI7	HGNC:29599	6	0.0669324	0.07439	0.0714952	0.150881	0.161054	0.160024	0.161923	0.1533	XBXL10_1g11365	XBmRNA21356	dnai7.L	0.0803394	0.0723351	0.0616569	0.0707681	0.0854282	0.0818099	0.0830569	0.0951302	0.156577	0.212899
KY21.Chr12.598	KY21.Chr12.598.v1.SL1-1	GART	HGNC:4163	16	0.0418262	0.0425006	0.0497896	0.153676	0.183024	0.189132	0.1586	0.181451	XBXL10_1g6262	XBmRNA11758	gart.L	0.100113	0.0978268	0.106755	0.102661	0.101519	0.107937	0.0916787	0.092828	0.0957322	0.102949
KY21.Chr12.599	KY21.Chr12.599.v1.SL1-1	RRP12	HGNC:29100	16	0.0753293	0.0727912	0.0663246	0.0515023	0.110463	0.159458	0.206894	0.257238	XBXL10_1g32679	XBmRNA61700	rrp12.S	0.0260675	0.0293187	0.0175851	0.0202869	0.0313977	0.0709932	0.100751	0.154798	0.204873	0.343928
KY21.Chr12.601	KY21.Chr12.601.v1.ND1-1	PARG	HGNC:8605	2	0.12142	0.109981	0.134518	0.136429	0.14788	0.121239	0.106741	0.121792	XBXL10_1g30746	XBmRNA57983	parg.L	0.0781331	0.0758226	0.0882936	0.0884104	0.106972	0.100337	0.111501	0.0950031	0.121045	0.134482
KY21.Chr12.604	KY21.Chr12.604.v1.SL1-1	ADAT1	HGNC:228	1	0.0931397	0.0863871	0.112481	0.136709	0.142067	0.158355	0.127811	0.14305	XBXL10_1g21335	XBmRNA39480	adat1.S	0.093763	0.085275	0.110701	0.0988855	0.116227	0.0975978	0.119123	0.0886861	0.1086	0.0811418
KY21.Chr12.607	KY21.Chr12.607.v1.nonSL7-1	AIFM3	HGNC:26398	20	0.125382	0.120448	0.122964	0.129196	0.11929	0.115942	0.135193	0.131586	XBXL10_1g6675	XBmRNA12512	LOC108708025	0.0645725	0.0659801	0.088474	0.0797467	0.0711164	0.0993452	0.0556753	0.0756587	0.129669	0.269762
KY21.Chr12.608	KY21.Chr12.608.v1.SL1-1	SUPT6H	HGNC:11470	35	0.0916361	0.0867521	0.0976256	0.110523	0.151456	0.151565	0.158052	0.152391	XBXL10_1g6517	XBmRNA12213	supt6h.L	0.0468578	0.0472495	0.0621634	0.0726904	0.100942	0.120307	0.12889	0.128477	0.132827	0.159596
KY21.Chr12.61	KY21.Chr12.61.v1.SL1-1	DYDC1	HGNC:23460	1	0.0718524	0.092862	0.103043	0.135305	0.150317	0.148005	0.166882	0.131735	XBXL10_1g30719	XBmRNA57951	dydc1.L	0.0205725	0.0201699	0.0151936	0.0203212	0.0195924	0.0362845	0.062583	0.125358	0.262817	0.417108
KY21.Chr12.623	KY21.Chr12.623.v1.SL1-1	SESN1	HGNC:21595	6	0.0871111	0.0868471	0.111165	0.106614	0.104798	0.122141	0.168128	0.213195	XBXL10_1g11075	XBmRNA20830	sesn3.S	0.0507735	0.0477124	0.0480587	0.0632148	0.0610049	0.0649259	0.0613635	0.0778502	0.112473	0.412624
KY21.Chr12.63	KY21.Chr12.63.v1.SL1-2	STK16	HGNC:11394	2	0.092136	0.0441327	0.111105	0.164867	0.175191	0.174702	0.136177	0.101688	XBXL10_1g40514	XBmRNA76225	stk16.L	0.0789683	0.0752826	0.0713268	0.0759998	0.090167	0.0973648	0.0953578	0.110591	0.146325	0.158617
KY21.Chr12.632	KY21.Chr12.632.v1.nonSL1-1	THOC1	HGNC:19070	27	0.118236	0.106226	0.107833	0.113255	0.126747	0.12477	0.146269	0.156663	XBXL10_1g27834	XBmRNA52276	thoc1.L	0.0591961	0.0701099	0.0667333	0.0794644	0.085353	0.106539	0.111302	0.131855	0.12853	0.160918
KY21.Chr12.642	KY21.Chr12.642.v1.nonSL2-1	SAMHD1	HGNC:15925	1	0.0821964	0.0298627	0.0409823	0.0171543	0.0506607	0.166481	0.280843	0.33182	XBXL10_1g39983	XBmRNA75199	samhd1.L	0.0155301	0.0136276	0.0186373	0.0258087	0.0448649	0.0676509	0.0977265	0.115189	0.165657	0.435309
KY21.Chr12.65	KY21.Chr12.65.v1.nonSL2-1	GLO1	HGNC:4323	7	0.0923635	0.0928764	0.106213	0.133804	0.142749	0.131679	0.144899	0.155417	XBXL10_1g22751	XBmRNA42404	glo1.L	0.115044	0.109725	0.108934	0.104609	0.102798	0.0940841	0.0894321	0.0987866	0.102783	0.073804
KY21.Chr12.650	KY21.Chr12.650.v1.SL1-1	NSD2	HGNC:12766	21	0.102819	0.104701	0.11769	0.124472	0.129195	0.132068	0.145996	0.143059	XBXL10_1g607	XBmRNA678	nsd2.L	0.0229036	0.0230833	0.0439788	0.0732571	0.10966	0.122738	0.130837	0.143278	0.112386	0.217878
KY21.Chr12.661	KY21.Chr12.661.v1.nonSL1-1	COPS6	HGNC:21749	7	0.113625	0.110206	0.120195	0.134561	0.137994	0.133988	0.126	0.123432	XBXL10_1g17279	XBmRNA31997	cops6.S	0.110134	0.089153	0.111661	0.0926272	0.100311	0.108756	0.104572	0.0990589	0.103674	0.0800539
KY21.Chr12.669	KY21.Chr12.669.v1.SL1-1	ATM	HGNC:795	14	0.123419	0.14006	0.144283	0.0990811	0.104348	0.103803	0.139239	0.145767	XBXL10_1g8480	XBmRNA16048	atm.L	0.102331	0.0965985	0.0984643	0.104509	0.106727	0.108379	0.112293	0.098352	0.0875015	0.0848439
KY21.Chr12.674	KY21.Chr12.674.v1.SL1-1	UTP25	HGNC:28440	6	0.0294078	0.0323783	0.0629329	0.119953	0.16154	0.176275	0.203891	0.213622	XBXL10_1g24998	XBmRNA46637	utp25.S	0.0605479	0.0580046	0.0530719	0.0534726	0.0586679	0.0706044	0.100948	0.135255	0.1687	0.240728
KY21.Chr12.675	KY21.Chr12.675.v1.SL1-1	TRAPPC11	HGNC:25751	14	0.101061	0.100397	0.115863	0.115036	0.12417	0.130507	0.150822	0.162144	XBXL10_1g889	XBmRNA1330	trappc11.L	0.0813106	0.0769681	0.0815548	0.0913251	0.0988647	0.110479	0.0911822	0.114985	0.108409	0.144921
KY21.Chr12.679	KY21.Chr12.679.v1.nonSL5-1	RTCB	HGNC:26935	11	0.141622	0.13916	0.150086	0.119304	0.116388	0.11067	0.110088	0.112682	XBXL10_1g15033	XBmRNA27998	rtcb.S	0.105467	0.105201	0.100842	0.108346	0.100173	0.0993648	0.106907	0.094841	0.0931962	0.0856607
KY21.Chr12.684	KY21.Chr12.684.v1.nonSL3-1	KIDINS220	HGNC:29508	10	0.0861248	0.0728558	0.0999009	0.144606	0.153781	0.151719	0.152384	0.138629	XBXL10_1g24373	XBmRNA45631	kidins220.L	0.0844845	0.064721	0.0612059	0.0589464	0.106243	0.0831538	0.095006	0.0810834	0.146878	0.218278
KY21.Chr12.701	KY21.Chr12.701.v1.SL2-1	GRHPR	HGNC:4570	5	0.110141	0.0950406	0.10066	0.132233	0.153357	0.152632	0.120102	0.135835	XBXL10_1g1811	XBmRNA3221	grhpr.1.L	0.0584276	0.0791434	0.116881	0.107828	0.0978743	0.16262	0.0611564	0.0652459	0.06669	0.184135
KY21.Chr12.708	KY21.Chr12.708.v1.nonSL1-1	AGPAT4	HGNC:20885	2	0.0793843	0.0402902	0.242089	0.099923	0.105099	0.118147	0.133813	0.181254	XBXL10_1g23226	XBmRNA43280	agpat4.L	0.0770885	0.0636776	0.0737238	0.0843592	0.115703	0.102334	0.115521	0.0939028	0.148634	0.125057
KY21.Chr12.727	KY21.Chr12.727.v1.SL1-1	ELAPOR2	HGNC:21945	7	0.0168887	0.0155365	0.0338245	0.0491699	0.0891506	0.166764	0.275858	0.352807	XBXL10_1g16065	XBmRNA30075	elapor2.S	0.0068883	0.00607377	0.00540643	0.00531544	0.0175554	0.122564	0.174422	0.195279	0.182277	0.28422
KY21.Chr12.73	KY21.Chr12.73.v1.nonSL8-1	FOXK1	HGNC:23480	4	0.0642855	0.0902837	0.107024	0.13098	0.130954	0.143351	0.157405	0.175716	XBXL10_1g43149	XBmRNA81123	foxk2.S	0.0380895	0.0498894	0.0471463	0.0720988	0.0778026	0.0951904	0.11644	0.142384	0.148276	0.212683
KY21.Chr12.733	KY21.Chr12.733.v1.nonSL1-1	FLNB	HGNC:3755	97	0.113086	0.0924809	0.087236	0.0847551	0.0901126	0.114156	0.179517	0.238657	XBXL10_1g37749	XBmRNA71348	LOC108699999	0.102923	0.111122	0.112944	0.110937	0.102668	0.104111	0.0986579	0.0914097	0.0833754	0.0818513
KY21.Chr12.75	KY21.Chr12.75.v1.SL1-1	PLK1	HGNC:9077	10	0.214184	0.205494	0.154172	0.126796	0.114702	0.0777892	0.0586715	0.0481924	XBXL10_1g43963	XBmRNA82708	plk1.S	0.1298	0.137581	0.150343	0.128386	0.11003	0.1017	0.0854709	0.0716773	0.0478997	0.037112
KY21.Chr12.753	KY21.Chr12.753.v1.SL1-1	DNA2	HGNC:2939	12	0.0646562	0.0751339	0.155038	0.165145	0.184676	0.14307	0.105749	0.106532	XBXL10_1g32831	XBmRNA62003	dna2.S	0.11294	0.118421	0.109627	0.108738	0.104267	0.104066	0.0930486	0.0974286	0.0839455	0.0675187
KY21.Chr12.754	KY21.Chr12.754.v1.SL3-1	NGDN	HGNC:20271	2	0.050342	0.0587033	0.105432	0.129962	0.127277	0.152788	0.160826	0.214669	XBXL10_1g2222	XBmRNA4106	ngdn.L	0.0395605	0.0337072	0.0303526	0.0387828	0.048554	0.0706909	0.10563	0.149538	0.177581	0.305603
KY21.Chr12.76	KY21.Chr12.76.v1.ND1-1	OTUB1	HGNC:23077	9	0.107805	0.10035	0.119944	0.137089	0.142244	0.139557	0.123576	0.129433	XBXL10_1g20627	XBmRNA37973	otub1.S	0.100333	0.100948	0.111802	0.0926299	0.106177	0.093081	0.0621701	0.103146	0.114951	0.114764
KY21.Chr12.772	KY21.Chr12.772.v1.SL1-1	SGMS1	HGNC:29799	3	0.0422881	0.258375	0.0953837	0.100119	0.12	0.117849	0.12534	0.140645	XBXL10_1g32500	XBmRNA61319	sgms1.S	0.0360978	0.050872	0.0492504	0.0568374	0.0753471	0.12499	0.12573	0.155984	0.1744	0.150491
KY21.Chr12.773	KY21.Chr12.773.v1.SL1-1	SIRT5	HGNC:14933	4	0.0633363	0.0817146	0.112774	0.163349	0.167241	0.159534	0.138184	0.113867	XBXL10_1g27643	XBmRNA51885	sirt5.L	0.0844572	0.112004	0.107476	0.11146	0.10047	0.105541	0.100501	0.0980329	0.092501	0.0875564
KY21.Chr12.779	KY21.Chr12.779.v1.SL1-1	MELK	HGNC:16870	13	0.153572	0.142406	0.156846	0.143583	0.129127	0.113632	0.0951981	0.0656361	XBXL10_1g1817	XBmRNA3231	melk.L	0.133974	0.119114	0.111093	0.0970484	0.0897996	0.102133	0.0906143	0.0946559	0.087032	0.0745357
KY21.Chr12.780	KY21.Chr12.780.v1.SL1-1	HNRNPAB	HGNC:5034	21	0.115117	0.111052	0.122792	0.118844	0.113897	0.124147	0.143208	0.150943	XBXL10_1g12170	XBmRNA22779	hnrnpab.L	0.0401835	0.0467188	0.0454757	0.0560678	0.0654917	0.108521	0.137387	0.178169	0.120044	0.201941
KY21.Chr12.783	KY21.Chr12.783.v1.SL1-1	CHD9	HGNC:25701	50	0.1185	0.11456	0.129798	0.121139	0.127479	0.132133	0.133412	0.122979	XBXL10_1g29569	XBmRNA55639	chd7.S	0.0293747	0.036039	0.0444733	0.0531044	0.0785747	0.1251	0.161989	0.157879	0.151476	0.16199
KY21.Chr12.789	KY21.Chr12.789.v1.SL1-2	AFDN	HGNC:7137	19	0.108876	0.113279	0.112869	0.114537	0.125606	0.138352	0.128761	0.15772	XBXL10_1g23223	XBmRNA43263	afdn.L	0.0498729	0.0594803	0.0653172	0.0810348	0.0932289	0.0988412	0.111742	0.121207	0.137222	0.182054
KY21.Chr12.796	KY21.Chr12.796.v1.nonSL2-1	GCNA	HGNC:15805	2	0.117119	0.143136	0.210386	0.174684	0.14922	0.0869436	0.0561128	0.0623981	XBXL10_1g34948	XBmRNA66012	gcna.L	0.102574	0.135806	0.124092	0.120755	0.108719	0.124043	0.0866602	0.0781378	0.0582619	0.0609517
KY21.Chr12.799	KY21.Chr12.799.v1.SL3-1	GBF1	HGNC:4181	23	0.0874695	0.0790098	0.101885	0.0994485	0.123556	0.12792	0.184966	0.195745	XBXL10_1g32878	XBmRNA62083	gbf1.S	0.10059	0.0831717	0.0995254	0.0839832	0.104304	0.0804618	0.109798	0.0874438	0.126982	0.12374
KY21.Chr12.805	KY21.Chr12.805.v1.SL2-1	ATP5MG	HGNC:14247	15	0.111926	0.15097	0.130995	0.119311	0.126761	0.116332	0.130253	0.113452	XBXL10_1g33325	XBmRNA62877	LOC108697599	0.0693417	0.260877	0.0800714	0.112499	0.066469	0.0700723	0.0713469	0.073332	0.0792032	0.116787
KY21.Chr12.807	KY21.Chr12.807.v1.ND1-1	SOD2	HGNC:11180	11	0.130305	0.129476	0.136052	0.11812	0.112397	0.11644	0.125974	0.131235	XBXL10_1g23068	XBmRNA42996	LOC108716665	0.0943679	0.111596	0.101048	0.108947	0.0962691	0.11334	0.0999201	0.0914435	0.0806225	0.102446
KY21.Chr12.813	KY21.Chr12.813.v1.nonSL14-1	IGF2BP1	HGNC:28866	66	0.15543	0.158795	0.163001	0.149046	0.118651	0.0889829	0.0832592	0.0828353	XBXL10_1g27048	XBmRNA50670	igf2bp3.L	0.0920905	0.086474	0.0887092	0.0879455	0.0924154	0.0879473	0.10808	0.102025	0.116861	0.137451
KY21.Chr12.814	KY21.Chr12.814.v1.nonSL5-1	ERGIC3	HGNC:15927	4	0.0718923	0.0733597	0.0806151	0.115321	0.152466	0.166592	0.178082	0.161671	XBXL10_1g39980	XBmRNA75194	ergic3.L	0.0732393	0.0736285	0.0752325	0.0789113	0.0849589	0.0930283	0.0985724	0.12045	0.137524	0.164455
KY21.Chr12.816	KY21.Chr12.816.v1.nonSL2-1	SCAF8	HGNC:20959	13	0.0825773	0.0803107	0.0949066	0.113132	0.139165	0.162572	0.161316	0.166022	XBXL10_1g23225	XBmRNA43279	scaf8.L	0.0295968	0.0312418	0.0418827	0.052284	0.0714886	0.0961881	0.122667	0.141583	0.168476	0.244592
KY21.Chr12.820	KY21.Chr12.820.v1.SL1-1	SMG8	HGNC:25551	7	0.0891952	0.0866605	0.092512	0.157936	0.144618	0.151652	0.142404	0.135022	XBXL10_1g10253	XBmRNA19182	smg8.S	0.0997802	0.0894307	0.0924903	0.0970076	0.100903	0.101154	0.103989	0.0975106	0.102489	0.115247
KY21.Chr12.821	KY21.Chr12.821.v2.nonSL2-1	MRPL17	HGNC:14053	7	0.128198	0.132423	0.125342	0.118881	0.128704	0.116476	0.127276	0.1227	XBXL10_1g37419	XBmRNA70626	mrpl17.S	0.100048	0.102438	0.103972	0.102517	0.103386	0.108056	0.104046	0.0928187	0.092795	0.0899228
KY21.Chr12.823	KY21.Chr12.823.v1.nonSL2-1	TFAM	HGNC:11741	8	0.129651	0.132158	0.119748	0.108655	0.10796	0.101238	0.155533	0.145056	XBXL10_1g32509	XBmRNA61332	tfam.S	0.106589	0.103048	0.10155	0.108254	0.103688	0.108604	0.106045	0.0922006	0.0885071	0.0815131
KY21.Chr12.824	KY21.Chr12.824.v1.SL1-1	EIF4E	HGNC:3287	5	0.224492	0.218378	0.0928507	0.0781686	0.0833099	0.0807889	0.108634	0.113378	XBXL10_1g1222	XBmRNA1971	eif4e.L	0.0982507	0.0922342	0.0884503	0.0923598	0.0949447	0.091009	0.111848	0.104594	0.1145	0.111809
KY21.Chr12.826	KY21.Chr12.826.v1.SL1-1	ERLIN2	HGNC:1356	16	0.122914	0.117971	0.123655	0.115071	0.122939	0.122082	0.132497	0.142871	XBXL10_1g15498	XBmRNA28953	erlin2.S	0.0983012	0.0955031	0.100864	0.10599	0.100393	0.104799	0.10669	0.100275	0.0930737	0.0941122
KY21.Chr12.844	KY21.Chr12.844.v1.nonSL2-1	BTAF1	HGNC:17307	20	0.119426	0.108505	0.133453	0.118691	0.125211	0.123456	0.137369	0.133889	XBXL10_1g30325	XBmRNA57123	btaf1.L	0.0529288	0.0578723	0.0621993	0.0815445	0.101059	0.120273	0.121011	0.125023	0.128849	0.14924
KY21.Chr12.847	KY21.Chr12.847.v1.SL1-1	CCHCR1	HGNC:13930	8	0.130489	0.121791	0.137643	0.124796	0.145423	0.12334	0.122195	0.094323	XBXL10_1g35503	XBmRNA67046	cchcr1.L	0.100504	0.0868955	0.106266	0.0920338	0.117059	0.0961935	0.113982	0.0849859	0.118048	0.0840332
KY21.Chr12.856	KY21.Chr12.856.v1.ND1-1	C11orf54	HGNC:30204	4	0.108063	0.0962045	0.108936	0.0879528	0.095456	0.110575	0.196126	0.196687	XBXL10_1g7581	XBmRNA14234	c11orf54.L	0.10664	0.0971901	0.13136	0.102787	0.102175	0.0912947	0.0955756	0.0915346	0.0939218	0.0875199
KY21.Chr12.857	KY21.Chr12.857.v1.nonSL1-1	NBN	HGNC:7652	7	0.121354	0.113652	0.123961	0.113276	0.114413	0.11302	0.144138	0.156185	XBXL10_1g28136	XBmRNA52838	nbn.L	0.105647	0.140674	0.0983455	0.125863	0.101517	0.0975345	0.0898185	0.0942259	0.0670998	0.0792751
KY21.Chr12.859	KY21.Chr12.859.v1.SL1-1	DRG2	HGNC:3030	17	0.108346	0.10404	0.114898	0.131324	0.132293	0.144498	0.131406	0.133195	XBXL10_1g43857	XBmRNA82538	drg2.S	0.104332	0.0995538	0.0994969	0.0992127	0.0998428	0.0982688	0.0956319	0.101034	0.103884	0.0987424
KY21.Chr12.861	KY21.Chr12.861.v1.SL1-1	CHID1	HGNC:28474	6	0.169254	0.166145	0.170514	0.100397	0.102175	0.0981023	0.093906	0.0995069	XBXL10_1g18026	XBmRNA33279	chid1.L	0.097067	0.094379	0.112085	0.102846	0.0994692	0.10627	0.0863316	0.0978211	0.100995	0.102736
KY21.Chr12.873	KY21.Chr12.873.v1.SL1-1	MORC2	HGNC:23573	8	0.109041	0.10449	0.108824	0.118748	0.133198	0.142909	0.14054	0.14225	XBXL10_1g5102	XBmRNA9499	morc2.S	0.0484337	0.0574445	0.0527861	0.072624	0.0698626	0.106994	0.112834	0.141983	0.145778	0.191261
KY21.Chr12.876	KY21.Chr12.876.v1.SL2-2	CTNND1	HGNC:2515	19	0.00921926	0.0178909	0.0765517	0.111061	0.143935	0.175311	0.214433	0.251598	XBXL10_1g5307	XBmRNA9867	arvcf.S	0.0103618	0.0113262	0.0259021	0.043282	0.0846353	0.126636	0.155436	0.15644	0.165907	0.220074
KY21.Chr12.877	KY21.Chr12.877.v1.nonSL1-1	KMT5A	HGNC:29489	7	0.165361	0.160539	0.116689	0.0897767	0.109597	0.120026	0.127483	0.110528	XBXL10_1g5361	XBmRNA9998	kmt5a.S	0.0371977	0.0455693	0.103133	0.0910319	0.16094	0.170292	0.129113	0.0967445	0.0771945	0.0887837
KY21.Chr12.882	KY21.Chr12.882.v1.SL1-1	WAPL	HGNC:23293	16	0.100917	0.106276	0.121949	0.138119	0.144405	0.136452	0.130494	0.121387	XBXL10_1g30681	XBmRNA57864	wapl.L	0.025748	0.0296126	0.0349007	0.05703	0.0792642	0.113526	0.122939	0.134767	0.158628	0.243585
KY21.Chr12.895	KY21.Chr12.895.v1.SL1-1	LIN9	HGNC:30830	5	0.121594	0.121586	0.115398	0.144457	0.136344	0.131585	0.109515	0.119521	XBXL10_1g21431	XBmRNA39652	LOC108715449	0.0965168	0.099271	0.100797	0.104242	0.101849	0.105881	0.103929	0.100406	0.0948002	0.092308
KY21.Chr12.896	KY21.Chr12.896.v1.nonSL3-1	MRPS24	HGNC:14510	6	0.127726	0.114747	0.120577	0.127094	0.143226	0.116777	0.126672	0.123179	XBXL10_1g15411	XBmRNA28808	mrps24.S	0.104061	0.0787138	0.110903	0.101123	0.11204	0.0985586	0.0957838	0.0976744	0.116143	0.0849996
KY21.Chr12.90	KY21.Chr12.90.v1.SL1-1	POLR1C	HGNC:20194	8	0.11926	0.119302	0.131147	0.108516	0.124842	0.123272	0.133048	0.140613	XBXL10_1g22776	XBmRNA42447	polr1c.L	0.0910489	0.114944	0.091581	0.0990653	0.0876516	0.0877592	0.104386	0.100872	0.107131	0.115561
KY21.Chr12.902	KY21.Chr12.902.v1.SL1-1	CETN3	HGNC:1868	7	0.150461	0.144272	0.14593	0.13307	0.12796	0.104838	0.100929	0.0925403	XBXL10_1g3028	XBmRNA5449	cetn3.L	0.0756728	0.0821792	0.109322	0.127428	0.14417	0.107778	0.110872	0.0901058	0.0831248	0.0693469
KY21.Chr12.907	KY21.Chr12.907.v2.SL1-1	PSAP	HGNC:9498	25	0.15269	0.146845	0.149066	0.127209	0.115191	0.100706	0.106812	0.101482	XBXL10_1g30654	XBmRNA57816	psap.L	0.121477	0.147789	0.121051	0.107481	0.0943065	0.0798944	0.0699385	0.0863411	0.0793862	0.0923341
KY21.Chr12.909	KY21.Chr12.909.v1.nonSL2-1	CHORDC1	HGNC:14525	13	0.0857384	0.0831343	0.103052	0.117649	0.124858	0.153211	0.166752	0.165606	XBXL10_1g11107	XBmRNA20873	chordc1.S	0.100144	0.0954667	0.100433	0.0892906	0.102674	0.0850383	0.111572	0.101652	0.118894	0.094835
KY21.Chr12.91	KY21.Chr12.91.v1.SL1-1	UFL1	HGNC:23039	21	0.117283	0.116537	0.112858	0.11726	0.125702	0.147158	0.129451	0.13375	XBXL10_1g23539	XBmRNA43941	ufl1.L	0.0902189	0.0979732	0.096335	0.097342	0.091678	0.118022	0.0768613	0.100113	0.0948515	0.136605
KY21.Chr12.911	KY21.Chr12.911.v1.nonSL9-1	PMPCB	HGNC:9119	24	0.133519	0.132864	0.132453	0.113664	0.115073	0.11415	0.133851	0.124426	XBXL10_1g12791	XBmRNA24110	pmpcb.L	0.128348	0.120559	0.124104	0.111106	0.104874	0.089442	0.107828	0.0725824	0.0752436	0.065913
KY21.Chr12.917	KY21.Chr12.917.v1.nonSL4-1	RPF2	HGNC:20870	4	0.0836135	0.0754911	0.0857728	0.113352	0.138652	0.154881	0.156608	0.191629	XBXL10_1g25487	XBmRNA47583	rpf2.S	0.0237699	0.0228386	0.0217114	0.0233463	0.038647	0.0745716	0.114898	0.148986	0.19667	0.334561
KY21.Chr12.918	KY21.Chr12.918.v1.nonSL1-1	ARL13B	HGNC:25419	2	0.113752	0.0971867	0.111967	0.148832	0.160652	0.146341	0.121262	0.100006	XBXL10_1g6326	XBmRNA11880	arl13b.L	0.0268018	0.02486	0.0315481	0.0474132	0.0609043	0.0868144	0.120113	0.17917	0.188732	0.233643
KY21.Chr12.924	KY21.Chr12.924.v2.SL1-1	NIPSNAP3A	HGNC:23619	10	0.0882633	0.0907929	0.087923	0.142313	0.146114	0.133446	0.152147	0.159	XBXL10_1g4756	XBmRNA8838	nipsnap3a.S	0.139787	0.092905	0.115977	0.0800389	0.118935	0.063636	0.117725	0.0790837	0.135633	0.0562802
KY21.Chr12.926	KY21.Chr12.926.v1.SL1-1	COQ3	HGNC:18175	3	0.142423	0.128557	0.142179	0.119005	0.113418	0.118425	0.123949	0.112042	XBXL10_1g23531	XBmRNA43929	coq3.L	0.103141	0.0978681	0.110281	0.100442	0.0999333	0.100718	0.0969601	0.0997102	0.100102	0.0908437
KY21.Chr12.928	KY21.Chr12.928.v1.SL2-1	PLGRKT	HGNC:23633	2	0.114824	0.0997828	0.136437	0.128024	0.0989771	0.123532	0.136926	0.161498	XBXL10_1g2047	XBmRNA3728	plgrkt.L	0.0902245	0.0495397	0.097244	0.101499	0.117782	0.106659	0.112996	0.117023	0.109993	0.0970388
KY21.Chr12.929	KY21.Chr12.929.v1.SL1-1	CENPK	HGNC:29479	1	0.118525	0.119078	0.129327	0.143058	0.156976	0.146065	0.0863937	0.100578	XBXL10_1g3150	XBmRNA5704	cenpk.L	0.0573423	0.0529782	0.0645711	0.0848005	0.107475	0.126774	0.124651	0.115766	0.118104	0.147538
KY21.Chr12.934	KY21.Chr12.934.v1.SL1-1	KTI12	HGNC:25160	5	0.0663828	0.0676743	0.0924942	0.146217	0.155737	0.1658	0.157992	0.147703	XBXL10_1g12964	XBmRNA24542	kti12.L	0.0710302	0.0858744	0.0785927	0.102641	0.102558	0.112271	0.109475	0.120925	0.105129	0.111503
KY21.Chr12.935	KY21.Chr12.935.v1.SL1-1	MTERF4	HGNC:28785	5	0.123945	0.106758	0.119459	0.137658	0.146138	0.135227	0.121621	0.109194	XBXL10_1g24187	XBmRNA45263	mterf4.L	0.10019	0.0903688	0.125704	0.087234	0.103343	0.0905759	0.104969	0.0889898	0.107124	0.101502
KY21.Chr12.937	KY21.Chr12.937.v1.SL1-1	MLH1	HGNC:7127	6	0.119151	0.125501	0.136562	0.127784	0.128559	0.133652	0.130956	0.0978352	XBXL10_1g29153	XBmRNA54799	mlh1.S	0.0866657	0.0868972	0.10098	0.123914	0.124564	0.106392	0.103418	0.100699	0.0834663	0.0830033
KY21.Chr12.938	KY21.Chr12.938.v1.nonSL1-1	UPRT	HGNC:28334	2	0.0829436	0.0787387	0.0878376	0.115639	0.174747	0.173398	0.169672	0.117024	XBXL10_1g35058	XBmRNA66208	uprt.L	0.0692795	0.0655869	0.0773734	0.0880409	0.0985202	0.0989287	0.0983719	0.100008	0.122068	0.181823
KY21.Chr12.939	KY21.Chr12.939.v2.nonSL7-1	TAF8	HGNC:17300	4	0.146434	0.130082	0.147427	0.113138	0.116303	0.124212	0.108983	0.113421	XBXL10_1g9728	XBmRNA18184	taf8.S	0.074509	0.0740862	0.0874032	0.111649	0.128519	0.122405	0.122202	0.103377	0.08703	0.0888202
KY21.Chr12.944	KY21.Chr12.944.v3.nonSL6-1	QKI	HGNC:21100	2	0.0796984	0.0893112	0.0985765	0.0475425	0.067681	0.0875742	0.159794	0.369822	XBXL10_1g23233	XBmRNA43295	qki.L	0.00563736	0.00514961	0.00950216	0.0153255	0.0388036	0.0837701	0.150266	0.24948	0.146904	0.295162
KY21.Chr12.956	KY21.Chr12.956.v1.nonSL4-1	FTCD	HGNC:3974	9	0.0859016	0.084941	0.091142	0.104082	0.126688	0.119414	0.183463	0.204369	XBXL10_1g40774	XBmRNA76785	ftcd.L	0.113847	0.126098	0.11176	0.0967348	0.092255	0.0908253	0.0967952	0.103722	0.099708	0.0682552
KY21.Chr12.964	KY21.Chr12.964.v1.SL2-1	RDX	HGNC:9944	36	0.109083	0.102031	0.116512	0.118131	0.12061	0.12728	0.142496	0.163858	XBXL10_1g8488	XBmRNA16061	rdx.L	0.0806486	0.0986573	0.0867826	0.101492	0.0952489	0.11997	0.0931792	0.0918327	0.0919045	0.140284
KY21.Chr12.966	KY21.Chr12.966.v1.SL1-1	MRPS31	HGNC:16632	8	0.135059	0.127463	0.139087	0.122668	0.122477	0.122835	0.118145	0.112266	XBXL10_1g10924	XBmRNA20534	mrps31.S	0.0996245	0.0994687	0.104533	0.104135	0.10178	0.102763	0.104797	0.0945975	0.0955005	0.0928021
KY21.Chr12.97	KY21.Chr12.97.v1.SL1-1	SYAP1	HGNC:16273	11	0.0943389	0.094962	0.121203	0.133278	0.137222	0.128532	0.142441	0.148023	XBXL10_1g7458	XBmRNA14052	syap1.L	0.0907912	0.0979337	0.0924981	0.0995202	0.107252	0.09654	0.10583	0.0981718	0.105469	0.105994
KY21.Chr12.972	KY21.Chr12.972.v1.ND1-1	RBM18	HGNC:28413	3	0.0990412	0.116182	0.106857	0.15429	0.148687	0.144152	0.123185	0.107607	XBXL10_1g34674	XBmRNA65546	rbm18.L	0.087672	0.0825486	0.0863405	0.0985546	0.117086	0.0957976	0.110502	0.112407	0.100192	0.1089
KY21.Chr12.981	KY21.Chr12.981.v1.nonSL20-1	RPL10	HGNC:10298	3	0.122634	0.119167	0.128104	0.120963	0.126039	0.117665	0.127752	0.137676	XBXL10_1g37077	XBmRNA69932	rpl10.S	0.111556	0.119751	0.141229	0.113798	0.0953623	0.0861935	0.083077	0.101326	0.0807185	0.0669877
KY21.Chr12.99	KY21.Chr12.99.v1.SL1-1	LTN1	HGNC:13082	19	0.101262	0.0924758	0.104541	0.112802	0.118985	0.132707	0.164302	0.172926	XBXL10_1g6302	XBmRNA11834	ltn1.L	0.0724223	0.0740867	0.0796146	0.0775223	0.0886171	0.109316	0.0874398	0.12161	0.136333	0.153038
KY21.Chr13.100	KY21.Chr13.100.v1.SL1-1	ASPM	HGNC:19048	19	0.174454	0.166816	0.154242	0.13873	0.134843	0.0971916	0.0670698	0.0666549	XBXL10_1g19499	XBmRNA36048	LOC108714434	0.0324086	0.0242682	0.0423366	0.103134	0.172033	0.17548	0.156564	0.129714	0.0985311	0.0655301
KY21.Chr13.106	KY21.Chr13.106.v1.SL2-1	PA2G4	HGNC:8550	30	0.120501	0.116541	0.127057	0.119349	0.119515	0.123226	0.134417	0.139395	XBXL10_1g10707	XBmRNA20112	pa2g4.S	0.0976079	0.105335	0.0985115	0.107226	0.0989452	0.103367	0.102597	0.101539	0.0958381	0.0890342
KY21.Chr13.108	KY21.Chr13.108.v1.nonSL1-1	COBLL1	HGNC:23571	10	0.234538	0.202637	0.0938715	0.0373482	0.0611941	0.104826	0.118703	0.146882	XBXL10_1g40646	XBmRNA76526	cobll1.L	0.0952746	0.0989139	0.0912533	0.0876181	0.0816333	0.076327	0.0848828	0.0892958	0.123875	0.170927
KY21.Chr13.111	KY21.Chr13.111.v2.nonSL1-1	ABHD18	HGNC:26111	2	0.107376	0.098283	0.0891038	0.145194	0.146668	0.157659	0.127991	0.127726	XBXL10_1g1080	XBmRNA1676	abhd18.L	0.0883237	0.0794894	0.0930227	0.108771	0.108466	0.0947451	0.10939	0.0836049	0.112396	0.121791
KY21.Chr13.131	KY21.Chr13.131.v1.SL1-1	TLK1	HGNC:11841	13	0.114914	0.121388	0.124075	0.119344	0.128367	0.128327	0.135627	0.127959	XBXL10_1g43497	XBmRNA81837	tlk1.S	0.096963	0.0896323	0.0952835	0.0961763	0.109838	0.0981512	0.116429	0.0914464	0.110016	0.0960646
KY21.Chr13.134	KY21.Chr13.134.v1.nonSL1-1	KYAT3	HGNC:33238	13	0.0975864	0.0904849	0.103619	0.13614	0.141457	0.131005	0.144666	0.155042	XBXL10_1g21833	XBmRNA40516	kyat3.S	0.11466	0.0998043	0.104216	0.0891477	0.0956441	0.0856914	0.1054	0.108262	0.113196	0.0839784
KY21.Chr13.138	KY21.Chr13.138.v1.ND1-1	USP54	HGNC:23513	2	0.0354529	0.0357791	0.0580482	0.0713016	0.110408	0.189711	0.244019	0.25528	XBXL10_1g32885	XBmRNA62103	LOC108697504	0.0800776	0.192682	0.0826672	0.109915	0.0794251	0.0899383	0.0798435	0.100992	0.0971763	0.0872829
KY21.Chr13.140	KY21.Chr13.140.v1.nonSL6-1	DYNC2I2	HGNC:28296	4	0.112561	0.117287	0.106355	0.123322	0.127397	0.12673	0.140868	0.145481	XBXL10_1g34449	XBmRNA65054	dync2i2.L	0.103171	0.110678	0.0936363	0.105672	0.105179	0.0917954	0.105353	0.0962365	0.101294	0.0869854
KY21.Chr13.141	KY21.Chr13.141.v1.nonSL1-1	SET	HGNC:10760	22	0.109769	0.101863	0.120913	0.0989901	0.236207	0.106117	0.114801	0.111341	XBXL10_1g37636	XBmRNA71077	set.S	0.0762475	0.0751489	0.0806252	0.0788112	0.0923254	0.0852546	0.114918	0.108223	0.120083	0.168363
KY21.Chr13.171	KY21.Chr13.171.v1.SL1-1	DNTTIP2	HGNC:24013	4	0.0430467	0.0438308	0.0537527	0.0776	0.144686	0.171916	0.219064	0.246104	XBXL10_1g30202	XBmRNA56839	dnttip2.L	0.0303886	0.0264825	0.0249391	0.030083	0.045311	0.0857959	0.128016	0.148374	0.159628	0.320982
KY21.Chr13.174	KY21.Chr13.174.v1.SL1-1	CPSF1	HGNC:2324	21	0.118498	0.111924	0.122805	0.115238	0.132916	0.127092	0.133376	0.138152	XBXL10_1g28459	XBmRNA53495	cpsf1.L	0.0769331	0.084758	0.0927746	0.0940741	0.0922883	0.0948014	0.102527	0.101992	0.108882	0.150969
KY21.Chr13.175	KY21.Chr13.175.v1.SL2-1	PSME3	HGNC:9570	5	0.0675521	0.0773517	0.109846	0.105181	0.13154	0.152428	0.169326	0.186775	XBXL10_1g42833	XBmRNA80526	psme3.S	0.0609571	0.0714508	0.0692632	0.0848081	0.0897277	0.106748	0.112842	0.131057	0.120265	0.152881
KY21.Chr13.196	KY21.Chr13.196.v1.SL1-1	DNPEP	HGNC:2981	16	0.104075	0.105776	0.107363	0.14302	0.147563	0.141319	0.125193	0.125691	XBXL10_1g40519	XBmRNA76236	dnpep.L	0.105438	0.116053	0.102294	0.0987211	0.0905932	0.10564	0.0906756	0.108144	0.0968434	0.0855979
KY21.Chr13.197	KY21.Chr13.197.v1.SL2-2	PLEKHA8	HGNC:30037	3	0.342601	0.294466	0.0481001	0.0292812	0.0304151	0.0618124	0.101642	0.0916822	XBXL10_1g27114	XBmRNA50775	plekha8.L	0.0472463	0.0445459	0.0488154	0.0524455	0.0605356	0.0652039	0.0899975	0.121486	0.188978	0.280746
KY21.Chr13.203	KY21.Chr13.203.v1.ND1-1	MROH1	HGNC:26958	6	0.0721738	0.062346	0.102329	0.117343	0.153949	0.160153	0.153734	0.177973	XBXL10_1g29902	XBmRNA56290	mroh1.S	0.106084	0.106971	0.106041	0.103146	0.103957	0.0968482	0.0840222	0.103704	0.102328	0.0868985
KY21.Chr13.210	KY21.Chr13.210.v1.ND1-1	MUS81	HGNC:29814	8	0.11032	0.110834	0.109383	0.129857	0.153231	0.139175	0.133855	0.113346	XBXL10_1g18354	XBmRNA33766	mus81.L	0.115855	0.110151	0.114893	0.108467	0.103615	0.11152	0.0981124	0.0770676	0.0763264	0.0839925
KY21.Chr13.211	KY21.Chr13.211.v1.SL1-1	IFT43	HGNC:29669	2	0.0986784	0.0870813	0.104923	0.100127	0.136059	0.138827	0.166536	0.167769	XBXL10_1g35716	XBmRNA67433	ift43.L	0.102896	0.0921019	0.0951315	0.0895493	0.0919048	0.0864672	0.10574	0.0905762	0.111672	0.133961
KY21.Chr13.212	KY21.Chr13.212.v1.ND1-1	USP33	HGNC:20059	5	0.079337	0.0743315	0.0687948	0.107189	0.136335	0.155911	0.18784	0.190262	XBXL10_1g34442	XBmRNA65015	usp20.L	0.101138	0.106757	0.0999969	0.10289	0.104745	0.100012	0.102254	0.090339	0.094342	0.0975257
KY21.Chr13.213	KY21.Chr13.213.v2.SL3-1	PLPBP	HGNC:9457	5	0.115436	0.120364	0.122894	0.129764	0.120754	0.114927	0.14095	0.13491	XBXL10_1g13470	XBmRNA25584	plpbp.L	0.104675	0.112821	0.139853	0.111435	0.0982065	0.0975654	0.0785162	0.0966934	0.0820714	0.0781628
KY21.Chr13.220	KY21.Chr13.220.v1.SL1-1	GNAL	HGNC:4388	16	0.0985025	0.0882866	0.104774	0.107185	0.129391	0.136199	0.156952	0.17871	XBXL10_1g39384	XBmRNA74233	gnas.L	0.0336139	0.0315887	0.0519336	0.0548104	0.0770271	0.0938835	0.123602	0.128761	0.184467	0.220313
KY21.Chr13.223	KY21.Chr13.223.v1.SL1-1	AMDHD2	HGNC:24262	4	0.135315	0.112821	0.157705	0.117106	0.108462	0.0993571	0.131288	0.137946	XBXL10_1g41277	XBmRNA77883	amdhd2.L	0.112629	0.10114	0.105784	0.0949522	0.111262	0.082351	0.115351	0.096254	0.111026	0.0692509
KY21.Chr13.224	KY21.Chr13.224.v1.ND1-1	NELFE	HGNC:13974	4	0.137351	0.119422	0.124612	0.128302	0.130796	0.138647	0.115738	0.105131	XBXL10_1g38279	XBmRNA72336	nelfe.S	0.0730714	0.0848264	0.0762622	0.094285	0.102102	0.104255	0.11371	0.113312	0.112751	0.125425
KY21.Chr13.225	KY21.Chr13.225.v1.SL1-1	DAXX	HGNC:2681	2	0.0925868	0.0923052	0.0979808	0.110506	0.151359	0.160213	0.144787	0.150263	XBXL10_1g35412	XBmRNA66865	daxx.L	0.0882775	0.0737586	0.072464	0.082107	0.0923997	0.0916322	0.111911	0.103243	0.128596	0.155611
KY21.Chr13.233	KY21.Chr13.233.v1.SL1-1	COLGALT1	HGNC:26182	12	0.104897	0.104247	0.123237	0.133202	0.126967	0.134871	0.13929	0.133289	XBXL10_1g19672	XBmRNA36397	LOC108714512	0.0457205	0.0445725	0.0509155	0.0556427	0.0598969	0.0490882	0.069197	0.0859956	0.224258	0.314713
KY21.Chr13.245	KY21.Chr13.245.v1.ND1-1	SULT2A1	HGNC:11458	6	0.0477325	0.0365476	0.0371109	0.039744	0.0585608	0.115494	0.276668	0.388142	XBXL10_1g23164	XBmRNA43149	LOC108716695	0.0875635	0.100123	0.0985998	0.102823	0.103567	0.115891	0.0968672	0.0953828	0.0952879	0.103894
KY21.Chr13.251	KY21.Chr13.251.v1.nonSL26-1	PPA1	HGNC:9226	23	0.131564	0.125716	0.132931	0.12599	0.129603	0.119142	0.113114	0.12194	XBXL10_1g32850	XBmRNA62036	ppa2.S	0.0984097	0.0990281	0.108746	0.101752	0.103717	0.103509	0.0980022	0.0919756	0.091846	0.103015
KY21.Chr13.254	KY21.Chr13.254.v1.SL6-1	COA3	HGNC:24990	1	0.124389	0.128394	0.13257	0.129002	0.12283	0.119744	0.127303	0.115768	XBXL10_1g39793	XBmRNA74874	ccdc56.L	0.0919494	0.10793	0.101556	0.095269	0.101023	0.100756	0.10269	0.0879486	0.0983266	0.11255
KY21.Chr13.255	KY21.Chr13.255.v1.SL1-1	QSOX1	HGNC:9756	4	0.0205219	0.0260532	0.0637261	0.125225	0.161149	0.178527	0.20041	0.224388	XBXL10_1g34292	XBmRNA64691	qsox2.L	0.0234269	0.0240912	0.0315774	0.048802	0.0733766	0.103989	0.140984	0.159464	0.193039	0.20125
KY21.Chr13.263	KY21.Chr13.263.v1.ND1-1	NOL8	HGNC:23387	8	0.0678196	0.0680899	0.0881719	0.0944032	0.110959	0.10562	0.223348	0.241589	XBXL10_1g19792	XBmRNA36612	nol8.L	0.0525173	0.0540823	0.0516362	0.0573678	0.0651215	0.0905227	0.0962258	0.130827	0.143723	0.257976
KY21.Chr13.266	KY21.Chr13.266.v2.ND4-1	GPI	HGNC:4458	25	0.142843	0.138932	0.14452	0.105359	0.105172	0.105046	0.128735	0.129393	XBXL10_1g21389	XBmRNA39587	gpi.S	0.0850628	0.109502	0.0903061	0.115463	0.0929829	0.12234	0.089346	0.106726	0.0825855	0.105685
KY21.Chr13.271	KY21.Chr13.271.v1.SL2-1	STX6	HGNC:11441	4	0.0166108	0.0265345	0.0949189	0.161396	0.16562	0.182095	0.169158	0.183669	XBXL10_1g21781	XBmRNA40396	stx6.S	0.0457659	0.0480966	0.0468679	0.0469925	0.0708631	0.120476	0.142687	0.145229	0.161939	0.171083
KY21.Chr13.276	KY21.Chr13.276.v1.nonSL2-1	SURF4	HGNC:11476	1	0.106594	0.114953	0.115585	0.0991368	0.104875	0.114418	0.165305	0.179134	XBXL10_1g34281	XBmRNA64661	surf4.2.L	0.0803025	0.0863395	0.0819378	0.0900442	0.0913738	0.0975323	0.0874464	0.114157	0.12255	0.148316
KY21.Chr13.277	KY21.Chr13.277.v1.ND1-1	SERPINB9	HGNC:8955	6	0.103481	0.096951	0.107056	0.110634	0.11821	0.120778	0.170874	0.172017	XBXL10_1g27557	XBmRNA51698	serpinb6.L	0.100875	0.0979711	0.102653	0.10636	0.100253	0.105104	0.10092	0.0983395	0.0954802	0.0920447
KY21.Chr13.285	KY21.Chr13.285.v1.SL3-1	DDX18	HGNC:2741	7	0.0517982	0.0498875	0.068481	0.0949652	0.125877	0.152191	0.209827	0.246974	XBXL10_1g40375	XBmRNA75910	ddx18.L	0.0253765	0.0181115	0.0165453	0.0201144	0.033113	0.0691339	0.109093	0.157373	0.204232	0.346908
KY21.Chr13.298	KY21.Chr13.298.v1.SL3-1	CAMSAP1	HGNC:19946	10	0.0865694	0.091213	0.0880495	0.145615	0.152728	0.147365	0.142301	0.146159	XBXL10_1g34286	XBmRNA64675	LOC108698179	0.0831294	0.098439	0.0977584	0.115059	0.105224	0.113177	0.108668	0.102703	0.0951061	0.0807367
KY21.Chr13.299	KY21.Chr13.299.v1.nonSL2-1	SDE2	HGNC:26643	4	0.0673166	0.0639799	0.110215	0.109537	0.148624	0.160886	0.175618	0.163823	XBXL10_1g24928	XBmRNA46504	sde2.S	0.0361556	0.0390887	0.0501363	0.0701642	0.103061	0.124464	0.13949	0.139488	0.13974	0.158212
KY21.Chr13.300	KY21.Chr13.300.v1.SL1-1	LRP1	HGNC:6692	3	0.0511435	0.0289257	0.0709714	0.131403	0.147566	0.144219	0.194411	0.23136	XBXL10_1g10751	XBmRNA20229	lrp1.S	0.0238731	0.0264374	0.0450654	0.0636956	0.0932575	0.11044	0.126048	0.132193	0.17308	0.20591
KY21.Chr13.313	KY21.Chr13.313.v1.SL1-1	XRCC6	HGNC:4055	7	0.119669	0.109297	0.127464	0.131645	0.139485	0.145686	0.112883	0.11387	XBXL10_1g19546	XBmRNA36169	xrcc6.L	0.101209	0.119989	0.0972795	0.112289	0.0947585	0.109448	0.0857889	0.106659	0.0865473	0.086032
KY21.Chr13.315	KY21.Chr13.315.v1.SL1-1	PIGG	HGNC:25985	5	0.114415	0.112743	0.115963	0.118389	0.132992	0.134147	0.137519	0.133831	XBXL10_1g4373	XBmRNA8131	pigg.S	0.0928562	0.0862153	0.0789834	0.0913411	0.106955	0.0813935	0.112047	0.106791	0.127652	0.115766
KY21.Chr13.316	KY21.Chr13.316.v1.nonSL4-1	ULK3	HGNC:19703	4	0.0650324	0.0568144	0.0933655	0.152716	0.154679	0.149501	0.153482	0.17441	XBXL10_1g13033	XBmRNA24693	ulk3.L	0.0925379	0.0857482	0.0988262	0.105396	0.104308	0.115373	0.100635	0.0984896	0.0977611	0.100926
KY21.Chr13.331	KY21.Chr13.331.v1.ND1-1	SEC22B	HGNC:10700	6	0.106389	0.108906	0.116844	0.122388	0.119501	0.125589	0.145426	0.154958	XBXL10_1g19630	XBmRNA36314	sec22b.L	0.0914814	0.0813252	0.101026	0.0924406	0.102286	0.092924	0.0998649	0.0960908	0.116274	0.126287
KY21.Chr13.332	KY21.Chr13.332.v2.SL3-1	RPS5	HGNC:10426	10	0.119114	0.116019	0.138016	0.121688	0.118634	0.124645	0.130201	0.131684	XBXL10_1g35394	XBmRNA66817	rps5.L	0.10258	0.0919959	0.110548	0.110224	0.0954446	0.0930887	0.10891	0.0937913	0.0980025	0.0954148
KY21.Chr13.337	KY21.Chr13.337.v2.nonSL9-1	SUGT1	HGNC:16987	2	0.101505	0.109141	0.119903	0.121073	0.130773	0.119968	0.144495	0.153142	XBXL10_1g7931	XBmRNA14992	sugt1.L	0.0792529	0.0814912	0.0799592	0.0818023	0.0948431	0.09199	0.108583	0.104975	0.131242	0.145861
KY21.Chr13.340	KY21.Chr13.340.v1.SL2-1	ACTR10	HGNC:17372	11	0.100938	0.108282	0.127252	0.129397	0.134428	0.123357	0.138876	0.13747	XBXL10_1g36020	XBmRNA68118	actr10.L	0.0871474	0.0863977	0.0840291	0.0969207	0.0984232	0.0972401	0.103069	0.105323	0.115841	0.125609
KY21.Chr13.341	KY21.Chr13.341.v1.SL1-1	THEM6	HGNC:29656	2	0.090357	0.0861569	0.101082	0.12302	0.140542	0.13313	0.146156	0.179557	XBXL10_1g28371	XBmRNA53307	them6.L	0.0765724	0.0881278	0.104858	0.101131	0.102193	0.126163	0.0868009	0.088885	0.0966629	0.128606
KY21.Chr13.344	KY21.Chr13.344.v1.SL1-1	SARS2	HGNC:17697	4	0.123173	0.103208	0.118599	0.136273	0.117185	0.127463	0.138347	0.135752	XBXL10_1g35659	XBmRNA67335	sars2.L	0.0995934	0.107152	0.0941371	0.0990737	0.10244	0.104571	0.0989016	0.104824	0.0981017	0.0912048
KY21.Chr13.346	KY21.Chr13.346.v1.SL1-2	ZFYVE19	HGNC:20758	5	0.141769	0.131718	0.140463	0.106634	0.105911	0.108681	0.127029	0.137796	XBXL10_1g36217	XBmRNA68580	zfyve19.L	0.076078	0.110712	0.0784124	0.11491	0.0878161	0.122531	0.0874097	0.106928	0.0843145	0.130888
KY21.Chr13.347	KY21.Chr13.347.v1.SL1-1	ERP44	HGNC:18311	15	0.0800254	0.0796926	0.0869493	0.0959802	0.116719	0.15165	0.183556	0.205428	XBXL10_1g27395	XBmRNA51372	erp44.L	0.071737	0.0815301	0.0755563	0.0846151	0.0870677	0.0921058	0.107604	0.107386	0.132407	0.159992
KY21.Chr13.35	KY21.Chr13.35.v1.SL1-2	DGAT1	HGNC:2843	2	0.120708	0.118081	0.126011	0.0838901	0.116024	0.148911	0.134416	0.151959	XBXL10_1g28450	XBmRNA53477	dgat1.L	0.0418432	0.077428	0.0894674	0.0838545	0.102364	0.102808	0.106215	0.116362	0.136841	0.142817
KY21.Chr13.363	KY21.Chr13.363.v1.SL1-1	ALDH9A1	HGNC:412	14	0.146664	0.143905	0.133758	0.104589	0.110291	0.107903	0.124765	0.128125	XBXL10_1g21995	XBmRNA40872	aldh9a1.S	0.0975354	0.113349	0.100434	0.110301	0.0961589	0.102835	0.0965762	0.108744	0.0853395	0.0887282
KY21.Chr13.370	KY21.Chr13.370.v1.nonSL2-1	PIGK	HGNC:8965	3	0.134949	0.0933434	0.0984195	0.150886	0.134552	0.148121	0.123837	0.115893	XBXL10_1g21524	XBmRNA39885	pigk.S	0.0936782	0.0902237	0.0967519	0.106674	0.103334	0.114512	0.100956	0.104894	0.0941357	0.0948406
KY21.Chr13.375	KY21.Chr13.375.v1.SL1-1	NUP62	HGNC:8066	10	0.104911	0.110467	0.109372	0.128788	0.142201	0.128881	0.139853	0.135526	XBXL10_1g34731	XBmRNA65656	nup62.L	0.101251	0.0952699	0.0929659	0.0908386	0.0979629	0.0958438	0.113163	0.104634	0.10694	0.10113
KY21.Chr13.379	KY21.Chr13.379.v1.SL2-1	CA14	HGNC:1372	7	0.0217383	0.0218467	0.0280306	0.0228819	0.038178	0.119756	0.28804	0.459528	XBXL10_1g36708	XBmRNA69244	ca14.L	0.00250065	0.00189841	0.00153584	0.000753042	0.0139988	0.0987231	0.114029	0.181171	0.203089	0.382301
KY21.Chr13.386	KY21.Chr13.386.v1.SL1-1	RRP7A	HGNC:24286	3	0.0370165	0.0335201	0.0402362	0.0603	0.117021	0.189963	0.218048	0.303895	XBXL10_1g21932	XBmRNA40732	rrp7a.S	0.0509342	0.0433163	0.0523106	0.047714	0.0506255	0.0656174	0.0845928	0.119886	0.16874	0.316263
KY21.Chr13.390	KY21.Chr13.390.v1.SL1-1	FOXRED1	HGNC:26927	10	0.107752	0.104573	0.130805	0.108267	0.118561	0.122842	0.14266	0.164539	XBXL10_1g31023	XBmRNA58644	foxred1.L	0.0940909	0.106017	0.101253	0.0972323	0.0947771	0.106124	0.102504	0.0931853	0.096346	0.10847
KY21.Chr13.391	KY21.Chr13.391.v1.nonSL6-1	TMCO1	HGNC:18188	6	0.112339	0.103031	0.129369	0.135702	0.128261	0.132092	0.129783	0.129424	XBXL10_1g21996	XBmRNA40877	tmco1.S	0.052078	0.0543873	0.054129	0.0628659	0.076516	0.0968844	0.133381	0.136158	0.143358	0.190243
KY21.Chr13.392	KY21.Chr13.392.v1.SL1-3	GET4	HGNC:21690	7	0.109094	0.11442	0.136535	0.129173	0.15097	0.114026	0.120504	0.125279	XBXL10_1g43875	XBmRNA82575	get4.S	0.0859439	0.0985669	0.100837	0.104012	0.101016	0.101809	0.0718092	0.114056	0.108891	0.113057
KY21.Chr13.393	KY21.Chr13.393.v1.nonSL14-1	UCK2	HGNC:12562	15	0.144184	0.174475	0.150107	0.101748	0.0966566	0.0946753	0.109476	0.128678	XBXL10_1g19659	XBmRNA36371	LOC108714503	0.0558837	0.0589029	0.060678	0.0679345	0.067344	0.102844	0.116291	0.167094	0.145698	0.157329
KY21.Chr13.394	KY21.Chr13.394.v1.SL1-1	WDR47	HGNC:29141	4	0.11012	0.108738	0.104996	0.102515	0.129178	0.128327	0.15464	0.161486	XBXL10_1g19514	XBmRNA36086	wdr47.L	0.076054	0.0823386	0.0896894	0.101954	0.100496	0.104898	0.106358	0.106835	0.10833	0.123047
KY21.Chr13.40	KY21.Chr13.40.v1.SL2-1	FBP1	HGNC:3606	23	0.124061	0.125265	0.135751	0.10796	0.113909	0.115009	0.13772	0.140324	XBXL10_1g4924	XBmRNA9210	fbp1.S	0.0616466	0.0613164	0.0656164	0.0667229	0.0806772	0.0724029	0.103527	0.103165	0.145825	0.2391
KY21.Chr13.408	KY21.Chr13.408.v1.SL1-3	ACAD9	HGNC:21497	29	0.135029	0.133739	0.133926	0.120615	0.115368	0.108209	0.123019	0.130094	XBXL10_1g22455	XBmRNA41812	acad9.S	0.108881	0.102263	0.103787	0.0989018	0.10352	0.0958672	0.103138	0.0975183	0.101651	0.0844719
KY21.Chr13.41	KY21.Chr13.41.v1.SL1-1	NPHP3	HGNC:7907	3	0.118296	0.119722	0.12871	0.109189	0.118456	0.130936	0.138842	0.135848	XBXL10_1g27257	XBmRNA51046	nphp3.L	0.0945232	0.0947928	0.101486	0.104214	0.104354	0.112012	0.1048	0.0983864	0.0905852	0.0948464
KY21.Chr13.410	KY21.Chr13.410.v1.SL1-1	DHX8	HGNC:2749	25	0.104067	0.102317	0.110037	0.116699	0.126606	0.1357	0.15626	0.148313	XBXL10_1g42858	XBmRNA80559	dhx8.S	0.0356607	0.0377056	0.0472827	0.0641259	0.0905825	0.13722	0.134638	0.153504	0.13766	0.161621
KY21.Chr13.416	KY21.Chr13.416.v1.SL1-1	DALRD3	HGNC:25536	9	0.0572358	0.0516917	0.0710189	0.12029	0.149746	0.158049	0.183467	0.208501	XBXL10_1g20018	XBmRNA37034	dalrd3.L	0.0941792	0.088861	0.0932887	0.105395	0.102623	0.100239	0.101992	0.0904525	0.108694	0.114276
KY21.Chr13.418	KY21.Chr13.418.v1.SL1-1	FNBP1	HGNC:17069	15	0.049756	0.0491561	0.0735229	0.101665	0.11922	0.165661	0.202862	0.238156	XBXL10_1g21811	XBmRNA40464	fnbp1l.S	0.0415412	0.0455633	0.0619328	0.0755831	0.0879773	0.109111	0.138883	0.136023	0.15716	0.146226
KY21.Chr13.424	KY21.Chr13.424.v1.SL1-1	GNL1	HGNC:4413	11	0.134302	0.12179	0.139946	0.11937	0.123265	0.124264	0.117327	0.119736	XBXL10_1g35509	XBmRNA67059	gnl1.L	0.109481	0.0986196	0.0922877	0.0991587	0.10459	0.0869195	0.117067	0.108712	0.107651	0.0755127
KY21.Chr13.426	KY21.Chr13.426.v1.nonSL2-1	ELP2	HGNC:18248	18	0.123122	0.11559	0.128177	0.116628	0.120714	0.115688	0.136954	0.143127	XBXL10_1g29219	XBmRNA54923	elp2.S	0.0982547	0.100713	0.0980129	0.101788	0.0979258	0.101619	0.0979741	0.0980422	0.0975509	0.108119
KY21.Chr13.434	KY21.Chr13.434.v1.SL1-1	VARS1	HGNC:12651	58	0.109656	0.106484	0.119716	0.125986	0.128958	0.13135	0.137568	0.140282	XBXL10_1g38299	XBmRNA72367	vars1.S	0.0901519	0.0984098	0.092857	0.103346	0.0960991	0.105451	0.103274	0.106511	0.0981144	0.105787
KY21.Chr13.439	KY21.Chr13.439.v1.nonSL1-1	NA	NA	7	0.138612	0.132007	0.130715	0.108069	0.114507	0.119748	0.129382	0.12696	XBXL10_1g35514	XBmRNA67071	mrps18b.L	0.0978635	0.0918436	0.103322	0.0970671	0.102937	0.109621	0.102728	0.0997441	0.0971319	0.0977419
KY21.Chr13.44	KY21.Chr13.44.v1.nonSL4-1	DAP	HGNC:2672	24	0.12941	0.124525	0.132484	0.142989	0.136825	0.120061	0.120614	0.0930918	XBXL10_1g29175	XBmRNA54854	dap.S	0.0792716	0.115377	0.0813807	0.111809	0.0950371	0.109882	0.0932936	0.108619	0.0938961	0.111434
KY21.Chr13.440	KY21.Chr13.440.v1.SL1-1	TBC1D13	HGNC:25571	3	0.0981103	0.0859872	0.103731	0.113962	0.127154	0.133623	0.153642	0.183789	XBXL10_1g34445	XBmRNA65041	tbc1d13.L	0.0827773	0.0862806	0.0951126	0.0869008	0.0908059	0.0983224	0.0933932	0.111783	0.125082	0.129543
KY21.Chr13.447	KY21.Chr13.447.v1.nonSL6-1	TADA1	HGNC:30631	2	0.106345	0.109002	0.130602	0.144014	0.141838	0.11958	0.115657	0.132963	XBXL10_1g19443	XBmRNA35930	LOC108714405	0.124213	0.109605	0.119175	0.121734	0.115364	0.080619	0.0831373	0.0810848	0.077868	0.087199
KY21.Chr13.455	KY21.Chr13.455.v1.ND1-1	CCDC18	HGNC:30370	4	0.157708	0.152269	0.158965	0.126498	0.140529	0.0997982	0.0852643	0.0789685	XBXL10_1g19396	XBmRNA35854	ccdc18.L	0.168908	0.176734	0.137642	0.122898	0.090287	0.0757342	0.070326	0.0637788	0.0497964	0.0438949
KY21.Chr13.458	KY21.Chr13.458.v1.SL1-1	PKN2	HGNC:9406	35	0.0728548	0.0733388	0.0924206	0.123778	0.124712	0.14012	0.178195	0.194581	XBXL10_1g21835	XBmRNA40521	pkn2.S	0.0157128	0.0180802	0.0348633	0.071647	0.111034	0.120744	0.121746	0.143356	0.157994	0.204822
KY21.Chr13.46	KY21.Chr13.46.v1.SL1-1	NKRF	HGNC:19374	7	0.053933	0.047115	0.0882548	0.106481	0.141222	0.18243	0.184573	0.195992	XBXL10_1g35196	XBmRNA66448	nkrf.L	0.0658724	0.0596548	0.0730401	0.0890657	0.121246	0.111846	0.118176	0.107429	0.106812	0.146857
KY21.Chr13.460	KY21.Chr13.460.v1.SL1-1	GEMIN6	HGNC:20044	5	0.110237	0.102654	0.10402	0.122346	0.126434	0.149083	0.154701	0.130526	XBXL10_1g23030	XBmRNA42901	gemin6.L	0.0938287	0.101378	0.100038	0.106352	0.105537	0.105078	0.105631	0.099086	0.0942942	0.0887783
KY21.Chr13.472	KY21.Chr13.472.v1.SL1-1	POLA2	HGNC:30073	2	0.127751	0.122173	0.129198	0.11593	0.118019	0.124185	0.131087	0.131656	XBXL10_1g18050	XBmRNA33324	pola2.L	0.0960928	0.0973651	0.0953382	0.0971411	0.106132	0.0974975	0.112563	0.0986189	0.106255	0.092996
KY21.Chr13.473	KY21.Chr13.473.v1.SL2-1	NDUFB3	HGNC:7698	6	0.118684	0.120211	0.127543	0.152429	0.155769	0.139762	0.0928296	0.0927727	XBXL10_1g40857	XBmRNA77039	ndufb3.L	0.104173	0.125879	0.107105	0.107402	0.0970088	0.0890651	0.0847046	0.101057	0.100317	0.0832882
KY21.Chr13.480	KY21.Chr13.480.v1.SL1-1	PIN1	HGNC:8988	9	0.11585	0.117928	0.126383	0.121861	0.12526	0.124825	0.131575	0.136317	XBXL10_1g14111	XBmRNA26637	pin1.L	0.0793664	0.0898213	0.0696328	0.103446	0.098897	0.109653	0.117848	0.111096	0.105269	0.11497
KY21.Chr13.481	KY21.Chr13.481.v1.SL1-1	SPAST	HGNC:11233	9	0.117928	0.119063	0.123421	0.134279	0.133985	0.12231	0.125333	0.12368	XBXL10_1g25205	XBmRNA47050	spast.S	0.107906	0.110733	0.0969575	0.109672	0.106167	0.104279	0.103168	0.0996929	0.0832515	0.0781717
KY21.Chr13.482	KY21.Chr13.482.v1.SL1-1	NOP9	HGNC:19826	3	0.0660467	0.0699149	0.0743811	0.0950394	0.120637	0.134922	0.187476	0.251583	XBXL10_1g36809	XBmRNA69434	nop9.L	0.0442013	0.0300643	0.0400408	0.049394	0.0791692	0.100296	0.142469	0.126064	0.0942866	0.294014
KY21.Chr13.483	KY21.Chr13.483.v1.nonSL1-1	C5orf22	HGNC:25639	3	0.127359	0.128221	0.140114	0.128035	0.118852	0.124245	0.122898	0.110276	XBXL10_1g27534	XBmRNA51637	c5orf22.L	0.0895919	0.0981196	0.115649	0.0904277	0.0913291	0.096461	0.0876156	0.0875605	0.105917	0.137329
KY21.Chr13.484	KY21.Chr13.484.v1.nonSL2-1	FRA10AC1	HGNC:1162	1	0.116568	0.0501935	0.0964582	0.138407	0.151189	0.133864	0.139355	0.173965	XBXL10_1g30482	XBmRNA57430	fra10ac1.L	0.0799452	0.0651767	0.0817512	0.0835986	0.104616	0.12186	0.0960445	0.119496	0.10085	0.146661
KY21.Chr13.485	KY21.Chr13.485.v1.nonSL27-1	GORASP2	HGNC:17500	4	0.096525	0.101571	0.110061	0.119643	0.11578	0.125781	0.161003	0.169638	XBXL10_1g40681	XBmRNA76595	gorasp2.L	0.0274836	0.0349899	0.0365937	0.0818176	0.113471	0.114198	0.132943	0.135294	0.148295	0.174914
KY21.Chr13.486	KY21.Chr13.486.v1.nonSL1-1	RPL15	HGNC:10306	18	0.120243	0.123834	0.123488	0.125272	0.122438	0.128156	0.128453	0.128115	XBXL10_1g29007	XBmRNA54568	rpl15.S	0.128456	0.108771	0.110634	0.0991396	0.0889261	0.0872535	0.0853285	0.100703	0.0955806	0.0952076
KY21.Chr13.52	KY21.Chr13.52.v1.SL2-1	ABCE1	HGNC:69	25	0.116053	0.158111	0.121471	0.11631	0.115435	0.113722	0.125199	0.1337	XBXL10_1g1025	XBmRNA1586	abce1.L	0.0807461	0.0846111	0.0822053	0.0889905	0.0908023	0.101046	0.109602	0.117242	0.115265	0.12949
KY21.Chr13.77	KY21.Chr13.77.v1.nonSL11-1	GMDS	HGNC:4369	9	0.0335424	0.020463	0.0316989	0.0312709	0.0698113	0.156139	0.254411	0.402664	XBXL10_1g29274	XBmRNA55011	gmds.S	0.113477	0.112454	0.123683	0.100872	0.0951799	0.0902219	0.0897271	0.0967989	0.0965833	0.0810031
KY21.Chr13.88	KY21.Chr13.88.v1.nonSL3-1	PDCD5	HGNC:8764	4	0.118887	0.112095	0.111134	0.12651	0.13216	0.142179	0.134407	0.122628	XBXL10_1g18859	XBmRNA34765	pdcd5.L	0.0863086	0.109335	0.0974001	0.095649	0.105096	0.109156	0.0927372	0.0943182	0.10307	0.106931
KY21.Chr13.93	KY21.Chr13.93.v1.ND1-1	RIF1	HGNC:23207	14	0.0976194	0.12277	0.124426	0.137346	0.154436	0.142802	0.125901	0.0947007	XBXL10_1g43427	XBmRNA81653	rif1.S	0.0874261	0.0976895	0.107863	0.11601	0.115593	0.110248	0.108404	0.105938	0.0770915	0.0737375
KY21.Chr13.95	KY21.Chr13.95.v1.SL1-1	RANBP10	HGNC:29285	9	0.0939389	0.0979716	0.123558	0.120182	0.126087	0.133657	0.142439	0.162167	XBXL10_1g27645	XBmRNA51887	ranbp9.L	0.0599677	0.0763939	0.0755639	0.0864629	0.0930667	0.0909595	0.104116	0.104179	0.122674	0.186616
KY21.Chr14.10	KY21.Chr14.10.v1.nonSL7-1	MRPL1	HGNC:14275	11	0.135288	0.133221	0.135434	0.127809	0.130889	0.120851	0.112271	0.104236	XBXL10_1g1316	XBmRNA2179	mrpl1.L	0.0978674	0.0972932	0.1074	0.104012	0.102575	0.110017	0.103983	0.0951193	0.0903772	0.0913563
KY21.Chr14.101	KY21.Chr14.101.v2.SL3-1	LRRC59	HGNC:28817	11	0.0969232	0.0960984	0.11175	0.0901124	0.112792	0.140641	0.169588	0.182095	XBXL10_1g43019	XBmRNA80868	lrrc59.S	0.0323293	0.0287594	0.0367556	0.040629	0.0552301	0.0894699	0.135696	0.158049	0.148158	0.274923
KY21.Chr14.104	KY21.Chr14.104.v1.SL1-1	GALNT7	HGNC:4129	15	0.112639	0.111049	0.121831	0.159935	0.142681	0.129169	0.113633	0.109063	XBXL10_1g3877	XBmRNA7086	galnt7.S	0.091847	0.090576	0.0891272	0.0979832	0.107398	0.0936514	0.112517	0.0941393	0.10439	0.118371
KY21.Chr14.106	KY21.Chr14.106.v1.SL1-1	EXOSC10	HGNC:9138	12	0.122898	0.113272	0.116414	0.127663	0.124807	0.133828	0.134735	0.126384	XBXL10_1g30903	XBmRNA58363	exosc10.L	0.0309554	0.0377502	0.0470817	0.0536779	0.077208	0.117785	0.109494	0.179008	0.113221	0.23382
KY21.Chr14.116	KY21.Chr14.116.v1.SL1-2	HSPA4L	HGNC:17041	75	0.120363	0.112859	0.129508	0.108628	0.117012	0.123046	0.139135	0.149449	XBXL10_1g16518	XBmRNA31018	hspa4.S	0.0909478	0.090165	0.0914338	0.0944924	0.097092	0.102849	0.101751	0.102317	0.10412	0.124832
KY21.Chr14.12	KY21.Chr14.12.v2.SL2-1	EIF4EBP2	HGNC:3289	5	0.44826	0.36536	0.0466805	0.0165035	0.0167865	0.0198867	0.0421799	0.0443432	XBXL10_1g30615	XBmRNA57666	eif4ebp2.L	0.0727989	0.0997907	0.0988218	0.094199	0.115408	0.0920842	0.107505	0.0845612	0.116084	0.118746
KY21.Chr14.120	KY21.Chr14.120.v1.SL1-1	PDCL3	HGNC:28860	5	0.0641743	0.0638618	0.0794956	0.101876	0.118897	0.151747	0.205072	0.214876	XBXL10_1g10406	XBmRNA19455	pdcl3.S	0.0155884	0.0133155	0.0100815	0.0122668	0.0133591	0.015455	0.0382905	0.142432	0.195197	0.544014
KY21.Chr14.126	KY21.Chr14.126.v1.SL2-1	VAMP7	HGNC:11486	6	0.101282	0.108494	0.120562	0.136489	0.137613	0.134533	0.131493	0.129534	XBXL10_1g38129	XBmRNA72020	vamp7.S	0.0981657	0.112324	0.0948984	0.111594	0.104006	0.10352	0.0899153	0.101153	0.0916406	0.0927832
KY21.Chr14.136	KY21.Chr14.136.v1.ND1-1	ETFDH	HGNC:3483	25	0.135572	0.129491	0.18298	0.108309	0.107338	0.108877	0.117744	0.10969	XBXL10_1g951	XBmRNA1465	etfdh.L	0.0929393	0.0979499	0.0958597	0.0972485	0.0949054	0.0996598	0.103676	0.0959731	0.101264	0.120525
KY21.Chr14.14	KY21.Chr14.14.v2.SL3-1	SSH2	HGNC:30580	4	0.126979	0.111578	0.119435	0.13273	0.138519	0.11974	0.110287	0.140733	XBXL10_1g9014	XBmRNA16761	LOC108708849	0.0341434	0.0500427	0.0821958	0.097481	0.126976	0.10821	0.118964	0.113456	0.125559	0.142972
KY21.Chr14.144	KY21.Chr14.144.v1.SL1-1	ARL1	HGNC:692	6	0.0840664	0.11161	0.0894785	0.0906345	0.0990181	0.156931	0.139718	0.228543	XBXL10_1g16368	XBmRNA30736	arl1.S	0.0613801	0.0477526	0.0702384	0.0825497	0.0929531	0.104439	0.0804841	0.110854	0.132999	0.21635
KY21.Chr14.145	KY21.Chr14.145.v1.SL1-1	PRKCI	HGNC:9404	2	0.066077	0.0532639	0.0913289	0.094474	0.12674	0.158562	0.20529	0.204265	XBXL10_1g25845	XBmRNA48366	prkci.S	0.0194289	0.0167525	0.038349	0.0476333	0.0752222	0.0915705	0.121303	0.140491	0.221906	0.227344
KY21.Chr14.15	KY21.Chr14.15.v1.nonSL15-1	RPS6	HGNC:10429	31	0.123765	0.121608	0.13034	0.120435	0.124717	0.120554	0.129114	0.129466	XBXL10_1g4752	XBmRNA8825	rps6.S	0.126176	0.0796518	0.123166	0.0845657	0.11733	0.0712961	0.126893	0.0773188	0.124861	0.0687414
KY21.Chr14.150	KY21.Chr14.150.v1.nonSL3-1	RAD54L2	HGNC:29123	14	0.0833339	0.0849269	0.109028	0.115509	0.149205	0.155731	0.154259	0.148008	XBXL10_1g34988	XBmRNA66105	atrx.L	0.0522618	0.0703201	0.0656692	0.0746312	0.0793435	0.0895959	0.102564	0.122057	0.139626	0.203931
KY21.Chr14.153	KY21.Chr14.153.v1.SL1-1	LARP1	HGNC:29531	19	0.0952376	0.106115	0.0993865	0.0813418	0.086145	0.117313	0.17007	0.244391	XBXL10_1g15207	XBmRNA28357	larp1.S	0.00524077	0.00512615	0.010845	0.0189681	0.0406788	0.0799976	0.129773	0.163984	0.229149	0.316238
KY21.Chr14.154	KY21.Chr14.154.v1.nonSL1-1	AADAT	HGNC:17929	4	0.138872	0.129985	0.1375	0.118234	0.114085	0.109861	0.12393	0.127534	XBXL10_1g3880	XBmRNA7092	aadat.S	0.108518	0.102735	0.0847594	0.0938479	0.0995423	0.078601	0.101252	0.105537	0.11335	0.111858
KY21.Chr14.156	KY21.Chr14.156.v1.SL2-1	MESD	HGNC:13520	14	0.0994191	0.10399	0.102234	0.130664	0.129759	0.134538	0.150152	0.149244	XBXL10_1g15635	XBmRNA29213	mesd.S	0.105372	0.101925	0.108807	0.0975924	0.106017	0.0860388	0.110065	0.0935114	0.10912	0.0815517
KY21.Chr14.161	KY21.Chr14.161.v1.nonSL4-1	DCTD	HGNC:2710	7	0.0162371	0.0234542	0.0871541	0.110103	0.162309	0.172463	0.21271	0.21557	XBXL10_1g898	XBmRNA1344	dctd.L	0.0883514	0.09988	0.101097	0.105293	0.101208	0.131365	0.0862733	0.0939781	0.0871352	0.105419
KY21.Chr14.168	KY21.Chr14.168.v1.SL1-1	ALG8	HGNC:23161	1	0.0996751	0.100824	0.100466	0.121575	0.144068	0.141026	0.141212	0.151155	XBXL10_1g11128	XBmRNA20906	alg8.S	0.106345	0.103552	0.107338	0.106182	0.111177	0.100691	0.0811367	0.100172	0.101182	0.0822249
KY21.Chr14.169	KY21.Chr14.169.v1.SL1-1	TBC1D20	HGNC:16133	4	0.135239	0.136622	0.143142	0.121896	0.121289	0.10868	0.117319	0.115813	XBXL10_1g38892	XBmRNA73411	tbc1d20.1.L	0.0949878	0.0988407	0.0836619	0.0960978	0.102086	0.104637	0.107675	0.0982519	0.102472	0.11129
KY21.Chr14.170	KY21.Chr14.170.v1.SL1-1	ELMOD2	HGNC:28111	4	0.066459	0.0750323	0.100461	0.0987583	0.113477	0.14492	0.185413	0.21548	XBXL10_1g1050	XBmRNA1623	elmod2.L	0.0938981	0.0798494	0.101787	0.100964	0.111557	0.101312	0.0971911	0.100166	0.115295	0.0979818
KY21.Chr14.183	KY21.Chr14.183.v1.SL1-1	TRIM24	HGNC:11812	6	0.108052	0.117469	0.11794	0.118468	0.120633	0.13048	0.134888	0.15207	XBXL10_1g9566	XBmRNA17830	trim33.S	0.0587046	0.0543637	0.0591415	0.0801104	0.104539	0.112264	0.122585	0.120633	0.129011	0.158646
KY21.Chr14.187	KY21.Chr14.187.v1.SL1-1	SQOR	HGNC:20390	5	0.121214	0.131067	0.120506	0.141121	0.132603	0.126685	0.113563	0.113242	XBXL10_1g15703	XBmRNA29333	sqor.S	0.0349417	0.0352398	0.0317922	0.0428739	0.049751	0.0678483	0.0719412	0.0879352	0.14514	0.432537
KY21.Chr14.196	KY21.Chr14.196.v1.SL1-1	IGHMBP2	HGNC:5542	6	0.102771	0.0982923	0.104848	0.122803	0.13207	0.131051	0.154779	0.153386	XBXL10_1g17961	XBmRNA33198	ighmbp2.L	0.109286	0.115129	0.0909024	0.098931	0.102388	0.0895687	0.103396	0.0999614	0.0987425	0.0916953
KY21.Chr14.198	KY21.Chr14.198.v1.SL1-1	GTF2E2	HGNC:4651	2	0.115602	0.130537	0.150483	0.13034	0.123782	0.116548	0.116934	0.115774	XBXL10_1g1331	XBmRNA2206	gtf2e2.L	0.0481221	0.043271	0.050326	0.0694693	0.0940429	0.109741	0.126882	0.132642	0.140562	0.184943
KY21.Chr14.201	KY21.Chr14.201.v1.ND1-1	KIF4A	HGNC:13339	26	0.17697	0.166716	0.173577	0.131069	0.127009	0.0943682	0.0736737	0.056618	XBXL10_1g37892	XBmRNA71638	kif4a.S	0.107848	0.111495	0.121632	0.110981	0.106307	0.101775	0.108716	0.0898082	0.0775676	0.0638698
KY21.Chr14.205	KY21.Chr14.205.v1.SL1-1	EIF2B3	HGNC:3259	11	0.115195	0.113841	0.125248	0.118351	0.131877	0.129568	0.134442	0.131478	XBXL10_1g19150	XBmRNA35412	eif2b3.L	0.0941061	0.11545	0.113285	0.106653	0.0900257	0.100932	0.0886318	0.106163	0.0840527	0.100701
KY21.Chr14.22	KY21.Chr14.22.v1.SL3-1	CHCHD2	HGNC:21645	1	0.157547	0.161512	0.154245	0.123929	0.118262	0.109234	0.105123	0.0701477	XBXL10_1g1751	XBmRNA3093	chchd10.L	0.0821028	0.0815859	0.0670224	0.0915467	0.083935	0.110454	0.0910971	0.0910352	0.0892937	0.211927
KY21.Chr14.228	KY21.Chr14.228.v1.nonSL11-1	RPS14	HGNC:10387	13	0.119419	0.127898	0.119923	0.131895	0.125962	0.129879	0.127885	0.117139	XBXL10_1g12050	XBmRNA22487	rps14.L	0.103798	0.0969591	0.102078	0.109843	0.102059	0.0934946	0.100948	0.0988257	0.0977457	0.0942494
KY21.Chr14.231	KY21.Chr14.231.v1.nonSL1-1	NUP58	HGNC:20261	8	0.111091	0.113661	0.128461	0.133664	0.134632	0.121672	0.127394	0.129424	XBXL10_1g8421	XBmRNA15937	nup58.L	0.0915999	0.102602	0.0930468	0.0986792	0.0977758	0.103853	0.101454	0.109346	0.0973962	0.104247
KY21.Chr14.232	KY21.Chr14.232.v1.SL1-1	UBL3	HGNC:12504	2	0.141518	0.139339	0.139991	0.127978	0.126046	0.104696	0.112719	0.107712	XBXL10_1g10969	XBmRNA20634	ubl3.S	0.0509577	0.0362226	0.0495492	0.053441	0.0446476	0.0440579	0.0635701	0.112123	0.170452	0.374978
KY21.Chr14.237	KY21.Chr14.237.v1.SL1-1	LIN54	HGNC:25397	3	0.0960426	0.0978684	0.138224	0.121289	0.13449	0.124038	0.144233	0.143814	XBXL10_1g4232	XBmRNA7802	LOC108704110	0.07198	0.0869821	0.101009	0.0935227	0.113119	0.0932826	0.105253	0.105673	0.112258	0.116919
KY21.Chr14.238	KY21.Chr14.238.v1.ND1-1	DYNC2H1	HGNC:2962	52	0.116707	0.116521	0.126202	0.113794	0.11527	0.122039	0.142544	0.146922	XBXL10_1g8466	XBmRNA16020	dync2h1.L	0.102452	0.093614	0.102095	0.102251	0.0986855	0.0957421	0.10378	0.100139	0.104603	0.0966389
KY21.Chr14.259	KY21.Chr14.259.v1.nonSL3-1	EIF2B5	HGNC:3261	14	0.114104	0.112908	0.141333	0.121731	0.12637	0.129003	0.122119	0.132432	XBXL10_1g25685	XBmRNA48008	eif2b5.S	0.105699	0.0984283	0.116798	0.102912	0.0974817	0.0984316	0.0893587	0.100386	0.0998695	0.0906352
KY21.Chr14.261	KY21.Chr14.261.v1.nonSL3-1	UCHL5	HGNC:19678	13	0.11934	0.109427	0.113804	0.125724	0.124281	0.130194	0.137437	0.139791	XBXL10_1g19624	XBmRNA36307	uchl5.L	0.0996653	0.0960794	0.143126	0.100394	0.0981264	0.102117	0.0874065	0.0837569	0.0888514	0.100478
KY21.Chr14.268	KY21.Chr14.268.v1.nonSL1-1	PUS10	HGNC:26505	11	0.106638	0.101577	0.115789	0.127097	0.13934	0.134324	0.136455	0.138781	XBXL10_1g24790	XBmRNA46269	pus10.S	0.101993	0.0992193	0.0940209	0.0975175	0.10138	0.0925421	0.110695	0.103406	0.106275	0.0929517
KY21.Chr14.271	KY21.Chr14.271.v1.SL2-2	TMF1	HGNC:11870	19	0.0794444	0.0819823	0.0854791	0.106314	0.141091	0.160422	0.17232	0.172947	XBXL10_1g22348	XBmRNA41577	tmf1.S	0.0810665	0.0846439	0.0814431	0.0882273	0.0888963	0.0980196	0.100533	0.10952	0.119144	0.148507
KY21.Chr14.272	KY21.Chr14.272.v1.SL1-1	CNOT3	HGNC:7879	9	0.113733	0.111216	0.113041	0.117536	0.129954	0.129096	0.140386	0.145038	XBXL10_1g33617	XBmRNA63490	cnot3.S	0.0821385	0.0813944	0.0787236	0.0780797	0.0876425	0.0985667	0.103354	0.114121	0.127793	0.148187
KY21.Chr14.281	KY21.Chr14.281.v1.SL1-1	INCENP	HGNC:6058	13	0.10209	0.10718	0.119407	0.126773	0.166082	0.158415	0.122665	0.0973877	XBXL10_1g17895	XBmRNA33055	incenp.L	0.105683	0.121567	0.104407	0.0934359	0.094625	0.11217	0.117913	0.10515	0.071684	0.0733641
KY21.Chr14.283	KY21.Chr14.283.v1.nonSL3-1	GPATCH11	HGNC:26768	2	0.112698	0.113969	0.126382	0.136848	0.141271	0.127497	0.12145	0.119884	XBXL10_1g23145	XBmRNA43110	gpatch11.L	0.0707396	0.0645657	0.0736792	0.0814092	0.0974579	0.099878	0.110324	0.103938	0.136354	0.161654
KY21.Chr14.286	KY21.Chr14.286.v1.SL1-1	NT5DC1	HGNC:21556	10	0.131525	0.129985	0.145451	0.118118	0.125667	0.115141	0.113	0.121114	XBXL10_1g23455	XBmRNA43789	nt5dc1.L	0.105865	0.103541	0.0949159	0.0967404	0.108209	0.0975458	0.107154	0.0984971	0.105544	0.0819883
KY21.Chr14.29	KY21.Chr14.29.v1.nonSL20-1	VPS26C	HGNC:3044	4	0.113128	0.102124	0.114011	0.130826	0.14195	0.134119	0.128976	0.134866	XBXL10_1g6229	XBmRNA11687	vps26c.L	0.108492	0.0831863	0.108877	0.100955	0.113859	0.104846	0.106678	0.0898929	0.0860048	0.0972085
KY21.Chr14.290	KY21.Chr14.290.v1.SL1-1	MTPN	HGNC:15667	1	0.120903	0.109363	0.145019	0.122971	0.123102	0.12604	0.116857	0.135745	XBXL10_1g15009	XBmRNA27948	mtpn.S	0.104843	0.100098	0.116382	0.103468	0.105115	0.0920931	0.101651	0.094381	0.09793	0.0840393
KY21.Chr14.296	KY21.Chr14.296.v1.SL1-1	INF2	HGNC:23791	4	0.017904	0.00927111	0.017943	0.0256089	0.0195745	0.0236384	0.190269	0.695791	XBXL10_1g37240	XBmRNA70267	inf2.S	0.0953234	0.0931668	0.0851656	0.0953599	0.0871345	0.0966065	0.0886373	0.0970611	0.105719	0.155826
KY21.Chr14.298	KY21.Chr14.298.v1.nonSL4-1	RPL9	HGNC:10369	13	0.13843	0.147003	0.14333	0.103491	0.118152	0.11353	0.116279	0.119784	XBXL10_1g760	XBmRNA1039	rpl9.L	0.106455	0.0957495	0.103605	0.0994271	0.106638	0.0949376	0.111508	0.094919	0.0998612	0.0869
KY21.Chr14.303	KY21.Chr14.303.v1.ND1-1	SMARCAL1	HGNC:11102	6	0.191357	0.195283	0.133419	0.122413	0.131216	0.10724	0.0656595	0.0534111	XBXL10_1g40467	XBmRNA76123	smarcal1.L	0.111929	0.11376	0.108789	0.113067	0.105497	0.106024	0.095088	0.087184	0.0800342	0.0786274
KY21.Chr14.306	KY21.Chr14.306.v1.nonSL4-1	PLRG1	HGNC:9089	11	0.098103	0.0959197	0.109035	0.118527	0.134489	0.13442	0.156808	0.152699	XBXL10_1g3920	XBmRNA7167	plrg1.S	0.0647817	0.061771	0.0641769	0.0610409	0.075752	0.0988645	0.11273	0.13059	0.150379	0.179914
KY21.Chr14.307	KY21.Chr14.307.v1.ND1-1	SUZ12	HGNC:17101	5	0.121093	0.11962	0.125611	0.124643	0.131708	0.132573	0.126464	0.118287	XBXL10_1g43243	XBmRNA81292	suz12	0.0272069	0.0334326	0.0465455	0.057125	0.0827722	0.103535	0.135807	0.138425	0.165555	0.209595
KY21.Chr14.329	KY21.Chr14.329.v1.nonSL11-1	MRPS35	HGNC:16635	13	0.136811	0.134855	0.136299	0.120247	0.123493	0.116928	0.117937	0.11343	XBXL10_1g11861	XBmRNA22154	mrps35.L	0.100153	0.107678	0.100137	0.103467	0.100806	0.100002	0.102033	0.0936114	0.0977952	0.0943178
KY21.Chr14.330	KY21.Chr14.330.v1.SL1-1	GTF3C3	HGNC:4666	11	0.128744	0.129144	0.12933	0.117918	0.129862	0.129219	0.120015	0.115767	XBXL10_1g15189	XBmRNA28313	gtf3c3.S	0.110045	0.120275	0.0986871	0.116187	0.100287	0.102218	0.100627	0.0962293	0.0729648	0.0824803
KY21.Chr14.339	KY21.Chr14.339.v1.SL2-1	RPA1	HGNC:10289	32	0.140265	0.139809	0.143457	0.131716	0.128652	0.119112	0.107241	0.0897484	XBXL10_1g6537	XBmRNA12245	rpa1.L	0.116316	0.111103	0.112283	0.0997711	0.101515	0.0894036	0.101636	0.0886444	0.10068	0.0786483
KY21.Chr14.342	KY21.Chr14.342.v1.SL1-1	INTS7	HGNC:24484	7	0.12546	0.112431	0.127738	0.108096	0.121954	0.126056	0.131484	0.146779	XBXL10_1g24987	XBmRNA46611	ints7.S	0.0902104	0.0752321	0.0835341	0.0858497	0.101181	0.0893756	0.0978164	0.096359	0.140064	0.140378
KY21.Chr14.347	KY21.Chr14.347.v1.SL1-1	CHTOP	HGNC:24511	5	0.0241828	0.0505373	0.0623575	0.0934813	0.145686	0.172648	0.220262	0.230845	XBXL10_1g38821	XBmRNA73240	chtop.S	0.00447654	0.00351664	0.00837946	0.0272492	0.0761953	0.138453	0.169624	0.195807	0.146184	0.230115
KY21.Chr14.350	KY21.Chr14.350.v1.SL1-1	METTL16	HGNC:28484	6	0.108182	0.109122	0.117985	0.0965535	0.101032	0.101248	0.176992	0.188884	XBXL10_1g6708	XBmRNA12571	mettl16.L	0.0538178	0.0531973	0.0736502	0.0920232	0.119623	0.135228	0.0846567	0.155359	0.0856646	0.14678
KY21.Chr14.353	KY21.Chr14.353.v1.nonSL1-1	SETD6	HGNC:26116	7	0.133802	0.131793	0.148148	0.0974732	0.10006	0.11474	0.138222	0.135761	XBXL10_1g18954	XBmRNA34940	setd6.L	0.0946153	0.0706298	0.100376	0.0707566	0.0905077	0.0855981	0.0796818	0.0923717	0.149894	0.165569
KY21.Chr14.354	KY21.Chr14.354.v1.SL1-1	SEC24B	HGNC:10704	13	0.0805887	0.0894173	0.115451	0.123666	0.134703	0.156015	0.139024	0.161135	XBXL10_1g12091	XBmRNA22556	sec24a.L	0.0882295	0.0812025	0.0915576	0.0877088	0.0989891	0.102043	0.0881224	0.115839	0.1213	0.125008
KY21.Chr14.365	KY21.Chr14.365.v1.nonSL7-1	RBM22	HGNC:25503	9	0.11277	0.118797	0.121166	0.128822	0.132025	0.127967	0.125564	0.132889	XBXL10_1g29304	XBmRNA55074	rbm22.S	0.0867829	0.0457601	0.0709073	0.0724263	0.0981225	0.100664	0.139817	0.109819	0.136362	0.139339
KY21.Chr14.371	KY21.Chr14.371.v1.SL1-1	UGDH	HGNC:12525	9	0.0516612	0.055115	0.0835264	0.0536263	0.0842864	0.0999942	0.230089	0.341701	XBXL10_1g3757	XBmRNA6835	ugdh.S	0.0777119	0.0940706	0.0923073	0.09066	0.101443	0.10451	0.111557	0.12311	0.100734	0.103896
KY21.Chr14.375	KY21.Chr14.375.v1.SL1-1	NAA16	HGNC:26164	30	0.10604	0.103436	0.104748	0.118482	0.129086	0.13457	0.148119	0.15552	XBXL10_1g7937	XBmRNA15006	LOC108708513	0.0901077	0.0997383	0.0901348	0.0993783	0.0905852	0.115109	0.0890431	0.114323	0.0918768	0.119703
KY21.Chr14.377	KY21.Chr14.377.v1.SL1-1	CCT2	HGNC:1615	35	0.132702	0.128327	0.135435	0.124331	0.12665	0.12018	0.116593	0.115783	XBXL10_1g12589	XBmRNA23574	cct2.L	0.0927792	0.102536	0.0940257	0.104794	0.0983073	0.10883	0.0907064	0.10001	0.0944896	0.113522
KY21.Chr14.378	KY21.Chr14.378.v1.SL1-1	STXBP6	HGNC:19666	6	0.0624818	0.0650118	0.081478	0.123752	0.137691	0.151793	0.17683	0.200964	XBXL10_1g36159	XBmRNA68445	stxbp6.L	0.0743458	0.0868994	0.101985	0.116294	0.103367	0.105828	0.0949401	0.117701	0.0964808	0.102159
KY21.Chr14.384	KY21.Chr14.384.v2.SL1-1	ARFGAP3	HGNC:661	22	0.0362411	0.034681	0.0678546	0.103172	0.141586	0.169785	0.211471	0.23521	XBXL10_1g11402	XBmRNA21400	arfgap3.L	0.0750597	0.0789966	0.0807366	0.0822541	0.086331	0.100214	0.10509	0.114309	0.129946	0.147064
KY21.Chr14.394	KY21.Chr14.394.v1.SL1-1	SORD	HGNC:11184	9	0.115343	0.112643	0.115861	0.130172	0.123266	0.122751	0.138249	0.141715	XBXL10_1g13121	XBmRNA24837	sord.L	0.0825756	0.132853	0.0875433	0.127866	0.0882667	0.108474	0.0954265	0.117213	0.0691502	0.0906305
KY21.Chr14.401	KY21.Chr14.401.v1.SL2-1	PGK1	HGNC:8896	40	0.136769	0.126268	0.1387	0.112828	0.115141	0.119555	0.126731	0.124008	XBXL10_1g35205	XBmRNA66462	pgk1.L	0.103782	0.109025	0.0971764	0.11628	0.101527	0.0982108	0.0929801	0.0969959	0.0976143	0.0864088
KY21.Chr14.402	KY21.Chr14.402.v1.SL1-1	TRAPPC6B	HGNC:23066	6	0.107513	0.097281	0.127124	0.118914	0.128504	0.122255	0.151457	0.146953	XBXL10_1g37184	XBmRNA70151	LOC108699743	0.0996456	0.0765209	0.0881656	0.0723987	0.0830923	0.0904093	0.11137	0.0994481	0.128994	0.149955
KY21.Chr14.404	KY21.Chr14.404.v1.nonSL1-1	WRN	HGNC:12791	10	0.185263	0.226929	0.118625	0.0967767	0.103081	0.107165	0.0849331	0.0772277	XBXL10_1g1495	XBmRNA2619	wrn.L	0.144241	0.12735	0.122932	0.105582	0.110544	0.0902769	0.0940292	0.0753655	0.0665755	0.0631038
KY21.Chr14.406	KY21.Chr14.406.v1.SL1-1	COPB1	HGNC:2231	30	0.123158	0.113295	0.129369	0.122934	0.126721	0.119312	0.133664	0.131548	XBXL10_1g17639	XBmRNA32481	copb1.L	0.0873893	0.100892	0.0901641	0.0959565	0.0880508	0.103306	0.0781718	0.112077	0.104406	0.139587
KY21.Chr14.41	KY21.Chr14.41.v2.SL1-1	SHROOM2	HGNC:630	8	0.0952506	0.095861	0.122814	0.154195	0.150456	0.151902	0.124437	0.105084	XBXL10_1g7165	XBmRNA13446	shroom2.L	0.0258509	0.0274237	0.0373533	0.0669499	0.0867641	0.110242	0.125598	0.157341	0.164045	0.198433
KY21.Chr14.416	KY21.Chr14.416.v1.SL1-1	PGGHG	HGNC:26210	2	0.131844	0.13718	0.119817	0.0617805	0.0822987	0.127091	0.16204	0.177949	XBXL10_1g18314	XBmRNA33719	pgghg.L	0.0851236	0.101682	0.101481	0.109366	0.101083	0.105629	0.0931735	0.110835	0.103955	0.087672
KY21.Chr14.419	KY21.Chr14.419.v1.SL1-1	APRT	HGNC:626	7	0.130338	0.116975	0.131936	0.110712	0.122889	0.120142	0.133049	0.133958	XBXL10_1g18655	XBmRNA34320	aprt.L	0.0772802	0.067371	0.108323	0.0772824	0.0918553	0.107742	0.0827115	0.090936	0.122877	0.173621
KY21.Chr14.42	KY21.Chr14.42.v1.ND1-1	GAMT	HGNC:4136	4	0.0942925	0.105845	0.132834	0.10472	0.116355	0.116489	0.176689	0.152776	XBXL10_1g4387	XBmRNA8167	gamt.S	0.0896877	0.102934	0.083165	0.0921496	0.0830394	0.0812162	0.0955257	0.113141	0.102658	0.156484
KY21.Chr14.420	KY21.Chr14.420.v1.SL1-1	BRIP1	HGNC:20473	8	0.12707	0.118923	0.139219	0.147871	0.133108	0.116749	0.115107	0.101953	XBXL10_1g7417	XBmRNA13987	brip1.L	0.0852751	0.0760087	0.094248	0.0968933	0.111682	0.0941112	0.117151	0.089431	0.119868	0.115333
KY21.Chr14.421	KY21.Chr14.421.v1.SL1-1	CROT	HGNC:2366	5	0.112316	0.118126	0.121468	0.105485	0.114906	0.130461	0.153537	0.143702	XBXL10_1g28835	XBmRNA54244	crot.S	0.0909626	0.0757293	0.0859302	0.0824598	0.0900577	0.0876801	0.0897924	0.0959325	0.129585	0.171871
KY21.Chr14.436	KY21.Chr14.436.v1.ND1-1	POLD1	HGNC:9175	29	0.129174	0.127272	0.127622	0.126583	0.124956	0.126206	0.120435	0.117752	XBXL10_1g31899	XBmRNA60207	pold1.L	0.103822	0.107378	0.10417	0.104901	0.0975465	0.103126	0.0980055	0.0977138	0.0918301	0.0915069
KY21.Chr14.439	KY21.Chr14.439.v1.SL1-1	TSNAX	HGNC:12380	4	0.0929009	0.0890917	0.109598	0.154137	0.156241	0.147494	0.125724	0.124812	XBXL10_1g25361	XBmRNA47359	tsnax.S	0.104005	0.103759	0.105855	0.0914412	0.096311	0.0988778	0.0957207	0.0948702	0.105541	0.10362
KY21.Chr14.440	KY21.Chr14.440.v1.SL1-1	SRD5A1	HGNC:11284	2	0.111791	0.12658	0.122861	0.112853	0.124459	0.121718	0.143091	0.136646	XBXL10_1g10887	XBmRNA20468	XB5780651.S	0.077135	0.0896373	0.0939523	0.0873884	0.0996527	0.107016	0.0807011	0.0970088	0.119639	0.147869
KY21.Chr14.441	KY21.Chr14.441.v1.nonSL3-1	POP4	HGNC:30081	4	0.103632	0.0848766	0.0979008	0.119673	0.137164	0.142384	0.160549	0.15382	XBXL10_1g18891	XBmRNA34817	pop4.L	0.0514583	0.0532852	0.0567978	0.0739097	0.085464	0.111898	0.11599	0.12757	0.144747	0.178879
KY21.Chr14.442	KY21.Chr14.442.v1.SL1-1	TALDO1	HGNC:11559	26	0.12274	0.113744	0.122196	0.109397	0.111686	0.108667	0.149323	0.162246	XBXL10_1g18068	XBmRNA33364	taldo1.L	0.106523	0.109184	0.113182	0.104603	0.0996674	0.0987612	0.0784181	0.0981976	0.0974723	0.0939923
KY21.Chr14.443	KY21.Chr14.443.v1.ND1-1	CCT7	HGNC:1622	40	0.129028	0.123646	0.133426	0.122356	0.127768	0.124952	0.11633	0.122493	XBXL10_1g420	XBmRNA437	cct7.L	0.0989517	0.104449	0.101153	0.106126	0.0992414	0.106555	0.0984397	0.0983533	0.0925534	0.094178
KY21.Chr14.445	KY21.Chr14.445.v1.SL1-1	BMP2K	HGNC:18041	9	0.108288	0.094435	0.107794	0.135235	0.144274	0.146295	0.132994	0.130684	XBXL10_1g15470	XBmRNA28908	LOC108712767	0.0981642	0.110054	0.095737	0.0973171	0.100114	0.0975692	0.103927	0.0938469	0.103027	0.100244
KY21.Chr14.454	KY21.Chr14.454.v1.nonSL3-1	LDHB	HGNC:6541	18	0.112606	0.109445	0.115484	0.115708	0.120609	0.117443	0.147388	0.161317	XBXL10_1g15098	XBmRNA28155	ldhb.S	0.110932	0.106809	0.0993328	0.114052	0.102607	0.0887093	0.101506	0.102104	0.0977862	0.0761629
KY21.Chr14.455	KY21.Chr14.455.v2.SL3-1	CLUH	HGNC:29094	26	0.1831	0.1627	0.128854	0.106345	0.110668	0.0829866	0.10933	0.116017	XBXL10_1g6710	XBmRNA12574	LOC108708041	0.0962453	0.0941414	0.0939383	0.0928911	0.091511	0.0951222	0.0935428	0.100342	0.102475	0.139791
KY21.Chr14.465	KY21.Chr14.465.v1.nonSL7-1	CSDE1	HGNC:29905	46	0.187284	0.181821	0.172477	0.131539	0.112383	0.084199	0.0721389	0.0581585	XBXL10_1g6814	XBmRNA12736	csde1.L	0.0639549	0.0623773	0.0693621	0.072391	0.0908305	0.108683	0.133731	0.130714	0.136555	0.131401
KY21.Chr14.468	KY21.Chr14.468.v1.SL1-2	CPT1A	HGNC:2328	16	0.0387778	0.036704	0.0472717	0.0900911	0.124056	0.13453	0.218262	0.310308	XBXL10_1g33791	XBmRNA63821	LOC108697831	0.0926858	0.0853651	0.0913768	0.0913841	0.102137	0.104585	0.0904174	0.103289	0.107204	0.131555
KY21.Chr14.479	KY21.Chr14.479.v1.ND1-1	FIP1L1	HGNC:19124	8	0.132471	0.0930687	0.138581	0.125045	0.124006	0.125034	0.136138	0.125656	XBXL10_1g3796	XBmRNA6930	fip1l1.S	0.0705213	0.0823451	0.0855355	0.0836698	0.0990908	0.10367	0.103543	0.105705	0.113119	0.152801
KY21.Chr14.480	KY21.Chr14.480.v1.ND1-1	EMC2	HGNC:28963	9	0.125276	0.128614	0.125771	0.116793	0.116463	0.126257	0.131411	0.129415	XBXL10_1g28239	XBmRNA53045	emc2.L	0.0898842	0.0994178	0.0953034	0.0834966	0.0880675	0.099029	0.0940633	0.0981694	0.114463	0.138106
KY21.Chr14.482	KY21.Chr14.482.v1.SL1-1	DDI2	HGNC:24578	16	0.109397	0.105602	0.103922	0.109511	0.125038	0.133427	0.1579	0.155203	XBXL10_1g32305	XBmRNA60859	ddi2.L	0.0873826	0.0928985	0.0885164	0.0926361	0.0966505	0.0970142	0.103953	0.104431	0.112378	0.12414
KY21.Chr14.49	KY21.Chr14.49.v2.nonSL21-1	EEF1G	HGNC:3213	71	0.133356	0.130102	0.137408	0.116703	0.117176	0.109874	0.125083	0.130297	XBXL10_1g20612	XBmRNA37897	eef1g.S	0.0991164	0.101825	0.104999	0.11551	0.0982591	0.105679	0.0809854	0.100089	0.0964657	0.0970715
KY21.Chr14.499	KY21.Chr14.499.v1.nonSL3-5	SRRT	HGNC:24101	36	0.125048	0.122839	0.131417	0.115595	0.114428	0.126313	0.134575	0.129785	XBXL10_1g14797	XBmRNA27591	srrt.L	0.0573903	0.0594149	0.0564592	0.0636507	0.0725879	0.0959252	0.123106	0.145603	0.146046	0.179816
KY21.Chr14.5	KY21.Chr14.5.v1.nonSL1-1	ADARB1	HGNC:226	2	0.0526136	0.0569903	0.0940098	0.122547	0.154468	0.169989	0.159611	0.189771	XBXL10_1g40839	XBmRNA76991	adarb1.L	0.014123	0.0160839	0.02794	0.0480828	0.0775271	0.0932885	0.114822	0.145843	0.158703	0.303587
KY21.Chr14.501	KY21.Chr14.501.v1.SL1-1	RBM26	HGNC:20327	11	0.0736482	0.0717673	0.0950343	0.118854	0.138546	0.160562	0.169632	0.171956	XBXL10_1g12295	XBmRNA22976	rbm27.L	0.0417961	0.047763	0.0491788	0.0716878	0.100642	0.117142	0.124441	0.136487	0.139864	0.170999
KY21.Chr14.502	KY21.Chr14.502.v1.SL1-1	TXNDC5	HGNC:21073	15	0.149102	0.14932	0.140478	0.0960041	0.0945785	0.0928654	0.138091	0.139561	XBXL10_1g29309	XBmRNA55087	txndc5.S	0.10506	0.0935347	0.102348	0.102152	0.103966	0.0941497	0.115197	0.0991807	0.100972	0.0834394
KY21.Chr14.505	KY21.Chr14.505.v1.SL1-2	ATP5PB	HGNC:840	31	0.140959	0.130982	0.1344	0.12194	0.118314	0.111548	0.119065	0.122793	XBXL10_1g9435	XBmRNA17602	atp5pb.S	0.0969044	0.0913194	0.096425	0.116466	0.102095	0.103914	0.103959	0.0958696	0.0987925	0.0942552
KY21.Chr14.507	KY21.Chr14.507.v1.nonSL1-1	EIF2B4	HGNC:3260	8	0.119021	0.121808	0.139509	0.115561	0.116779	0.115045	0.134271	0.138006	XBXL10_1g24734	XBmRNA46174	eif2b4.L	0.100806	0.103205	0.102102	0.101538	0.103145	0.0968541	0.102971	0.0914626	0.0999499	0.0979654
KY21.Chr14.509	KY21.Chr14.509.v1.SL1-1	MDN1	HGNC:18302	8	0.117634	0.122176	0.104959	0.0903448	0.0852913	0.128257	0.176009	0.175329	XBXL10_1g13065	XBmRNA24766	LOC108711332	0.129654	0.112971	0.103187	0.10763	0.103907	0.0874383	0.10884	0.0966865	0.0925593	0.0571272
KY21.Chr14.511	KY21.Chr14.511.v1.nonSL6-1	MRPL21	HGNC:14479	6	0.1147	0.124675	0.125703	0.14019	0.13814	0.133581	0.125203	0.0978087	XBXL10_1g17960	XBmRNA33197	mrpl21.L	0.10095	0.114887	0.11879	0.1053	0.0982589	0.103179	0.0960106	0.0935159	0.0861354	0.082974
KY21.Chr14.513	KY21.Chr14.513.v1.ND1-1	YJU2	HGNC:25518	5	0.0920087	0.0922005	0.120628	0.135207	0.149465	0.160143	0.127952	0.122396	XBXL10_1g23202	XBmRNA43222	yju2.L	0.0969332	0.0956149	0.0923885	0.0948327	0.0948132	0.086954	0.0982055	0.10225	0.107012	0.130996
KY21.Chr14.516	KY21.Chr14.516.v1.ND1-1	PIR	HGNC:30048	6	0.151194	0.125156	0.140042	0.1072	0.113066	0.104498	0.118824	0.14002	XBXL10_1g6378	XBmRNA11995	pir.L	0.0742914	0.0760337	0.0681115	0.0769863	0.0771444	0.0735075	0.0851464	0.0991782	0.125079	0.244521
KY21.Chr14.524	KY21.Chr14.524.v1.nonSL5-1	PHF5A	HGNC:18000	6	0.0984397	0.104819	0.112681	0.117294	0.129356	0.137107	0.14591	0.154393	XBXL10_1g22040	XBmRNA40972	phf5a.S	0.0573251	0.0538081	0.0558144	0.0697552	0.0784284	0.0985205	0.134806	0.135913	0.14758	0.168049
KY21.Chr14.536	KY21.Chr14.536.v2.nonSL3-2	VPS11	HGNC:14583	13	0.111656	0.115667	0.121078	0.127158	0.125813	0.128649	0.132736	0.137243	XBXL10_1g33318	XBmRNA62867	vps11.S	0.104765	0.100324	0.104683	0.100556	0.100947	0.10456	0.0874809	0.0923363	0.0988647	0.105482
KY21.Chr14.541	KY21.Chr14.541.v1.nonSL1-1	FAM210A	HGNC:28346	3	0.127998	0.117561	0.118282	0.121904	0.118123	0.121042	0.142868	0.13222	XBXL10_1g27758	XBmRNA52094	fam210a.L	0.0948127	0.107011	0.0910654	0.101541	0.0917575	0.100973	0.093775	0.114249	0.0994803	0.105336
KY21.Chr14.544	KY21.Chr14.544.v1.SL1-1	CTNNBL1	HGNC:15879	15	0.109081	0.112141	0.115721	0.12377	0.126305	0.132841	0.135799	0.144341	XBXL10_1g39893	XBmRNA75024	ctnnbl1.L	0.0708703	0.061953	0.074602	0.082873	0.0871124	0.0989259	0.0984295	0.124294	0.129033	0.171907
KY21.Chr14.545	KY21.Chr14.545.v1.ND1-1	SMPD4	HGNC:32949	11	0.073126	0.0638648	0.0922531	0.121649	0.144877	0.157075	0.172482	0.174673	XBXL10_1g2665	XBmRNA4670	smpd4.L	0.0897274	0.0925295	0.0964713	0.0977139	0.0960123	0.105602	0.071346	0.117233	0.112567	0.120798
KY21.Chr14.546	KY21.Chr14.546.v1.SL1-1	TFB1M	HGNC:17037	4	0.0900052	0.0974835	0.126146	0.145513	0.157461	0.15592	0.126572	0.100899	XBXL10_1g39244	XBmRNA73967	tfb1m.L	0.0756588	0.0998899	0.071259	0.0993653	0.080132	0.134226	0.0814015	0.122329	0.0817255	0.154013
KY21.Chr14.554	KY21.Chr14.554.v3.nonSL2-1	AK2	HGNC:362	20	0.117272	0.11818	0.114923	0.115474	0.118987	0.118558	0.143145	0.153463	XBXL10_1g7377	XBmRNA13884	ak2.L	0.102315	0.108571	0.111528	0.107779	0.0976603	0.0911268	0.097355	0.0990156	0.0954861	0.0891624
KY21.Chr14.567	KY21.Chr14.567.v2.SL2-2	CCDC22	HGNC:28909	17	0.0921495	0.0864827	0.0969665	0.132748	0.140402	0.140551	0.150088	0.160613	XBXL10_1g37680	XBmRNA71193	ccdc22.S	0.091359	0.11343	0.0922659	0.106374	0.0921716	0.10814	0.0997192	0.0959217	0.0901894	0.11043
KY21.Chr14.569	KY21.Chr14.569.v1.nonSL3-1	SDCBP	HGNC:10662	2	0.131052	0.115947	0.13528	0.149553	0.133877	0.120921	0.113462	0.0999082	XBXL10_1g29564	XBmRNA55632	sdcbp.S	0.13083	0.118823	0.133775	0.109411	0.11484	0.0912168	0.0897652	0.0798266	0.0775403	0.0539732
KY21.Chr14.570	KY21.Chr14.570.v1.SL1-1	SRR	HGNC:14398	4	0.112923	0.100221	0.109682	0.118901	0.109832	0.123079	0.158797	0.166564	XBXL10_1g6530	XBmRNA12235	srr.L	0.0807827	0.0922945	0.0891975	0.101162	0.0944707	0.124448	0.0894662	0.097405	0.0920723	0.138701
KY21.Chr14.572	KY21.Chr14.572.v1.SL1-1	THOC2	HGNC:19073	20	0.097923	0.0947228	0.10748	0.121095	0.12831	0.137593	0.152627	0.160248	XBXL10_1g37925	XBmRNA71701	thoc2.S	0.0631709	0.0729224	0.0672074	0.0796403	0.0868392	0.104396	0.107184	0.126693	0.127297	0.164651
KY21.Chr14.58	KY21.Chr14.58.v1.nonSL27-1	RPL14	HGNC:10305	1	0.117351	0.110112	0.124844	0.13841	0.118842	0.128095	0.124391	0.137954	XBXL10_1g27209	XBmRNA50942	LOC121394610	0.107943	0.10955	0.10261	0.106484	0.0953181	0.091655	0.106243	0.0956262	0.0948722	0.0896991
KY21.Chr14.591	KY21.Chr14.591.v3.SL2-3	PCF11	HGNC:30097	23	0.110418	0.113175	0.123421	0.12061	0.13417	0.131439	0.130149	0.136619	XBXL10_1g11149	XBmRNA20935	pcf11.S	0.0529904	0.0544883	0.053502	0.0575205	0.0663814	0.112079	0.133468	0.141958	0.164159	0.163455
KY21.Chr14.592	KY21.Chr14.592.v1.nonSL13-1	MITD1	HGNC:25207	4	0.125752	0.115958	0.120084	0.120997	0.132679	0.14675	0.120152	0.117627	XBXL10_1g7755	XBmRNA14604	mitd1.L	0.0750575	0.0776349	0.0977096	0.118502	0.137738	0.116362	0.114775	0.093124	0.0920567	0.0770393
KY21.Chr14.599	KY21.Chr14.599.v1.SL1-1	GLUD2	HGNC:4336	39	0.137996	0.132419	0.126137	0.113214	0.113017	0.118667	0.127329	0.131221	XBXL10_1g32956	XBmRNA62263	glud1.S	0.0944017	0.100859	0.0972757	0.103634	0.0974484	0.0996521	0.103961	0.0996211	0.097511	0.105635
KY21.Chr14.6	KY21.Chr14.6.v1.nonSL2-1	NOLC1	HGNC:15608	13	0.0485269	0.103272	0.113091	0.117472	0.146136	0.161526	0.151919	0.158058	XBXL10_1g30634	XBmRNA57724	nolc1.L	0.0325345	0.0431965	0.0393581	0.0505582	0.0579157	0.0983401	0.121158	0.163078	0.1275	0.266361
KY21.Chr14.60	KY21.Chr14.60.v1.SL2-1	FEN1	HGNC:3650	11	0.129493	0.127623	0.142654	0.137371	0.129359	0.116307	0.11638	0.100813	XBXL10_1g17940	XBmRNA33152	fen1.L	0.11552	0.0954046	0.109107	0.09934	0.104114	0.090858	0.107294	0.0870801	0.0989016	0.0923811
KY21.Chr14.601	KY21.Chr14.601.v1.nonSL6-1	TMEM131	HGNC:30366	14	0.0847492	0.0773522	0.0840729	0.0974556	0.115395	0.153622	0.181985	0.205368	XBXL10_1g7766	XBmRNA14629	tmem131.L	0.0693137	0.0590069	0.0746642	0.0962957	0.127596	0.10381	0.112362	0.108426	0.116402	0.132123
KY21.Chr14.608	KY21.Chr14.608.v1.nonSL1-3	MND1	HGNC:24839	4	0.0608246	0.0910582	0.161457	0.136818	0.154629	0.150464	0.132332	0.112418	XBXL10_1g981	XBmRNA1512	LOC108699336	0.12044	0.119223	0.102587	0.110556	0.108347	0.0807192	0.116803	0.0989843	0.0967715	0.045571
KY21.Chr14.62	KY21.Chr14.62.v2.SL1-1	SNAPC1	HGNC:11134	3	0.0916696	0.0947253	0.127963	0.145481	0.139807	0.133256	0.137332	0.129765	XBXL10_1g35991	XBmRNA68067	snapc1.L	0.110648	0.120923	0.103998	0.102155	0.107089	0.100935	0.104105	0.0807761	0.0863714	0.0829989
KY21.Chr14.620	KY21.Chr14.620.v1.SL3-1	SSNA1	HGNC:11321	1	0.144123	0.150213	0.141647	0.148112	0.124576	0.0944329	0.113295	0.083601	XBXL10_1g34133	XBmRNA64388	ssna1.L	0.0578248	0.108997	0.0599691	0.0903407	0.0998949	0.103759	0.11587	0.121478	0.126296	0.11557
KY21.Chr14.621	KY21.Chr14.621.v1.SL1-2	TBC1D19	HGNC:25624	1	0.133095	0.121933	0.128808	0.0985257	0.115134	0.0888013	0.15034	0.163363	XBXL10_1g741	XBmRNA998	tbc1d19.L	0.101071	0.0920833	0.0979036	0.118857	0.128545	0.10465	0.101561	0.0865834	0.0897207	0.0790246
KY21.Chr14.624	KY21.Chr14.624.v1.nonSL2-1	ATIC	HGNC:794	16	0.0959018	0.0944292	0.100375	0.0902781	0.101827	0.116736	0.164876	0.235577	XBXL10_1g40814	XBmRNA76904	atic.L	0.107158	0.104573	0.110917	0.103752	0.0985856	0.0944812	0.101121	0.0962309	0.0994164	0.0837639
KY21.Chr14.625	KY21.Chr14.625.v1.SL1-1	DNAJC8	HGNC:15470	10	0.100927	0.10248	0.115775	0.153991	0.149177	0.135816	0.128743	0.11309	XBXL10_1g6871	XBmRNA12874	dnajc8.L	0.0478394	0.0524541	0.054344	0.0699608	0.0739097	0.10803	0.0928047	0.124524	0.13743	0.238704
KY21.Chr14.627	KY21.Chr14.627.v1.SL1-1	HMGB1	HGNC:4983	11	0.316314	0.0725878	0.0840221	0.0893462	0.0948626	0.102997	0.115106	0.124764	XBXL10_1g917	XBmRNA1377	hmgb2.L	0.0711898	0.0703168	0.0735496	0.0689875	0.0737254	0.102598	0.125138	0.147338	0.130278	0.136879
KY21.Chr14.630	KY21.Chr14.630.v3.nonSL13-2	PGM2	HGNC:8906	24	0.118725	0.114291	0.118852	0.132105	0.13705	0.128998	0.121298	0.12868	XBXL10_1g750	XBmRNA1017	pgm2l1.L	0.0932533	0.0898098	0.0882781	0.0887305	0.093868	0.0875569	0.103014	0.10437	0.118942	0.132178
KY21.Chr14.632	KY21.Chr14.632.v1.SL1-1	TRDMT1	HGNC:2977	3	0.0821341	0.0841709	0.105698	0.121851	0.137919	0.137073	0.16073	0.170424	XBXL10_1g26899	XBmRNA50378	trdmt1.L	0.0926114	0.0871149	0.0941875	0.0954502	0.0974233	0.0945694	0.104464	0.104105	0.11941	0.110664
KY21.Chr14.634	KY21.Chr14.634.v1.nonSL2-1	BBS7	HGNC:18758	9	0.119284	0.122583	0.129726	0.121134	0.118331	0.118671	0.120999	0.149271	XBXL10_1g1098	XBmRNA1716	bbs7.L	0.110212	0.111551	0.0997965	0.105605	0.0995318	0.0998897	0.0989562	0.0960312	0.0921319	0.0862946
KY21.Chr14.645	KY21.Chr14.645.v2.SL2-1	RSPH14	HGNC:13437	1	0.0678001	0.183644	0.125629	0.102301	0.0920122	0.152647	0.16056	0.115407	XBXL10_1g2654	XBmRNA4652	rsph14.L	0.0966785	0.0843033	0.0871373	0.079005	0.0839477	0.0660038	0.0826692	0.0795359	0.141269	0.19945
KY21.Chr14.646	KY21.Chr14.646.v1.SL1-1	ACAD10	HGNC:21597	16	0.139075	0.130923	0.130917	0.101337	0.107323	0.118676	0.134918	0.136832	XBXL10_1g2864	XBmRNA5108	acad10.L	0.10314	0.105529	0.106325	0.101989	0.0982269	0.114122	0.0847799	0.0955722	0.0944902	0.0958267
KY21.Chr14.670	KY21.Chr14.670.v1.SL1-1	SCFD2	HGNC:30676	13	0.122808	0.110549	0.126397	0.123261	0.117069	0.122353	0.137329	0.140234	XBXL10_1g809	XBmRNA1163	scfd2.L	0.106009	0.112439	0.102657	0.104543	0.103536	0.101945	0.0979074	0.0975213	0.0906118	0.0828301
KY21.Chr14.671	KY21.Chr14.671.v1.nonSL1-1	TRAP1	HGNC:16264	36	0.115441	0.11161	0.121488	0.125317	0.14241	0.12962	0.125899	0.128215	XBXL10_1g43975	XBmRNA82730	trap1.S	0.0886872	0.0912351	0.0897064	0.0864802	0.0867014	0.0975346	0.0986176	0.100054	0.108168	0.152815
KY21.Chr14.672	KY21.Chr14.672.v1.nonSL1-1	TRIP4	HGNC:12310	2	0.121727	0.115727	0.12568	0.131958	0.129514	0.113715	0.122146	0.139533	XBXL10_1g13045	XBmRNA24719	trip4.L	0.0913316	0.11458	0.106845	0.111259	0.103566	0.0976344	0.0947718	0.0919363	0.0898895	0.0981863
KY21.Chr14.673	KY21.Chr14.673.v1.SL1-1	GPM6A	HGNC:4460	3	0.0597123	0.0730146	0.0987392	0.123497	0.134061	0.165348	0.17294	0.172688	XBXL10_1g7661	XBmRNA14434	gpm6b.L	0.161847	0.0964728	0.14855	0.094083	0.141781	0.0729017	0.103061	0.0649413	0.0972937	0.0190678
KY21.Chr14.675	KY21.Chr14.675.v1.SL1-1	FARSB	HGNC:17800	21	0.108555	0.104921	0.121676	0.131969	0.132837	0.139809	0.124332	0.135901	XBXL10_1g24156	XBmRNA45186	farsb.L	0.111885	0.10103	0.105527	0.09851	0.10153	0.0862623	0.0748058	0.10029	0.10968	0.11048
KY21.Chr14.679	KY21.Chr14.679.v1.SL1-1	MBTD1	HGNC:19866	5	0.123826	0.11545	0.128315	0.118229	0.126729	0.115724	0.12815	0.143577	XBXL10_1g39759	XBmRNA74795	mbtd1.L	0.0588132	0.0568691	0.056875	0.0633018	0.0790125	0.111614	0.125805	0.13659	0.143176	0.167944
KY21.Chr14.680	KY21.Chr14.680.v1.SL2-1	SUMO2	HGNC:11125	5	0.115307	0.109528	0.114291	0.131746	0.132955	0.124591	0.140546	0.131036	XBXL10_1g43054	XBmRNA80926	sumo2.S	0.0659185	0.0684702	0.0753678	0.0819903	0.0859062	0.10949	0.112194	0.116676	0.121687	0.1623
KY21.Chr14.681	KY21.Chr14.681.v2.SL1-1	PDS5B	HGNC:20418	7	0.0764758	0.0696607	0.107208	0.131372	0.152704	0.150017	0.146119	0.166443	XBXL10_1g8374	XBmRNA15858	pds5b.L	0.0290957	0.0374173	0.0555064	0.0734024	0.0982524	0.123463	0.110272	0.153807	0.0854426	0.233341
KY21.Chr14.683	KY21.Chr14.683.v1.SL2-1	UBA5	HGNC:23230	7	0.132994	0.123745	0.134847	0.0886007	0.0965683	0.104678	0.160406	0.158161	XBXL10_1g29073	XBmRNA54673	uba5.S	0.102541	0.098843	0.104449	0.0997178	0.0937077	0.10094	0.0926108	0.0992797	0.10005	0.107861
KY21.Chr14.684	KY21.Chr14.684.v1.SL1-1	EXOSC8	HGNC:17035	4	0.114537	0.106298	0.109912	0.114687	0.138694	0.117759	0.151015	0.147097	XBXL10_1g10937	XBmRNA20581	exosc8.S	0.0833978	0.0791974	0.0915112	0.0773263	0.0907073	0.0897611	0.0990654	0.100662	0.140928	0.147444
KY21.Chr14.685	KY21.Chr14.685.v1.SL1-1	SRP68	HGNC:11302	28	0.0874556	0.0876668	0.105179	0.116802	0.128063	0.142962	0.15627	0.175601	XBXL10_1g40095	XBmRNA75421	srp68.L	0.0575485	0.0539598	0.0615932	0.0632155	0.0758298	0.0867708	0.109031	0.122521	0.154385	0.215146
KY21.Chr14.687	KY21.Chr14.687.v1.nonSL3-1	ANKRD10	HGNC:20265	2	0.0813584	0.0783459	0.0944935	0.093748	0.0971053	0.140784	0.181803	0.232363	XBXL10_1g7812	XBmRNA14723	ankrd10.L	0.0323259	0.0293222	0.0249208	0.0280099	0.0294564	0.0498259	0.086039	0.151346	0.23014	0.338614
KY21.Chr14.698	KY21.Chr14.698.v1.nonSL3-1	MAD2L1	HGNC:6763	3	0.119181	0.10765	0.120071	0.13779	0.154445	0.125531	0.129619	0.105713	XBXL10_1g4069	XBmRNA7491	mad2l1.S	0.112036	0.0930044	0.107019	0.09924	0.10437	0.0801066	0.102213	0.100424	0.109961	0.0916259
KY21.Chr14.707	KY21.Chr14.707.v1.nonSL3-1	NDUFC2	HGNC:7706	8	0.141501	0.129861	0.13872	0.132887	0.124791	0.112066	0.108713	0.111461	XBXL10_1g11201	XBmRNA21043	ndufc2.S	0.128655	0.113721	0.13419	0.0981859	0.0978913	0.0613521	0.0629469	0.100998	0.134841	0.0672183
KY21.Chr14.709	KY21.Chr14.709.v1.SL1-2	PCMT1	HGNC:8728	14	0.115909	0.117984	0.124852	0.133328	0.129964	0.128811	0.127241	0.12191	XBXL10_1g36208	XBmRNA68559	XB5997770.L	0.103319	0.099503	0.100166	0.104442	0.110878	0.102172	0.112059	0.0927341	0.0943752	0.0803527
KY21.Chr14.710	KY21.Chr14.710.v1.SL2-1	EIF3K	HGNC:24656	4	0.126751	0.120536	0.120762	0.116199	0.126706	0.122984	0.128454	0.137608	XBXL10_1g38389	XBmRNA72521	eif3k.S	0.1073	0.0819659	0.171015	0.0963423	0.0936248	0.0811174	0.0713695	0.0991269	0.107569	0.0905691
KY21.Chr14.711	KY21.Chr14.711.v1.SL3-3	EIF3J	HGNC:3270	11	0.105922	0.0918132	0.108006	0.121362	0.131509	0.11905	0.152074	0.170264	XBXL10_1g15516	XBmRNA28979	eif3j.S	0.0868128	0.0903428	0.0792129	0.0898404	0.0918063	0.0984217	0.114124	0.116362	0.113804	0.119273
KY21.Chr14.723	KY21.Chr14.723.v1.nonSL3-1	MTMR8	HGNC:16825	8	0.119206	0.113395	0.137652	0.119633	0.122432	0.11573	0.129743	0.142209	XBXL10_1g35039	XBmRNA66175	LOC108698369	0.0978667	0.09743	0.0980968	0.101928	0.105597	0.100874	0.110227	0.100994	0.100768	0.0862177
KY21.Chr14.724	KY21.Chr14.724.v1.SL1-1	IDH3A	HGNC:5384	57	0.138926	0.130852	0.134808	0.113338	0.116386	0.111626	0.126802	0.127262	XBXL10_1g12975	XBmRNA24559	idh3a.L	0.108252	0.103178	0.177058	0.0974152	0.0993488	0.0848316	0.0836049	0.084851	0.0909917	0.0704694
KY21.Chr14.725	KY21.Chr14.725.v1.SL1-1	GOLGA4	HGNC:4427	29	0.101962	0.100913	0.0977944	0.089472	0.103599	0.12654	0.172451	0.207269	XBXL10_1g27342	XBmRNA51258	golga4.L	0.0635818	0.0657791	0.0621116	0.0727558	0.0856569	0.0921612	0.115638	0.125514	0.140744	0.176057
KY21.Chr14.727	KY21.Chr14.727.v2.nonSL1-2	DNAJA3	HGNC:11808	7	0.1345	0.134012	0.117649	0.114006	0.115254	0.121572	0.134051	0.128957	XBXL10_1g41328	XBmRNA77996	dnaja3.L	0.0742075	0.0695295	0.0653991	0.0842494	0.0907899	0.11424	0.0997741	0.103943	0.10661	0.191258
KY21.Chr14.736	KY21.Chr14.736.v1.SL1-1	RARS1	HGNC:9870	39	0.106654	0.108424	0.112428	0.123316	0.129755	0.124199	0.146438	0.148786	XBXL10_1g16536	XBmRNA31050	rars1.S	0.0961438	0.0961915	0.100323	0.0985928	0.101344	0.102545	0.096439	0.09809	0.103913	0.106418
KY21.Chr14.738	KY21.Chr14.738.v1.SL1-1	PITRM1	HGNC:17663	21	0.128475	0.132446	0.128537	0.0850672	0.0848684	0.0969815	0.175443	0.168182	XBXL10_1g26825	XBmRNA50159	pitrm1.L	0.0960295	0.107679	0.10067	0.102922	0.0986219	0.10239	0.105915	0.102523	0.0956208	0.0876291
KY21.Chr14.754	KY21.Chr14.754.v1.nonSL4-1	SLC25A32	HGNC:29683	3	0.143874	0.127324	0.149456	0.11802	0.108072	0.110449	0.119808	0.122998	XBXL10_1g28227	XBmRNA53005	slc25a32.L	0.0759958	0.0686513	0.0778278	0.0806929	0.0921125	0.0971427	0.0865546	0.0964676	0.120736	0.203819
KY21.Chr14.755	KY21.Chr14.755.v1.SL2-1	ATP6V1E1	HGNC:857	10	0.120867	0.118331	0.124069	0.114394	0.121637	0.114702	0.131972	0.154027	XBXL10_1g11551	XBmRNA21659	atp6v1e1.L	0.108194	0.106468	0.10765	0.102901	0.103512	0.090911	0.0882071	0.0988794	0.101797	0.0914802
KY21.Chr14.758	KY21.Chr14.758.v1.nonSL5-1	RP2	HGNC:10274	4	0.106896	0.0939807	0.108195	0.110756	0.127655	0.128553	0.147138	0.176825	XBXL10_1g7785	XBmRNA14659	rp2.L	0.0606458	0.0803046	0.063081	0.0926631	0.0981167	0.0961045	0.110961	0.109077	0.123893	0.165153
KY21.Chr14.759	KY21.Chr14.759.v1.nonSL13-1	TPM1	HGNC:12010	2	0.000358943	0.000404088	0.000324448	0.008416	0.0232757	0.0994382	0.279174	0.588609	XBXL10_1g12987	XBmRNA24580	tpm1.L	0.0209168	0.0220837	0.0175446	0.0235591	0.0199843	0.0227468	0.0332021	0.0734997	0.261796	0.504667
KY21.Chr14.764	KY21.Chr14.764.v1.SL1-1	WLS	HGNC:30238	4	0.113516	0.117241	0.117967	0.111708	0.120788	0.121763	0.143184	0.153833	XBXL10_1g19046	XBmRNA35147	wls.L	0.0997358	0.116371	0.0957879	0.10145	0.115398	0.0935091	0.101504	0.0990324	0.101833	0.0753796
KY21.Chr14.766	KY21.Chr14.766.v1.SL1-1	LPGAT1	HGNC:28985	1	0.0735255	0.0642599	0.0857129	0.126395	0.156697	0.164766	0.160309	0.168334	XBXL10_1g24988	XBmRNA46613	lpgat1.S	0.0956708	0.0649757	0.0786479	0.0835798	0.100507	0.0992087	0.107155	0.102932	0.123316	0.144008
KY21.Chr14.768	KY21.Chr14.768.v1.nonSL4-1	UBE2K	HGNC:4914	7	0.120377	0.109198	0.123106	0.125014	0.125745	0.123677	0.137738	0.135145	XBXL10_1g3759	XBmRNA6840	ube2k.S	0.101284	0.0913514	0.104124	0.0939923	0.10691	0.0884774	0.111744	0.09596	0.114563	0.0915934
KY21.Chr14.769	KY21.Chr14.769.v1.nonSL2-2	SYVN1	HGNC:20738	3	0.0999323	0.0936822	0.115074	0.124849	0.13974	0.129393	0.146566	0.150763	XBXL10_1g18038	XBmRNA33305	syvn1.L	0.101158	0.0802982	0.0915034	0.078958	0.109969	0.0943718	0.0801164	0.106693	0.133233	0.123699
KY21.Chr14.772	KY21.Chr14.772.v1.nonSL2-1	PAN3	HGNC:29991	6	0.0633261	0.0687472	0.0981515	0.112446	0.14948	0.15601	0.170879	0.180961	XBXL10_1g8398	XBmRNA15906	pan3.L	0.0174376	0.0319278	0.0568582	0.0832825	0.124559	0.117923	0.130759	0.13245	0.148608	0.156195
KY21.Chr14.774	KY21.Chr14.774.v1.SL1-1	COMMD3	HGNC:23332	4	0.0950636	0.0972968	0.119567	0.125074	0.121869	0.124587	0.151541	0.165001	XBXL10_1g28796	XBmRNA54164	commd3.S	0.110387	0.103342	0.0939744	0.0943764	0.104466	0.0888061	0.109962	0.105954	0.102651	0.0860816
KY21.Chr14.777	KY21.Chr14.777.v1.ND1-1	FIS1	HGNC:21689	4	0.122013	0.123975	0.119827	0.133099	0.133229	0.127209	0.116018	0.12463	XBXL10_1g17474	XBmRNA32229	fis1.S	0.0905218	0.0887226	0.0889549	0.105479	0.106249	0.100745	0.106632	0.0978914	0.0979424	0.116861
KY21.Chr14.778	KY21.Chr14.778.v1.nonSL3-1	CDK7	HGNC:1778	3	0.134292	0.119393	0.131415	0.11951	0.142351	0.121402	0.117834	0.113802	XBXL10_1g3131	XBmRNA5666	cdk7.L	0.0862714	0.0821337	0.0865623	0.0929936	0.0992286	0.10093	0.106294	0.112592	0.120135	0.11286
KY21.Chr14.78	KY21.Chr14.78.v1.nonSL2-1	ALG13	HGNC:30881	3	0.0778991	0.0738151	0.095852	0.126979	0.133728	0.141614	0.175885	0.174227	XBXL10_1g18729	XBmRNA34522	alg13l.L	0.102255	0.108814	0.0963507	0.0996435	0.10582	0.0990523	0.106444	0.100503	0.103081	0.078037
KY21.Chr14.783	KY21.Chr14.783.v1.nonSL11-1	HPF1	HGNC:26051	9	0.10989	0.102534	0.120248	0.117092	0.118014	0.116937	0.162072	0.153214	XBXL10_1g922	XBmRNA1391	hpf1.L	0.119682	0.10163	0.1133	0.111754	0.108979	0.0995344	0.10873	0.0919693	0.0780169	0.066403
KY21.Chr14.79	KY21.Chr14.79.v1.nonSL2-1	SIRT6	HGNC:14934	2	0.0851244	0.0582987	0.0864404	0.150466	0.181392	0.134293	0.151142	0.152844	XBXL10_1g28939	XBmRNA54438	sirt6.S	0.0378743	0.0392295	0.0524177	0.0707523	0.091259	0.117171	0.133992	0.145555	0.144328	0.167421
KY21.Chr14.790	KY21.Chr14.790.v1.SL1-1	GATB	HGNC:8849	10	0.145059	0.135673	0.137107	0.132088	0.131804	0.117194	0.10358	0.0974961	XBXL10_1g992	XBmRNA1543	gatb.L	0.0879226	0.0905488	0.0939048	0.0937202	0.106253	0.101326	0.106347	0.0892721	0.105824	0.124882
KY21.Chr14.792	KY21.Chr14.792.v2.SL2-1	ETF1	HGNC:3477	21	0.113293	0.109693	0.123386	0.124281	0.127682	0.130202	0.137522	0.133941	XBXL10_1g15202	XBmRNA28350	etf1.S	0.0748888	0.0746454	0.0837222	0.0753924	0.0843841	0.0978653	0.112793	0.122583	0.125309	0.148416
KY21.Chr14.795	KY21.Chr14.795.v2.nonSL5-1	MPI	HGNC:7216	8	0.131107	0.121721	0.13548	0.113267	0.115432	0.115245	0.132768	0.134979	XBXL10_1g15896	XBmRNA29675	mpi.S	0.0788677	0.111878	0.0829607	0.116817	0.0873217	0.131708	0.0810807	0.110615	0.078511	0.120241
KY21.Chr14.797	KY21.Chr14.797.v1.SL1-1	DMAP1	HGNC:18291	6	0.13304	0.131884	0.159625	0.131639	0.122806	0.113379	0.108727	0.0989003	XBXL10_1g19188	XBmRNA35464	dmap1.L	0.0813152	0.0729697	0.0722038	0.0739175	0.0862101	0.102941	0.121484	0.127577	0.115219	0.146162
KY21.Chr14.798	KY21.Chr14.798.v1.SL1-1	NDUFA2	HGNC:7685	4	0.130063	0.135353	0.123834	0.125925	0.111714	0.136015	0.119315	0.117781	XBXL10_1g12132	XBmRNA22627	ndufa2.L	0.105831	0.109153	0.143538	0.109249	0.098132	0.0926035	0.0851271	0.0928967	0.0866973	0.0767727
KY21.Chr14.807	KY21.Chr14.807.v1.SL1-2	GPX4	HGNC:4556	3	0.113574	0.1133	0.11576	0.127641	0.132636	0.113784	0.133593	0.149711	XBXL10_1g1571	XBmRNA2787	gpx4.L	0.113843	0.114026	0.103538	0.0998691	0.100789	0.0863126	0.109308	0.0997119	0.0984905	0.0741114
KY21.Chr14.81	KY21.Chr14.81.v1.SL1-1	PWP2	HGNC:9711	9	0.0826831	0.0722044	0.0933584	0.110325	0.145832	0.139998	0.163967	0.191633	XBXL10_1g9285	XBmRNA17344	pwp2.S	0.0597053	0.0566041	0.0527514	0.0584519	0.0654648	0.0973851	0.0759465	0.137282	0.151332	0.245077
KY21.Chr14.811	KY21.Chr14.811.v2.nonSL2-1	EXOC3	HGNC:30378	15	0.114709	0.106867	0.113146	0.103609	0.124385	0.133669	0.143755	0.15986	XBXL10_1g27434	XBmRNA51449	exoc3.L	0.0986913	0.0961503	0.0973984	0.0947444	0.0976417	0.0935227	0.0860256	0.100256	0.112972	0.122598
KY21.Chr14.818	KY21.Chr14.818.v1.SL1-1	QTRT1	HGNC:23797	6	0.125641	0.12999	0.125529	0.132373	0.141704	0.118252	0.111277	0.115235	XBXL10_1g17131	XBmRNA31755	qtrt1.S	0.0354161	0.0408536	0.056067	0.0690145	0.0907561	0.124942	0.124888	0.132366	0.135235	0.190462
KY21.Chr14.826	KY21.Chr14.826.v1.SL1-1	HERC2	HGNC:4868	20	0.121183	0.117069	0.123568	0.111925	0.125591	0.130646	0.12552	0.144498	XBXL10_1g7777	XBmRNA14648	herc2.L	0.0907415	0.0700802	0.0555594	0.0633794	0.0854901	0.0779702	0.085346	0.100497	0.138901	0.232036
KY21.Chr14.836	KY21.Chr14.836.v1.SL1-6	SND1	HGNC:30646	79	0.108667	0.110114	0.119329	0.119186	0.127849	0.128516	0.13742	0.148918	XBXL10_1g12907	XBmRNA24419	snd1.L	0.0973549	0.101352	0.0982378	0.0976389	0.0983621	0.0951885	0.106314	0.101608	0.104501	0.099442
KY21.Chr14.839	KY21.Chr14.839.v1.SL1-1	SMARCA5	HGNC:11101	29	0.107935	0.110236	0.119194	0.122171	0.122169	0.130309	0.147176	0.140809	XBXL10_1g1031	XBmRNA1593	smarca5.L	0.0746734	0.0804521	0.0812551	0.0826842	0.0959145	0.112645	0.111159	0.118318	0.0963913	0.146508
KY21.Chr14.84	KY21.Chr14.84.v1.SL1-1	TOP3A	HGNC:11992	7	0.0717125	0.0811814	0.165193	0.151836	0.146226	0.15725	0.118063	0.108538	XBXL10_1g41421	XBmRNA78157	top3a.L	0.103772	0.0984009	0.137259	0.0926129	0.0960428	0.0918219	0.0924081	0.106909	0.0812423	0.0995312
KY21.Chr14.848	KY21.Chr14.848.v1.SL1-1	CAPRIN1	HGNC:6743	13	0.108442	0.105137	0.121917	0.123749	0.137692	0.136829	0.135952	0.130282	XBXL10_1g20873	XBmRNA38460	caprin1.S	0.0613103	0.0652818	0.0810988	0.0793254	0.0859036	0.0987453	0.117928	0.137281	0.123346	0.149779
KY21.Chr14.854	KY21.Chr14.854.v2.nonSL3-1	LUC7L	HGNC:6723	13	0.0964175	0.115409	0.112558	0.131243	0.14388	0.137287	0.13772	0.125487	XBXL10_1g19577	XBmRNA36220	LOC108714471	0.0447666	0.0421413	0.0463368	0.0508137	0.0665135	0.0993255	0.119963	0.139259	0.160664	0.230216
KY21.Chr14.859	KY21.Chr14.859.v1.SL1-1	ARHGDIA	HGNC:678	12	0.130104	0.101839	0.117582	0.107168	0.107229	0.108452	0.163632	0.163993	XBXL10_1g39728	XBmRNA74732	arhgdia.L	0.0757874	0.0884293	0.0844009	0.099799	0.0996934	0.112278	0.102369	0.110219	0.0980801	0.128943
KY21.Chr14.861	KY21.Chr14.861.v1.nonSL18-1	EXOSC2	HGNC:17097	4	0.105913	0.106721	0.114389	0.11936	0.138911	0.125786	0.142554	0.146367	XBXL10_1g37664	XBmRNA71142	exosc2.S	0.0855868	0.0800511	0.0809826	0.0846412	0.0919141	0.103513	0.107479	0.103759	0.120279	0.141793
KY21.Chr14.862	KY21.Chr14.862.v1.SL1-1	NSMCE2	HGNC:26513	6	0.0822068	0.0916837	0.0948098	0.123221	0.156249	0.150181	0.156153	0.145495	XBXL10_1g28291	XBmRNA53134	nsmce2.L	0.100999	0.0781175	0.0905201	0.0854137	0.117088	0.0934488	0.116464	0.100136	0.100215	0.117597
KY21.Chr14.863	KY21.Chr14.863.v1.SL1-1	GATD3	HGNC:1273	2	0.139575	0.130793	0.124718	0.126883	0.124228	0.125966	0.108652	0.119185	XBXL10_1g6026	XBmRNA11262	gatd3a.L	0.100699	0.104621	0.0911474	0.105449	0.105688	0.093958	0.117829	0.107788	0.0987252	0.0740964
KY21.Chr14.866	KY21.Chr14.866.v1.SL1-1	MRPL38	HGNC:14033	7	0.140124	0.136171	0.143036	0.140654	0.123514	0.110755	0.110361	0.0953838	XBXL10_1g40090	XBmRNA75403	mrpl38.L	0.0959731	0.10559	0.104049	0.103158	0.104279	0.108887	0.106518	0.0909751	0.0936935	0.0868781
KY21.Chr14.867	KY21.Chr14.867.v1.nonSL11-1	ARPC2	HGNC:705	19	0.11854	0.112246	0.113063	0.11547	0.119171	0.122451	0.153957	0.145103	XBXL10_1g43328	XBmRNA81462	arpc2.S	0.103155	0.10246	0.107477	0.0909567	0.0843515	0.1071	0.0920345	0.101561	0.0973294	0.113574
KY21.Chr14.87	KY21.Chr14.87.v1.SL3-1	TDRD3	HGNC:20612	11	0.138877	0.133032	0.140686	0.11434	0.118905	0.121925	0.11797	0.114266	XBXL10_1g10592	XBmRNA19868	tdrd3.S	0.0847139	0.0877608	0.0822538	0.0886861	0.0966792	0.104923	0.103057	0.103525	0.110039	0.138362
KY21.Chr14.872	KY21.Chr14.872.v1.nonSL4-1	MCM3	HGNC:6945	29	0.136876	0.130379	0.142823	0.119835	0.114549	0.109015	0.128084	0.118438	XBXL10_1g24546	XBmRNA45888	zmcm3.L	0.0078634	0.00589444	0.00537955	0.00435437	0.022151	0.0673665	0.123602	0.178168	0.22443	0.360791
KY21.Chr14.874	KY21.Chr14.874.v1.nonSL4-1	MCM9	HGNC:21484	3	0.141679	0.140123	0.172218	0.139888	0.138825	0.117742	0.0785424	0.0709831	XBXL10_1g23420	XBmRNA43728	mcm9.L	0.0883093	0.119689	0.121195	0.126671	0.12326	0.111437	0.0814574	0.0712726	0.0722599	0.08445
KY21.Chr14.875	KY21.Chr14.875.v1.SL1-1	USO1	HGNC:30904	29	0.121564	0.11635	0.120784	0.121068	0.122558	0.126165	0.134116	0.137395	XBXL10_1g1266	XBmRNA2082	uso1.L	0.0768754	0.0791565	0.073563	0.0781928	0.085275	0.0798147	0.107458	0.106446	0.134273	0.178945
KY21.Chr14.877	KY21.Chr14.877.v2.nonSL2-2	NBAS	HGNC:15625	30	0.124599	0.119783	0.124791	0.120215	0.122488	0.12425	0.128023	0.135851	XBXL10_1g24415	XBmRNA45700	nbas.L	0.10701	0.0986186	0.10497	0.0993357	0.10305	0.0964348	0.0915901	0.0986315	0.102483	0.097876
KY21.Chr14.881	KY21.Chr14.881.v1.nonSL1-1	ECHDC1	HGNC:21489	5	0.136577	0.131936	0.141284	0.162913	0.150751	0.147579	0.0646049	0.0643549	XBXL10_1g23363	XBmRNA43599	echdc1.L	0.0732746	0.111916	0.084841	0.113617	0.0868807	0.139792	0.0900622	0.105544	0.0826774	0.111396
KY21.Chr14.883	KY21.Chr14.883.v1.nonSL3-1	CAD	HGNC:1424	85	0.112435	0.11093	0.116333	0.12265	0.122072	0.125415	0.138586	0.15158	XBXL10_1g24744	XBmRNA46194	cad.L	0.0945528	0.0989344	0.0931681	0.0960071	0.0883571	0.095318	0.094376	0.110522	0.107355	0.12141
KY21.Chr14.9	KY21.Chr14.9.v1.SL1-1	USP39	HGNC:20071	11	0.116224	0.109764	0.122491	0.125314	0.122816	0.133762	0.13268	0.136949	XBXL10_1g13557	XBmRNA25752	usp39.L	0.0382324	0.0466118	0.0466058	0.0712706	0.105103	0.0951063	0.13672	0.149468	0.152872	0.158011
KY21.Chr14.92	KY21.Chr14.92.v1.SL1-1	TAF1	HGNC:11535	10	0.132497	0.132396	0.128974	0.13234	0.120822	0.130482	0.122242	0.100247	XBXL10_1g34957	XBmRNA66033	taf1.L	0.0661606	0.0593347	0.0788852	0.0832232	0.109944	0.120376	0.140202	0.120541	0.108496	0.112837
KY21.Chr14.96	KY21.Chr14.96.v1.ND1-1	CREBBP	HGNC:2348	11	0.0833339	0.0896113	0.121223	0.117427	0.131158	0.139158	0.156606	0.161483	XBXL10_1g21961	XBmRNA40798	ep300.S	0.049286	0.0554077	0.0536484	0.0652782	0.0787976	0.108849	0.122505	0.135058	0.141887	0.189283
KY21.Chr14.99	KY21.Chr14.99.v1.SL2-1	CCDC138	HGNC:26531	3	0.108605	0.130867	0.179161	0.129917	0.147299	0.122441	0.0908929	0.0908168	XBXL10_1g7693	XBmRNA14499	ccdc138.L	0.123873	0.111802	0.0946048	0.085511	0.0754113	0.0575711	0.0658813	0.0648986	0.0971454	0.223301
KY21.Chr2.1004	KY21.Chr2.1004.v1.SL1-1	LRPPRC	HGNC:15714	20	0.136623	0.127771	0.129603	0.120168	0.123785	0.11724	0.124911	0.119899	XBXL10_1g22574	XBmRNA42071	lrpprc.L	0.0922665	0.102595	0.0956696	0.100535	0.0917371	0.10597	0.095288	0.0998266	0.094198	0.121914
KY21.Chr2.1005	KY21.Chr2.1005.v1.SL1-1	CCDC134	HGNC:26185	5	0.116714	0.113739	0.115548	0.115142	0.116498	0.116147	0.151471	0.15474	XBXL10_1g19674	XBmRNA36399	ccdc134.L	0.0856348	0.0993959	0.100199	0.101398	0.0974702	0.0983406	0.106403	0.0972563	0.103973	0.109929
KY21.Chr2.1006	KY21.Chr2.1006.v1.nonSL1-1	DBR1	HGNC:15594	4	0.0502015	0.0452752	0.0501416	0.0960903	0.165719	0.18411	0.197735	0.210727	XBXL10_1g40848	XBmRNA77011	dbr1.L	0.00953196	0.0243498	0.0381466	0.0779074	0.109621	0.147119	0.14173	0.175457	0.127006	0.149132
KY21.Chr2.1008	KY21.Chr2.1008.v2.nonSL5-1	RRM1	HGNC:10451	23	0.137494	0.142422	0.155669	0.117564	0.112108	0.110614	0.126102	0.0980258	XBXL10_1g11282	XBmRNA21175	rrm1.S	0.102262	0.0969001	0.102775	0.0986097	0.100966	0.10481	0.102678	0.094843	0.099776	0.0963798
KY21.Chr2.1009	KY21.Chr2.1009.v1.nonSL1-1	ASMTL	HGNC:751	1	0.122211	0.116004	0.128254	0.120677	0.119818	0.11133	0.135947	0.145759	XBXL10_1g6561	XBmRNA12285	asmtl.L	0.0644538	0.0734725	0.0855121	0.088612	0.0954051	0.13894	0.0750636	0.0958802	0.103222	0.179438
KY21.Chr2.1010	KY21.Chr2.1010.v1.SL1-2	PPME1	HGNC:30178	2	0.100564	0.0876767	0.112719	0.151395	0.161581	0.139782	0.119351	0.126931	XBXL10_1g11222	XBmRNA21079	ppme1.S	0.150633	0.0914261	0.106089	0.112001	0.112565	0.103096	0.0992582	0.0797405	0.0754061	0.0697843
KY21.Chr2.1016	KY21.Chr2.1016.v1.nonSL1-1	DHX33	HGNC:16718	6	0.0479791	0.0609201	0.12283	0.115622	0.142395	0.142087	0.169514	0.198654	XBXL10_1g7617	XBmRNA14300	dhx33.L	0.0381503	0.0352296	0.0289602	0.0411759	0.0537399	0.091965	0.110757	0.156843	0.166058	0.277121
KY21.Chr2.1017	KY21.Chr2.1017.v1.SL3-1	VCPIP1	HGNC:30897	8	0.11857	0.109995	0.163298	0.11304	0.114884	0.110215	0.151939	0.118059	XBXL10_1g27999	XBmRNA52579	vcpip1.L	0.0902965	0.103005	0.0982685	0.106707	0.100569	0.114121	0.0946778	0.0975396	0.0927786	0.102037
KY21.Chr2.1029	KY21.Chr2.1029.v1.SL2-1	QARS1	HGNC:9751	38	0.108261	0.10805	0.119521	0.11886	0.120209	0.127493	0.145706	0.1519	XBXL10_1g20022	XBmRNA37044	qars1.L	0.102158	0.107311	0.10307	0.104571	0.0985436	0.103148	0.0973583	0.0990696	0.0908772	0.0938941
KY21.Chr2.1036	KY21.Chr2.1036.v1.nonSL1-1	SGSH	HGNC:10818	1	0.0870103	0.117147	0.144022	0.181142	0.183184	0.074606	0.128111	0.0847781	XBXL10_1g39718	XBmRNA74718	sgsh.L	0.100814	0.105001	0.0960023	0.110503	0.0917041	0.098668	0.0989744	0.102758	0.100092	0.0954836
KY21.Chr2.1038	KY21.Chr2.1038.v1.nonSL1-1	GNPAT	HGNC:4416	2	0.0907754	0.077188	0.0609195	0.0706686	0.106999	0.149715	0.194649	0.249085	XBXL10_1g25256	XBmRNA47142	gnpat.S	0.103641	0.10478	0.112553	0.107687	0.0976197	0.100546	0.0831956	0.102393	0.0938999	0.0936845
KY21.Chr2.104	KY21.Chr2.104.v1.SL1-1	TMTC3	HGNC:26899	10	0.114611	0.1095	0.120404	0.124926	0.133849	0.130198	0.130554	0.135956	XBXL10_1g12501	XBmRNA23388	tmtc3.L	0.0856021	0.0804859	0.0807021	0.0916345	0.10443	0.100654	0.118829	0.101434	0.116373	0.119856
KY21.Chr2.1040	KY21.Chr2.1040.v1.nonSL9-1	MPHOSPH8	HGNC:29810	9	0.102507	0.117836	0.116736	0.11141	0.139587	0.127342	0.139524	0.145057	XBXL10_1g8443	XBmRNA15982	mphosph8.L	0.064204	0.0518834	0.055831	0.0741449	0.0959091	0.119881	0.122293	0.116048	0.12674	0.173065
KY21.Chr2.105	KY21.Chr2.105.v1.nonSL16-1	LYAR	HGNC:26021	1	0.0495673	0.000519886	0.000544819	0.00020558	0.130308	0.287208	0.272849	0.258798	XBXL10_1g680	XBmRNA845	lyar.L	0.054407	0.0558635	0.0584452	0.0685007	0.0842839	0.121558	0.129431	0.127772	0.13462	0.165119
KY21.Chr2.1050	KY21.Chr2.1050.v1.nonSL3-5	RPN2	HGNC:10382	92	0.122761	0.118312	0.115887	0.117874	0.123374	0.127805	0.132367	0.14162	XBXL10_1g39899	XBmRNA75036	rpn2.L	0.0987183	0.102876	0.0970385	0.102798	0.100332	0.0994777	0.0951876	0.102288	0.101028	0.100257
KY21.Chr2.1054	KY21.Chr2.1054.v1.nonSL4-1	CAP1	HGNC:20040	16	0.123886	0.113242	0.116404	0.10698	0.120331	0.12021	0.140898	0.158049	XBXL10_1g7391	XBmRNA13925	cap1.L	0.0882233	0.106148	0.122615	0.110075	0.100698	0.0950207	0.0947839	0.100077	0.0959572	0.0864016
KY21.Chr2.1055	KY21.Chr2.1055.v1.SL1-1	PAICS	HGNC:8587	17	0.110879	0.108204	0.112663	0.111492	0.117561	0.12133	0.137459	0.180412	XBXL10_1g3812	XBmRNA6968	paics.1.S	0.0975816	0.110837	0.0993331	0.109093	0.0929105	0.114542	0.0954101	0.105563	0.0836052	0.0911237
KY21.Chr2.106	KY21.Chr2.106.v1.SL1-1	MRGBP	HGNC:15866	2	0.119664	0.124847	0.112042	0.134634	0.113075	0.112837	0.121526	0.161375	XBXL10_1g39395	XBmRNA74250	mrgbp.L	0.0337697	0.0392993	0.0453722	0.0664564	0.0784193	0.100971	0.117679	0.134091	0.1507	0.233241
KY21.Chr2.107	KY21.Chr2.107.v2.nonSL2-1	MRPL44	HGNC:16650	11	0.110506	0.10926	0.110513	0.103831	0.105627	0.256145	0.103169	0.100949	XBXL10_1g26067	XBmRNA48774	mrpl44.S	0.0971882	0.100779	0.0999025	0.104242	0.101978	0.108189	0.104226	0.0942608	0.0961449	0.0930899
KY21.Chr2.1071	KY21.Chr2.1071.v1.SL1-1	WBP2	HGNC:12738	5	0.119774	0.115107	0.12369	0.134458	0.139786	0.132464	0.118512	0.116209	XBXL10_1g40088	XBmRNA75401	wbp2.L	0.113258	0.0942521	0.104899	0.102815	0.113673	0.0880207	0.118697	0.0849627	0.0995963	0.079826
KY21.Chr2.1072	KY21.Chr2.1072.v1.SL1-1	ALG1	HGNC:18294	6	0.118	0.112344	0.108257	0.134569	0.10708	0.122571	0.1402	0.15698	XBXL10_1g41039	XBmRNA77422	alg1.L	0.0962254	0.0917388	0.0941777	0.102072	0.104268	0.104103	0.107948	0.0998003	0.0957556	0.10391
KY21.Chr2.1074	KY21.Chr2.1074.v1.SL2-1	CPSF3	HGNC:2326	5	0.109947	0.0972344	0.12068	0.126553	0.131422	0.121359	0.144327	0.148478	XBXL10_1g24377	XBmRNA45644	cpsf3.L	0.129703	0.071694	0.121116	0.0739143	0.124335	0.0721897	0.130096	0.0680219	0.130376	0.0785531
KY21.Chr2.1079	KY21.Chr2.1079.v1.nonSL4-1	RPL7	HGNC:10363	28	0.122681	0.125762	0.122952	0.12667	0.122159	0.124047	0.129486	0.126242	XBXL10_1g28051	XBmRNA52683	rpl7.L	0.101208	0.0999299	0.0947427	0.10634	0.0989095	0.0986225	0.101787	0.106058	0.0960551	0.0963463
KY21.Chr2.1080	KY21.Chr2.1080.v1.SL1-1	PPM1D	HGNC:9277	3	0.0166182	0.020049	0.0949676	0.148377	0.190225	0.174205	0.163803	0.191756	XBXL10_1g7421	XBmRNA14001	ppm1d.L	0.00636437	0.0168781	0.0371368	0.0809476	0.158212	0.150334	0.169805	0.13663	0.125893	0.117801
KY21.Chr2.1081	KY21.Chr2.1081.v1.SL1-1	DHCR7	HGNC:2860	2	0.300997	0.306532	0.118421	0.058617	0.0621677	0.0367146	0.0579968	0.0585532	XBXL10_1g21027	XBmRNA38898	dhcr7.S	0.00145196	0.00155195	0.0013086	0.00122933	0.00686381	0.0494303	0.092306	0.211239	0.271221	0.363398
KY21.Chr2.1085	KY21.Chr2.1085.v1.SL1-1	UBR7	HGNC:20344	11	0.110528	0.103217	0.128389	0.120511	0.128727	0.143201	0.133235	0.132193	XBXL10_1g35791	XBmRNA67612	ubr7.L	0.0561189	0.0653735	0.0586151	0.0684889	0.0748356	0.102923	0.115963	0.140724	0.142181	0.174777
KY21.Chr2.1095	KY21.Chr2.1095.v1.SL1-1	IKBKB	HGNC:5960	5	0.0596742	0.0591427	0.0728428	0.118791	0.158722	0.176167	0.165676	0.188985	XBXL10_1g33014	XBmRNA62335	chuk.S	0.0727943	0.0798024	0.0772043	0.0891913	0.102006	0.109617	0.102539	0.109351	0.115326	0.142169
KY21.Chr2.1102	KY21.Chr2.1102.v1.nonSL2-1	TRMO	HGNC:30967	4	0.0574389	0.0849653	0.162204	0.0781491	0.101494	0.124494	0.21097	0.180284	XBXL10_1g1782	XBmRNA3160	trmo.L	0.0427521	0.0378668	0.0711328	0.0869989	0.136176	0.116245	0.156168	0.11817	0.120735	0.113757
KY21.Chr2.1110	KY21.Chr2.1110.v1.nonSL2-1	INTS5	HGNC:29352	11	0.125615	0.119847	0.127059	0.115173	0.131218	0.127116	0.128802	0.12517	XBXL10_1g20608	XBmRNA37891	LOC121393069	0.0772597	0.0738572	0.0768869	0.067151	0.0833758	0.0878366	0.120871	0.129961	0.142132	0.140669
KY21.Chr2.1112	KY21.Chr2.1112.v1.SL1-1	MTBP	HGNC:7417	4	0.103553	0.0971277	0.129885	0.160608	0.172954	0.14041	0.112146	0.0833161	XBXL10_1g29773	XBmRNA56054	mtbp.S	0.154126	0.129364	0.152852	0.123738	0.124171	0.0637913	0.0709276	0.0479857	0.0646355	0.0684077
KY21.Chr2.1115	KY21.Chr2.1115.v1.SL1-1	APLF	HGNC:28724	2	0.0797671	0.0794316	0.0764602	0.160127	0.160859	0.157157	0.142385	0.143813	XBXL10_1g22853	XBmRNA42582	aplf.L	0.0779122	0.0799096	0.0918621	0.0918091	0.108673	0.116012	0.107389	0.0995331	0.104833	0.122067
KY21.Chr2.1116	KY21.Chr2.1116.v1.nonSL15-1	DHDH	HGNC:17887	4	0.0910262	0.0834342	0.0972248	0.143561	0.146921	0.138931	0.140446	0.158457	XBXL10_1g31827	XBmRNA60070	dhdh-like.1.L	0.120075	0.0902127	0.107865	0.0925802	0.115608	0.0787029	0.118284	0.0896278	0.121983	0.0650602
KY21.Chr2.1119	KY21.Chr2.1119.v1.nonSL1-1	SEPSECS	HGNC:30605	9	0.0953772	0.0922742	0.106822	0.142376	0.147212	0.137475	0.139134	0.139329	XBXL10_1g732	XBmRNA984	sepsecs.L	0.0934338	0.090487	0.102599	0.0943085	0.099596	0.105039	0.100487	0.0976515	0.103522	0.112876
KY21.Chr2.1121	KY21.Chr2.1121.v1.nonSL10-1	SDC4	HGNC:10661	6	0.102056	0.0995159	0.114904	0.159441	0.142389	0.133722	0.136361	0.111612	XBXL10_1g29708	XBmRNA55908	sdc2.S	0.0205663	0.0146608	0.0132147	0.0279463	0.0733393	0.108113	0.122912	0.120597	0.207311	0.29134
KY21.Chr2.1126	KY21.Chr2.1126.v1.SL1-1	CNOT4	HGNC:7880	15	0.114741	0.113103	0.114958	0.114077	0.125399	0.14619	0.141896	0.129637	XBXL10_1g15023	XBmRNA27978	cnot4.S	0.0653708	0.0630026	0.0647536	0.0706569	0.0896335	0.105188	0.121754	0.128564	0.135489	0.155587
KY21.Chr2.1127	KY21.Chr2.1127.v4.nonSL3-1	UBTF	HGNC:12511	12	0.055938	0.0573165	0.0927649	0.119663	0.157538	0.163893	0.169913	0.182973	XBXL10_1g42385	XBmRNA79644	ubtf.S	0.0776147	0.0688632	0.0707967	0.0502053	0.0721822	0.0897825	0.136781	0.125533	0.14126	0.166982
KY21.Chr2.1135	KY21.Chr2.1135.v1.SL3-2	IGBP1	HGNC:5461	6	0.128758	0.124219	0.150075	0.099633	0.103386	0.138191	0.128295	0.127443	XBXL10_1g34947	XBmRNA66010	igbp1.L	0.0931927	0.0936384	0.0945393	0.0918663	0.0987236	0.0898771	0.104369	0.0962952	0.115059	0.122439
KY21.Chr2.1140	KY21.Chr2.1140.v1.nonSL3-1	KDSR	HGNC:4021	4	0.0831368	0.0866864	0.102761	0.136294	0.151523	0.145312	0.135353	0.158934	XBXL10_1g27551	XBmRNA51686	kdsr.L	0.101569	0.0966642	0.107534	0.0994159	0.103931	0.110676	0.0934771	0.0934669	0.100398	0.0928679
KY21.Chr2.1147	KY21.Chr2.1147.v2.SL1-2	ACTR6	HGNC:24025	8	0.119026	0.121672	0.13288	0.126592	0.12714	0.125323	0.125599	0.121768	XBXL10_1g12462	XBmRNA23309	actr6.L	0.0727191	0.0689729	0.0677113	0.0702862	0.0834166	0.100173	0.115514	0.120316	0.139597	0.161294
KY21.Chr2.1150	KY21.Chr2.1150.v1.SL2-1	EIF2AK3	HGNC:3255	6	0.113016	0.109442	0.107391	0.106016	0.100179	0.13048	0.134824	0.198651	XBXL10_1g3612	XBmRNA6602	eif2ak3.S	0.115952	0.134878	0.0924859	0.0723862	0.0751656	0.0891077	0.0933069	0.0992168	0.103241	0.12426
KY21.Chr2.1152	KY21.Chr2.1152.v1.SL2-1	CYP7B1	HGNC:2652	17	0.1495	0.144099	0.142836	0.101993	0.102102	0.0957544	0.131612	0.132104	XBXL10_1g28684	XBmRNA53909	cyp8b1.1.S	0.108538	0.0848589	0.089672	0.0971071	0.0954733	0.0806427	0.107341	0.0936201	0.110269	0.132477
KY21.Chr2.1153	KY21.Chr2.1153.v1.SL1-1	EPB41L5	HGNC:19819	2	0.0266126	0.0116913	0.111253	0.0743083	0.0986712	0.15082	0.210984	0.315659	XBXL10_1g43304	XBmRNA81416	epb41l5.S	0.0170099	0.0233564	0.0228852	0.0356037	0.0597709	0.0954419	0.10885	0.139862	0.191041	0.306179
KY21.Chr2.1167	KY21.Chr2.1167.v1.nonSL2-1	EEF1D	HGNC:3211	36	0.130183	0.121727	0.13174	0.114287	0.116273	0.110668	0.132052	0.14307	XBXL10_1g28391	XBmRNA53339	eef1d.L	0.100755	0.105986	0.098777	0.10706	0.0997051	0.0999589	0.104549	0.103253	0.0912243	0.0887315
KY21.Chr2.117	KY21.Chr2.117.v1.SL1-1	KIAA0319L	HGNC:30071	8	0.0907423	0.0867257	0.0976127	0.132328	0.134223	0.127959	0.157526	0.172883	XBXL10_1g10045	XBmRNA18773	kiaa0319l.S	0.0947149	0.0912251	0.0840468	0.0908992	0.0973977	0.104424	0.110287	0.108154	0.111151	0.1077
KY21.Chr2.1181	KY21.Chr2.1181.v1.nonSL2-1	DNALI1	HGNC:14353	3	0.0401868	0.109263	0.0877262	0.121546	0.120037	0.143284	0.178148	0.199809	XBXL10_1g10088	XBmRNA18851	dnali1.S	0.021714	0.0180401	0.0184148	0.0216628	0.0285572	0.0411472	0.0664843	0.121252	0.271453	0.391274
KY21.Chr2.1193	KY21.Chr2.1193.v1.SL2-1	DOK1	HGNC:2990	2	0.139214	0.0676346	0.0724422	0.0983179	0.123572	0.146085	0.15693	0.195803	XBXL10_1g3	XBmRNA4	dok1.L	0.0947761	0.0704658	0.0883468	0.10057	0.103436	0.102734	0.110655	0.102371	0.108018	0.118628
KY21.Chr2.1204	KY21.Chr2.1204.v1.SL3-1	DDX46	HGNC:18681	24	0.104221	0.103431	0.1189	0.130056	0.137418	0.138865	0.133939	0.13317	XBXL10_1g12094	XBmRNA22560	ddx46.L	0.063015	0.0711637	0.0615726	0.071482	0.0823893	0.0908935	0.124396	0.126637	0.130479	0.177973
KY21.Chr2.1207	KY21.Chr2.1207.v1.nonSL3-1	PSMD13	HGNC:9558	7	0.114454	0.121598	0.123033	0.132605	0.12666	0.133155	0.12946	0.119034	XBXL10_1g20770	XBmRNA38244	psmd13.S	0.105703	0.107609	0.126088	0.101235	0.0947758	0.0962011	0.0803051	0.097083	0.0951408	0.0958601
KY21.Chr2.1221	KY21.Chr2.1221.v1.SL1-1	CNOT2	HGNC:7878	9	0.123412	0.119436	0.122264	0.119229	0.121573	0.128496	0.136452	0.129138	XBXL10_1g16242	XBmRNA30484	cnot2.S	0.0833482	0.0615301	0.075794	0.0823148	0.108272	0.0835752	0.117195	0.103187	0.14592	0.138864
KY21.Chr2.1222	KY21.Chr2.1222.v2.SL3-1	PPP6R3	HGNC:1173	28	0.0987211	0.0919527	0.108935	0.119858	0.133338	0.139843	0.156602	0.150751	XBXL10_1g17953	XBmRNA33178	ppp6r3.L	0.0143953	0.0149398	0.0321621	0.0494249	0.0997551	0.123241	0.150203	0.139766	0.172004	0.204109
KY21.Chr2.1232	KY21.Chr2.1232.v1.nonSL2-1	LACTB	HGNC:16468	5	0.100904	0.100098	0.117485	0.141943	0.140955	0.165672	0.117161	0.115782	XBXL10_1g15934	XBmRNA29780	lactb.S	0.0899537	0.0989011	0.0920755	0.0992937	0.101929	0.108053	0.105302	0.105698	0.0977358	0.101058
KY21.Chr2.1233	KY21.Chr2.1233.v1.nonSL12-1	PDRG1	HGNC:16119	2	0.132455	0.131741	0.119521	0.112106	0.129445	0.107322	0.130405	0.137004	XBXL10_1g21103	XBmRNA39086	pdrg1.S	0.0810469	0.0766659	0.0950739	0.0905307	0.0926308	0.116034	0.0910036	0.0826687	0.10482	0.169525
KY21.Chr2.1234	KY21.Chr2.1234.v1.SL1-1	MFN2	HGNC:16877	7	0.113353	0.111943	0.117172	0.109782	0.122474	0.133483	0.145401	0.146393	XBXL10_1g33107	XBmRNA62513	mfn2.S	0.111824	0.107126	0.108382	0.103482	0.0996706	0.0969412	0.0948322	0.0985223	0.0942987	0.0849208
KY21.Chr2.1236	KY21.Chr2.1236.v1.SL1-1	PPIL4	HGNC:15702	2	0.0633733	0.0626241	0.0910577	0.121408	0.14347	0.157329	0.177694	0.183043	XBXL10_1g25355	XBmRNA47349	ppil4.S	0.0793896	0.0750228	0.073242	0.0783598	0.0846522	0.0901117	0.105666	0.115015	0.125603	0.172937
KY21.Chr2.1239	KY21.Chr2.1239.v1.SL1-1	BLOC1S5	HGNC:18561	1	0.116261	0.103358	0.0942417	0.155695	0.173864	0.169257	0.0989768	0.0883471	XBXL10_1g27617	XBmRNA51828	bloc1s5.L	0.0649761	0.118683	0.0930578	0.111722	0.117912	0.0928534	0.112665	0.0827032	0.10088	0.104547
KY21.Chr2.1243	KY21.Chr2.1243.v1.ND1-1	EFHC1	HGNC:16406	1	0.0630962	0.131213	0.100777	0.158937	0.128983	0.151871	0.135189	0.129934	XBXL10_1g24548	XBmRNA45895	efhc1.L	0.0441552	0.0499991	0.0582174	0.0450281	0.0487305	0.0540347	0.0645615	0.171134	0.208077	0.256063
KY21.Chr2.1250	KY21.Chr2.1250.v3.nonSL1-6	RPL3	HGNC:10332	43	0.11935	0.127149	0.119805	0.125001	0.126252	0.122904	0.131928	0.127611	XBXL10_1g22026	XBmRNA40938	LOC108715766	0.104715	0.0951609	0.107436	0.111389	0.098819	0.0851061	0.117086	0.0896696	0.104939	0.085679
KY21.Chr2.1257	KY21.Chr2.1257.v3.nonSL5-1	HK2	HGNC:4923	11	0.0613392	0.0821577	0.10924	0.116904	0.111046	0.131781	0.183076	0.204456	XBXL10_1g30532	XBmRNA57507	hk1.L	0.0182736	0.0185396	0.0148875	0.0161555	0.0198178	0.0208544	0.038138	0.0854354	0.223851	0.544048
KY21.Chr2.1268	KY21.Chr2.1268.v1.SL1-1	BUD13	HGNC:28199	5	0.0953533	0.0925277	0.10814	0.106082	0.12946	0.139084	0.164001	0.165352	XBXL10_1g31109	XBmRNA58854	bud13.L	0.0668634	0.0691352	0.0676804	0.0837798	0.0847145	0.106643	0.107295	0.126886	0.123355	0.163647
KY21.Chr2.1274	KY21.Chr2.1274.v1.nonSL7-1	WASHC3	HGNC:24256	2	0.082161	0.0791469	0.0845513	0.181309	0.205145	0.148594	0.110525	0.108567	XBXL10_1g12438	XBmRNA23267	washc3.L	0.0975362	0.102912	0.0996613	0.102743	0.101502	0.0987448	0.10519	0.0909752	0.0949804	0.105756
KY21.Chr2.1275	KY21.Chr2.1275.v1.SL1-1	PICK1	HGNC:9394	10	0.115096	0.324312	0.0743315	0.0606756	0.0789888	0.0930149	0.118396	0.135184	XBXL10_1g22198	XBmRNA41265	pick1.S	0.0757451	0.0917408	0.0693066	0.0909476	0.088327	0.0967942	0.110942	0.131766	0.1035	0.14093
KY21.Chr2.1276	KY21.Chr2.1276.v1.SL1-1	TBCK	HGNC:28261	17	0.121095	0.113794	0.131875	0.105342	0.112235	0.115798	0.14746	0.152401	XBXL10_1g1177	XBmRNA1894	tbck.L	0.08269	0.0813319	0.0871058	0.0930292	0.0966248	0.118719	0.100144	0.106687	0.114983	0.118685
KY21.Chr2.1277	KY21.Chr2.1277.v1.SL2-1	LACTB2	HGNC:18512	4	0.0816353	0.0844598	0.100304	0.100798	0.112202	0.123338	0.19749	0.199773	XBXL10_1g28033	XBmRNA52652	lactb2.L	0.0962227	0.0851966	0.0959177	0.097764	0.104574	0.101745	0.105445	0.0939877	0.108981	0.110166
KY21.Chr2.1280	KY21.Chr2.1280.v1.nonSL1-2	NA	NA	25	0.0989307	0.1076	0.124704	0.133253	0.172737	0.122901	0.114919	0.124956	XBXL10_1g32578	XBmRNA61476	mki67.S	0.0328201	0.0456814	0.0773198	0.0555379	0.0989464	0.178224	0.104925	0.137681	0.0833732	0.18549
KY21.Chr2.1284	KY21.Chr2.1284.v1.SL2-1	MRPS26	HGNC:14045	7	0.117556	0.104843	0.104832	0.102739	0.113757	0.125779	0.164649	0.165846	XBXL10_1g4	XBmRNA6	mrps26.L	0.0975746	0.103019	0.106788	0.0968838	0.109213	0.117471	0.0701785	0.0911572	0.106966	0.10075
KY21.Chr2.1287	KY21.Chr2.1287.v1.SL1-1	PTPRG	HGNC:9671	4	0.0774907	0.0946685	0.151879	0.132774	0.118283	0.137909	0.137927	0.149068	XBXL10_1g22369	XBmRNA41646	ptprg.S	0.0442887	0.0469468	0.032468	0.0512997	0.08902	0.105153	0.109542	0.115148	0.163154	0.242979
KY21.Chr2.1290	KY21.Chr2.1290.v1.ND1-1	ZMYND10	HGNC:19412	6	0.111177	0.109384	0.119676	0.123675	0.1263	0.130923	0.137959	0.140905	XBXL10_1g19851	XBmRNA36731	zmynd10.L	0.0316406	0.0308106	0.0415648	0.0438893	0.0472947	0.0667243	0.0852985	0.140798	0.212982	0.298997
KY21.Chr2.1294	KY21.Chr2.1294.v1.SL1-1	SRPK2	HGNC:11306	9	0.112592	0.116022	0.113264	0.123735	0.127939	0.132555	0.135591	0.138303	XBXL10_1g12784	XBmRNA24088	LOC108711189	0.0725796	0.0697563	0.0724342	0.0861836	0.101737	0.0949561	0.106954	0.110299	0.133945	0.151156
KY21.Chr2.1297	KY21.Chr2.1297.v1.nonSL4-1	HACL1	HGNC:17856	8	0.05317	0.0530147	0.0806136	0.155811	0.160802	0.153451	0.186737	0.1564	XBXL10_1g27118	XBmRNA50780	hacl1.L	0.0960307	0.109224	0.0930488	0.108968	0.0992267	0.103399	0.104708	0.10555	0.091252	0.0885918
KY21.Chr2.1299	KY21.Chr2.1299.v1.nonSL1-1	RBM15	HGNC:14959	7	0.082078	0.0824245	0.104128	0.116415	0.142684	0.145484	0.156618	0.170168	XBXL10_1g22154	XBmRNA41193	rbm15b.S	0.0338358	0.0404209	0.0375929	0.0653176	0.0708668	0.122414	0.123516	0.169307	0.127877	0.208852
KY21.Chr2.1304	KY21.Chr2.1304.v1.SL1-1	SCRIB	HGNC:30377	28	0.0768714	0.0722618	0.10319	0.121532	0.140199	0.14192	0.164014	0.180011	XBXL10_1g28446	XBmRNA53452	scrib.L	0.0193759	0.0481969	0.033318	0.049852	0.0652405	0.0839613	0.118243	0.138291	0.192837	0.250684
KY21.Chr2.1311	KY21.Chr2.1311.v1.SL1-1	DUS3L	HGNC:26920	14	0.143663	0.14392	0.150752	0.0812362	0.0838711	0.0939475	0.150691	0.15192	XBXL10_1g26926	XBmRNA50428	dus3l.L	0.0654528	0.068471	0.0664497	0.0711952	0.0777346	0.0943116	0.112953	0.125439	0.137477	0.180516
KY21.Chr2.1314	KY21.Chr2.1314.v1.SL1-1	SYNRG	HGNC:557	9	0.0680116	0.0664165	0.0890855	0.124774	0.146755	0.155515	0.167636	0.181807	XBXL10_1g7003	XBmRNA13111	synrg.L	0.0785821	0.0845827	0.082726	0.0971062	0.117728	0.100975	0.104243	0.105705	0.105049	0.123303
KY21.Chr2.1316	KY21.Chr2.1316.v1.SL1-1	CRYZL1	HGNC:2420	2	0.0924998	0.0880386	0.119704	0.134048	0.150407	0.141278	0.145462	0.128563	XBXL10_1g6258	XBmRNA11750	cryzl1.L	0.103117	0.104155	0.104603	0.102493	0.103378	0.0955313	0.10293	0.102283	0.0984206	0.0830879
KY21.Chr2.1318	KY21.Chr2.1318.v1.nonSL14-1	RABL2A	HGNC:9799	6	0.0968199	0.0933753	0.122985	0.139664	0.141482	0.126719	0.138783	0.140172	XBXL10_1g12929	XBmRNA24479	rabl2b.L	0.106718	0.102723	0.10166	0.0995316	0.104849	0.0957414	0.109285	0.103362	0.0976449	0.0784855
KY21.Chr2.132	KY21.Chr2.132.v1.nonSL10-1	PAWR	HGNC:8614	2	0.00900783	0.00977035	0.0319321	0.0442234	0.0587858	0.142891	0.281433	0.421956	XBXL10_1g12620	XBmRNA23640	pawr.L	0.010589	0.0226984	0.0300545	0.0634423	0.101215	0.137557	0.14272	0.147653	0.152431	0.191638
KY21.Chr2.1320	KY21.Chr2.1320.v2.nonSL2-1	MTCH2	HGNC:17587	11	0.130934	0.118836	0.133613	0.119179	0.100781	0.118949	0.139539	0.138169	XBXL10_1g20864	XBmRNA38445	mtch2.S	0.0875911	0.107406	0.0863715	0.0973846	0.110664	0.105549	0.108683	0.10529	0.110867	0.0801949
KY21.Chr2.1321	KY21.Chr2.1321.v1.nonSL1-1	CHEK2	HGNC:16627	1	0.0604638	0.0604541	0.0979054	0.0915673	0.143267	0.148975	0.191073	0.206295	XBXL10_1g2597	XBmRNA4537	chek2.L	0.0963266	0.0976858	0.105203	0.0976443	0.104405	0.10304	0.0967333	0.0942101	0.100258	0.104494
KY21.Chr2.1335	KY21.Chr2.1335.v1.ND1-1	WDR18	HGNC:17956	7	0.105025	0.106994	0.128641	0.136588	0.156328	0.127853	0.116034	0.122538	XBXL10_1g4407	XBmRNA8208	wdr18.S	0.0737387	0.0568732	0.0710369	0.0718824	0.104619	0.110667	0.115683	0.108999	0.119595	0.166906
KY21.Chr2.1349	KY21.Chr2.1349.v1.SL1-1	HID1	HGNC:15736	1	0.0231484	0.0164943	0.0300375	0.0715295	0.118185	0.160381	0.249803	0.330422	XBXL10_1g43039	XBmRNA80902	hid1.S	0.0855984	0.0952254	0.0931149	0.101071	0.0966739	0.0999772	0.091422	0.107161	0.106178	0.123579
KY21.Chr2.1364	KY21.Chr2.1364.v1.SL2-1	PEX19	HGNC:9713	8	0.0717544	0.0681119	0.0830192	0.148785	0.149442	0.146131	0.161017	0.171739	XBXL10_1g36821	XBmRNA69460	pex19.L	0.0776579	0.084073	0.0781401	0.0932786	0.105456	0.114037	0.120238	0.109477	0.106772	0.110869
KY21.Chr2.1368	KY21.Chr2.1368.v1.SL1-1	BET1L	HGNC:19348	2	0.0726066	0.0763188	0.0852583	0.130029	0.123149	0.143633	0.180173	0.188833	XBXL10_1g20768	XBmRNA38239	bet1l.S	0.0594399	0.0682012	0.0648729	0.0864448	0.0878585	0.1024	0.109084	0.128414	0.12341	0.169875
KY21.Chr2.1375	KY21.Chr2.1375.v1.SL2-1	IPO9	HGNC:19425	18	0.104438	0.104103	0.118306	0.116391	0.137599	0.138074	0.147842	0.133246	XBXL10_1g9862	XBmRNA18430	ipo9.S	0.105674	0.11277	0.103871	0.102792	0.0979633	0.106987	0.0637247	0.11089	0.101574	0.0937547
KY21.Chr2.1376	KY21.Chr2.1376.v2.SL3-1	SLC27A4	HGNC:10998	7	0.080763	0.0739112	0.0870623	0.118979	0.128418	0.15671	0.161086	0.193071	XBXL10_1g34474	XBmRNA65124	slc27a4.L	0.0465673	0.0454294	0.0496551	0.0567505	0.0808848	0.0931974	0.105556	0.101826	0.159789	0.260345
KY21.Chr2.1378	KY21.Chr2.1378.v1.SL1-1	PSMA6	HGNC:9535	19	0.127567	0.129573	0.138182	0.115652	0.119283	0.115902	0.12307	0.13077	XBXL10_1g36125	XBmRNA68372	psma6.L	0.100738	0.098741	0.0959901	0.108544	0.100553	0.0974943	0.10698	0.0950805	0.100603	0.0952757
KY21.Chr2.1379	KY21.Chr2.1379.v2.SL1-2	PRMT7	HGNC:25557	10	0.113037	0.111991	0.13278	0.141859	0.145844	0.130636	0.1042	0.119652	XBXL10_1g18545	XBmRNA34136	prmt7.L	0.0512112	0.0681118	0.0533331	0.0756237	0.0771286	0.101405	0.0990085	0.1332	0.130458	0.210521
KY21.Chr2.138	KY21.Chr2.138.v1.SL2-1	BTBD19	HGNC:27145	3	0.000291634	0.000328981	0.000298921	0.000252739	0.0137465	0.136416	0.351151	0.497514	XBXL10_1g21627	XBmRNA40123	btbd19.S	0.0933797	0.0951624	0.0918623	0.107946	0.106822	0.104297	0.112778	0.105462	0.100277	0.082014
KY21.Chr2.1386	KY21.Chr2.1386.v1.nonSL5-1	PABPC1	HGNC:8554	34	0.0957143	0.108242	0.10366	0.110756	0.121058	0.136093	0.161053	0.163424	XBXL10_1g29722	XBmRNA55931	pabpc1.S	0.0143114	0.0138294	0.015788	0.0228497	0.0416073	0.101165	0.134701	0.21034	0.139801	0.305608
KY21.Chr2.1388	KY21.Chr2.1388.v1.nonSL6-1	RAD1	HGNC:9806	2	0.123775	0.104603	0.122345	0.122488	0.129194	0.123392	0.13296	0.141241	XBXL10_1g3273	XBmRNA5927	rad1.L	0.098309	0.0935183	0.10069	0.0910632	0.0938924	0.10465	0.0952969	0.0940028	0.117215	0.111362
KY21.Chr2.14	KY21.Chr2.14.v1.SL1-1	B3GNT5	HGNC:15684	2	0.0749277	0.0849896	0.136093	0.135242	0.130926	0.139878	0.157685	0.140257	XBXL10_1g23910	XBmRNA44675	b3gnt5.L	0.11037	0.116071	0.11951	0.135811	0.142081	0.0654765	0.0744466	0.0602803	0.0806436	0.0953105
KY21.Chr2.1401	KY21.Chr2.1401.v1.nonSL4-1	PWP1	HGNC:17015	2	0.0932625	0.103467	0.123223	0.09737	0.11347	0.116853	0.171434	0.180921	XBXL10_1g15097	XBmRNA28154	pwp1.S	0.0966029	0.0886202	0.0956084	0.088937	0.0931983	0.077943	0.105893	0.108408	0.123413	0.121376
KY21.Chr2.1406	KY21.Chr2.1406.v2.SL2-1	NAV2	HGNC:15997	4	0.00568983	0.0167174	0.0695981	0.100869	0.176975	0.229496	0.211639	0.189015	XBXL10_1g21033	XBmRNA38925	nav2.S	0.00787778	0.00560927	0.00469802	0.00679359	0.0113533	0.0807444	0.127718	0.199577	0.251349	0.30428
KY21.Chr2.1409	KY21.Chr2.1409.v1.nonSL1-1	NA	NA	10	0.135902	0.131967	0.16144	0.0685427	0.0817931	0.103126	0.150925	0.166304	XBXL10_1g11440	XBmRNA21466	ttll12.L	0.100566	0.110313	0.128342	0.107837	0.094682	0.0991317	0.0680454	0.098678	0.0926976	0.0997077
KY21.Chr2.1412	KY21.Chr2.1412.v1.SL1-1	ECHDC3	HGNC:23489	8	0.103071	0.100718	0.112922	0.120062	0.12357	0.127941	0.150873	0.160843	XBXL10_1g12841	XBmRNA24229	echdc3.L	0.0966795	0.100211	0.0937452	0.108326	0.0944361	0.114102	0.104673	0.1067	0.0863676	0.0947597
KY21.Chr2.1413	KY21.Chr2.1413.v1.nonSL2-1	HAUS4	HGNC:20163	5	0.128565	0.12029	0.1342	0.112478	0.119168	0.122936	0.139445	0.122918	XBXL10_1g2237	XBmRNA4132	haus4.L	0.107451	0.107849	0.108304	0.110957	0.107344	0.0996963	0.106325	0.0937832	0.0899366	0.0683542
KY21.Chr2.1417	KY21.Chr2.1417.v1.SL1-1	UTP20	HGNC:17897	11	0.0516266	0.0453878	0.0612989	0.059527	0.0949884	0.147678	0.228861	0.310632	XBXL10_1g12430	XBmRNA23247	utp20.L	0.0338486	0.0292538	0.0265909	0.0321453	0.0404559	0.0694627	0.0921532	0.144986	0.204842	0.326261
KY21.Chr2.1418	KY21.Chr2.1418.v1.SL1-1	MTHFS	HGNC:7437	2	0.0503376	0.0508587	0.0926132	0.124475	0.148412	0.189731	0.163782	0.179791	XBXL10_1g13462	XBmRNA25575	mthfs.L	0.0902252	0.0952659	0.097425	0.09722	0.106584	0.0926381	0.113355	0.102003	0.108363	0.0969211
KY21.Chr2.1423	KY21.Chr2.1423.v1.SL1-1	PSMC3	HGNC:9549	31	0.124459	0.11994	0.127731	0.115819	0.116316	0.126542	0.134685	0.134509	XBXL10_1g17838	XBmRNA32952	psmc3.L	0.100598	0.104531	0.0961367	0.107231	0.0927053	0.115363	0.0908628	0.101314	0.0866158	0.104643
KY21.Chr2.1428	KY21.Chr2.1428.v1.nonSL5-1	CIAO3	HGNC:14179	7	0.103714	0.105409	0.111524	0.11743	0.141522	0.138195	0.138923	0.143283	XBXL10_1g44039	XBmRNA82845	ciao3.S	0.0877209	0.0984311	0.0890789	0.100555	0.102678	0.103957	0.108335	0.103765	0.10666	0.0988191
KY21.Chr2.1437	KY21.Chr2.1437.v1.SL1-1	TDG	HGNC:11700	1	0.0539289	0.0568899	0.0498442	0.0494078	0.0635947	0.154074	0.247884	0.324376	XBXL10_1g16355	XBmRNA30716	tdg.S	0.0104188	0.00759799	0.00618174	0.00829571	0.00937141	0.044168	0.0960343	0.165243	0.252125	0.400564
KY21.Chr2.1440	KY21.Chr2.1440.v1.SL1-1	FAN1	HGNC:29170	2	0.183151	0.146447	0.0870938	0.166389	0.148396	0.139912	0.0591561	0.0694557	XBXL10_1g13138	XBmRNA24881	fan1.L	0.113786	0.106052	0.0923976	0.0930705	0.0953661	0.0874159	0.0884133	0.0884418	0.102134	0.132923
KY21.Chr2.1453	KY21.Chr2.1453.v1.SL2-1	MGST3	HGNC:7064	1	0.0913761	0.0897548	0.140265	0.103673	0.115903	0.139319	0.144168	0.17554	XBXL10_1g7359	XBmRNA13849	XB5796436.L	0.0858373	0.0926709	0.0935602	0.0999513	0.110689	0.107853	0.099226	0.124398	0.0987979	0.0870167
KY21.Chr2.1455	KY21.Chr2.1455.v1.SL1-1	STRAP	HGNC:30796	19	0.123919	0.127972	0.123719	0.127551	0.130184	0.129619	0.121956	0.115078	XBXL10_1g11336	XBmRNA21260	strap.L	0.087611	0.0859258	0.0882628	0.0874529	0.0904718	0.0946974	0.106175	0.111699	0.116452	0.131252
KY21.Chr2.1459	KY21.Chr2.1459.v1.SL1-1	NOL6	HGNC:19910	9	0.0661753	0.0674798	0.0731805	0.0931041	0.127784	0.151203	0.185295	0.235778	XBXL10_1g3382	XBmRNA6174	nol6.L	0.0615016	0.0583885	0.0579008	0.0580619	0.0627677	0.0757488	0.0834936	0.134141	0.153686	0.25431
KY21.Chr2.1461	KY21.Chr2.1461.v2.SL1-1	PHF20L1	HGNC:24280	26	0.0903776	0.0859201	0.0968036	0.112954	0.138087	0.155802	0.160859	0.159197	XBXL10_1g29845	XBmRNA56170	phf20l1.S	0.0788434	0.0860576	0.0872199	0.104814	0.112304	0.103949	0.10902	0.112891	0.104582	0.100319
KY21.Chr2.1466	KY21.Chr2.1466.v1.nonSL1-1	DBF4B	HGNC:17883	1	0.0955071	0.0911854	0.151018	0.116063	0.171734	0.173149	0.114978	0.0863649	XBXL10_1g39172	XBmRNA73851	dbf4b.L	0.19529	0.225878	0.267725	0.179455	0.0557552	0.0174824	0.020045	0.0192928	0.0111211	0.00795617
KY21.Chr2.1467	KY21.Chr2.1467.v1.nonSL1-1	MRPL23	HGNC:10322	2	0.136053	0.133268	0.135548	0.131532	0.125134	0.124092	0.116245	0.0981286	XBXL10_1g20800	XBmRNA38304	mrpl23.S	0.0935133	0.0958433	0.107998	0.108149	0.102487	0.103362	0.0978672	0.0930755	0.0952178	0.102487
KY21.Chr2.1474	KY21.Chr2.1474.v1.nonSL3-1	DTWD1	HGNC:30926	1	0.0841344	0.139262	0.125363	0.159741	0.131678	0.0990463	0.147936	0.112841	XBXL10_1g13224	XBmRNA25064	dtwd1.L	0.0596048	0.05623	0.0727184	0.0764088	0.103582	0.114841	0.111487	0.103457	0.132727	0.168943
KY21.Chr2.1475	KY21.Chr2.1475.v1.SL1-1	KIFBP	HGNC:23419	9	0.0730053	0.0736773	0.0863982	0.131356	0.148221	0.155568	0.155268	0.176506	XBXL10_1g32706	XBmRNA61749	kifbp.S	0.0863631	0.0890561	0.0888732	0.0929481	0.101766	0.100252	0.109458	0.103867	0.113081	0.114335
KY21.Chr2.1476	KY21.Chr2.1476.v1.SL2-1	CWF19L1	HGNC:25613	14	0.0145771	0.0259572	0.0912486	0.132717	0.181905	0.174567	0.190285	0.188743	XBXL10_1g1530	XBmRNA2707	cwf19l1.L	0.0785745	0.079935	0.0834687	0.0900143	0.108994	0.107053	0.116163	0.115685	0.116298	0.103814
KY21.Chr2.1479	KY21.Chr2.1479.v1.SL1-1	CAT	HGNC:1516	18	0.0982718	0.108883	0.126967	0.127078	0.127026	0.118811	0.144021	0.148943	XBXL10_1g20876	XBmRNA38468	cat.2.S	0.118049	0.107291	0.112007	0.0999788	0.104818	0.0870267	0.106589	0.0927537	0.0932941	0.078194
KY21.Chr2.1493	KY21.Chr2.1493.v1.nonSL3-1	PSMA1	HGNC:9530	24	0.120763	0.12289	0.125929	0.114861	0.108576	0.139066	0.125979	0.141935	XBXL10_1g17638	XBmRNA32479	psma1.L	0.0972495	0.106305	0.0957859	0.108557	0.0992959	0.0981362	0.103913	0.0975231	0.0971384	0.0960968
KY21.Chr2.1494	KY21.Chr2.1494.v1.nonSL27-2	ATP6V1C1	HGNC:856	14	0.138362	0.177355	0.138399	0.103474	0.10671	0.108515	0.106076	0.121109	XBXL10_1g28222	XBmRNA52997	atp6v1c1.L	0.0922645	0.0896034	0.0984849	0.0959562	0.105319	0.094304	0.104069	0.102771	0.10995	0.107278
KY21.Chr2.1500	KY21.Chr2.1500.v2.SL2-1	DNMT1	HGNC:2976	30	0.142529	0.15017	0.154221	0.141978	0.141491	0.111434	0.0856917	0.0724847	XBXL10_1g14127	XBmRNA26658	dnmt1.L	0.0755795	0.0897083	0.109257	0.114171	0.10952	0.122481	0.0952698	0.105797	0.0887409	0.0894757
KY21.Chr2.1504	KY21.Chr2.1504.v1.nonSL6-1	CHMP3	HGNC:29865	4	0.109171	0.121271	0.109873	0.11609	0.127234	0.136094	0.135598	0.14467	XBXL10_1g579	XBmRNA619	LOC121402011	0.0863482	0.0909657	0.0858206	0.090599	0.0977628	0.0961042	0.105627	0.0997386	0.11155	0.135484
KY21.Chr2.1507	KY21.Chr2.1507.v2.SL2-1	CEP55	HGNC:1161	1	0.123976	0.12346	0.119677	0.111329	0.125404	0.140896	0.119646	0.135612	XBXL10_1g30478	XBmRNA57423	cep55.L	0.0900363	0.0880538	0.115283	0.117372	0.12417	0.0988275	0.11282	0.0869745	0.09224	0.0742232
KY21.Chr2.1509	KY21.Chr2.1509.v1.SL2-1	ARPC1A	HGNC:703	19	0.127385	0.113047	0.115116	0.114677	0.119984	0.123398	0.134347	0.152046	XBXL10_1g41005	XBmRNA77353	arpc1a.L	0.11037	0.0909313	0.0991781	0.0991824	0.102711	0.0914907	0.119153	0.103665	0.106651	0.0766684
KY21.Chr2.1510	KY21.Chr2.1510.v1.nonSL7-1	PSMD6	HGNC:9564	25	0.115034	0.111975	0.128182	0.121554	0.125303	0.126782	0.135165	0.136005	XBXL10_1g22360	XBmRNA41610	psmd6.S	0.0963318	0.0998264	0.0951787	0.107357	0.0965636	0.105404	0.101765	0.104126	0.0934633	0.0999841
KY21.Chr2.152	KY21.Chr2.152.v1.SL1-1	RAD21	HGNC:9811	6	0.0742578	0.0880957	0.120125	0.12654	0.130803	0.147211	0.149772	0.163195	XBXL10_1g28254	XBmRNA53069	rad21.L	0.0263724	0.0295148	0.0385249	0.0382854	0.0785237	0.118185	0.15048	0.166755	0.125153	0.228207
KY21.Chr2.155	KY21.Chr2.155.v1.nonSL10-1	AIMP1	HGNC:10648	15	0.115571	0.116748	0.110149	0.122437	0.119917	0.127159	0.142947	0.145073	XBXL10_1g4079	XBmRNA7505	aimp1.S	0.102492	0.110694	0.0955627	0.0996587	0.0937526	0.101571	0.0838406	0.0967644	0.0951244	0.12054
KY21.Chr2.156	KY21.Chr2.156.v2.SL1-1	ATP6V1H	HGNC:18303	11	0.114583	0.113464	0.120188	0.119706	0.120064	0.116722	0.150126	0.145148	XBXL10_1g27935	XBmRNA52442	atp6v1h.L	0.112003	0.121479	0.0935421	0.106889	0.102602	0.0897628	0.11186	0.102247	0.0888701	0.0707442
KY21.Chr2.165	KY21.Chr2.165.v1.nonSL2-1	ALDH16A1	HGNC:28114	33	0.114064	0.0994116	0.110205	0.124913	0.127961	0.122028	0.151871	0.149547	XBXL10_1g31820	XBmRNA60060	aldh16a1.L	0.104541	0.108014	0.108639	0.105744	0.0976729	0.103683	0.0881159	0.0988387	0.0910326	0.0937185
KY21.Chr2.166	KY21.Chr2.166.v1.SL1-1	EXT1	HGNC:3512	9	0.0990788	0.0981182	0.117577	0.126514	0.126826	0.13553	0.152951	0.143405	XBXL10_1g29764	XBmRNA56038	ext1.S	0.0563056	0.064323	0.0755273	0.0976647	0.103577	0.104926	0.115789	0.130693	0.132632	0.118562
KY21.Chr2.169	KY21.Chr2.169.v1.nonSL9-1	SELENON	HGNC:15999	6	0.0951475	0.0886559	0.0914091	0.152211	0.14865	0.146151	0.137428	0.140348	XBXL10_1g26740	XBmRNA49994	selenon.L	0.0869629	0.125904	0.0869389	0.125246	0.0948226	0.102023	0.085329	0.0981633	0.0962397	0.0983707
KY21.Chr2.176	KY21.Chr2.176.v1.SL1-1	PNPLA6	HGNC:16268	10	0.221308	0.210014	0.0928387	0.0440903	0.0755735	0.0888268	0.109122	0.158226	XBXL10_1g37497	XBmRNA70782	LOC108699878	0.0821476	0.0891806	0.093366	0.0967173	0.0945791	0.0959002	0.0967563	0.101899	0.10475	0.144704
KY21.Chr2.200	KY21.Chr2.200.v1.SL1-1	AARS1	HGNC:20	50	0.122463	0.119559	0.128261	0.12523	0.125391	0.119279	0.128491	0.131326	XBXL10_1g18911	XBmRNA34847	aars1.L	0.100392	0.107131	0.102688	0.104562	0.099344	0.0984144	0.0977268	0.0999353	0.0956934	0.094113
KY21.Chr2.204	KY21.Chr2.204.v1.ND1-1	FOCAD	HGNC:23377	5	0.13927	0.134962	0.13671	0.117211	0.130999	0.137534	0.1019	0.101414	XBXL10_1g1981	XBmRNA3525	focad.L	0.109727	0.0976135	0.112706	0.103493	0.100305	0.0992745	0.0925348	0.0980286	0.100776	0.0855414
KY21.Chr2.208	KY21.Chr2.208.v1.SL1-1	URB2	HGNC:28967	6	0.118477	0.10257	0.11536	0.104796	0.114136	0.126284	0.145624	0.172753	XBXL10_1g23218	XBmRNA43255	urb2.L	0.0690815	0.0583077	0.0589929	0.0572254	0.0693823	0.0806935	0.0733873	0.128875	0.15429	0.249765
KY21.Chr2.209	KY21.Chr2.209.v1.nonSL2-1	DDX6	HGNC:2747	27	0.159989	0.155173	0.145495	0.122232	0.112653	0.102403	0.105875	0.0961798	XBXL10_1g33308	XBmRNA62847	ddx6.S	0.1431	0.138797	0.129205	0.0889891	0.0761523	0.0707585	0.0876036	0.0811335	0.0933688	0.0908918
KY21.Chr2.210	KY21.Chr2.210.v1.SL1-1	DOCK7	HGNC:19190	20	0.13214	0.112748	0.127443	0.15836	0.125876	0.114819	0.117541	0.111072	XBXL10_1g21575	XBmRNA39982	dock7.S	0.0930582	0.0903671	0.0841461	0.0937278	0.09045	0.0990726	0.0811461	0.097468	0.113126	0.157438
KY21.Chr2.215	KY21.Chr2.215.v2.SL3-1	ARHGAP1	HGNC:673	8	0.158269	0.1083	0.117057	0.115338	0.124753	0.125019	0.118208	0.133055	XBXL10_1g20934	XBmRNA38696	arhgap1.S	0.0411945	0.0426687	0.052601	0.068474	0.0882034	0.101054	0.119844	0.121764	0.151875	0.212321
KY21.Chr2.217	KY21.Chr2.217.v1.SL1-1	TUBGCP2	HGNC:18599	19	0.116267	0.115436	0.124839	0.117079	0.117585	0.126741	0.140333	0.141721	XBXL10_1g30799	XBmRNA58122	tubgcp2.L	0.110851	0.0990077	0.108141	0.0901126	0.10327	0.0922438	0.10786	0.0950267	0.1072	0.0862867
KY21.Chr2.236	KY21.Chr2.236.v1.SL1-1	EXTL3	HGNC:3518	8	0.120648	0.113926	0.116792	0.143428	0.139158	0.134902	0.122384	0.108761	XBXL10_1g24569	XBmRNA45936	extl3.L	0.0740818	0.0649773	0.0575052	0.0760951	0.0966837	0.0997738	0.12168	0.120231	0.138762	0.15021
KY21.Chr2.240	KY21.Chr2.240.v1.SL3-1	USE1	HGNC:30882	9	0.112311	0.112612	0.117977	0.128444	0.130317	0.136048	0.136876	0.125417	XBXL10_1g1859	XBmRNA3313	use1.L	0.0755664	0.0962076	0.0950904	0.103592	0.105723	0.100871	0.102549	0.104593	0.103751	0.112056
KY21.Chr2.241	KY21.Chr2.241.v2.ND4-1	UBXN1	HGNC:18402	7	0.123876	0.109991	0.123735	0.114258	0.118634	0.119088	0.138183	0.152235	XBXL10_1g20601	XBmRNA37879	ubxn1.S	0.0951542	0.100685	0.0852459	0.10035	0.0992622	0.0982212	0.110058	0.0952276	0.09711	0.118686
KY21.Chr2.242	KY21.Chr2.242.v1.SL1-2	UFD1	HGNC:12520	13	0.118245	0.122028	0.137262	0.118461	0.126398	0.121756	0.13181	0.124039	XBXL10_1g2725	XBmRNA4786	ufd1.L	0.0945298	0.136811	0.0937171	0.113526	0.0845652	0.100028	0.0862768	0.111189	0.0834275	0.0959295
KY21.Chr2.244	KY21.Chr2.244.v1.nonSL2-1	NUP37	HGNC:29929	4	0.104329	0.103358	0.108952	0.136051	0.145552	0.1364	0.133351	0.132006	XBXL10_1g12439	XBmRNA23269	nup37.L	0.0988306	0.106856	0.0949307	0.0979316	0.101611	0.09968	0.10802	0.100542	0.102264	0.0893334
KY21.Chr2.245	KY21.Chr2.245.v1.SL1-3	PGLS	HGNC:8903	8	0.102924	0.0956089	0.1181	0.122813	0.125878	0.137545	0.146936	0.150195	XBXL10_1g16894	XBmRNA31480	pgls.S	0.0977334	0.0957052	0.10504	0.100489	0.102891	0.106674	0.0966107	0.0933724	0.0974069	0.104077
KY21.Chr2.255	KY21.Chr2.255.v1.nonSL1-1	RPAP2	HGNC:25791	1	0.121539	0.113118	0.127993	0.10896	0.131485	0.122689	0.125404	0.148811	XBXL10_1g19404	XBmRNA35876	rpap2.L	0.0848079	0.0825145	0.0793355	0.0887601	0.0987548	0.10472	0.111846	0.113391	0.115587	0.120283
KY21.Chr2.260	KY21.Chr2.260.v1.SL2-1	MED24	HGNC:22963	10	0.131105	0.125242	0.13197	0.124884	0.132921	0.122901	0.11744	0.113537	XBXL10_1g38979	XBmRNA73551	med24.L	0.0773152	0.0811985	0.0756952	0.0809726	0.0915193	0.101304	0.103916	0.12774	0.0923788	0.167961
KY21.Chr2.266	KY21.Chr2.266.v1.SL1-1	SEC31A	HGNC:17052	31	0.113067	0.10906	0.115104	0.109402	0.118705	0.122759	0.149987	0.161916	XBXL10_1g1389	XBmRNA2363	LOC108711672	0.059992	0.0545453	0.0615895	0.0564877	0.0615226	0.07021	0.0817288	0.103336	0.15644	0.294149
KY21.Chr2.27	KY21.Chr2.27.v1.SL1-1	CLUAP1	HGNC:19009	4	0.106393	0.0835629	0.123653	0.112744	0.123333	0.133161	0.160616	0.156538	XBXL10_1g41316	XBmRNA77963	cluap1.L	0.0835991	0.0799587	0.0916661	0.0945284	0.113548	0.102508	0.108904	0.0997131	0.110997	0.114579
KY21.Chr2.28	KY21.Chr2.28.v1.SL2-2	ANAPC7	HGNC:17380	5	0.127111	0.128338	0.133202	0.133472	0.143622	0.130623	0.115363	0.0882694	XBXL10_1g2854	XBmRNA5087	anapc7.L	0.0943229	0.0851227	0.0827731	0.0985767	0.11056	0.111971	0.112771	0.104917	0.0998275	0.0991571
KY21.Chr2.280	KY21.Chr2.280.v1.SL1-1	HNRNPK	HGNC:5044	7	0.0697632	0.0669668	0.0802053	0.0891252	0.115654	0.164805	0.192474	0.221007	XBXL10_1g4909	XBmRNA9179	hnrnpk.S	0.0359808	0.0377216	0.0391609	0.0436115	0.0512789	0.0855787	0.126065	0.214412	0.1215	0.244691
KY21.Chr2.281	KY21.Chr2.281.v1.nonSL14-1	CDC27	HGNC:1728	14	0.107986	0.129672	0.140641	0.14081	0.145021	0.132111	0.111009	0.0927503	XBXL10_1g39203	XBmRNA73886	cdc27.L	0.0729712	0.0757848	0.0844051	0.093849	0.119421	0.112788	0.123826	0.111326	0.1121	0.0935291
KY21.Chr2.284	KY21.Chr2.284.v1.SL2-1	HMMR	HGNC:5012	16	0.0517108	0.046224	0.0977044	0.132555	0.217778	0.180736	0.149946	0.123347	XBXL10_1g12106	XBmRNA22581	hmmr.L	0.0899194	0.0857033	0.102323	0.121764	0.156682	0.139661	0.116442	0.0742766	0.0605222	0.0527055
KY21.Chr2.289	KY21.Chr2.289.v1.nonSL3-1	UBE3A	HGNC:12496	12	0.154237	0.142834	0.141232	0.118925	0.124407	0.0859493	0.117329	0.115087	XBXL10_1g7769	XBmRNA14634	ube3a.L	0.103191	0.0918118	0.101086	0.0994238	0.10437	0.0941075	0.0826136	0.103419	0.106762	0.113215
KY21.Chr2.293	KY21.Chr2.293.v1.SL2-1	GSPT1	HGNC:4621	21	0.120438	0.115225	0.121276	0.121573	0.125866	0.121567	0.137312	0.136743	XBXL10_1g41088	XBmRNA77528	gspt1.L	0.0579314	0.0714165	0.0604628	0.0722935	0.0678765	0.104117	0.10873	0.1584	0.10134	0.197432
KY21.Chr2.322	KY21.Chr2.322.v1.nonSL5-1	CTTN	HGNC:3338	13	0.139278	0.109447	0.131066	0.125833	0.122438	0.127462	0.118465	0.126011	XBXL10_1g17815	XBmRNA32842	cttn.L	0.0950125	0.0960105	0.0861156	0.101711	0.0950507	0.114572	0.0845476	0.111539	0.0961776	0.119263
KY21.Chr2.324	KY21.Chr2.324.v1.nonSL13-1	COPS8	HGNC:24335	7	0.10682	0.108284	0.107804	0.119891	0.12276	0.135641	0.140942	0.157858	XBXL10_1g40797	XBmRNA76870	cops8.L	0.111108	0.0981685	0.0952803	0.0995133	0.109696	0.0983607	0.11725	0.0848302	0.11041	0.0753831
KY21.Chr2.33	KY21.Chr2.33.v1.ND1-1	TBC1D15	HGNC:25694	17	0.103666	0.0995941	0.118351	0.118962	0.128207	0.134134	0.147017	0.15007	XBXL10_1g33712	XBmRNA63669	tbc1d17.S	0.0909073	0.079145	0.0905912	0.0890149	0.099552	0.102236	0.100488	0.0940479	0.122478	0.13154
KY21.Chr2.330	KY21.Chr2.330.v1.SL1-1	NUP210	HGNC:30052	32	0.104819	0.107538	0.1086	0.135993	0.143369	0.140248	0.128002	0.131432	XBXL10_1g20179	XBmRNA37457	nup210.L	0.106314	0.100741	0.0979966	0.103286	0.102012	0.102026	0.100658	0.102672	0.0918719	0.092423
KY21.Chr2.346	KY21.Chr2.346.v1.ND1-1	TMA16	HGNC:25638	2	0.123601	0.128119	0.126142	0.152602	0.125809	0.102025	0.106217	0.135485	XBXL10_1g940	XBmRNA1435	tma16.L	0.034717	0.0396107	0.0437389	0.0647652	0.0850596	0.112563	0.119372	0.139516	0.142569	0.218089
KY21.Chr2.356	KY21.Chr2.356.v1.nonSL2-1	IMPA1	HGNC:6050	9	0.108625	0.0839418	0.0924967	0.11601	0.125953	0.123094	0.168784	0.181097	XBXL10_1g28107	XBmRNA52784	impa1.L	0.0980332	0.107031	0.0851115	0.096588	0.0887551	0.0852444	0.10304	0.115073	0.107331	0.113793
KY21.Chr2.357	KY21.Chr2.357.v1.nonSL5-2	SPAG9	HGNC:14524	7	0.0566772	0.0437332	0.0855839	0.0745092	0.114955	0.159496	0.194146	0.270899	XBXL10_1g40157	XBmRNA75549	spag9.L	0.051016	0.0338583	0.0259164	0.0264435	0.0487823	0.0918304	0.107683	0.156142	0.184256	0.274073
KY21.Chr2.36	KY21.Chr2.36.v1.SL1-5	PKM	HGNC:9021	58	0.131837	0.127664	0.132733	0.118862	0.118194	0.121971	0.120268	0.128471	XBXL10_1g15926	XBmRNA29748	pkm.S	0.109387	0.0982853	0.104273	0.105691	0.103055	0.0991618	0.106039	0.0957285	0.0933786	0.0850005
KY21.Chr2.370	KY21.Chr2.370.v1.nonSL2-1	NARS2	HGNC:26274	7	0.116019	0.119282	0.125703	0.136407	0.131555	0.134347	0.125002	0.111686	XBXL10_1g11130	XBmRNA20908	nars2.S	0.0917477	0.080124	0.124053	0.0933745	0.104128	0.119596	0.0861585	0.0684891	0.093197	0.139132
KY21.Chr2.386	KY21.Chr2.386.v1.nonSL3-1	ESD	HGNC:3465	19	0.114715	0.111155	0.121359	0.100351	0.102402	0.104738	0.173417	0.171861	XBXL10_1g7970	XBmRNA15072	esd.L	0.119186	0.115105	0.102958	0.0992275	0.101342	0.076337	0.108842	0.106594	0.108891	0.0615165
KY21.Chr2.387	KY21.Chr2.387.v1.SL1-1	ERCC5	HGNC:3437	8	0.105285	0.115559	0.116825	0.121446	0.136664	0.136129	0.135753	0.132339	XBXL10_1g7838	XBmRNA14756	ercc5.L	0.0968259	0.0967742	0.0901409	0.0977555	0.105002	0.0980723	0.103967	0.101087	0.103816	0.10656
KY21.Chr2.393	KY21.Chr2.393.v1.SL1-1	MOSPD2	HGNC:28381	8	0.0711729	0.0716922	0.0828196	0.103177	0.120893	0.14774	0.184951	0.217554	XBXL10_1g6373	XBmRNA11978	mospd2.L	0.0621715	0.0441523	0.059892	0.0701032	0.116887	0.0755593	0.134698	0.130069	0.187243	0.119226
KY21.Chr2.404	KY21.Chr2.404.v1.SL1-1	GMPPA	HGNC:22923	9	0.101514	0.0956711	0.102095	0.108453	0.109343	0.1196	0.158781	0.204543	XBXL10_1g40525	XBmRNA76246	gmppa.L	0.0710696	0.0589698	0.0641222	0.0567695	0.0718683	0.0785703	0.0818765	0.0951739	0.192551	0.229029
KY21.Chr2.405	KY21.Chr2.405.v1.SL1-1	ATG7	HGNC:16935	10	0.107742	0.0957699	0.111507	0.113717	0.125205	0.126405	0.153018	0.166635	XBXL10_1g20187	XBmRNA37476	LOC108704011	0.121233	0.117074	0.116722	0.0842367	0.0771141	0.132956	0.0737001	0.0974744	0.0774328	0.102058
KY21.Chr2.417	KY21.Chr2.417.v1.SL2-1	TGOLN2	HGNC:15450	13	0.153941	0.138137	0.144423	0.154497	0.128699	0.128378	0.0928399	0.0590846	XBXL10_1g15387	XBmRNA28739	LOC108712726	0.0166818	0.013007	0.0146328	0.0125561	0.0147457	0.0353939	0.066214	0.118668	0.250825	0.457275
KY21.Chr2.42	KY21.Chr2.42.v1.nonSL3-1	TMEM70	HGNC:26050	5	0.120821	0.115485	0.117848	0.133505	0.135242	0.123401	0.13138	0.122318	XBXL10_1g29623	XBmRNA55774	tmem70.S	0.0880303	0.0964271	0.0967937	0.115972	0.100348	0.111456	0.0720044	0.114423	0.100266	0.104279
KY21.Chr2.421	KY21.Chr2.421.v1.nonSL1-1	IBTK	HGNC:17853	15	0.110698	0.113673	0.116834	0.123952	0.132702	0.13283	0.135671	0.13364	XBXL10_1g23656	XBmRNA44146	ibtk.L	0.119783	0.112541	0.0924492	0.104915	0.100498	0.0928265	0.100472	0.0976442	0.0951177	0.0837537
KY21.Chr2.43	KY21.Chr2.43.v1.nonSL7-1	DDX5	HGNC:2746	21	0.0746242	0.0683136	0.085972	0.103669	0.125995	0.164097	0.182968	0.19436	XBXL10_1g19691	XBmRNA36424	ddx17.L	0.0376456	0.0398162	0.0498398	0.0628627	0.0782493	0.112977	0.12678	0.143657	0.142135	0.206037
KY21.Chr2.434	KY21.Chr2.434.v1.SL1-2	COMMD2	HGNC:24993	1	0.0993781	0.0989262	0.123877	0.107616	0.127234	0.125879	0.158479	0.15861	XBXL10_1g25977	XBmRNA48590	commd2.S	0.104707	0.0896846	0.1156	0.0963044	0.113678	0.094118	0.0983847	0.100701	0.103476	0.0833456
KY21.Chr2.448	KY21.Chr2.448.v1.nonSL5-1	PAM16	HGNC:29679	6	0.150837	0.157402	0.143039	0.0998244	0.106163	0.107535	0.125156	0.110042	XBXL10_1g43982	XBmRNA82742	pam16.S	0.0925052	0.105599	0.0991335	0.106212	0.0959259	0.107961	0.0984866	0.0951101	0.090682	0.108385
[truncated: 1,832 more rows]
