# Supplementary material for: Quantitative proteome dynamics across embryogenesis in a model chordate
Source: iScience. 2024 Feb 29;27(4):109355. doi: 10.1016/j.isci.2024.109355 (PMC10951915; doi:10.1016/j.isci.2024.109355)
Supplement: Table S8. Ciona TPM RNA-seq time series from Hu et al. 2017, related to Figure 4 [file mmc8.xlsx]

## Sheet: ciona_expande_rna_tpm
gene_id	fertE_1	fertE_2	cell2_1	cell2_2	cell8_1	cell8_2	cell16_1	cell16_2	cell32_1	cell32_2	cell32_3	cell64_1	cell64_2	cell64_3	iniG_1	iniG_2	midG_1	midG_2	earN_1	earN_2	earN_3	latN_1	latN_2	latN_3	earTI_1	earTI_2	earTI_3	midTII_1	midTII_2	latTII_1	latTII_2	earLarva_1	earLarva_2	latLarva_1	latLarva_2	latLarva_3	earRot_1	earRot_2	latRot_1	latRot_2	earJv_1	earJv_2	midJv_1	midJv_2	latJv_1	latJv_2	adult_1	adult_2
ENSCING00000025191	64.9674	33.1833	11.7396	10.2896	176.107	74.2927	48.8533	105.213	33.1007	111.395	30.4447	14.9807	53.1894	10.45	91.4447	102.286	21.1991	14.9275	11.0456	7.76307	19.7603	29.4497	14.9046	21.1298	38.6033	65.0474	29.9544	63.2514	12.318	8.32631	18.142	12.2253	14.7675	7.87327	3.86279	9.17811	22.8492	39.3139	4.38283	40.188	25.9982	5.20291	6.1926	13.0928	9.01569	15.8068	58.1063	173.787
ENSCING00000025192	0	0	0	0	0	0	0	0	0	0	0	0	0	0	0	0	0	0	0	0	0	0	0	0	0	0	0	0	0	0	0	0	0	0	0	0	0	0	0	0	0	0	0	0	0	0	0	0
ENSCING00000025193	0	1.10216	0.830154	0	0.544499	0.361109	0.540875	0.372003	0	0.824981	0.476708	0	1.0349	0.248998	0.180269	1.05767	0.239544	0.163616	0	0.24311	0.931554	0	0	0.687914	1.548	1.35251	0.198982	2.31093	1.96895	0.414828	0.627943	0.496289	0.204889	0.162824	0	0.394504	1.3357	0.574544	1.15293	1.06785	1.32539	0.172811	0.377085	0.70867	1.47176	1.17745	0.56031	1.12522
ENSCING00000025194	0	0	0	0	0	0	0	0	0	0	0	0	0	0	0	0	0	0	0	0	0	0	0	0	0	0	0	0	0	0	0	0	0	0	0	0	0	0	0	0	0	0	0	0	0	0	0	0
ENSCING00000025195	0	0	0	0	0	0	0	0	0	0	0	0	0	0	0	0	0	0	0	0	0	0	0	0	0	0	0	0	0	0	0	0	0	0	0	0	0	0	0	0	0	0	0	0	0	0	0	0
ENSCING00000025196	0	0	0	0	0	0	0	0	0	0	0	0	0	0	0	0	0	0	0	0	0	0	0	0	0	0	0	0	0	0	0	0	0	0	0	0	0	0	0	0	0	0	0	0	0	0	0	0
ENSCING00000025197	0	0	0	0	0	0	0	0	0	0	0	0	0	0	0	0	0	0	0	0	0	0	0	0	0	0	0	0	0	0	0	0	0	0	0	0	0	0	0	0	0	0	0	0	0	0	0	0
ENSCING00000025198	0	0	0	0	0	0	0	0	0	0	0	0	0	0	0	0	0	0	0	0	0	0	0	0	0	0	0	0	0	0	0	0	0	0	0	0	0	0	0	0	0	0	0	0	0	0	0	0
ENSCING00000025199	0	0	0	0	0	0	0	0	0	0	0	0	0	0	0	0	0	0	0	0	0	0	0	0	0	0	0	0	0	0	0	0	0	0	0	0	0	0	0	0	0	0	0	0	0	0	0	0
ENSCING00000025200	16.3831	30.3756	9.0887	4.40982	26.9232	20.0969	23.0285	19.5026	6.85518	31.8004	13.7001	5.9146	31.8447	7.72389	30.3526	58.8627	8.52336	19.5551	20.864	10.4247	17.5886	23.2748	9.53202	23.864	84.2166	78.0358	43.3884	75.2752	69.706	9.27248	33.6104	7.21283	11.2158	7.57617	7.31897	9.35807	40.5192	31.189	16.3862	27.1806	29.0213	12.7708	16.5136	22.1445	9.9748	18.8761	29.1574	52.6248
ENSCING00000025202	0	0	0	0	0	0	0	0	0	0	0	0	0	0	0	0	0	0	0	0	0	0	0	0	0	0	0	0	0	0	0	0	0	0	0	0	0	0	0	0	0	0	0	0	0	0	0	0
ENSCING00000025203	107.62	96.1309	29.917	87.3143	265.029	187.132	200.183	154.087	98.3229	290.908	100.468	61.8877	173.416	72.9226	262.986	493.096	122.387	56.2768	57.4782	82.9539	152.558	105.211	91.1608	150.001	556.688	438.233	88.5923	560.528	394.688	61.6904	102.932	117.725	115.523	31.0474	50.4196	64.2468	362.083	206.398	47.1593	187.909	167.628	66.6918	80.6758	80.3346	64.4526	90.3904	120.302	169.094
ENSCING00000025205	0	0	0	0	0	0	0	0	0	0	0	0	0	0	0	0	0	0	0	0	0	0	0	0	0	0	0	0	0	0	0	0	0	0	0	0	0	0	0	0	0	0	0	0	0	0	0	0
ENSCING00000025206	0	2.96934	0	0	5.50105	0	1.21432	2.50555	0	1.38912	1.60538	0	0	0	0	9.49826	0	0	0	1.63742	3.13714	1.75329	0	1.54443	1.7377	0	0	2.22355	1.89449	0	1.40979	1.67133	1.37999	0	0	0	1.12454	0	0	0	0	3.49179	0	0	0	2.26585	0.628975	0
ENSCING00000025207	0	0	0	0	0	0	0	0	0	0	0	0	0	0	0	0	0	0	0	0	0	0	0	0	0	0	0	0	0	0	0	0	0	0	0	0	0	0	0	0	0	0	0	0	0	0	0	0
ENSCING00000025208	0	0	0	0	0	0	0	0	0	0	0	0	0	0	0	0	27.4277	0	0	0	0	0	0	0	0	0	0	0	0	0	0	0	0	0	0	0	0	0	0	0	0	0	0	0	0	19.2597	0	0
ENSCING00000025210	43.4999	76.2209	68.9227	75.8488	178.839	62.9264	68.592	120.826	55.2332	80.3477	43.275	60.6597	95.9926	37.0292	98.0234	258.288	79.9885	52.8435	60.9555	59.4429	179.542	116.849	156.672	313.391	496.194	425.717	129.984	518.662	566.626	106.16	150.101	237.941	137.02	89.28	59.365	129.393	275.713	197.356	144.984	231.142	198.01	165.547	173.049	189.926	68.0972	73.5093	127.885	121.138
ENSCING00000025211	0	0	0	0	0	0	0	0	0	0	0	0	0	0	0	0	0	0	0	0	0	0	0	0	0	0	0	0	0	0	0	0	0	0	0	0	0	0	0	0	0	0	0	0	0	0	0	0
ENSCING00000025212	5.36687	8.64776	5.68044	5.58577	10.1839	6.58915	5.75712	12.7871	8.42208	5.08053	3.91432	7.72024	9.4419	4.31629	9.04579	39.8851	12.8943	6.71739	10.2274	5.54505	12.1859	7.36242	16.1178	15.0828	19.7912	14.1595	14.3418	16.877	10.7596	10.2187	5.92001	16.2706	15.1414	1.78263	4.67601	5.75882	12.0339	5.11081	3.60696	9.02403	6.65071	1.89196	3.95638	4.36425	3.06917	3.99007	6.44222	19.2119
ENSCING00000025213	58147.8	65244.9	95762.7	52602	61197.9	38947.3	59326.9	71165.2	76450.1	50137.9	57632.9	93671.9	79710.4	54431.6	50869.2	67971	79934.5	30193.3	41082	32940	73259.4	47714.2	34376.5	60595.8	60603.4	47224	26157.2	69890.7	61613.7	21276	39861.5	37014.2	27722.2	21709	15661.6	32064	20648.3	24532	28463.5	22209.6	12686.4	12188.2	11525.1	17277.1	22437.6	26122.8	14225.5	14367.7
ENSCING00000025214	0	0	0	0	0	0	0	0	0	0	0	0	0	0	0	0	0	0	0	0	0	0	0	0	0	0	0	0	0	0	0	0	0	0	0	0	0	0	0	0	0	0	0	0	0	0	0	0
ENSCING00000025215	0.770644	1.09736	3.09954	0	1.35533	0.449423	0	4.62983	0.534363	1.02674	3.55976	0	2.576	0.619788	0	2.63267	0.596255	0.814525	1.67419	1.21027	2.89845	2.59182	1.4185	2.85385	0.642194	2.40469	2.47646	5.75221	7.70152	0.516281	1.56303	4.94132	0.509995	0	0	1.47296	2.49354	0.715057	1.9132	0.664505	0.412384	0.430148	0.469306	0.881987	0	1.67476	0.697342	2.40069
ENSCING00000025216	0	0	0	0	0	0	0	0	0	0	0	0	0	0	0	0	0	0	0	0	0	0	0	0	0	0	0	0	0	0	0	0	0	0	0	0	0	0	0	0	0	0	0	0	0	0	0	0
ENSCING00000025217	0	0	0	0	0	0	0	0	0	0	0	0	0	0	0	0	0	0	0	0	0	0	0	0	0	0	0	0	0	0	0	0	0	0	0	0	0	0	0	0	0	0	0	0	0	0	0	0
ENSCING00000025218	11.0162	7.44109	4.16566	6.46773	11.4258	12.3547	12.1722	29.5276	6.07173	25.5908	13.2652	6.87641	20.7722	14.0847	19.5718	112.257	17.7024	15.9725	29.2505	13.7517	159.569	23.0373	20.7971	135.775	33.6602	32.7881	33.9483	32.7351	26.9455	9.46172	10.6942	14.7157	12.1505	2.97105	2.23635	25.9147	11.7292	6.81441	1.92844	8.76829	6.80186	4.09926	4.30042	5.819	3.83646	5.06432	12.4729	16.8654
ENSCING00000025219	0	0	0	0	0	0	0	0	0	0	0	0	0	0	0	0	0	0	0	0	0	0	0	0	0	0	0	0	0	0	0	0	0	0	0	22.5854	0	0	0	0	0	0	0	0	0	0	0	0
ENSCING00000025220	0	16.8263	31.6842	0	20.7817	41.3469	41.2868	113.585	0	31.4868	18.1943	61.6421	157.994	57.0205	41.2817	26.9117	91.4258	37.4681	34.2278	55.6723	106.663	59.6119	217.503	157.532	19.694	29.4975	197.457	50.4004	42.9418	63.3304	31.9553	75.7668	78.1993	12.4289	34.0196	30.1138	38.2343	10.9642	14.6679	61.1345	25.2929	0	0	54.0952	16.0492	0	14.2568	61.3511
ENSCING00000025221	0	0	0	0	0	0	0	0	0	0	0	0	0	0	0	80.7352	0	0	0	0	0	0	43.5007	0	0	0	0	0	0	0	0	0	0	0	0	0	0	0	0	0	0	0	0	0	0	0	0	0
ENSCING00000025222	0	0	0	0	0	0	0	0	0	0	0	0	0	0	0	0	0	0	0	0	0	0	0	0	0	0	0	0	0	0	0	0	0	0	0	0	0	0	0	0	0	0	0	0	0	0	0	0
ENSCING00000025223	0	0	0	0	0	0	0	0	0	0	0	0	0	0	0	0	0	0	0	0	0	0	0	0	0	0	0	0	0	0	0	0	0	0	0	0	0	0	0	0	0	0	0	0	0	0	0	0
ENSCING00000025224	0	0	0	0	0	0	0	0	0	0	0	0	0	0	0	0	0	0	0	0	0	0	0	0	0	0	0	0	0	0	0	0	0	0	0	0	0	0	0	0	0	0	0	0	0	0	0	0
ENSCING00000025225	0	0	0	0	0	0	0	0	0	0	0	0	0	0	0	0	0	0	0	0	0	0	0	0	0	0	0	0	0	0	0	0	0	0	0	0	0	0	0	0	0	0	0	0	0	0	0	0
ENSCING00000025226	93.4603	66.7383	37.8692	51.6943	145.949	117.803	140.173	85.3745	66.2577	232.108	78.9772	45.4038	159.134	84.6877	194.453	226.009	92.4339	67.0591	79.6188	116.002	130.55	139.404	80.5624	166.497	420.068	278.73	127.533	311.913	269.673	71.1246	132.028	88.4958	88.2234	43.4815	68.5137	51.7753	182.951	138.363	31.6429	100.625	119.809	69.6893	86.6976	92.2896	41.0527	55.4614	75.1062	135.266
ENSCING00000025227	0	0	0	0	0	0	0	0	0	0	0	0	0	0	0	0	0	0	0	0	0	0	0	0	0	0	0	0	0	0	0	0	0	0	0	0	0	0	0	0	0	0	0	0	0	0	0	0
ENSCING00000025228	12.6596	33.4197	20.924	13.8525	13.0609	7.94334	14.3148	40.5054	11.174	31.1959	11.4087	15.5211	32.7654	12.4911	20.8021	81.6695	16.6357	10.5174	13.5799	9.98109	47.0237	19.4984	22.076	59.7419	88.2387	62.5014	30.4612	74.9525	88.6838	20.9905	34.6194	32.9382	24.7299	14.4414	12.141	24.6657	56.1326	25.768	16.5214	39.8247	33.827	26.8551	26.8533	23.2414	7.97151	8.10119	13.1336	26.4462
ENSCING00000025229	0	0	0	0	0	0	0	0	0	0	0	0	0	0	0	0	0	0	0	0	0	0	0	0	0	0	0	0	0	0	0	0	0	0	0	0	0	0	0	0	0	0	0	0	0	0	0	0
KY21.Chr1.1	0.100649	0.114701	0	0	0.088174	0	0.061402	0.117069	0.140122	0.208534	0.243352	0.070953	0.43169	0.297997	0.24706	0.113107	0.242634	0.179974	0.155339	0.264277	0.5587	0.349453	0.066476	0.656584	0.593048	0.199556	0.263169	2.73271	1.51244	6.35882	10.8579	31.0733	18.0537	28.2024	22.6167	30.6824	6.89567	3.94995	6.56346	4.28559	6.47938	6.4309	5.24317	6.92069	7.89787	6.37056	0.487011	0.233253
KY21.Chr1.10	143.301	83.9692	114.032	120.041	59.4203	53.9042	80.9251	98.7229	82.3823	107.23	100.995	79.5563	148.226	89.1569	85.7369	113.496	72.8771	45.6502	107.446	69.5324	109.802	83.812	50.6374	80.1738	87.8018	67.0372	64.5001	85.8282	93.5759	42.8987	52.9514	68.0001	41.7142	50.464	39.7768	49.2428	66.1658	47.9813	62.9892	54.3614	62.5067	69.1731	57.6087	52.6901	65.6273	61.6679	25.9297	38.0247
KY21.Chr1.100	4.01437	3.7254	4.56768	2.67465	3.287	2.79437	4.04854	3.87521	4.32995	1.95113	2.75444	4.10517	2.68318	2.95836	3.55217	4.6527	3.79347	2.07163	4.25216	2.41169	3.49383	3.22719	2.44038	3.2051	4.77541	3.29807	3.06631	5.22494	5.40714	3.17704	4.33651	2.45859	1.68562	1.32106	0.766815	0.843309	3.33368	2.23662	5.06388	2.93193	10.6308	11.7158	7.32506	8.42888	4.27162	2.82677	0.960047	10.8928
KY21.Chr1.1000	194.974	132.217	124.043	115.372	82.6522	84.6064	117.635	97.4345	117.732	98.4311	128.455	87.1158	105.309	102.178	74.5714	66.1558	54.2117	29.7966	43.2949	56.4037	60.4449	36.2557	23.9861	38.349	21.8194	14.0705	25.8362	25.628	23.9476	28.9031	43.153	45.2988	30.5545	41.0991	47.7402	50.3444	80.369	69.0854	101.073	69.6484	96.5676	103.265	154.017	149.529	143.006	110.862	39.7778	108.488
KY21.Chr1.1001	123.556	90.7138	136.129	127.768	90.9653	63.511	89.3028	111.092	131.85	106.959	94.5574	144.875	154.995	95.0521	80.2459	143	139.284	61.0405	102.914	82.7871	88.1025	64.1835	64.7239	66.0525	66.8494	51.8538	41.1815	60.3861	61.2988	26.572	35.8478	45.2954	27.572	34.6901	29.3009	39.3492	23.5523	19.9824	25.9767	12.1398	18.811	20.4103	26.3424	27.9274	33.0326	26.4629	4.4214	17.2293
KY21.Chr1.1002	7.61215	5.60737	18.2434	20.9421	15.2691	5.80095	7.14954	12.9268	9.86952	5.86577	8.93906	9.00769	7.6616	7.84541	4.93906	14.6352	7.69667	6.12814	7.18398	7.77895	8.06935	2.94912	6.7467	5.26678	3.60859	2.09049	2.38491	2.52119	2.25472	1.3934	1.8537	1.27061	1.09156	1.368	0.819093	1.55867	2.03472	1.2047	1.22385	0.546593	3.15425	3.02015	2.23798	2.23588	1.83615	1.636	0.320711	6.2835
KY21.Chr1.1003	4.44889	10.2557	21.8407	23.4683	1.26263	3.4713	4.60442	7.12934	1.93095	1.00049	8.13335	1.91321	4.0179	7.74103	3.59478	7.19757	8.4659	7.24254	6.28593	5.49682	11.0404	3.51198	4.90293	7.94068	3.38957	3.08425	1.83527	2.559	2.47675	1.9872	1.08766	1.60105	0.920213	1.32569	0.941495	1.23302	1.9929	1.90741	0.473289	0.701916	4.69336	6.4857	2.43796	3.55581	3.21065	1.45121	0.179294	1.67393
KY21.Chr1.1004	169.239	108.631	227.612	173.809	121.685	75.941	108.952	194.315	148.167	150.324	132.291	181.347	208.021	125.936	131.765	229.287	174.999	136.209	176.336	99.7939	157.21	109.919	129.426	131.558	130.896	103.459	68.5308	87.3772	118.747	44.5799	47.5628	62.6402	49.0362	54.828	41.6661	62.3013	46.4074	39.4953	50.9336	25.9671	46.4502	49.6795	64.0041	54.2988	59.3051	69.4585	7.09502	65.4316
KY21.Chr1.1005	192.426	190.737	188.316	157.573	82.0868	64.2019	71.9918	101.522	83.9238	66.9359	81.8192	60.0189	74.7955	62.1315	42.763	76.0012	43.3955	22.9862	45.8176	46.6201	61.7051	46.0339	40.4918	61.28	41.0255	26.3446	26.7024	29.3109	25.0541	13.8329	17.6746	8.55039	6.10862	11.0693	7.64005	7.54664	9.25831	8.73411	10.2881	7.45858	6.24044	5.96888	4.39219	5.35003	4.67914	3.47385	2.3022	7.84755
KY21.Chr1.1006	39.5545	29.0654	46.7677	63.9546	29.1807	42.0979	60.0915	56.0027	81.862	43.223	78.3569	79.302	63.8176	74.302	55.4437	61.9742	72.2943	48.637	41.2076	55.8686	87.1394	49.1856	42.4798	75.9505	22.9516	16.3036	32.8112	23.1373	24.651	51.5912	73.6227	56.207	65.2396	53.529	50.5142	62.6918	26.1466	22.7364	51.9742	29.8497	19.4672	27.1974	25.3128	23.5707	29.7604	23.2698	14.4035	12.7518
KY21.Chr1.1007	0	5.60835	0	0	0	9.18394	0	9.45628	0	10.4935	6.06308	0	0	0	18.3431	8.96046	6.09239	4.16134	5.69925	6.17669	11.8466	13.2425	4.82647	0	13.1266	4.91612	5.06003	0	0	15.8267	5.32095	6.30403	5.20739	8.27943	17.0054	0	8.49356	3.65217	14.6645	0	0	4.39229	4.79685	4.50409	5.3495	4.27667	4.75194	0
KY21.Chr1.1008	58.2074	51.0195	52.8315	45.5807	14.861	20.5615	24.2516	31.5408	17.8841	44.3707	32.5823	15.3431	48.315	29.833	18.4229	28.4277	15.5111	12.3857	20.6474	15.8968	20.1311	15.1638	9.98944	13.0851	10.3927	8.31433	7.83396	8.37783	9.19377	5.61184	9.71612	9.68348	5.7392	8.70557	7.20638	9.56118	6.82428	4.39056	5.99417	3.58104	5.95467	6.58211	5.19376	6.11698	5.60751	4.6029	0.693012	3.76396
KY21.Chr1.1009	30.5852	25.9858	28.0482	29.6419	15.4243	19.388	28.6874	35.2014	23.4503	32.919	35.9194	23.5544	36.5063	28.9016	21.9794	31.7999	18.5565	9.32556	18.2168	24.607	26.037	13.1469	9.42165	17.3218	5.65116	5.6216	5.1249	3.89146	4.61254	2.5587	3.90579	4.0845	3.09755	4.55855	3.60069	5.77252	6.04888	4.72161	7.21044	4.45564	8.66428	9.45669	7.73625	7.94215	9.01646	6.17046	1.61067	7.16216
KY21.Chr1.101	271.522	205.983	303.987	210.974	169.773	117.675	168.112	248.283	204.742	221.197	192.865	203.755	309.291	181.39	166.799	297.42	204.065	118.526	206.098	171.112	133.087	148.467	117.963	113.623	160.199	101.812	88.8894	120.388	115.093	57.839	85.4374	95.3197	67.7241	74.2931	52.1759	60.6851	64.0455	55.5382	67.3249	47.5037	56.268	63.1741	69.8101	75.2466	84.2405	68.9239	35.3462	47.4278
KY21.Chr1.1010	22.0194	20.8559	20.31	16.4698	11.3534	10.9039	15.3216	29.0956	18.054	18.4467	22.5329	15.8789	22.5727	20.1664	11.8273	27.6107	11.7792	7.2471	12.9414	13.9188	16.0094	10.5589	8.87379	13.0128	5.93978	4.70091	5.26137	4.39411	4.8876	4.19564	5.73496	4.58851	3.48995	3.91387	3.00645	5.2933	4.84659	4.44056	6.67952	4.93014	7.88459	8.18246	8.23388	9.27237	8.25647	7.73942	3.76848	5.35811
KY21.Chr1.1011	84.0524	76.9449	148.011	66.1237	116.887	59.8691	92.6254	113.882	107.848	108.817	109.503	108.128	145.501	102.285	66.2365	113.488	88.0797	38.7043	75.3495	59.4981	73.3448	52.5542	41.8171	54.0923	55.7121	33.7001	38.9531	60.4242	54.0242	24.3897	29.7872	34.3013	22.9488	23.8408	17.155	21.5553	19.1048	17.2933	20.4672	13.4605	22.0043	23.7096	20.6618	24.6804	22.8872	16.3467	7.60938	11.8192
KY21.Chr1.1012	12.9567	17.7813	17.127	74.3345	21.7815	18.6537	24.2597	26.8615	34.4738	16.4007	37.0526	55.9526	11.651	31.1021	6.17764	11.6999	24.4292	67.3991	79.3	51.8189	47.3623	19.9541	84.0054	45.433	8.59007	6.6934	16.6248	8.29008	9.15055	33.6033	26.2174	6.7498	27.8277	4.53872	3.44361	5.74613	5.85237	4.01373	5.07658	2.85283	9.46528	8.18271	5.27408	6.77804	7.48503	3.83899	1.48018	9.45572
KY21.Chr1.1013	32.1194	26.4784	43.3998	108.86	40.9233	50.3455	60.7894	82.9512	76.4183	53.7574	84.9846	92.9388	44.155	58.5019	23.714	42.3225	49.4262	76.4197	98.7775	73.0798	77.133	48.2622	77.6027	69.0755	34.4622	23.2992	34.3975	27.4441	31.3746	34.6141	31.3436	24.5134	28.8749	17.652	21.1082	24.4713	15.6884	14.3554	18.1341	8.96547	20.161	24.5449	22.395	23.8017	22.2081	24.6464	2.44465	8.34186
KY21.Chr1.1014	18.6803	18.5339	26.9349	43.154	22.2012	15.5294	24.2806	22.8758	26.3869	20.2684	24.2512	31.3371	26.8746	29.6089	25.6016	34.1851	28.314	20.5752	25.6419	29.6836	29.5331	20.8786	22.2621	23.8674	15.0888	12.0978	11.6522	11.5629	12.7393	8.71064	12.3611	12.6769	9.76795	7.09349	7.80321	10.1804	8.68114	8.27568	11.1044	6.60223	12.5815	12.4543	9.81102	13.3859	11.3223	8.49834	4.47769	15.9073
KY21.Chr1.1015	86.7875	121.186	110.392	112.736	50.9464	51.2968	64.5921	102.18	83.1355	54.9526	78.679	51.016	69.8411	65.9928	31.9194	70.5918	40.5811	23.8792	26.5098	47.8437	52.146	31.521	18.9427	45.8443	15.2824	13.6474	22.3521	17.8631	31.8355	27.616	44.2658	45.2632	32.1397	36.1498	30.2433	38.6396	33.4386	28.1279	46.6511	34.1135	31.5005	49.2115	37.6722	47.5272	38.3056	32.3401	14.3811	15.0284
KY21.Chr1.1016	247.411	215.441	236.957	226.978	129.7	139.178	163.519	220.782	208.516	167.829	219.087	188.957	214.366	186.791	130.163	190.586	174.811	71.3684	114.871	119.706	141.277	84.2865	58.9948	96.6114	73.6375	65.9024	43.8112	58.9539	90.1151	32.4761	52.5166	41.4069	28.5478	33.1701	28.8595	30.2152	30.2041	24.7078	25.3993	14.5817	30.8161	31.9037	37.8219	35.1822	41.3159	33.5696	7.52749	26.8081
KY21.Chr1.1017	45.7999	39.1417	35.7292	39.3959	14.7585	24.3329	35.7601	62.7888	35.3944	28.693	42.8676	31.4877	41.2128	40.0047	28.0381	56.7472	27.4741	19.6777	20.3947	31.4592	36.138	34.1737	28.0007	32.2276	9.7559	7.34744	23.9372	12.1676	12.7182	20.5044	15.2762	15.9943	16.9425	13.2077	11.1903	11.3895	12.7299	9.71927	16.1111	9.86423	10.8871	14.2531	10.1477	9.91506	12.1636	8.14957	4.28805	7.29122
KY21.Chr1.1018	113.77	72.7744	115.057	107.882	54.6251	46.0651	77.8591	81.3198	107.071	81.1981	107.125	114.945	136.741	118.283	78.6714	138.618	114.949	74.8386	111.322	98.7435	120.146	72.2958	57.5023	82.2321	40.0151	29.751	36.1968	31.0566	31.2836	20.0609	25.229	21.9978	16.9524	17.5493	13.1977	17.3388	15.7646	12.9252	15.0695	8.31362	18.4451	17.5134	15.7166	17.8294	17.0479	21.8932	4.74748	18.7718
KY21.Chr1.1019	70.3505	65.2242	87.0884	101.877	56.2195	36.8282	47.8043	66.1547	68.5331	41.1388	48.1136	66.8321	45.7777	40.5459	31.1096	48.8576	40.2036	28.5348	30.7087	24.0421	29.5328	20.3368	25.7336	27.4782	21.903	18.0378	16.7058	23.5358	30.3654	20.5234	29.9637	28.6112	23.8691	23.4906	21.9123	30.261	20.5877	17.5013	19.7922	10.7834	18.0071	16.7942	24.352	22.8136	29.193	16.556	3.718	18.0049
KY21.Chr1.102	185.709	198.993	207.826	168.82	163.674	89.7821	105.19	164.794	162.589	119.287	112.449	146.887	149.132	89.8511	65.9561	125.494	132.049	52.6454	90.7119	84.0422	102.078	59.656	40.0992	70.5276	66.321	56.5826	46.4656	54.3666	67.1671	23.0732	36.6121	54.1087	33.1087	25.3242	25.0801	34.2773	29.8432	20.976	30.1263	17.4707	25.4323	28.5113	28.3291	25.1671	22.56	17.153	7.49966	10.9081
KY21.Chr1.1020	87.5061	54.5753	84.4024	64.4363	63.5982	37.4418	52.7191	71.1109	47.3635	58.2208	64.1775	44.3686	81.5026	62.5397	52.2775	101.003	47.9152	47.4901	66.4398	41.1823	51.3703	39.9896	32.1756	42.5166	52.1548	26.5675	30.5626	33.4949	23.4689	13.0108	17.2955	20.6357	13.3454	23.2511	19.133	17.3143	20.0352	25.639	22.1863	18.3091	13.2277	13.344	25.3525	25.8803	35.3641	29.5672	11.9076	25.1108
KY21.Chr1.1021	0	0	0	0	0	2.53145	0	0	0	0	0	2.516	0	1.09655	0	11.5336	0	1.52931	0	11.7768	5.12803	0	10.8752	0	6.81714	0	2.62886	4.36157	6.19353	1.93869	3.68715	6.55675	7.2184	40.1548	19.6267	18.242	358.079	185.337	199.709	112.276	380.122	541.854	439.235	166.967	1069.43	1371.15	9480.62	2953.35
KY21.Chr1.1022	35.2612	28.9786	64.5788	54.8181	24.3775	23.8908	32.5373	53.1266	50.9509	28.9257	26.8651	49.3822	40.7966	25.3299	29.1047	63.494	47.1226	18.6061	27.7111	21.6997	31.6379	22.1759	28.1954	24.0362	40.6726	33.775	23.9525	40.3687	56.4249	12.9477	12.9818	9.47726	5.49095	9.54973	5.52234	6.42715	14.9613	9.67009	16.3406	10.4489	18.7625	18.3038	13.5378	13.2965	8.7506	7.70723	3.77104	8.88522
KY21.Chr1.1023	0.253288	0.119565	0.10745	0.09125	0.150468	0	0.050431	0.099344	0.059351	0.057913	0	0.147432	0	0.208695	0.154166	0.562677	0.267237	0.049137	0.655061	0.07261	0.128292	0	0.553435	0.256667	0.072803	0.280096	0.180964	0.370386	0.325301	0.977857	0.744365	0.852589	0.431277	0.234572	0.13475	0.115079	22.2012	19.7697	97.2931	55.8577	35.1535	36.1532	22.3761	40.3881	55.662	60.0035	0.052522	0.140461
KY21.Chr1.1024	89.5558	86.4702	59.3047	121.669	35.8062	22.9416	28.5488	46.3307	32.0241	34.2557	40.1455	40.8146	50.1436	42.2125	31.4118	60.4932	50.4232	48.103	52.6093	43.6983	51.6605	42.2909	50.0279	45.783	38.2419	30.6898	28.0092	28.4114	30.0666	35.3266	42.6225	27.1353	24.2212	36.125	22.8878	27.3295	11.3114	8.16696	9.76919	5.44115	10.2535	9.62349	8.3972	8.93269	6.69688	5.78848	1.01479	10.8182
KY21.Chr1.1025	0.058902	0	0.361397	0.061013	0.207037	0.037967	0.142893	0.271928	0.203247	0.040012	0.14059	0.66581	0.249107	0.335779	0.569362	1.39634	0.905524	0.606468	0.789694	0.202245	0.088054	0.581109	0.704943	0.321835	1.36574	1.80683	0.64981	0.73162	1.04954	11.1193	7.70945	49.6415	18.2896	51.1333	18.9737	32.9057	1.66043	1.54899	1.66116	1.02708	1.404	1.86729	1.23145	1.72436	0.864819	1.05297	0.196206	0.205717
KY21.Chr1.1026	0	0	0	0.050157	0	0	0	0	0	0	0	0.042452	0.107024	0.038126	0.029424	0.109208	0	0	0	0.078672	0.111509	0.125817	0.032214	0.145147	0.041757	0	0.033371	0	0.045279	13.4106	2.09866	7.80685	5.43989	0.687404	0.841207	0.669454	0.126197	0	0.060172	0	0.128879	0.333031	0.27055	0.167151	0.231354	0.466396	23.7605	14.069
KY21.Chr1.1027	448.723	465.19	532.569	455.998	378.822	299.564	368.527	532.914	451.701	370.948	484.312	427.542	429.637	400.318	295.601	460.676	335.784	206.783	258.18	241.628	295.616	302.155	201.523	276.767	441.396	305.593	316.359	462.401	496.503	237.008	355.444	320.065	252.801	224.862	217.21	249.162	126.867	91.5504	130.547	101.488	126.147	130.693	99.2658	108.35	87.9481	79.6815	43.2608	86.0573
KY21.Chr1.1028	0.847401	0.603332	0.378696	0	0.248387	0.164729	0.328978	0.339398	1.17517	0.752672	0.869849	0.982344	0.94419	2.27173	0.493407	0.643308	2.84112	0.597102	2.04549	1.33081	1.27486	1.42498	0.693238	1.88286	1.88309	1.58652	1.27079	0.903592	0.513248	0.189234	0.190968	0.90558	1.68237	0.148552	0.203305	0.899815	0	0	0.52594	0.243564	0.151153	0.157664	0.344033	0.646556	0.191823	0	0.0852	0.146656
KY21.Chr1.1029	73.5098	78.7708	60.5569	71.9958	36.8896	25.2256	31.0721	52.1889	42.7577	38.1984	43.7191	41.1741	48.1158	36.3918	24.0787	53.9496	37.7115	19.1956	32.0123	32.7901	34.9672	25.3148	20.6511	29.184	17.4851	13.7788	15.0362	15.8723	15.5009	10.6039	14.6444	13.899	17.5277	11.7437	9.14715	13.9602	7.41415	6.25206	7.98133	4.26164	8.50427	8.12391	7.67385	9.71051	8.15808	6.39824	2.62357	4.37184
KY21.Chr1.103	0.466281	0.309663	0.279702	0.251068	0.7019	0	0.410608	0	0.810115	1.19474	0.360935	2.56737	7.34054	6.81529	3.11489	5.36104	11.7056	8.9292	3.83674	14.6496	12.2721	12.6511	2.15565	14.443	3.87839	0.414453	2.26045	3.622	3.05014	1.12549	3.07862	1.70096	1.20306	1.06404	0.813219	2.31429	1.64939	0	1.21967	0.382698	0.79095	0.97815	0	0.141024	0.165638	0.115025	0.130256	2.11055
KY21.Chr1.1030	0	0.930229	0	1.54895	0	0.428593	0	1.46495	7.96928	1.8737	0	2.95372	0.609544	0	1.41091	0.6697	5.47538	0.686453	0.957106	1.07447	1.03246	0.601948	0.817862	2.33298	0	0	0.397696	0	0.563568	0.411295	0.91761	0	0.397605	1.19149	0	2.40712	0	0	0.836493	0	0	0	0.341537	0	0.409528	0.327305	0.172349	0
KY21.Chr1.1031	13.8	11.0948	21.7944	46.6314	11.9587	12.0744	17.5527	23.2512	21.2389	25.9807	24.9412	27.4939	40.777	29.4481	24.5648	37.8362	29.1735	24.1599	36.5849	28.1621	31.8503	26.5074	29.9309	27.364	22.4619	15.7787	20.6353	24.494	22.2529	19.7939	25.6942	21.0843	17.9177	15.9161	14.3955	17.3945	16.4271	12.63	19.3158	11.454	18.3533	21.8092	16.7102	19.5685	16.3794	14.7346	2.66775	9.48517
KY21.Chr1.1032	0.571768	0.814174	0	0	1.00557	0	0.332958	0	0	0.761777	2.64111	0.497113	0	1.37953	0.332917	0	0	0	0	0	0	0	0.350812	0	0	0	0.367475	0	0	0	0.386556	0	0	0	0	0	0	0	0	0.24651	0	0	0	0	0	0	0	0
KY21.Chr1.1033	62.5706	38.7326	108.802	50.0157	55.8773	43.8233	57.7318	72.7702	59.1277	45.7438	47.622	39.0497	38.1231	27.6867	33.2419	31.8706	39.8262	25.3931	35.649	40.6258	58.8159	53.4448	44.8278	86.5834	59.0331	44.3008	45.9288	63.6774	60.7042	45.2308	57.4929	89.7034	47.8787	43.6001	49.0421	53.5008	66.5554	64.0013	79.9843	54.2224	95.6153	97.8054	74.6172	77.846	60.2161	47.2192	47.7509	27.677
KY21.Chr1.1034	0	0.201111	0	8.73258	0	0	0	0	0	0.188168	0	0	0	0.227173	3.17551	0.321654	4.21965	6.47314	0	0.443604	0.212476	0.237498	0.346619	12.7455	0	3.75612	4.04977	6.11662	5.32972	11.1503	8.63798	0.45279	0.747722	0.148552	1.01652	6.35572	12.9112	43.3581	22.2378	19.0002	0.151153	0.630655	0	0.161639	0.191823	0	0	19.8311
KY21.Chr1.1035	15.4536	18.7076	20.865	43.0256	10.1675	10.7236	11.6517	12.1986	14.2231	11.2298	8.91776	13.7241	13.2606	8.46722	8.48161	13.2096	11.4133	7.59173	11.7112	12.106	16.2263	6.01269	9.24783	12.4185	9.43677	4.30685	3.37401	6.25708	4.52144	3.01027	3.10081	1.4934	1.92465	2.90648	1.0841	1.69731	5.13277	2.06847	4.01166	1.8457	7.92322	8.7393	8.08144	7.61489	10.4042	6.79448	3.65937	10.7757
KY21.Chr1.1036	0	0	0	0	0	0	0	0	0	0	0	0	0	0	0	0	0	0	0	6.18581	0	0	0	0	0	0	0	0	0	0	0	0	0	0	0	0	0	0	0	0	0	0	0	0	0	0	0	4.09007
KY21.Chr1.1037	14.7696	9.77283	27.8955	16.0326	13.9459	18.1132	25.9915	20.3803	17.3554	18.6933	24.1875	13.2455	22.5226	19.0262	17.2443	14.7024	8.17059	4.1098	6.48727	4.94486	4.59673	6.76098	4.35039	4.01835	4.82113	3.47737	3.6063	5.62148	5.50498	7.64848	8.42822	20.03	13.8768	44.9606	40.2522	41.5964	15.3618	14.4773	24.5613	14.4252	13.545	19.6662	21.4386	17.5262	43.0902	50.9814	19.1243	8.92013
KY21.Chr1.1038	0	0	0	0.238088	0	0	0.403803	0.196371	0.298671	0.112775	0	0.994013	0	0.090269	1.06369	4.6228	0.552659	0.81472	0.333959	0.359576	0.423337	0.13598	0.44263	0.59569	0.794774	0.447454	0.612016	3.64879	2.03537	48.6516	38.3616	173.645	98.2869	124.629	221.844	176.213	152.874	160.15	85.0501	64.6667	112.438	124.875	85.9066	73.9962	85.4384	70.1101	12.5442	1.34172
KY21.Chr1.1039	0	0.201111	0	0	0	0.164729	1.15142	2.71518	0.979311	0	0	1.96469	0	0	2.79597	18.4344	1.74838	3.58261	5.31827	1.33081	2.54971	0	0.173309	0.62375	0.441025	0	0	0	0	0	0	0.214402	0.373861	0.144465	1.21983	0.527227	0	1.04525	0	0.114124	0.151153	0.156852	0.340573	0.467962	0.383646	0.148615	0	0
KY21.Chr1.104	0.858784	0.350323	0.161018	0.712587	0	0.057121	0.123342	0	0.116479	0.239699	0.257914	0.26196	0.15436	0.05334	0.087038	0.274642	0.158973	0.043507	0.620592	0.326886	0.107981	0.433145	0.192702	0.177749	1.13714	0.482874	3.55386	4.44707	4.68351	16.4322	21.7053	27.6893	18.9244	11.8389	12.0192	13.2839	9.73068	8.17089	11.8551	9.63582	6.21187	8.26761	10.0379	7.81551	4.6101	3.5721	0.531368	0.308421
KY21.Chr1.1040	73.964	97.7051	133.864	88.6424	71.079	44.3845	68.0687	110.828	92.4762	81.0793	79.1528	99.1463	116.232	89.5857	69.0725	153.187	102.408	75.208	87.6238	72.913	94.9652	61.0912	51.1553	73.171	55.6445	44.3858	36.3898	37.5593	49.8087	15.9971	30.0725	32.6789	16.4883	21.302	20.6243	23.8166	20.8279	21.575	21.9484	13.8849	16.518	17.6936	19.1337	25.6742	28.4174	15.9673	9.14296	14.9846
KY21.Chr1.1041	13.5033	9.24135	14.5893	18.1261	7.60255	4.31353	4.01631	8.9958	3.70625	3.81795	3.87651	2.6319	3.33728	2.86155	2.84057	4.21099	2.43194	2.48822	4.12837	3.49659	4.58739	2.98233	3.43479	4.35985	4.59097	3.45545	5.62193	6.99745	8.87444	9.26564	10.2812	18.8531	9.90845	15.7408	12.7306	14.7599	7.58089	9.29617	10.2437	6.24026	11.0458	11.5246	11.8591	15.0396	13.7836	8.36145	6.09711	5.77585
KY21.Chr1.1042	112.301	118.95	122.064	162.095	87.5606	79.9476	112.393	132.614	125.393	124.568	144.394	144.794	169.017	145.067	108.27	181.761	152.551	82.2667	120.904	121.677	120.414	78.6873	74.1613	86.6898	26.0652	22.1836	45.1547	26.1889	26.652	27.1211	42.6177	41.4044	38.6221	30.4832	26.0023	31.255	26.0316	19.2222	26.5914	14.575	33.082	32.0012	32.4648	35.727	34.6238	26.6602	13.9248	33.0963
KY21.Chr1.1043	0	0	0	0.294157	0	0.174063	1.4102	0	0.705643	0	0.071424	0.161523	0	0.074617	0.112646	0.10084	0.072851	0.054827	0.141219	0.077863	0	0	0	0.071385	0.161066	0.125284	0	0.210712	0.089409	0.143642	0	0.158796	0.206024	0.315094	0.297258	0.256448	3.39851	3.90786	1.7784	1.39358	1.29044	0.884746	0.240025	0.164469	0.446611	0.153547	0.059547	0.367865
KY21.Chr1.1044	8.10617	29.3308	0.143531	19.1903	0.556876	18.8812	21.8623	6.74707	49.1863	11.9194	43.4969	47.6556	16.4544	34.8644	12.8012	5.41641	43.3206	25.2549	8.43233	41.0012	33.1242	25.6936	10.9079	27.8763	0.092785	0.144743	5.8343	0.119565	0.102015	8.48681	8.68413	2.06667	8.88119	1.22626	1.4154	2.05719	1.0908	0.88492	0.511529	0.482447	0.666374	0.930055	0.070434	0.195912	0.497682	0.26345	0.069494	0.15038
KY21.Chr1.1045	7.82065	438.167	2.02858	151.643	12.0886	128.983	138.379	130.473	297.418	246.995	122.158	281.141	251.843	73.5444	146.333	104.75	245.792	69.7116	40.3752	169.619	109.846	161.937	64.1245	132.809	0.230695	0	71.1643	0.579337	0.511241	13.6249	39.879	31.6318	18.3192	7.25391	13.8247	6.77608	4.72216	3.01407	6.28035	2.92276	0.755763	1.24614	0.688067	0.306667	0.945141	0.794972	0.0852	52.3562
KY21.Chr1.1046	24.9958	13.4584	33.0671	18.0661	21.213	16.7828	20.5279	22.9339	22.5092	21.8865	21.1254	18.0251	22.2896	12.9913	11.7528	17.7043	14.2362	7.60418	15.1185	18.1108	17.0045	15.3369	9.89418	14.7274	12.4742	9.59135	8.31478	13.4706	13.3664	7.56589	3.59165	10.6938	5.38241	9.72862	9.1492	10.2276	8.15159	8.22903	7.26648	5.33432	10.5133	9.62595	8.91105	7.13079	7.37477	5.84705	1.47673	4.01558
KY21.Chr1.1047	0.288866	0.092662	0	0	0	0	0	0	0	0.093222	0.166625	0.239138	0.649668	0.227592	0.462141	0.380955	0.743969	0.116623	0.630105	0.122124	0.256566	0.241946	1.56591	0.261727	0.236202	0.270901	1.00275	0.439519	0.399482	1.64097	0.261115	0.983703	0.149762	0.157772	0.174471	0.243032	0.869848	0.281026	0.514102	0.104606	0.772808	0.80153	0.937255	0.677357	0.191151	0.341669	0.494247	0.407349
KY21.Chr1.1048	72.296	75.5904	85.4177	74.8563	53.8782	39.1345	46.8364	72.4064	43.8536	42.2684	50.4445	30.14	48.205	38.8607	28.5686	41.4645	27.3366	16.4883	21.3681	26.9887	32.2756	24.1127	18.4437	30.3478	20.3209	13.1916	14.2142	19.9518	17.6523	13.5284	18.7077	15.3007	11.678	12.0431	8.20019	10.6964	6.39254	6.35346	9.62328	6.39966	15.8893	17.5657	15.9246	20.0128	8.62696	8.6914	4.82372	35.2918
KY21.Chr1.1049	0.123347	0	0.146569	0	0.272739	0.07365	0	0	0.084372	0	0	0.208294	0.912742	1.22001	0.548202	1.43525	1.93511	0.805215	0.740511	1.89863	1.27846	1.88433	1.4	2.15953	1.82983	0.681327	1.37622	0.910059	1.04355	0.171721	1.29866	1.83255	0.743674	0.644172	0.674453	1.65255	1.4612	0.773438	0.837274	0.910243	1.66465	2.23793	3.06928	1.30573	1.40742	0.803674	0.1656	10.316
KY21.Chr1.105	0.019985	0.578746	0.371057	0.328713	0.10798	0	0.353347	1.22857	1.85419	0.207201	0.212801	2.82744	1.19774	0.470106	0.654805	2.09746	4.28514	3.40369	1.45494	2.71718	2.00558	0.344459	1.26977	1.85811	1.52688	0.102044	0.766732	3.05871	1.44125	0.329934	2.09499	1.39162	0.948777	0.065924	0.875353	1.08257	0	0	0.398169	0.654061	0.059347	0.048236	0	0	0.008813	0	0.029865	0.326161
KY21.Chr1.1050	86.0078	72.9012	116.438	67.3172	82.0111	58.2291	86.9934	80.0551	85.7831	80.7459	88.7927	88.0815	116.244	86.4778	96.9123	119.501	92.4952	51.3053	84.0714	71.2382	92.7518	114.999	68.5222	100.334	115.138	78.5313	71.2097	103.557	112.769	58.8021	104.813	127.181	88.7038	75.0162	81.5298	89.3937	198.958	171.285	253.165	209.559	223.883	266.081	322.755	376.405	261.347	175.981	36.8361	124.91
KY21.Chr1.1051	241.111	275.361	243.11	235.042	118.429	127.785	147.37	189.595	147.166	127.887	144.566	122.216	172.044	132.354	92.4153	162.069	118.741	67.3946	79.6027	86.7568	128.677	79.5488	57.0742	95.9915	48.9091	32.9821	38.1279	49.2134	54.5815	42.9243	64.3987	74.6945	55.2896	55.6463	52.5326	54.9625	35.6562	30.9695	43.7498	23.4196	37.8658	39.323	31.4559	38.5601	37.8192	33.0338	12.4629	19.3124
KY21.Chr1.1052	96.8358	48.0089	61.047	30.5025	12.8653	14.9146	13.4213	12.511	14.2281	17.3247	24.2066	10.9711	17.7328	18.5696	11.4674	11.718	11.519	9.34598	12.516	18.4565	22.5369	11.9234	9.73902	18.9064	4.51918	3.46965	9.02548	5.82304	6.76398	11.0873	18.034	10.7903	12.8315	9.41551	6.35073	8.62794	22.474	20.4178	28.6093	18.8626	11.319	10.6773	10.3693	9.64438	10.3393	9.90211	16.1009	20.5696
KY21.Chr1.1053	3.70651	2.029	4.1021	2.68645	1.26242	2.78688	1.25091	2.37184	1.63627	5.70944	2.04013	2.78704	5.31361	1.53342	2.23807	3.7708	4.65757	1.22121	2.80746	2.53652	3.77189	2.63365	0.919399	4.0917	1.73285	0.90649	2.41379	1.09715	2.4414	0.563332	2.47907	0.343236	1.7304	0.200319	0	1.22193	0.197944	0.363931	0.868921	0.583075	0.567696	0.611105	0.479733	0	0.389455	0.609424	0.630784	2.57629
KY21.Chr1.1054	0	0	0	0	0	0	0	0	0	0.650376	0.307395	0	1.32017	2.08195	0.826758	0.919848	0.369522	0.439032	0.304869	0	1.4269	0.610362	0	0.459583	0	0.485786	0.276973	0	0.336294	0.473496	1.57956	0.940093	1.15805	0.546114	0.952415	1.51323	0.290123	1.10624	2.3141	2.48891	1.10258	0.142622	0.685994	1.51695	0.775066	1.06727	0.382512	0
KY21.Chr1.1055	65.5348	47.3647	72.1953	59.3942	40.2527	31.1702	47.1543	57.3819	49.5948	49.5906	67.0511	53.4795	67.0869	68.2684	43.6231	69.0688	43.2927	30.8872	38.2315	18.9205	36.6101	26.4921	12.0647	22.3721	17.5711	15.7799	10.0326	16.7689	19.1333	6.97813	12.9593	10.3988	5.73703	15.6974	9.77702	12.0594	13.1931	10.1877	14.1852	9.17521	11.7917	10.3064	8.46737	10.0567	5.04681	5.66664	2.06892	21.2651
KY21.Chr1.1056	78.2275	65.7508	102.592	60.6016	64.2613	35.339	57.2793	63.9527	60.0495	59.8025	66.0918	49.3918	69.7684	61.1088	43.1416	53.0449	39.4747	27.6314	39.4465	20.8383	48.6373	32.0334	15.3908	37.8028	17.4262	11.186	11.8523	10.9893	13.932	6.43026	13.0033	7.74168	4.85283	12.6492	8.44996	9.79343	11.1397	8.11885	10.4015	9.98746	8.01262	8.24438	8.75108	9.45894	5.01774	3.89725	2.08191	9.23175
KY21.Chr1.1057	9.54914	17.4527	16.1085	125.978	10.21	12.845	15.4076	11.1051	21.1529	20.927	24.5429	38.4161	25.2651	30.4186	17.7504	21.1421	22.2968	46.5638	37.5174	27.4003	25.1293	12.9302	30.7914	16.9796	9.4512	7.27747	6.66824	8.02341	8.32776	10.9368	9.00639	14.0033	13.0888	9.25113	11.6041	13.6391	10.7122	8.13766	10.0916	4.10875	13.0988	12.2806	12.6288	13.7008	15.0003	12.7278	2.12674	15.4032
KY21.Chr1.1058	27.6134	20.4295	34.4829	33.8977	18.1183	16.2088	25.0881	14.2509	23.104	23.339	29.3769	24.5553	33.9725	33.0625	25.2101	23.2271	26.1769	24.14	30.0805	24.6655	27.1606	17.3004	17.6636	20.6073	15.1277	11.8688	13.069	17.8337	17.7882	13.1841	19.0764	16.4972	13.2829	11.2843	10.2417	13.5512	12.9652	10.8709	14.4126	7.3248	13.129	14.0524	11.6613	14.6551	12.9156	12.5962	2.91166	8.47237
KY21.Chr1.1059	187.172	149.652	170.565	151.307	102.719	88.366	145.009	139.966	145.215	142.595	164.277	143.698	198.665	161.012	117.733	167.109	106.287	50.0297	91.9424	65.1386	78.5917	43.6158	36.1921	53.1111	19.2123	18.3567	19.7743	16.7117	18.6516	17.3797	24.4793	17.2611	12.062	15.931	14.2542	20.9772	18.8788	18.4971	30.6622	20.51	23.7873	30.2444	30.1644	30.0152	29.3787	24.1097	8.67581	42.329
KY21.Chr1.106	0.610973	1.29351	1.58088	0.98889	0.308697	0.746445	0.865231	5.16415	1.69132	0.14264	0.542042	2.88245	1.59468	0.529729	2.24871	6.07115	5.56743	3.62427	2.58121	2.37066	1.59526	1.00649	0.729412	0.621707	2.43589	0.212783	0.493784	1.98521	0.622861	0.051022	0.834992	0.139022	0.201877	0.132099	0.167254	0.084555	0	0	0.427031	0.178848	0	0.011081	0	0	0	0.035351	0	0.580465
KY21.Chr1.1060	55.0314	42.1299	79.562	83.4251	57.9343	36.7426	42.9081	62.6359	45.4566	42.5016	46.8709	30.0453	37.6611	31.9408	23.2085	47.8306	23.2871	22.6566	27.5483	25.3542	29.4363	22.5765	21.912	24.2317	21.7306	14.1286	17.1901	19.7617	18.6076	16.5764	25.8503	19.9507	14.1369	11.8949	11.1722	12.9008	10.9403	10.2052	16.9723	8.57198	11.8654	13.26	10.8748	12.6843	10.9075	7.74237	2.36556	9.80885
KY21.Chr1.1061	1085.69	1096.38	1287.28	867.891	866.085	536.381	740.229	992.371	907.119	925.618	826.328	914.744	1294.63	733.652	703.879	1013.2	976.171	533.759	917.157	843.727	1013.56	1255.16	974.638	1211.93	1320.08	956.335	950.564	1160.81	1259.78	437.19	608.764	611.374	427.03	461.078	415.672	503.937	461.773	401.212	524.75	371.76	349.68	418.269	450.916	450.387	411.129	357.135	113.839	310.824
KY21.Chr1.1062	45.399	35.7543	36.6721	52.7721	31.7363	21.4766	31.043	36.571	36.725	37.0759	39.204	38.969	53.5214	37.8075	25.4251	45.356	36.3779	31.7815	41.2646	41.9271	47.2128	37.8555	35.0709	40.1352	29.1589	23.7604	19.412	22.7207	25.9267	17.5266	19.2016	22.2563	15.3401	13.194	11.6256	12.7359	9.88188	8.54408	13.9934	7.7953	18.644	18.998	13.2324	16.5299	9.94398	7.83739	2.57953	14.3587
KY21.Chr1.1063	20.2538	26.0562	38.277	44.417	20.0819	21.0834	26.9329	36.5402	37.7336	26.8465	33.3851	44.1305	45.5635	32.1684	34.6322	45.9632	187.191	203.192	267.247	266.477	318.055	471.16	389.081	465.163	224.624	180.086	168.168	123.347	164.359	71.0563	98.8982	132.597	90.1841	134.42	144.948	165.745	66.8238	45.684	43.4732	29.2116	39.6506	49.2401	44.7018	49.8413	35.8765	32.5102	10.1498	7.08833
KY21.Chr1.1064	0.229326	0.43138	0	1.1309	0.228715	0.377514	0.211617	0.284241	0.932234	0.330429	0.552594	0.742697	0.790928	0.864399	0.671408	0.799727	1.94958	1.43457	1.20505	1.91988	2.82826	1.57346	2.3605	1.83543	0.914408	0.409237	0.345512	0.659053	0.887889	1.42071	1.20209	2.25469	2.09469	1.41333	2.17966	2.3891	0.540853	1.02493	0.36756	0.64626	0.553479	0.835555	0.15517	0.492969	0.165547	0	0.038429	0.207323
KY21.Chr1.1065	396.019	372.457	452.542	352.491	178.59	213.653	286.869	333.628	347.46	348.863	351.854	319.998	475.557	327.811	302.129	429.087	381.803	200.626	355.097	286.568	421.34	296.159	229.982	355.232	369.085	256.664	206.231	318.968	358.504	126.598	223.624	247.223	184.127	175.44	168.54	191.301	239.459	186.872	266.476	238.692	230.508	240.28	250.972	294.668	341.062	327.032	84.6886	188.16
KY21.Chr1.1066	35.8846	27.7441	51.1878	54.6077	34.3764	20.4401	29.3852	36.2379	36.0468	25.303	32.8032	32.5154	31.0482	29.5461	23.7482	32.1838	22.4125	14.7205	16.8634	16.7305	21.4442	13.7745	12.9461	18.7923	14.0643	8.17149	10.0627	15.5999	13.0133	11.4731	14.9508	11.9041	9.42113	8.14485	7.84665	10.1875	9.01187	8.6146	11.2801	6.84712	10.5975	11.5114	13.2024	13.8325	12.3799	10.5508	3.73534	10.0819
KY21.Chr1.1067	25.4203	24.0263	33.5728	18.4019	17.4533	13.1853	13.9908	18.6793	10.2553	12.2771	15.3202	8.31193	16.0882	11.6173	7.86822	13.3559	10.7351	6.43121	8.4591	8.38635	13.1552	11.3757	7.64401	11.4779	8.10958	5.93153	5.46021	8.17576	7.71782	7.52228	10.3285	12.1215	8.61058	7.04732	5.83546	6.75427	5.9083	4.97604	6.45346	4.53689	5.63104	6.88073	6.55253	6.97505	5.90408	4.52512	2.3943	3.00663
KY21.Chr1.1068	29.705	33.4134	61.9038	22.8817	33.8364	19.1261	26.3706	33.6039	19.7449	21.4705	33.2481	21.6761	26.3896	32.2917	22.6143	31.4458	19.0699	22.0892	21.4689	17.6715	21.81	23.3192	16.1964	19.3337	19.283	12.8478	14.3698	23.0297	22.7968	14.8093	23.9302	22.0837	16.2249	16.0903	12.636	16.9089	13.3586	12.3179	13.4528	8.1759	15.9918	16.5208	14.9298	17.9215	16.5048	14.4354	2.77243	12.4046
KY21.Chr1.1069	0	0	0	0	0.198667	0	0.095346	0	0.125819	1.10583	0.352939	4.64996	7.77913	4.56388	5.56706	15.5311	8.06385	0.971563	0.147839	11.1904	5.28052	7.97269	3.45905	7.23026	0.640169	0.787953	1.13426	0.482603	0.27407	0	1.23077	0.451854	0.571235	0.255184	0.879634	0.780126	0.085601	0.12586	0.081328	0	0	0.103701	0.154294	0	0.128931	0.310592	0.080052	0
KY21.Chr1.107	43.9869	28.629	48.4671	39.2733	27.5706	20.0201	28.0105	25.8249	29.1124	28.1067	28.5687	31.5383	39.8671	31.2123	28.3885	36.0183	36.0845	27.4776	44.2336	33.5836	33.2843	26.2373	26.1515	25.9106	20.2189	17.9677	17.1347	17.7234	20.8454	12.2964	11.4314	15.6247	8.53069	11.1666	9.28802	11.5094	10.2884	8.22995	9.88023	7.20857	9.26382	9.50127	9.79781	8.60607	7.65898	6.49242	1.49246	4.80854
KY21.Chr1.1071	1.37759	2.33962	0.589583	1.6499	0.672339	1.28627	0.612871	0.379673	1.02457	1.55285	1.90944	1.00035	3.83741	2.5346	2.68474	4.46005	5.68205	5.0872	7.84691	8.28279	8.86174	14.4034	11.3039	16.6811	30.7976	17.6423	19.2005	37.3839	34.8072	30.5462	35.3547	44.3929	28.2046	40.3078	33.2801	38.2512	33.7893	50.6356	41.0275	35.1016	39.8352	51.8889	49.4885	67.3732	62.1624	61.8139	39.7908	24.4722
KY21.Chr1.1072	156.696	195.758	226.491	192.094	220.229	152.745	222.569	265.41	280.906	194.327	235.53	278.043	270.219	216.812	248.632	293.33	307.634	150.152	191.094	193.533	221.754	345.773	206.111	294.944	582.97	375.195	272.524	650.506	702.63	440.216	599.081	1015.14	666.491	1195.56	1014.35	1340.09	2031.6	1630.11	2109.96	2052.59	1831.14	2187.53	2477.74	2712.39	2253.55	2339.98	1661.02	1149.46
KY21.Chr1.1073	50.5135	24.4844	96.4606	85.0373	107.455	70.8681	118.558	157.093	164.81	131.518	170.795	187.805	178.535	159.074	97.2718	187.352	167	109.738	141.294	124.057	142.441	110.391	126.216	119.771	87.2638	65.336	64.1354	69.5564	69.7309	44.9274	55.7209	42.6967	43.627	30.3853	25.156	31.024	25.3211	22.6564	30.8122	16.5017	25.6936	27.723	17.5992	19.8514	13.8793	10.9214	4.45056	15.4426
KY21.Chr1.1074	39.2337	41.5494	60.1443	73.5102	35.5796	23.9637	30.1619	47.0352	34.7401	29.5957	43.8218	36.1025	37.2364	38.2809	24.692	38.8854	29.6721	25.1964	24.5602	27.5304	28.4861	15.126	21.1292	21.0126	11.4027	7.17699	7.48814	11.4237	9.49581	8.98818	12.6071	12.9142	10.3715	12.9375	11.9824	15.8234	20.4501	16.8163	17.9622	10.3885	20.1009	18.1469	19.4347	27.1478	25.2647	22.666	4.52426	10.067
KY21.Chr1.1075	0	0.046766	0	0	0	0	0	0	0	0	0	0.058729	0	0	0	0	0	0	0	0	0.050278	0.057043	0	0	0.057074	0.043742	0	0	0.126666	0	0.047501	0.168817	0.047473	0.637081	1.19199	0.948496	0.830902	0.489636	2.76808	2.10707	2.51457	2.60805	1.87208	2.78189	5.57605	3.80081	1.7021	0.324345
KY21.Chr1.1076	3.0233	2.11385	4.99887	1.62654	3.24588	2.08973	1.53494	14.1387	1.47995	1.63634	5.5613	1.94576	4.03804	6.83828	1.99311	11.2642	2.29669	1.43274	1.26785	0.969386	1.89815	1.37245	0.294591	0.822815	1.06847	0.297008	0	0.484346	0.612759	0.125363	0.360816	0.259625	0	0.447887	0	0.1111	0	0	0.096177	0.138972	0.184475	0.194607	0	0	0.432823	0.251674	0.093038	13.1838
KY21.Chr1.1077	29.3027	26.8825	57.0898	38.7374	35.4975	22.1763	29.9752	48.4736	29.9579	26.0291	30.1825	33.1322	30.0546	28.3129	21.4761	41.0238	23.8262	15.0729	13.8766	11.569	11.137	8.99045	9.14394	6.6825	8.7799	7.06632	4.00296	9.10815	9.82298	5.99613	8.09474	4.01705	4.24955	4.06931	2.8572	3.27853	9.73637	7.80112	14.8914	6.99932	18.5994	19.6173	10.9986	13.2009	8.80684	5.62225	1.42371	11.5736
KY21.Chr1.1078	37.9489	90.4153	0.343931	101.576	2.66316	107.755	153.077	126.568	35.7957	157.054	207.885	34.4609	216.214	174.98	125.589	103.289	30.2093	58.4234	45.55	35.1835	43.5894	160.984	22.9158	30.9993	0	0	37.3123	0	0	8.4845	24.9071	2.26495	9.92647	2.16952	1.95326	1.40924	0.794636	0.650865	0.601172	0.365163	0	0	0	0	0	0.074525	0	1.79811
KY21.Chr1.1079	58.6162	292.857	0.281279	200.69	3.01145	15.2676	20.6476	167.586	212.93	191.184	49.7642	242.603	284.265	48.1426	23.9502	194.477	283.788	75.2576	56.6558	114.343	43.4424	57.7573	131.498	43.5429	0	0	50.4265	0	0	35.3103	5.73175	9.39523	7.77204	3.26633	2.3808	3.68222	7.10845	2.21206	7.16096	3.69247	2.21062	2.40103	0.137787	0.127275	0.156456	0	0.192711	5.24954
KY21.Chr1.108	31.3084	21.2761	30.7474	26.1429	15.5263	12.3919	15.6408	23.7793	21.1551	19.0608	16.6693	19.0291	28.8198	14.8717	14.7478	20.3545	18.4637	12.4923	13.8879	17.4839	20.5951	10.931	7.53509	15.0079	8.2176	9.34016	6.63807	6.62537	10.774	5.25811	9.11403	7.56552	3.84805	3.05958	2.59076	3.5912	5.15093	4.36301	12.5452	10.1598	25.0491	24.7145	19.0692	21.4812	11.8317	11.9464	5.76788	36.723
KY21.Chr1.1080	6.75853	10.8455	0.238066	1.39861	0.289671	5.74236	7.98893	18.6004	14.1674	34.6072	1.6124	16.7986	51.5478	0.631303	8.40052	16.8318	15.226	1.03459	8.62941	11.8784	10.7655	1.61407	1.40782	12.9116	0.513492	0.61019	5.14088	0.282361	0.824614	0.54925	2.93839	0.497046	0.208263	0.538246	0.358549	1.18182	0.899592	1.11163	0.492059	0.382362	0.188556	0.460154	0.183999	0.487364	0.397767	0.463413	0.528148	0.103873
KY21.Chr1.1081	0	0	0	0	0	0	0	0	0.317171	0	0	0	0	0	0	0	0	0	0	0	0	0	0	0	0	0	0	0	0	0	0	0	0	0	0	0	0	0	0	0	0	0	0	0	0	0	0.137969	0
KY21.Chr1.1082	5.63516	14.9004	0	53.6033	2.07682	12.9604	15.9972	100.429	69.4091	104.984	57.7397	66.4088	147.777	47.6734	15.3849	92.7757	68.1707	3.304	3.5565	10.3121	5.28336	34.1891	20.0142	4.74592	0	0	3.20217	0	0.069337	4.25922	3.91753	2.48812	2.70756	0.467013	0.609914	0.78409	2.23096	1.0674	2.58719	1.57458	1.24463	0.468592	0.172017	0	0.088451	0.460392	0	0.743152
KY21.Chr1.1083	0	0.647338	0	6.18797	0.018257	0.626052	0.667547	2.0061	2.02708	0.895695	2.39597	2.78269	2.97729	3.36347	1.62498	2.10591	5.31778	1.72167	1.50866	1.53974	1.1486	3.02691	2.25868	1.27496	2.86188	0.347515	0.640551	4.16731	2.82192	1.17907	1.76342	0.407157	0.688679	0.25707	1.02114	0.772151	0.133974	0.115877	0.683384	0.315247	0.156573	0.170906	0.014268	0.176786	0.044003	0.083478	0	0.255767
KY21.Chr1.1084	4.39219	5.5681	0.261427	0.262254	0.496094	6.32007	5.70851	31.1179	20.6999	36.9209	1.61574	27.1505	58.7689	0.577561	5.70877	28.2775	27.5032	0.139877	4.41016	8.9445	8.78577	0.691571	0.519922	8.17126	0.30284	0.272043	1.72046	0.424413	0.334466	0.080004	1.27263	0.227015	0.360734	0.07293	0.210828	0.699029	0.27495	0.485717	0.752495	0.152498	0.373884	0.260494	0.120971	0.099036	0.264997	0.084053	0	0
KY21.Chr1.1085	3.13542	3.98065	12.6808	3.30637	6.52693	5.6368	8.76543	5.83232	8.76171	6.34927	14.1284	10.0699	9.50595	13.2583	7.78695	6.11731	10.3925	8.35358	8.72145	9.56035	11.2362	10.307	9.95211	10.0488	9.17829	6.15056	7.84474	7.80233	10.0053	5.8393	7.09163	9.75031	6.62118	5.95946	4.97215	7.24104	6.18226	5.36334	6.35279	3.51881	9.11592	9.08651	7.86471	10.3589	9.33129	7.43148	1.46833	3.28191
KY21.Chr1.1086	53.7073	24.4964	29.4477	27.6375	23.1546	33.9528	50.8565	33.9724	26.1737	48.7067	52.8527	29.315	61.7946	50.619	34.6275	34.0782	26.9881	14.2592	28.9624	33.895	44.6934	17.0958	14.3212	28.4174	12.283	8.89544	9.74376	10.6052	12.7413	10.3544	16.2173	16.5064	13.1118	14.3431	12.9218	15.6139	12.3923	12.288	13.6285	8.47119	14.3523	15.5226	13.8801	17.2743	19.1339	13.9471	6.09201	12.2843
KY21.Chr1.1087	0	0	0	0	0	0	0.09188	0	0	0	0	0.122326	0.348695	0	0	0	0.271114	0.16941	0.111258	0	0	0.136317	0.243439	0.111327	0	0	0	0	0.142131	0.133	0	0	0	0.099258	0	0	0	0	0	0	0	0	0	0	0	0	0	0
KY21.Chr1.1088	129.11	113.387	213.23	88.4417	125.174	75.6463	106.505	114.242	90.0633	85.8752	134.767	88.7601	105.437	115.473	82.8941	100.622	76.2145	38.0436	66.2406	92.3761	117.194	95.9779	64.9818	121.29	119.549	76.8381	69.1522	124.506	120.35	60.7519	75.5341	102.094	59.3905	68.5009	63.4523	78.7972	41.6304	36.9963	38.6381	30.1818	38.2998	49.0841	55.3043	57.1057	42.6055	35.4276	13.2717	25.8876
KY21.Chr1.1089	216.662	206.802	181.021	214.032	94.2225	77.7801	92.1732	140.666	99.4548	93.3338	119.312	82.3154	107.828	96.6225	55.8483	95.7173	60.7058	40.1867	58.5986	48.3422	66.385	49.2785	36.2768	48.821	50.8948	38.0013	37.9708	54.3674	55.6726	47.3984	66.2637	80.3782	54.9155	62.1827	49.2082	59.0614	45.9493	36.815	60.3836	39.6895	53.6984	54.8982	50.5283	57.8957	77.2078	53.6612	28.1958	36.6736
KY21.Chr1.109	0.804976	0.933509	1.22135	0.805766	0.382231	0.662869	0.390447	0.956228	0.347476	0.418938	0.427486	0.295981	1.53035	0.930069	1.09333	1.21774	1.11082	0.910709	1.00839	1.24491	0.980975	1.86697	0.824877	1.34008	2.69124	1.67131	2.20204	6.56204	6.94029	6.29928	10.2246	5.91351	5.43256	1.51325	1.19735	2.07464	7.32463	3.72458	23.5374	18.6287	96.7559	101.783	63.24	71.2025	28.6561	23.7274	11.0385	79.275
KY21.Chr1.1090	0	0	0	0.219623	0.102777	0	0	0	0	0.077978	0	0	0	0	0.063876	0.64422	0	0	0	0.096046	0.079774	0	0.333508	0	0	0	0.09041	0	0	0.186721	0.268608	0.314987	0.259469	0.657259	0	0.086977	0.073791	0.280488	0.225425	0.059938	0.073154	0.20892	1.08942	0.633444	70.5864	113.389	150.459	60.5731
KY21.Chr1.1091	0.096367	0.576311	0.243433	0.345642	0.084675	0.283291	0.424235	1.22634	0.248817	0.15455	0.151682	0.257059	0.250636	0.133207	0.293056	1.09988	0.181589	0.055872	0.173838	0.027401	0.149317	0.028437	0.042023	0.099387	0.111813	0.064326	0.13811	0.645942	0.650913	2.86244	2.88584	13.174	6.47112	9.55508	7.41321	9.20139	6.50239	5.2999	10.5347	6.82325	8.55592	10.315	7.44738	10.1864	8.86467	6.09732	2.40254	2.42141
KY21.Chr1.1092	0.050264	0	0	0.054868	0	0	0	0.058108	0.035295	0	0	0.089022	0.328215	0.12505	0.030315	0.343256	0.040514	0.060524	0.038633	0.085798	0.076937	0.081379	0.09077	0.214339	0.15715	0.061604	0.228677	0.654606	0.68636	1.34767	2.47004	3.97804	2.74338	5.48363	6.79623	5.7606	1.58772	2.3573	0.68186	0.471126	0.897559	1.10133	0.325857	0.841917	0	0.054804	0.044204	0.106985
KY21.Chr1.1093	46.2442	25.897	94.8926	71.8078	84.6315	47.7254	63.2589	77.5537	81.8627	67.4174	75.628	74.4115	55.6283	51.8845	36.1053	51.9688	42.4591	20.5601	27.617	26.6278	28.2569	22.283	25.5783	22.7681	17.4692	14.6557	14.6916	17.7136	20.2841	13.6014	17.4167	17.2175	13.3757	10.861	8.83921	11.2875	12.7369	13.0497	11.6372	7.25184	13.7828	14.0019	10.6898	12.754	9.88341	7.88317	3.73392	6.43636
KY21.Chr1.1094	0.104476	1.01843	0.031472	0.436929	0.118774	0.149203	0.424062	0.45732	0.348862	0.401194	0.698824	1.27652	1.46509	2.37	1.42562	3.07046	2.48565	3.44123	4.98826	6.42186	3.74721	6.52748	5.03823	4.64807	4.38018	2.97585	6.13039	5.2552	4.53464	8.94538	6.39784	10.6855	12.4455	8.17173	12.7488	9.2029	9.59869	8.93432	15.9868	6.09183	11.586	12.2298	15.9354	14.1969	14.3053	11.5914	0.796152	2.75848
KY21.Chr1.1095	66.7735	53.3043	67.1534	71.8154	49.7374	40.7086	68.0122	67.7717	73.0249	58.4066	70.7249	77.4653	80.1191	73.3601	57.6441	88.8336	54.2267	38.7481	53.6945	46.1274	52.0857	38.2937	30.481	38.4945	25.0646	19.571	22.1878	27.2026	29.371	17.6168	27.246	24.3129	20.44	19.5179	17.0292	19.0988	14.8214	10.9979	15.688	9.09736	15.1321	14.4353	12.6952	14.621	13.2132	12.226	4.18618	12.8481
KY21.Chr1.1096	69.2567	64.2837	96.293	113.05	67.6116	47.1564	61.933	79.6297	70.6092	63.5365	93.203	96.7931	98.0481	103.134	67.6721	105.587	105.175	82.1946	103.282	86.0211	111.434	114.295	106.711	119.967	128.736	89.8871	89.4839	131.843	133.13	99.7895	127.016	97.8444	94.9725	48.9882	51.1286	62.0271	55.4999	50.8118	76.0886	42.2787	72.6981	78.1326	83.3653	85.8556	86.6674	56.8028	14.7391	49.201
KY21.Chr1.1097	54.5398	20.4342	75.3588	31.9624	32.7711	29.5618	39.991	68.9579	37.2882	33.7728	58.1602	31.3343	29.455	40.2753	25.0836	59.9421	24.972	15.8856	20.6774	30.495	38.8839	31.1297	16.9279	33.5725	28.2458	19.8104	22.0881	28.8312	32.4096	24.792	34.3026	41.4723	32.5788	28.4342	23.5655	29.2592	129.439	82.6422	169.38	150.682	23.5172	30.8504	14.1027	13.6268	8.73901	9.95295	8.73825	11.188
KY21.Chr1.1098	0	0	0	0	0	0.116238	0.087336	0	0	0	0	0	0	0.089844	0.152996	0	0	0.085328	0.13865	0.122623	0.084167	0	0.116558	0.136082	0.154449	0.047597	0.049703	0.322142	0.270186	0.189051	0.471752	0.424126	0.367206	0.437721	0.337572	0.48552	0.059005	0	0.221692	0.110473	0.061671	0.020551	0.045246	0	0.025756	0.063419	0.045559	50.6459
KY21.Chr1.1099	2.49953	11.8655	17.0072	16.4633	4.66805	14.6609	27.3001	4.69786	68.1601	5.2687	29.3574	55.0113	7.23879	27.0336	24.9993	13.6931	59.0079	29.258	11.8638	103.582	129.823	78.1581	70.6047	139.57	326.147	195.382	301.452	627.308	627.296	1005.21	1268.11	2100.17	1636.85	2402.87	2766.77	3156.58	176.702	183.112	104.097	105.926	145.739	181.251	534.861	417.662	823.881	621.597	47.3544	19.8758
KY21.Chr1.11	34.0189	29.7335	58.0338	27.556	33.8831	30.0763	52.5111	52.3902	44.6816	54.893	54.0101	52.0597	86.3577	60.1278	65.199	78.5903	49.1297	29.7512	46.1646	41.656	53.6173	35.5777	27.0708	42.5208	30.0041	25.6152	21.6209	26.3807	30.1719	14.8118	17.9352	18.9885	12.1124	12.4656	12.5629	15.4375	16.4894	13.6038	15.7663	10.7078	16.1346	17.0602	15.4488	14.0466	13.3494	10.534	3.52948	16.9968
KY21.Chr1.110	67.4701	53.9811	87.5672	56.0412	45.3357	38.6449	59.6122	79.6575	62.7242	53.591	79.4077	55.8322	70.4128	77.2872	47.4556	76.3592	57.1944	38.4453	42.6136	54.3868	77.7869	71.8263	46.8591	75.744	90.4179	69.0286	89.3931	148.609	178.284	184.929	274.531	429.028	316.909	271.033	274.648	297.279	103.224	85.3829	114.145	79.6062	101.45	120.821	93.7646	108.487	122.343	108.627	38.8012	42.1392
KY21.Chr1.1100	0	0	0	0	0	0.164729	0.328978	0	0	0	0.217462	0	0	0	0	0.964962	0	0	0	0	0	0	0.173309	0	1.41232	0	0.181542	0.301197	0.256624	0	0.381936	0.90558	0.373861	0.742762	0.203305	0.719852	0.152328	0.131046	0	0.487127	0.151153	0.157664	0.860083	0.161639	0.959116	0.306928	0.937198	877.882
KY21.Chr1.1101	2.12398	0.555986	0	8.93168	1.12752	72.5934	91.1256	0.676578	7.38688	0.257383	12.9577	4.57071	0.219611	10.9491	70.3661	2.75588	1.5488	23.1795	2.52998	5.153	22.8752	12.4234	33.1747	23.5729	1.02198	0.112921	2.89357	1.88393	0.327212	41.7849	58.94	13.9847	24.4675	14.0689	17.1844	12.9428	22.0887	13.3707	48.1981	14.5464	11.9471	14.778	13.7879	12.0151	331.791	427.922	889.485	433.037
KY21.Chr1.1102	0.229551	0	0	0	0	0	0	0	0.300687	0	0	0	0	0	0	0	0.195322	0	0	0.600582	0	0	0.16587	0	0.459982	0.318059	0.532013	0.808492	1.2236	1.98736	3.48304	6.09596	4.35145	4.63542	2.81171	3.98827	1.29781	1.48591	4.07107	2.27643	1.71573	4.23411	1.3265	1.63385	3.14077	3.36786	0.318816	0.414963
KY21.Chr1.1103	21.3508	13.1864	29.8236	20.1586	13.5602	9.44192	12.0365	19.8594	13.7153	15.0926	19.0124	6.88587	12.0613	10.9585	5.93171	9.44991	5.69224	5.4549	6.31902	10.1647	8.96506	5.83327	5.4941	8.07981	4.55559	4.31745	4.31912	5.4277	8.03312	4.66054	5.78633	5.68936	4.9412	6.94401	5.61321	6.33954	9.39356	7.42317	9.01051	5.48412	10.7936	11.0812	8.41947	9.66269	7.37239	6.6324	1.35907	6.85268
KY21.Chr1.1104	64.6889	64.1311	61.2622	58.0973	41.9374	20.1023	31.1418	51.0014	38.3963	29.5625	38.7004	26.3453	35.1248	31.7755	22.3495	40.8885	15.9591	11.39	17.6487	17.74	23.0295	14.9761	11.8329	15.8543	9.2264	8.38992	6.85703	14.7038	13.7493	7.97977	11.2039	8.75828	4.85217	10.2051	4.96252	7.01528	9.98699	6.39345	8.79302	5.03356	12.3311	11.4923	9.89359	10.2663	5.99588	6.79085	2.82732	8.49676
KY21.Chr1.1105	3.49095	6.43054	0	15.5682	0	9.99522	16.8772	10.9303	5.4118	5.62084	24.8975	3.4783	5.1514	18.4551	11.0739	10.171	5.188	8.15294	4.06597	10.1133	12.7319	14.1655	6.03864	12.5943	5.62111	3.60613	5.161	14.7167	21.6	23.8971	22.5391	24.0918	13.1584	17.3338	5.82767	14.5486	2.44206	1.55571	0.965474	0.07165	0.816415	1.15994	0.450292	0.426368	1.11845	2.01262	0.328193	39.2454
KY21.Chr1.1106	0.541381	0.028146	0.148967	2.32196	0.333111	0.157084	0.326593	0.230463	0.6035	0.550393	0.860779	0.751327	1.52169	2.28235	0.364258	0.581277	1.68814	2.63566	0.777216	2.4304	3.79471	6.06156	0.664252	4.996	0.416312	0.392918	0.438031	0.82713	0.98792	0.619777	0.604449	0.699173	1.05564	0.071823	0.824539	1.92494	0.231261	0.020875	0.408946	0.475912	0.191744	0.074617	0.165745	0.100724	0	0.070991	0	0.661452
KY21.Chr1.1107	0	0.26681	0.23389	4.53341	0.43246	0.115136	0.687705	0	0.137521	1.76278	1.06038	1.68402	6.18682	4.5528	0.874494	0.82093	2.26177	2.57835	0.89414	5.01716	5.61433	12.7208	1.04596	9.34479	1.12516	2.13916	1.44138	1.2375	2.27422	1.23496	2.98257	5.90002	3.54206	0.610276	1.55618	3.24057	1.70925	0.262441	1.31082	2.32336	1.51148	2.56335	1.84241	0.531965	0.416115	0.408642	0	1.71531
KY21.Chr1.1108	0	0.021983	0.038623	0.091972	0	0.018308	0.051034	0	0.041376	0.429066	0.263863	0.131102	0.23401	0.046372	0.129925	0.132581	0.088743	0.142152	0.136366	0.023926	0.160808	0.05474	0.168884	0.23894	0.417036	0.436106	0.376938	0.478503	0.450287	0.286607	0.375457	0.726602	0.519856	0.135775	0.213613	0.334675	4.13565	2.52794	2.66429	1.99378	3.78624	3.07173	1.97824	2.50137	1.94095	2.65774	0.706449	0.480608
KY21.Chr1.1109	17.5745	11.2264	10.2827	35.821	6.21282	7.51104	7.71196	6.59249	6.67875	8.34805	7.95727	7.49065	11.0595	6.89536	6.76188	7.5553	9.35025	8.14039	8.65273	10.4831	11.9373	6.26981	6.94567	9.6987	5.24162	3.18837	3.95127	4.9046	3.99971	4.95472	6.66709	5.9927	4.28666	4.19116	3.86877	4.28441	6.3582	6.80758	12.0905	7.05987	16.6992	18.145	8.08688	12.1747	6.51727	4.00794	2.43566	5.367
KY21.Chr1.111	8.27806	13.7123	14.8257	8.52733	6.56241	3.89992	3.62771	12.2685	6.56327	5.89485	3.06192	6.22405	7.08967	2.62417	2.65859	6.41732	6.90358	5.70177	6.3224	6.1034	8.9773	6.88187	7.17599	9.70723	9.6609	6.23408	8.79415	11.7277	10.901	5.96777	6.50501	11.0901	6.65772	11.9418	9.95879	10.8845	6.52731	5.93703	6.52978	4.63847	5.50283	6.55279	5.58474	5.4126	3.88957	2.83751	1.7227	2.64948
KY21.Chr1.1110	4.61831	9.29162	18.2965	1.03278	0.155802	3.42356	4.16395	8.62055	3.94312	14.6544	2.92053	5.36025	14.6845	2.73103	3.70206	6.4304	7.22766	10.0649	6.16998	2.752	3.00602	4.79228	9.34833	4.83468	11.3628	7.66253	9.45876	12.4611	9.88902	8.25246	4.71318	6.64944	5.68625	11.0343	5.83493	7.08479	8.06252	2.62511	6.08705	3.79819	5.74692	6.53614	6.69981	4.05338	4.41133	11.3554	2.95962	1.07584
KY21.Chr1.1111	7.62941	7.85479	2.61747	5.43127	2.94615	3.65843	6.28001	12.465	6.39985	6.33701	9.38288	7.90862	10.909	9.85914	8.77838	16.0147	9.59537	7.5485	7.40551	12.5022	12.0127	12.8844	8.22031	12.52	6.81467	4.79923	12.6991	10.0609	12.8002	8.23682	19.6661	12.0425	5.43226	12.7291	6.9337	9.72298	12.402	10.3997	17.6497	14.6557	5.29217	6.77082	3.29857	3.86678	3.71538	4.20134	1.18827	2.51729
KY21.Chr1.1112	52.4618	63.1799	58.5258	42.7828	36.6952	25.1519	42.7963	88.2903	53.6972	44.9807	53.391	62.9089	78.9006	60.3499	41.7505	112.264	64.4009	36.6449	48.2801	58.6996	61.6834	65.3709	41.6443	57.9526	31.134	25.7413	65.8234	34.1786	41.3247	47.699	67.5991	48.6237	28.7698	56.8183	41.5673	38.814	50.3995	41.27	57.4531	33.1689	20.7788	24.4708	11.2882	11.4974	15.2145	12.552	4.04537	7.81878
KY21.Chr1.1113	0.375673	3.34779	0	0.417318	0	0.750066	0.7697	4.32867	9.69796	1.44226	6.76732	9.34761	2.86583	8.52797	0.743084	2.8916	8.09144	0.560615	0.405867	17.6276	0.202755	13.8542	11.1959	0.517043	0.114502	0.091595	0.987439	0.441335	0.126458	10.0038	0.786066	6.25074	2.86029	1.4685	4.26657	0.727517	0.616952	0.070192	0.338794	0.061993	0.07788	0.402138	0	0.079312	0	0.203376	0.090986	0
KY21.Chr1.1114	226.041	218.997	2.04123	268.038	13.3007	110.43	134.042	620.536	230.84	284.958	192.846	198.278	386.279	177.21	112.944	510.239	163.196	105.081	101.736	153.673	196.21	241.41	155.613	210.349	1.02681	0.541764	283.981	0.662306	1.3346	284.771	264.899	79.7252	103.988	241.266	90.7378	92.8055	74.3431	26.702	79.2559	49.1569	137.68	160.38	80.4606	77.0801	69.0208	60.9363	18.7969	10.8148
KY21.Chr1.1115	0.363431	2.49746	0.628697	3.30044	0.28113	5.25332	9.28768	3.93045	1.6247	8.93742	5.80147	1.74195	10.9352	5.85161	9.27574	4.30816	2.13718	4.53903	2.72058	3.71867	6.23804	4.91959	1.76789	3.89523	0.760509	0.29297	1.347	1.05515	1.13974	2.27283	2.99052	2.679	3.1353	0.761527	2.73331	2.30126	0.594422	0.525555	0.367683	0.152954	0.687359	0.636599	0.65541	0.711129	0.867006	0.414976	0.452716	2.33837
KY21.Chr1.1116	0	0.089136	0	0	0	0	0.079726	0.564423	0	0.090334	0.623944	0.325422	0	0.101821	0	0.1304	0.437095	0.447826	0	0.20787	0	0.237498	0.160396	0.418413	0	0.098885	0	0	0	0	0	0.933123	0.560792	0.148552	0.204401	0.255238	0	0	0	0	0.163398	0.157664	0.081603	0.370554	1.20956	1.34418	1.27142	1.22639
KY21.Chr1.1117	78.2381	76.3698	67.0806	133.689	52.5615	30.0393	33.8065	43.801	36.4765	37.707	40.6879	50.8303	59.7689	46.6491	40.3829	52.0663	61.92	47.9242	68.0561	48.0661	64.2647	36.9515	52.5846	50.2107	32.0364	26.7797	29.0272	33.696	39.59	42.1424	50.8575	51.36	44.1886	28.9279	23.2361	28.7793	21.7005	20.739	21.9415	12.0612	22.8942	23.4476	17.3809	23.1668	22.1104	19.696	3.57477	14.1585
KY21.Chr1.1118	0.16423	0.110986	0	0.180458	0.127627	0	0	0.172944	0	0	0.128682	0.439939	0.169361	0	0.488466	0.528826	0.135324	0.089335	0.396198	0.5937	1.02351	0.279548	0.097963	0.116169	0.266491	0.098518	0.236667	0.159539	0	0.383032	0.38272	0.125927	0.354037	0.094879	0.13954	0	0.278764	0.166925	0	0	0.385999	0	0.104387	0.094519	0.668265	0.078087	0	0.342978
KY21.Chr1.1119	0.153954	0	0	0	0.068541	0.227762	0.227048	0.089711	3.89059	0	0.360894	2.91269	0.41087	0.061109	0.89767	0.640596	4.34336	2.47207	0.959361	1.02117	0.910003	0.90566	1.00626	1.46171	0.355271	0.617306	1.19349	0.538974	0.561783	0.363734	0.527034	0.138424	0.172741	0.358111	0.387327	0.513488	0.877452	0.607258	1.2772	0.436299	2.64404	2.55646	1.55283	1.40063	2.74881	2.45709	0.201587	0.042583
KY21.Chr1.112	44.5264	52.2661	59.0622	43.4181	45.8904	23.5567	33.7994	65.8294	52.2446	46.7905	53.1663	55.1182	52.8751	41.3915	24.4471	52.3796	35.0901	13.9294	15.3133	17.3372	20.8954	14.6432	14.5634	20.6287	20.2896	12.9885	10.5127	16.7038	15.3212	8.99607	11.2004	13.9564	8.04168	8.80754	10.2971	12.3318	4.70821	4.79282	4.41748	2.18404	1.27482	1.6229	2.05559	1.72396	2.92177	2.31488	2.02523	19.154
KY21.Chr1.1120	0.151675	0.050984	0.189507	0	0.066475	0	0	1.06081	0.051537	0	0.118984	0.197042	0.238925	0.304959	0.044914	0.989217	1.22862	1.50699	0.776872	0.134198	0.395531	0.228648	0.595426	0.127766	0.287896	0.284429	0.229996	0.182725	0.481593	0.614206	0.119095	0.55671	0.530904	1.02424	0.129297	0.11412	0.341945	0.081419	0.51499	0.148046	0.516736	0.490573	0.108764	0.4474	0.748011	0.807417	0.959992	0.303029
KY21.Chr1.1121	11.9076	7.13771	14.2255	31.566	8.95739	9.25863	13.5253	16.8906	18.8053	14.0344	17.7038	17.8895	19.9864	20.599	14.4395	20.3972	16.2441	9.55582	12.0185	19.1668	18.0572	20.3515	14.3728	14.6774	25.6017	20.9561	8.61902	27.8469	31.0626	15.4898	12.8678	25.4513	17.5723	33.9574	24.5444	32.6403	37.2225	31.82	38.0852	28.0862	27.2182	28.6917	27.0055	27.5144	19.5272	12.6087	2.25965	18.3368
KY21.Chr1.1122	142.733	133.4	126.527	197.304	93.5378	59.4051	74.5202	99.6527	109.748	103.945	112.987	97.8517	109.29	100.693	50.1746	81.3693	73.6594	26.8183	37.6592	55.8084	56.4701	27.1332	15.9676	30.5734	15.2459	12.6376	9.06395	18.9055	18.1779	12.9224	19.063	14.9206	12.1936	28.2533	22.4858	30.6146	25.311	18.1624	25.7696	19.2231	20.6622	21.9228	19.9428	18.7183	18.2063	12.5344	1.98155	20.4857
KY21.Chr1.1123	57.5297	63.2324	49.8786	63.8412	30.8988	17.6566	24.4179	42.7951	22.7489	26.8234	34.6239	20.5402	30.4728	27.1181	17.1936	40.9264	15.3126	9.13371	17.9232	12.5198	15.0721	14.6213	10.4507	10.956	10.7689	8.33417	11.2272	9.61874	9.69704	8.94152	9.41913	8.30175	4.91148	7.67082	4.85592	4.75977	6.26528	6.4825	7.88773	4.98221	6.58203	5.77065	5.51407	6.83091	7.76201	7.49418	2.4178	6.58655
KY21.Chr1.1124	10.3262	7.27491	16.3268	11.4687	13.1516	8.49808	13.8945	11.1792	8.61404	14.6774	15.6834	10.703	24.7858	18.5797	16.7376	15.2741	12.4549	12.3858	17.2358	16.5204	20.2776	17.5736	13.8282	16.0468	14.7807	12.7404	10.4664	11.0709	13.7678	7.50092	10.3746	10.4646	8.20665	8.64275	6.82398	7.76612	11.6467	10.1846	12.5285	8.64105	11.893	12.534	12.2108	12.767	12.6589	9.60606	3.57589	9.79824
KY21.Chr1.1125	1.41798	0	0	0	0	0	0	0	0	0	0	0	0	0	0	0	1.09711	0	1.02683	0	0	1.19224	0.870014	0	0	0	0	0	0	0	0	0	0	0	0	0	0.764685	0.657853	0	0	0	0.791472	0.863524	0	0	0	0	0
KY21.Chr1.1126	0.566304	0.800287	0.212717	1.82412	0.503864	0.980789	0.922083	0.302436	1.28362	0.308062	0.532079	1.15991	0.933438	0.373976	0.850084	0.758385	2.09294	2.27594	3.2107	2.77468	3.35063	3.97077	3.79861	3.73468	7.9438	5.08092	8.9715	12.9931	14.3047	20.2117	12.2611	11.6735	10.0953	4.75392	4.47333	6.25441	5.22431	5.00595	4.90904	4.20828	7.90996	7.28763	3.6915	4.45035	2.46797	2.04858	0.399175	0.349372
KY21.Chr1.1127	0.82488	1.26784	0.783515	2.05979	0.540457	1.87613	1.94941	0.578228	2.88215	1.4129	1.39317	4.00083	5.31965	1.00401	2.14532	2.25757	5.77036	2.99386	5.44139	3.48622	4.57798	1.97432	3.52828	3.43406	3.44676	3.51397	2.99475	7.41089	6.90096	33.3493	23.7249	36.9399	20.819	15.6656	17.3563	24.5627	15.794	14.8484	18.1545	13.0047	21.5792	22.1251	13.4893	15.7401	12.567	11.4577	1.98978	0.882185
KY21.Chr1.1128	199.346	88.8826	242.019	179.62	153.78	114.88	157.509	240.869	213.861	185.111	230.642	208.036	239.496	175.973	129.815	248.866	225.918	137.619	196.723	152.429	180.486	116.033	98.7151	120.38	105.007	69.0782	71.4757	90.4155	95.2595	38.5985	64.5864	67.248	52.3235	47.4542	43.6948	42.9963	90.3434	86.2914	125.63	76.2713	117.573	144.852	117.289	131.748	72.5681	47.9322	23.078	207.916
KY21.Chr1.1129	0	10.0958	9.50527	0	0	0	0	0	0	4.72301	0	0	23.6992	0	0	0	0	3.74681	5.13417	0	0	5.96119	0	0	11.8164	0	4.55669	0	6.44127	0	4.7933	5.68251	0	3.72866	5.10295	4.51707	0	3.28926	8.80072	0	11.3818	15.8294	4.31762	8.11428	0	0	2.13852	0
KY21.Chr1.113	0.63841	0	2.10615	0	0.181454	0	0	0	0.376475	0	0	0.148429	0	0	0.200046	0	0	0.738313	2.07335	0.830275	0.261985	1.41975	0.127186	0.225147	0.36302	0.098494	0.389234	0.352846	0.911152	1.164	3.67383	4.68814	4.06502	3.36025	2.94624	3.72996	9.30476	6.20979	14.9175	9.98696	21.6286	27.2479	27.544	31.6861	25.3441	19.7915	9.57625	11.2497
KY21.Chr1.1130	413.825	336.45	393.811	522.043	243.914	162.233	184.388	274.771	193.961	283.112	240.041	164.435	285.556	186.728	113.125	200.009	105.043	91.3962	161.732	125.348	116.936	98.0162	127.746	98.4015	100.304	65.9647	110.127	118.115	103.588	68.0617	113.88	119.799	96.1423	69.9715	45.9843	51.8519	216.657	232.309	208.981	112.756	250.368	288.968	327.053	344.315	481.504	436.745	57.436	209.146
KY21.Chr1.1131	3.11306	13.9531	1.85556	5.90153	2.48644	18.2363	23.5293	1.0426	22.3505	16.8388	12.4781	21.9724	22.8545	10.0212	19.3416	2.03067	14.5239	0.959034	1.34572	20.2205	24.3623	2.95321	1.81271	16.8718	0.383532	0.781212	0.124663	0.401629	0.747121	0.812209	1.43159	0.074241	0.065705	0.096362	0.137731	0.358083	0.09781	0.086105	0.270974	0.157164	0.102525	0.150973	0	0	0.123348	0.205712	0.260208	95.772
KY21.Chr1.1132	0	0	0	0	0	0	0	0	0	0	0	0	0	0	0.035315	0	0	8.33351	0	1.03134	0.490221	0.152692	0.037946	0.66598	0	0.038671	0	0.064111	0	0.13183	0	0.048153	0.083772	0.063636	0.136146	0.078538	0	0	0.03607	0	0	0	0	0	0.121528	0.032703	0.092376	0.064608
KY21.Chr1.1133	0.985112	0.626623	0.54925	0.469025	1.09944	0.26982	17.6727	21.4636	41.1942	104.513	66.5277	193.273	302.252	145.011	131.144	228.835	296.416	180.682	201.966	258.171	304.129	151.853	122.149	190.901	92.847	82.8172	48.5284	52.2992	76.7386	4.94475	9.15824	2.16204	3.0455	1.809	1.6127	4.91298	0.20091	0.921603	0.225383	0.06343	0.041558	0.42644	0.046868	0	0.312734	0.163843	0.156709	0.252478
KY21.Chr1.1134	104.28	125.907	54.931	85.4315	70.2842	65.039	77.7883	67.6045	47.0088	39.6811	53.457	32.7374	44.8575	41.0941	39.9753	38.1552	34.8522	22.6564	35.7936	23.0152	35.7039	64.7394	42.4184	36.9984	124.704	77.6778	70.7501	169.431	165.324	94.2266	116.548	102.252	86.8286	73.7913	59.1978	76.7118	52.9564	43.7807	45.3882	36.1783	46.2879	49.1877	46.6362	43.9204	50.8911	54.165	31.3976	23.6251
KY21.Chr1.1135	133.362	122.527	147.491	128.708	118.243	71.2162	90.3513	110.964	100.018	94.1168	113.093	98.3316	121.84	103.946	66.3858	86.8147	93.2669	64.0386	79.5354	69.992	85.8057	107.278	91.3471	85.3295	115.736	76.1448	70.1254	109.922	109.278	52.7998	62.7813	36.0431	33.5208	20.3721	18.0875	23.8443	8.86252	7.95785	8.84645	5.42204	10.9037	11.6772	9.2112	9.87102	7.53081	6.93092	2.21117	27.07
KY21.Chr1.1136	0.058738	0	0	0	0	0	0	0	0.041386	0	0	0	0	0.048315	0.072848	0.066419	0	0.105988	0	0.153217	0.273811	0.104233	0.038877	0.090888	0	0	0.085109	0	0.227748	4.39562	3.28163	9.17196	5.50938	6.10999	5.01405	6.20918	4.90732	4.72391	2.48939	1.74635	3.19916	3.56097	4.35705	5.62105	5.73394	3.02898	3.07745	0.561726
KY21.Chr1.1137	70.8684	69.2381	89.5084	54.983	42.7224	29.5234	38.4016	43.5686	39.7343	39.3207	55.7542	27.9012	36.1559	35.4629	22.5063	15.8124	22.8111	9.596	15.5953	30.3284	43.3131	14.2032	10.3919	31.151	9.97803	6.65231	11.8514	10.2243	10.4903	8.42798	12.7817	10.9295	7.01004	7.3075	7.27067	13.9434	3.23294	4.04682	5.98277	4.65691	5.86058	6.46541	5.89767	6.22673	5.08483	3.64787	2.87025	28.8092
KY21.Chr1.1138	14.4129	10.7449	20.8024	15.1279	10.1967	8.55018	11.4683	15.8149	14.0258	13.2412	13.8202	15.5706	20.259	16.0514	13.7703	21.6393	18.9334	11.4056	17.3512	17.0659	18.6374	18.078	12.2129	17.5501	16.0671	12.2577	13.2052	17.9857	19.0159	12.3791	18.5455	9.47888	8.03943	3.46321	3.18565	3.75356	6.98139	4.76294	18.1543	10.9921	81.2059	76.6014	76.0866	99.5793	35.8815	29.2733	23.959	85.457
KY21.Chr1.1139	1136.76	1087.27	1066.18	1010.49	575.506	574.836	731.653	1051.72	1108.1	891.157	985.389	1047.16	1142.9	778.552	603.969	1094.65	973.167	422.48	679.853	527.282	598.559	426.981	331.074	430.484	389.547	258.273	183.472	215.429	211.987	56.0134	81.092	28.8368	20.7094	38.7241	15.515	34.1135	7.94723	8.78955	9.46022	7.50525	10.2534	12.1082	9.21502	8.81023	9.41039	6.62192	4.08021	83.1352
KY21.Chr1.114	0	0	0	0	0	0	0	0	0	0	0	0	0.667714	0	0	0	0.472892	0.484502	0.885202	0.479934	0.459754	0.256948	0.741679	0.452679	0	0	0	0	0	0	0	0.244936	0	0	0	0	0	0	0	0.255535	0	0	0.186104	0	0	0.166032	0.184355	0.473873
KY21.Chr1.1140	85.2875	86.5024	118.076	78.6629	53.0169	49.9061	72.0238	86.1918	64.5502	70.232	59.6875	51.9303	87.7696	51.4096	46.647	69.6413	44.9163	33.1773	51.5528	42.9177	53.2758	44.5638	35.8502	48.1418	38.8626	31.2718	38.3348	41.7245	43.3271	29.5861	42.9257	47.5488	32.4638	29.0673	28.6037	41.5876	28.7587	26.7269	32.3073	25.3572	33.9364	37.8546	29.0711	36.9797	33.0115	26.3419	13.6584	17.5636
KY21.Chr1.1141	23.5072	13.0011	20.4366	22.2198	9.36736	9.4251	14.4018	14.3785	6.0071	7.69329	14.0494	6.87925	11.197	10.2462	13.0447	17.4026	8.18293	4.9813	15.8086	8.49028	17.2623	11.0831	11.687	15.1704	7.65472	5.52392	10.3145	6.76092	6.75366	6.7755	9.49831	12.9901	6.95784	5.93581	7.96117	9.01814	7.09994	6.83975	9.93264	5.44903	9.96021	11.0989	7.67703	12.6328	7.32515	7.42146	3.00358	3.43813
KY21.Chr1.1142	37.1541	41.3329	69.5679	56.6799	43.0541	28.5285	43.1829	51.6462	53.2079	37.0647	41.4426	52.6337	47.5812	45.5726	44.4057	65.942	58.6134	21.3755	45.4569	42.6865	62.441	69.7018	43.0858	74.0457	70.1344	49.5584	50.9591	58.9874	63.619	29.0904	47.4589	47.9636	31.5269	61.5972	48.2884	61.0984	41.686	36.1369	34.4293	24.3959	43.512	48.1298	66.863	63.7535	66.0425	44.3948	42.4235	40.5162
KY21.Chr1.1143	39.8415	31.4614	74.3984	23.7973	33.3417	26.0131	38.8981	64.2067	42.0772	32.0393	48.0128	37.7683	35.6411	41.2153	26.7455	62.2603	21.9476	11.1654	20.9303	27.709	29.6168	18.3938	11.7458	22.9036	15.861	11.0936	10.5189	11.0407	11.9198	8.35628	13.2944	17.6583	14.0328	30.1711	26.3301	30.1013	18.9156	17.2574	18.0583	12.5427	34.6748	33.4839	44.4127	49.5014	28.2934	20.5697	2.64177	12.7914
KY21.Chr1.1144	37.2885	23.2982	49.3346	48.8655	28.5873	18.7486	30.2806	40.663	34.5839	28.3663	37.2553	34.4104	37.4605	40.7097	22.7659	48.861	27.7534	18.3537	20.3004	21.166	20.002	13.6136	13.3062	14.0656	9.1419	5.91028	6.29706	10.4541	8.27242	8.78507	9.75428	13.3339	7.5918	6.92718	4.68079	7.64502	5.94329	5.95373	8.40245	5.28014	8.73619	10.5167	8.3934	12.2119	8.60883	8.71215	3.09755	6.31545
KY21.Chr1.1145	0	0	0	0	0	0	0	0	0	0	0	0	0.390054	0	0	0	0.242802	0.172675	0.224944	0.246004	0.229904	0	0.377804	0.485148	0.250504	0.190866	0	0.308286	0.276786	0	0.200087	0.556644	0.527553	0.156358	0.434219	0.203034	0.177385	0.291439	0.186574	0	0.17781	0.732807	0	0.172384	0	0	0.087565	0
KY21.Chr1.1146	40.6057	39.9207	26.5459	52.7153	13.1633	11.3538	15.811	25.569	22.3009	18.3499	19.2598	21.4928	28.7624	22.1966	14.9987	26.1276	21.3908	13.7802	21.5137	22.6496	23.3273	16.4025	10.864	20.1133	8.63363	6.55109	9.42113	10.9275	8.24202	6.88231	10.4491	7.99803	4.95185	6.53016	3.58088	6.39923	4.76115	3.93119	7.59431	4.81242	7.16783	9.17139	7.03728	8.53444	4.36805	4.73628	1.01512	3.00904
KY21.Chr1.1147	125.596	104.174	147.865	79.9105	70.0547	65.4386	95.498	126.029	99.0637	82.0022	120.917	92.1571	110.736	93.8919	71.6021	151.755	85.9676	44.381	66.9992	74.9532	83.7832	61.6912	44.0296	74.5788	28.9416	20.5428	32.107	21.9159	28.6615	18.7194	26.5344	27.1897	15.5922	21.9503	14.0947	21.9984	22.1889	17.8112	32.578	17.1473	40.7596	47.3923	46.6825	46.7061	29.0831	24.8652	9.65553	15.2003
KY21.Chr1.1148	91.716	93.6876	91.6484	96.9423	61.8641	38.638	53.9172	73.3645	78.381	67.268	98.7348	81.6798	93.1017	89.9067	40.919	70.6068	62.7882	29.1851	45.1594	49.3936	43.6396	46.9627	32.3891	28.6899	17.0823	12.602	13.7594	15.0053	16.9982	14.6373	18.9798	18.2423	12.7203	11.6917	9.40803	13.6675	12.817	10.7733	22.0557	13.5004	25.9202	29.5309	38.7609	41.2558	42.7337	27.5852	13.9549	24.4304
KY21.Chr1.1149	18.6564	16.3216	22.0887	21.7335	17.354	14.1931	18.7902	11.3132	8.8632	20.3727	22.628	8.92905	30.2995	20.0903	18.1146	18.5342	12.9281	6.94961	14.0379	9.80588	18.3784	10.1921	5.84572	11.8011	7.19235	6.29591	5.60313	4.85455	6.10282	4.35156	8.2564	7.00946	3.67631	4.17295	3.14598	3.99755	3.39375	3.04233	3.81951	2.47847	7.95461	7.73722	6.11062	8.93044	50.02	35.2084	48.7404	14.8241
KY21.Chr1.115	0.317167	0.229414	0	0.336386	0.904882	0	0	0.373725	0.906592	0	0.25685	0	3.82534	0.524302	1.40863	1.83001	2.56075	4.23788	11.926	8.76743	8.05814	2.20841	2.7757	3.89585	0	0	1.57906	0	0	0.237902	2.21875	0	0	0.164843	0	0.405307	0	0	0	0	0	0	0	0	0.217561	0	1.81008	146.39
KY21.Chr1.1150	58.9609	64.4488	62.3575	76.3489	33.985	28.5486	32.9723	52.3106	46.0891	35.0433	39.857	52.0578	39.2496	35.2676	19.9328	33.6736	32.6928	40.5055	32.5954	31.5004	27.5676	17.0087	26.4074	21.208	11.9094	10.5568	9.46153	10.4809	13.2281	12.0042	17.3125	9.41148	9.26225	6.30378	4.60755	6.60889	6.11583	5.84225	11.1043	4.49736	13.2459	13.8269	10.25	12.5901	9.88243	7.01747	1.39567	6.47013
KY21.Chr1.1151	86.9911	78.5226	82.7145	92.3023	57.8183	62.0543	76.3063	67.2989	53.4793	66.7859	94.2663	43.8309	71.3849	72.9711	48.4899	68.3092	45.6569	26.0745	32.281	53.5605	53.0596	31.0296	15.9506	38.9397	23.7936	20.3857	17.4219	26.0229	24.269	13.3911	21.4121	17.8172	13.0701	13.333	13.0739	17.6631	14.5884	11.8886	14.9108	8.47717	14.7691	13.727	15.9634	18.8967	20.6367	19.6291	2.69165	10.6292
KY21.Chr1.1152	40.5639	39.2664	37.4944	35.5043	30.8951	32.5997	40.6358	37.7388	27.0654	35.6962	46.399	33.0343	51.4417	56.6166	40.4035	49.066	44.6562	30.2278	41.7492	46.7808	63.4273	39.5094	23.0625	43.1878	30.0504	20.9549	26.0089	33.1313	31.485	19.9411	24.6641	31.6818	22.8772	26.027	29.6678	30.5815	23.8696	21.0468	26.626	20.3999	20.7675	22.4012	28.8965	33.0347	32.1593	28.3779	12.1161	27.1461
KY21.Chr1.1153	63.741	77.7455	76.2594	88.1954	58.9024	43.7649	64.4668	67.7035	68.9808	72.9484	89.3823	69.3416	104.603	92.3833	55.3814	74.6145	67.4436	31.7406	49.8036	81.768	98.8591	121.789	70.871	107.682	187.531	138.145	117.269	258.06	298.492	221.758	291.782	430.564	285.752	279.845	227.896	263.447	90.5298	95.3357	94.2904	74.7565	68.4991	80.6438	91.2329	89.4423	141.423	112.214	82.5982	56.6176
KY21.Chr1.1154	0	0.041471	0	0.428747	0	0.105655	0.340473	0	0.48633	0.078635	0.178544	0.255767	0.129495	0.046951	0.035237	0.188715	0.183264	0.066013	0	0.048207	0.08936	0.102867	0.038465	0.090174	0.050653	0	0.041577	0.065329	0.056442	0	0	0.049889	0	0.200199	0.377092	0.285889	1.48142	2.19456	4.39597	2.13437	1.44046	1.86762	2.32079	2.824	2.25513	3.76506	3.00761	2.11866
KY21.Chr1.1155	0.373154	1.12802	1.50083	0.776746	0	0	0.217299	0	0.517489	0.791567	0	1.62216	1.6631	1.20043	0.303542	1.45469	2.02099	1.81664	0.810659	2.3441	1.96484	1.27512	2.51846	5.25108	4.66436	5.82188	1.19913	3.97898	4.7462	5.24976	4.54102	18.5429	10.1248	18.4471	16.9203	23.7741	20.5258	25.6216	42.8005	22.3623	27.5559	42.9387	35.3387	73.0359	131.745	148.09	256.362	88.1823
KY21.Chr1.1156	81.2194	75.6483	86.7725	84.6492	58.9972	35.4077	43.4709	62.9173	47.9694	44.3269	55.0191	44.1188	45.9341	47.0567	28.0857	39.8421	33.441	17.6427	28.2784	28.6888	32.8469	33.0132	23.8312	31.5427	32.1524	25.723	27.0588	37.1925	40.7575	41.0813	55.7191	88.6025	66.7495	82.5394	54.2104	78.6942	60.405	55.6516	77.0774	49.5374	51.9578	56.0524	34.0627	34.4058	33.2051	25.5116	14.5171	13.6874
KY21.Chr1.1157	7.22558	13.0368	1.78274	31.7911	1.87241	19.5806	23.4072	41.3718	29.7006	25.2295	25.8565	21.1405	27.2676	15.1067	19.5303	29.4031	19.2566	7.8413	10.0633	15.3311	18.4312	11.2725	5.97314	12.5813	0.319095	0	7.73907	0.41093	0.803895	2.6637	19.4733	2.96868	16.1972	17.1665	9.17207	30.2562	36.4247	36.332	29.9942	20.0874	27.4423	30.3535	7.27606	9.8896	19.0226	13.1946	7.74371	5.78511
KY21.Chr1.1158	3.3896	0.201111	1.51478	0.881963	0.496774	0.658916	1.31591	0.678795	0.195862	0.94084	1.30477	0.491172	0.94419	0.454346	1.31575	0.643308	0.874191	1.04493	1.22729	1.10901	2.97466	0.94999	1.55978	1.88286	2.58925	1.23396	0.726166	2.71078	1.79637	0.946172	0.95484	1.81116	1.86931	1.18842	1.62644	3.23933	2.43724	1.04837	2.45438	2.19207	1.51153	3.78393	1.89218	2.10131	1.72641	1.84157	1.1928	0.73328
KY21.Chr1.1159	0	0.055012	0	0.48765	0.268517	0	0.045069	0	0	0.417588	0	0.202478	0	0.249928	0.319532	1.21062	0.302165	0.676239	0.175126	0.699156	0.351349	0.190173	0.654483	0.606338	0.313665	0.290805	0.695483	0.164171	0.616738	0.214104	0.737382	0.796436	1.10618	1.0549	0.902629	0.788699	0.279065	0.277585	1.26284	1.33202	4.81658	7.35441	22.6639	18.4208	329	198.699	217.434	78.0748
KY21.Chr1.116	90.6177	89.5184	130.63	91.0689	59.2055	35.5124	39.9243	53.3057	40.1165	45.8003	63.8246	32.7013	67.6614	55.849	27.9377	48.2507	79.2062	67.0048	101.059	105.69	123.252	85.3013	61.0588	85.6497	44.7837	34.1473	23.512	26.7141	26.7836	13.8975	24.4986	24.6065	18.1092	19.0949	17.8546	21.6158	20.4677	15.4274	25.558	13.2358	36.7859	35.3418	27.2604	32.2741	32.7814	23.4114	7.4657	10.9757
KY21.Chr1.1160	87.982	55.4925	100.946	77.9343	45.1744	44.0579	69.7372	52.7893	72.7334	67.6216	65.8643	82.1078	111.076	79.8477	68.9225	99.2001	86.6038	59.5451	87.9654	61.4906	80.7595	42.1113	33.7575	50.8319	20.5528	18.4844	24.73	18.8496	21.3428	15.7776	23.5575	26.1947	17.0956	25.856	18.8656	25.2117	33.1137	26.5447	37.6204	22.7383	32.5791	30.8078	41.0746	45.8392	45.9371	34.3042	7.05738	33.1945
KY21.Chr1.1161	44.6298	19.6904	46.6248	65.5593	27.6881	26.5214	40.4643	71.6076	28.0083	36.6927	36.7511	39.0482	57.5056	42.9357	38.1568	65.9955	30.8152	35.6768	48.0689	23.2892	26.347	18.2318	28.1549	20.7087	22.4917	18.4165	13.6156	24.0815	24.2542	17.788	22.9162	27.2357	21.497	21.8521	9.14871	13.1523	19.2062	12.4494	12.565	7.47218	24.9402	22.3883	22.0181	21.8213	27.6225	27.9742	4.99297	12.743
KY21.Chr1.1162	27.0184	17.4876	42.6675	65.661	32.1288	21.0891	31.3668	43.0857	25.1499	29.4417	33.1855	32.0865	40.1358	32.4919	26.6173	47.1284	25.1236	32.9113	37.0577	21.2249	20.2987	13.5668	21.8225	13.6728	13.2898	9.73271	11.8491	13.2843	16.1699	15.664	19.2696	17.4393	17.5679	12.705	8.43707	10.0782	10.7845	8.27688	7.2561	4.26842	15.5911	14.8482	12.4258	11.526	12.62	7.21417	2.25245	8.76255
KY21.Chr1.1163	100.848	96.9935	88.7249	146.573	69.4528	76.9692	111.534	95.6399	128.372	94.4192	142.352	139.139	146.756	138.2	108.166	136.771	132.838	60.6901	102.322	104.053	135.373	83.9588	62.7926	102.858	75.7667	54.4258	50.0072	73.3686	72.8889	40.2345	54.3574	44.9771	33.1189	32.1975	23.0682	33.7367	32.5276	28.0973	30.4362	21.7358	33.5719	38.0429	34.0795	35.5331	37.9808	33.5999	8.06678	30.7617
KY21.Chr1.1164	0.149063	0	0	0	0	0	0	0	0.210776	0.102884	0	0	0.163685	0	0	0.354103	0	0.339084	0.115439	0.130048	0.115312	0.127516	0.289972	0.112777	0.124688	0.185179	0.204354	0.482428	0.541585	10.2077	17.9172	31.1979	27.1396	26.498	35.1672	45.6674	3.58283	0.851638	1.41502	0.971637	2.81978	3.84314	4.20346	6.72218	7.33255	8.85127	1.48306	0.471535
KY21.Chr1.1165	69.1194	41.2753	0.280827	113.585	3.35899	42.8772	51.2921	99.251	56.8388	35.6982	50.359	48.4274	60.8231	44.8794	39.9695	74.9088	46.0793	42.6482	18.5047	49.2125	68.5169	52.0754	35.9852	72.9411	0.854524	0.430837	30.7454	0.756954	0.585016	63.1261	51.2996	17.5693	21.431	50.6882	27.6414	25.8933	10.4616	10.777	15.7695	8.64839	9.0974	10.8952	6.91992	7.65577	13.6393	11.5621	1.94994	1.37421
KY21.Chr1.1166	21.8583	21.6784	14.234	16.1815	11.2505	15.025	18.6176	22.4678	24.5662	44.0891	31.2472	21.7369	56.4412	24.6764	14.5451	24.99	21.8175	14.4547	23.7458	20.1809	32.963	34.8212	24.8339	36.591	25.4879	15.018	33.6008	28.3244	31.5857	37.3473	57.9621	56.3809	36.9946	23.567	23.3086	30.6129	16.6163	17.5519	23.0636	16.081	25.7149	24.5751	27.0769	32.6956	24.558	21.4507	8.05915	11.6053
KY21.Chr1.1167	11.5831	12.3428	21.6932	3.75074	3.92123	9.26824	11.5792	15.374	8.69516	6.15716	10.1319	9.52064	12.6716	11.1625	9.6294	16.1632	15.2418	6.18235	12.2598	10.4394	17.4842	14.1358	10.5563	18.5305	19.6311	11.8836	10.4995	15.6567	15.5909	5.87584	13.5609	20.8982	10.8497	11.8717	8.30105	13.5653	14.5534	11.8962	16.4486	12.7651	13.2273	17.1316	17.8502	19.9551	16.1238	15.779	3.93855	13.9232
KY21.Chr1.1168	28.5711	27.3732	54.376	24.791	23.9217	20.4555	32.9914	49.3699	40.6504	46.3471	36.5022	46.8832	63.9575	38.1102	27.299	67.9536	43.0967	46.4466	21.7319	39.1234	54.6841	24.3665	12.0875	34.4804	19.868	17.853	11.9885	16.4201	17.0283	8.06786	14.2649	13.775	9.4045	9.85508	8.57269	9.69239	9.6309	8.7456	8.72723	6.21317	8.31487	10.4578	11.3387	14.9363	12.8728	7.64039	2.05508	11.5229
KY21.Chr1.1169	38.8368	18.141	19.4529	18.4729	13.4197	10.3908	14.3648	19.2751	14.9633	21.6908	16.5104	11.3618	25.3335	13.4796	10.0906	15.1807	7.48899	2.88619	17.0035	12.2388	10.9221	6.69632	8.10379	9.2248	3.00694	3.56924	6.60689	2.89081	3.72119	4.86466	2.60867	7.42288	4.89232	4.16477	4.81068	5.83475	5.45953	4.78615	7.26565	6.06369	7.11414	6.84129	8.00559	10.2081	8.91272	7.66735	3.73455	8.84208
KY21.Chr1.117	52.4977	73.6067	77.3548	75.8233	24.4679	19.4631	16.2438	23.6163	18.207	21.195	28.2877	16.0244	33.9719	33.4247	15.1039	27.3819	68.717	58.3639	63.263	60.173	70.8927	49.0709	47.3312	67.1784	19.5965	14.2705	10.9976	11.6785	11.3772	6.27035	10.4597	8.33514	6.37891	6.0459	6.02099	8.3587	6.98483	6.61432	10.6782	6.30551	9.20929	9.08691	7.45952	10.1319	10.0913	8.04777	2.23062	4.98458
KY21.Chr1.1170	2.18887	1.01872	2.45493	1.40597	0.575609	1.50352	2.07034	3.49775	2.79618	5.07508	1.83944	3.01132	6.6208	1.43488	1.55358	4.45267	2.04163	2.36903	2.48603	3.31735	3.11363	4.77531	3.25152	4.91072	17.9388	12.4327	18.0582	21.7549	24.0451	11.913	17.4313	17.0927	10.8455	8.42596	7.80554	7.45214	4.31433	3.57306	4.93005	4.99446	5.46288	6.83476	9.25129	7.63103	8.7923	8.92309	5.5464	5.20101
KY21.Chr1.1171	0.03552	0.076024	0.09161	0.035952	0.063755	0.066547	0.111842	0.132537	0.098881	0.126394	0.055273	0.247684	0.237907	0.056638	0.163141	0.170808	0.602743	0.542069	0.900055	0.216553	0.362285	1.81213	0.683581	0.601603	3.1654	2.24554	0.619637	5.1896	6.25975	4.62933	9.77618	10.3738	7.42636	6.04635	7.116	6.92625	1.03533	0.390742	0.321839	0.229938	1.57263	1.41042	1.72889	1.64256	1.27904	1.53589	0.467829	0.695636
KY21.Chr1.1172	119.887	98.3438	103.746	128.053	55.6404	67.6024	79.2306	103.674	98.706	86.4224	119.759	104.433	121.94	111.275	80.8359	103.95	96.7356	72.291	96.5885	97.056	106.585	92.4595	77.8441	93.7987	79.5697	74.2693	54.4395	64.7885	88.3471	37.3737	50.3499	39.5534	36.0558	25.2623	24.332	28.3965	21.9843	18.5235	27.9244	13.4056	23.8216	28.4229	24.4601	24.1138	27.6772	22.4777	3.16808	14.5125
KY21.Chr1.1173	14.8719	13.2065	21.5861	39.1046	12.6008	13.2152	19.5542	18.7877	23.6421	16.3085	27.6574	21.5087	18.1947	20.9674	15.5113	21.7543	19.0074	13.7423	20.5303	21.9414	23.188	14.4865	13.8549	17.8069	12.583	10.089	11.4967	14.6936	16.4011	14.114	16.9373	16.8558	11.4754	13.0805	14.3251	17.4923	8.84041	7.5022	10.6169	5.46145	13.2362	13.756	12.6342	13.9015	12.654	11.1795	3.31076	4.90154
KY21.Chr1.1174	97.6502	73.9654	92.4049	109.359	45.7901	51.2137	78.1461	64.1714	95.0262	70.4175	85.5987	91.6162	103.108	88.8444	73.5258	87.426	76.5422	28.7312	59.2283	65.0452	73.6978	31.6215	27.1753	43.6153	21.9625	19.0582	18.4815	18.086	20.786	15.3316	20.9393	19.1124	10.9345	19.4241	17.9749	20.4147	30.5025	23.4619	36.8036	25.4355	42.1589	46.4416	58.3806	55.8397	58.7996	41.8346	17.1851	85.7211
KY21.Chr1.1175	397.149	440.834	344.613	366.309	159.961	165.223	212.849	235.542	269.311	144.889	214.635	175.594	182.858	170.153	147.035	140.241	110.585	38.9609	91.0242	87.8336	135.135	60.5619	52.6861	85.9838	45.1941	30.3202	32.1329	40.3604	38.237	24.6005	42.013	35.544	18.6931	31.0474	20.5338	29.5139	28.7899	19.3949	36.2898	27.6445	23.4286	28.5371	25.6305	27.1553	35.2955	31.4601	13.8876	41.357
KY21.Chr1.1176	141.144	86.8325	130.399	79.1044	72.3476	98.2743	141.477	156.631	147.325	122.15	170.379	143.266	168.464	152.152	111.071	217.272	119.65	75.6802	115.47	111.545	134.469	103.534	79.543	114.026	74.4537	61.7754	71.3957	69.4311	72.5437	72.7115	94.5209	125.023	92.3259	123.266	115.453	117.951	114.677	101.435	129.621	76.5592	112.812	120.372	97.8035	121.083	164.656	151.021	72.2942	66.362
KY21.Chr1.1177	59.4865	43.797	76.9306	93.8807	54.2196	34.3758	48.23	51.6758	69.4399	55.0387	60.323	79.0635	75.7226	65.9194	47.9181	69.0285	67.1645	41.8186	56.1486	46.1948	55.3578	40.8598	42.041	45.2277	33.6507	25.6811	26.4638	32.5566	35.2621	21.7588	32.3624	31.1449	21.966	22.3106	21.9808	25.5721	22.5876	20.5432	27.2458	15.7772	27.0527	31.1646	27.2904	29.5465	26.4869	17.9538	7.30293	22.5249
KY21.Chr1.1178	0	0.201111	0.757392	0.293988	0	0.164729	0	0	0	0	0.217462	0.491172	0	0	0	0	0	0.149275	0.204549	0.221802	0	0	0	0	0.235386	0.705121	0	0.301197	0.256624	0	0	0	0	0	0	0	0	0.262093	0.175313	0	0.453458	0.157664	0.344033	0	0	0	0.0852	0
KY21.Chr1.1179	0	0	0	0	0	0.054217	0	0	0	0	0	0	0.100193	0.072461	0	0	0	0.051421	0.132925	0.218885	0.60405	0.072972	0.054623	0.378253	1.20083	1.09233	0.519085	2.67581	2.85514	0.68329	0.975945	0.840031	0.79489	0.423123	0.928718	0.392675	0.230704	0	0.476927	0.327381	0.332776	0.341577	0.465698	0.195377	1.60549	2.06406	7.61597	2.69633
KY21.Chr1.118	0	0.054463	0.047005	0	0	0	0.044484	0.044912	0.0528	0	0.115547	0.100114	0.040857	0.059427	0.262611	0.989702	0.058109	0.294435	0.1724	0.759985	0.573481	0.138536	0.296281	0.785921	0.137732	0.136151	0.115013	0.133771	0.075481	0.306781	0.531394	0.197396	0.198229	0.064197	0.030384	0.158338	0.135965	0.08013	0.049317	0.091166	0.385813	0.43918	0.203951	0.731195	2.3409	2.32467	1.44889	0.999908
KY21.Chr1.1180	137.136	142.95	135.878	112.011	66.7503	78.3684	98.3426	95.7971	62.3091	88.7247	93.9177	52.8664	112.231	77.6714	66.0979	84.9036	42.8924	23.188	45.6779	53.4003	61.6952	33.8581	26.3897	41.7405	22.4248	18.5573	22.822	26.4755	29.2389	24.9669	33.5226	30.6098	21.4529	14.8253	17.2517	18.7603	8.26869	9.39501	13.005	9.13304	11.55	11.7143	12.748	15.0936	14.6818	13.8965	3.475	8.42636
KY21.Chr1.1181	126.581	97.1485	148.562	110.547	79.35	57.9121	79.1231	87.6154	66.8646	83.5055	93.5902	63.4233	116.544	90.7519	65.9493	92.5891	54.8768	44.3173	71.2401	65.0021	92.3428	86.1617	57.993	87.7022	77.8753	63.1556	62.9512	88.8733	105.824	64.6827	98.301	88.6975	55.6003	55.3681	36.7392	44.536	40.807	33.9348	49.7413	37.3134	46.1843	46.9236	56.9661	52.4386	61.4775	47.6428	30.1876	41.2355
KY21.Chr1.1182	0	0	0	0.221405	0	0	0	0	0.144964	0.139181	0	0	0	0	0	0	0	0	0	0	0	0	0	0	0	0	0	0	0	0.558744	0.532774	0.275138	0.269709	0.309222	0.724607	0.832046	0.704764	1.51379	2.94616	2.25619	0.634075	0.963887	0.466007	0.653251	3.15859	2.80808	14.8712	6.47531
KY21.Chr1.1183	0	0	0	0	0	0	0	0	0	0	0	0	0	0	0	0	0	0.19278	0	0	0	0	0	0.117791	0	0	0.218049	0	0	0.300834	0.125833	0.423277	0.14365	0.20206	0.382372	0.107648	1.50377	0.394699	2.1012	1.85866	0.778974	1.30894	0.108007	0	0	0	0	1.07277
KY21.Chr1.1184	0	0	0	0	0	0	0	0	0	0	0	0	0	0	0	0	0.116611	0.092228	0	0.308157	0.11712	0.152604	0.099851	0.114399	0	0.20318	0	1.04315	0.548954	2.13858	3.52806	1.06633	0.727271	8.51827	0.999863	0.528455	3.63367	8.95752	3.87094	1.98573	1.40044	2.59737	1.3965	2.01135	0	0.165976	0.410636	1.06506
KY21.Chr1.1185	0	0	0	0	0	0	0	0	0	0	0	0	0	0	0	0	0	0	0.127275	0.344018	0	0.530667	0	0.121748	0	0	0	0.294822	0.2574	1.13414	3.75693	0.207138	0	1.45774	0.89308	0.277552	0.382673	0.466593	1.39105	0.181961	0	0	0.203149	0	0	0	0.255564	0
KY21.Chr1.1186	0	0	0	0	0	0	0	0	0	0	0	0	0	0	0	0	0.112109	0	0	0	0	0	0	0.090526	0	0	0	0.649759	0.352341	2.47089	3.7707	3.18592	1.83157	1.4867	0.929509	0.362537	9.29226	4.67239	2.721	3.16942	7.38317	6.68802	1.48231	1.95789	0.300927	0.519571	1.54147	1.5911
KY21.Chr1.1187	14.0243	11.6766	34.5354	36.5716	37.2221	29.3889	42.8782	49.7829	46.2881	37.1132	56.9429	32.6401	26.7223	35.5523	17.4696	35.8248	21.7286	18.7712	35.6843	32.0549	36.3981	73.921	55.4568	49.955	101.901	70.526	93.5862	110.838	126.026	58.9346	74.3164	77.6664	55.8359	136.456	133.889	151.309	30.8001	22.6299	21.2931	14.1385	19.9123	21.4376	18.2815	16.6797	7.7333	6.34885	1.46579	2.94899
KY21.Chr1.1188	5.90827	0	0	0	0	0	0	0	2.04839	1.96792	2.27429	0	3.29155	0	1.72007	0	2.28564	0	0	2.31968	2.22214	2.48383	1.81253	4.3759	0	0	1.89862	0	2.68386	0	0	0	1.95498	1.55361	0	0	3.18619	1.37053	3.66697	0	1.5808	0	1.79901	0	0	0	0	0
KY21.Chr1.1189	45.9849	47.1287	51.8065	29.874	24.4576	20.5603	33.5598	42.9019	27.5055	33.7756	37.564	26.6909	38.936	33.7097	24.5547	38.9686	21.2142	12.5897	17.965	15.524	24.1366	15.6702	9.46394	21.203	17.1831	19.3511	10.0181	19.3004	26.9014	8.86586	14.8922	13.9358	8.35561	19.0423	10.3691	10.8261	21.3545	9.37627	10.6684	7.77065	21.7229	23.4427	22.8798	11.8083	9.65789	12.7678	4.08535	7.04137
KY21.Chr1.119	0	0.201111	12.6737	0.881963	0.496774	0.494187	0.493467	11.582	0.587587	18.5596	0	4.10947	9.35797	0.454346	0.328938	48.0519	0.437095	11.6733	6.49101	4.5987	1.27486	0.712493	3.41997	2.92889	0.470772	0.35256	11.4734	40.9029	15.3994	354.376	556.007	751.546	626.639	740.12	732.307	822.077	354.488	387.95	465.54	525.082	208.154	266.601	491.913	350.119	207	191.838	6.07511	10.7284
KY21.Chr1.1190	0.335729	0.230117	0.358214	0.714743	0.257998	0.63187	0.630708	0.382053	0.100875	0.853407	0.527078	0.276848	1.69384	0.465799	0.923858	1.05776	0.249079	0.272905	0.760847	0.209925	0.747176	0.624348	0.210169	0.74113	0.394395	0.33021	0.267674	0.549655	0.981219	1.74839	2.41204	3.04978	2.91262	3.62536	3.85188	4.76344	0.568974	0.465092	0.706821	0.418667	0.427491	0.671315	0.643333	0.4291	0.373776	0.348283	0.091473	0.49967
KY21.Chr1.1191	0.024469	0.065201	0	0	0	0	0	0	0	0	0	0.078171	0.014041	0.010184	0.063311	0.029305	0.155087	0.091893	0.048512	0.053046	0.019642	0.190224	0.177231	0.206571	0.155322	0.151073	0.220701	0.237782	0.39854	0.302784	0.388382	1.05532	1.22655	0.154233	0.236605	0.198704	0.625426	0.4218	0.7374	0.566406	2.58339	2.86582	3.0489	3.72826	0.685338	0.765019	0.153719	0.144063
KY21.Chr1.1192	0.395741	0.317566	0.31121	0.527895	0.145453	0.095564	0.202463	0.323396	0.464042	0.21236	0.392363	2.58578	6.90345	4.02476	4.6298	3.5989	23.0876	19.5543	29.5791	23.2687	31.3211	48.8013	42.9982	40.3148	42.2499	29.7152	24.9322	27.0846	29.9533	19.296	26.4984	23.0451	22.6292	7.85561	8.96435	11.716	3.19945	2.00959	1.93875	1.46975	3.14377	3.34204	2.01092	2.0026	1.30993	1.02582	0.055837	0.388716
KY21.Chr1.1193	0.182629	0.026149	0.108724	0.640958	0.15596	0.15814	0.108421	0.427119	0.025598	0.333947	0.085949	0.261731	0.583391	0.089895	0.021645	1.24306	0.069979	1.65019	0.734619	5.05725	1.08899	0.071956	1.74186	0.515151	0.199656	0.166438	0.345809	0	0.136217	2.081	2.79779	1.02952	4.37041	2.24763	1.62095	2.03412	22.2517	16.243	53.3505	31.1436	60.5797	74.1794	98.8762	84.4838	165.131	201.626	59.6821	40.5535
KY21.Chr1.1194	1.12085	1.57772	0.423276	8.22487	0	1.26855	0.989964	2.97721	0.938398	9.4949	1.27157	0.149392	9.51961	0.408088	2.06679	1.45123	1.05874	0.604334	1.02287	1.54575	0.259799	2.10324	1.60009	1.98264	7.99731	1.70781	3.1635	3.0111	2.48474	2.50274	1.48695	2.00106	0.642304	0.364404	0.393558	2.17056	0.585608	0.680865	0.740528	1.89988	0.980219	1.23392	0.554151	0.072297	0.296603	0.304733	5.66975	2467.45
KY21.Chr1.1195	0	0	0	0	0	0	0	0	0	0	0	0	0	0	0	0	0	0	0	0	0	0	0	0	0	0	0	0	0	0	0	0	0	0	0	0	0	0	0	0	0	0	0	0	0	0	0.213852	0.184053
KY21.Chr1.1196	0	0	0	0	0	0	0	0	0	0	0	0	0	0	0	0	0	0	0	0	0	0	0	0	0	0	0	0	0	0	0	0	0	0	0	0	0	0	0	0	0	0	0	0	0.283221	0	0	0
KY21.Chr1.1197	0	0	0	0	0	0	0	0	0	0	0	0	0	0	0	0	0	0	0	0	0	0	0	0	0	0	0	0	0	0	0.489112	0	0	0.380476	0	0.460926	0	0.671278	0	0	0.375636	0.391818	0.440573	0	0	0	0	0
KY21.Chr1.1198	0	0	0	0.060008	0	0	0.022382	0	0.100303	0	0	0.050595	0	0	0.023923	0.06723	0	0.033653	0	0	0	0.036169	0	0.088786	0	0	0.040323	0.30284	0.507353	2.01018	2.50467	6.0558	2.99368	3.37287	2.58323	2.11702	1.44483	2.10584	2.3747	2.16748	9.30751	9.68154	22.6053	30.688	6.54395	5.84098	3.59721	2.90247
KY21.Chr1.1199	67.8416	33.3481	83.1041	51.7077	50.1162	47.4873	58.9263	75.4831	63.1543	43.4911	63.5288	56.3596	49.0043	47.9368	40.1499	50.911	47.5859	23.9851	34.707	46.104	75.7528	35.586	34.229	69.3797	19.5683	16.1143	19.7882	17.991	20.3234	18.0856	37.2277	19.3636	24.525	18.8231	16.3822	20.2372	15.7265	14.6288	21.5795	13.39	20.197	21.3495	18.0324	20.8559	20.1626	18.3739	6.64929	9.13318
KY21.Chr1.12	66.2521	49.0699	60.5126	92.4408	35.4285	30.5469	35.939	56.4536	43.7631	35.4859	48.0367	45.5681	38.4885	39.3834	26.2613	44.1554	28.4929	22.5186	30.3975	19.3022	26.0557	19.467	21.9499	21.4324	12.3022	7.63089	13.0697	14.1152	12.8276	23.753	20.7398	24.1321	16.2409	16.21	16.3052	20.8244	12.3256	11.3362	15.5946	8.22061	17.2654	17.312	16.5097	17.1472	12.6122	11.2191	2.42662	8.67771
KY21.Chr1.120	0.150926	0	0	0	0	0.088687	0.088202	0	0.23063	0.111166	0	0.289041	0	0.122353	0	0	0.116537	0	0	0	0	0.459247	0.11925	0.133822	0.468072	0.362047	0	1.68455	3.6551	14.8408	22.6729	66.6596	39.1893	90.5071	51.1602	53.8906	43.1679	34.308	40.9707	44.8587	19.0352	33.8409	31.3924	23.9092	44.8926	42.7438	6.49276	4.23855
KY21.Chr1.1200	34.9193	33.8235	28.6943	35.2611	19.2578	15.1167	18.7488	12.2409	19.8902	14.7958	12.7302	12.7464	14.4434	10.7772	10.9437	7.98103	13.1287	5.46882	9.68476	12.3664	14.8114	13.4379	8.51367	14.9077	9.21075	8.79462	9.00586	10.9297	10.6727	7.07318	10.189	10.6133	8.40384	10.1149	8.54753	10.5339	14.7661	10.5002	18.0178	11.702	12.0201	14.6447	13.4009	13.8189	10.7005	8.67419	4.30527	19.3764
KY21.Chr1.1201	46.3051	35.2163	86.1429	81.2065	44.9805	40.5529	54.9193	60.8432	65.2613	60.7235	79.1472	57.4779	56.9887	62.9098	36.379	51.1056	41.5796	28.6881	36.8523	40.032	40.6058	22.6018	19.5754	24.9731	14.7498	10.0683	13.4246	12.2129	11.6911	9.37196	17.0333	10.7223	9.36254	8.83716	9.41421	11.603	14.0485	11.0278	14.0471	7.2977	13.5421	12.8555	11.8086	12.8484	12.8885	9.79875	2.46556	9.76501
KY21.Chr1.1202	68.3954	39.8165	66.527	54.1158	43.1754	26.0739	36.4964	58.6411	44.1544	32.5296	44.1245	25.1073	20.9845	23.271	12.2726	19.2954	6.85888	4.4794	4.66638	4.23782	6.93147	4.19781	2.12479	6.25809	2.11017	1.54027	1.39617	3.06824	1.82858	2.13712	6.02757	2.78986	2.56944	4.20038	3.06923	3.56142	5.60215	6.00854	9.07788	6.58406	6.2451	7.56414	8.98576	10.1293	9.8244	8.4314	7.40004	12.4446
KY21.Chr1.1203	2.19945	3.14692	1.5369	2.06238	2.08522	2.40162	3.38101	1.98148	2.6765	2.42216	3.45929	3.6066	3.54727	2.84898	2.97661	2.0553	2.91865	2.31746	3.2625	4.60813	3.64604	3.47242	2.68451	3.03951	3.80629	1.37141	1.96608	3.63402	4.96094	2.36082	4.11505	6.95402	5.61142	4.23038	4.7661	7.45344	32.2692	31.2004	38.1119	33.0795	16.8774	20.4668	8.99839	9.35735	6.72009	7.67054	6.21192	6.6535
KY21.Chr1.1204	0	0.118727	0	0.357006	0	0	0	0	0	0	0	0	0	0	0.094301	0.169072	0	0.274275	0	0.133794	0.125994	0.126896	0.735459	0.657057	0.360653	0.744324	1.52086	1.40701	2.4301	4.10088	10.1953	18.1886	12.9122	21.9874	20.83	19.7703	7.02799	6.08282	8.54533	7.4232	20.9495	21.8072	52.8989	76.4719	84.3927	70.7604	25.2371	13.4137
KY21.Chr1.1205	0	0	0	0	0.044419	0	0	0	0	0	0	0	0	0.036865	0.028769	0	0	0	0	0	0	0	0	0	0.165047	0	0	0	0	0	0	0	0	0	0	0.06366	0	0	0	0.021525	0	0	0.029772	0	0	0.024854	0	76.2326
KY21.Chr1.1206	0.416466	0.679322	1.87838	0.446121	5.86988	0.512975	1.21206	4.08649	4.55588	0.423933	0.473701	3.95491	0.306444	0.471261	1.48413	4.07519	4.40797	2.25763	4.0045	3.45839	5.78804	20.8812	18.2195	20.0277	55.0615	26.6068	47.8394	107.908	100.213	151.238	199.814	468.267	321.955	395.697	310.777	533.431	111.059	103.161	117.786	119.511	157.585	181.886	162.48	176.685	152.543	139.803	68.9325	9.38588
KY21.Chr1.1207	0.104499	0	0	0.111049	0	0	0	0	0.036726	0.072042	0	0.231894	0.291053	0	0.225122	0.414277	1.59564	0.711749	0.324455	0.359388	0.60605	0.740085	0.24611	0.323855	5.16531	3.14251	2.45477	12.8373	14.4888	13.6823	18.5818	23.6612	17.1733	15.6235	10.4539	12.3323	18.2563	11.705	26.5735	17.8627	82.0689	90.6622	78.8176	88.0545	40.9326	36.9638	10.0038	5.7056
KY21.Chr1.1208	0	0.58345	0.162116	0.166647	0.146917	0.199798	0.404855	2.1992	0.818806	0.370095	0.288779	0.784824	1.09516	0.431333	1.09773	2.41593	5.32514	6.43301	3.84436	3.32568	5.15972	2.98032	2.80736	5.87579	3.28605	2.81732	2.01756	5.62475	9.38655	18.8198	20.7253	28.7242	22.5059	23.3271	22.7427	28.5643	2.34413	0.569888	0.792118	0.636363	1.31136	1.46935	1.34389	1.24579	1.51722	1.64707	0.230566	0.055082
KY21.Chr1.1209	48.5102	23.2122	115.996	39.4291	45.2356	43.2878	56.5206	70.4355	70.3677	61.0092	74.3076	55.5732	69.6564	73.2672	47.4626	87.9217	73.7695	32.5041	44.4899	58.6838	73.7531	56.2224	36.8406	56.3859	28.8218	31.3106	34.6991	26.3578	50.1259	52.0678	51.3326	84.8269	62.3085	39.3793	32.2278	42.3677	25.3189	19.8662	23.4404	24.409	27.8462	36.7745	25.8814	33.4058	25.444	30.1004	22.8597	19.9256
KY21.Chr1.121	0.506423	0	0	0	0	0	0	0	0	0.674716	0	0	0	0	0	0.57668	0.391825	0.535259	0	0.397659	1.9047	2.98059	0.621438	6.37631	2.95409	3.4765	3.25478	11.8801	21.1642	71.2467	108.534	325.527	239.625	583.27	413.339	417.184	216.297	267.84	355.801	368.772	186.173	239.42	107.632	135.914	158.887	199.751	5.19354	8.41386
KY21.Chr1.1210	1.54129	6.80366	0.413273	8.98324	2.98173	4.85377	5.92375	1.72099	3.41993	4.10697	4.50903	1.60805	3.77813	6.57585	3.94868	2.10614	1.66951	4.72424	2.61777	5.08312	8.57941	3.62855	5.674	6.16431	1.20575	1.15425	2.57552	0.986094	0	4.33676	5.41851	1.23533	4.28396	1.4341	1.3312	2.55313	0.29411	0.759061	0	0.265802	0.332801	0.172059	0	0	0	0.334952	0.092979	4.64134
KY21.Chr1.1211	54.7586	43.315	82.9453	39.7049	64.9333	30.5471	40.3182	54.0168	53.1477	38.719	50.7538	44.3669	49.3077	47.6757	28.7623	50.0808	46.7162	24.0657	32.7299	38.8055	45.2443	70.3122	49.7368	61.5753	126.91	72.9708	75.0722	117.392	143.901	86.3811	102.324	147.828	118.37	263.791	199.345	250.501	60.3625	48.6796	69.0635	50.3913	70.5436	84.1316	71.4594	74.258	108.527	105.751	46.0126	58.3093
KY21.Chr1.1212	81.2208	54.6382	156.832	64.2317	121.074	81.4161	108.587	142.95	135.155	117.782	129.127	140.448	149.032	107.985	93.577	137.376	126.365	90.6838	102.769	88.3397	109.476	78.3295	78.1439	99.0711	48.458	48.8732	38.3394	31.3417	38.2454	21.1737	24.4918	25.0253	17.5644	20.6293	20.0527	25.0958	22.843	19.545	25.1987	17.6481	17.9744	20.2134	29.2876	25.4566	27.6435	20.8028	5.44632	19.957
KY21.Chr1.1213	2.4994	0.486619	0.611092	0.488514	0.56547	0.456333	0.526351	1.26939	0.78207	0.909873	0.998859	2.02824	6.6654	2.54824	3.94168	6.97641	11.1475	13.7265	28.1789	17.219	26.6254	135.765	81.3337	85.956	231.421	164.954	219.829	326.284	383.974	350.171	207.831	447.067	263.827	165.732	130.426	198.52	95.6745	81.6036	114.163	90.1652	112.342	118.123	62.6098	65.2733	39.6212	26.2018	11.8928	7.1864
KY21.Chr1.1214	0.167797	0.112491	0.104916	0.085592	0	0	0.053072	0.179119	0	0.053148	0.127835	0.076182	0.170633	0	0.119851	0.193243	0.069843	0.098817	0.604412	0.266007	0.189986	1.34997	1.07147	0.981256	2.37321	2.42627	4.02595	7.19313	6.17964	12.1341	4.5735	12.9846	6.81488	5.30305	2.95093	4.84889	3.10763	2.13836	1.48304	1.42987	2.70285	2.77179	0.963629	1.50947	0.669357	0.275369	0.38624	0.257745
KY21.Chr1.1215	4.96902	0.287498	0.35725	0.301572	0.589146	0.517393	0.426153	1.98406	0.45695	0.757785	1.00896	0.539126	3.48834	0.906854	1.78203	3.87224	4.44043	2.99817	7.02628	4.78197	6.05784	36.1775	14.4142	16.1483	121.781	97.7779	125.073	281.934	355.828	396.639	94.0823	664.972	217.096	220.577	186.29	316.135	86.9903	70.7539	91.6465	87.5708	98.1276	106.697	61.1093	57.3435	38.2476	34.972	14.8065	7.43068
KY21.Chr1.1216	0	0	8.64115	6.70826	22.671	11.2764	26.2734	0	35.7538	0	4.96209	16.8115	0	5.18368	15.0115	0	0	3.40619	9.33486	0	24.2416	5.41926	3.95461	9.54741	10.7422	0	4.14245	0	11.7114	8.63597	52.2905	46.4933	34.1233	16.9485	37.1123	36.9579	3.47584	0	0	0	0	14.3904	0	0	0	0	0	10.0393
KY21.Chr1.1217	0	0	0	0	0	0.175996	0.367077	0.293299	0.635385	0.824041	0.765654	0.987302	0.820409	0	1.38941	2.03656	2.04551	0.632677	1.08834	1.03916	0.695522	0.478305	1.31306	1.204	4.51235	3.45026	0.987954	5.68501	3.41265	2.32626	0.92327	6.17533	1.14106	13.6474	14.4888	3.33938	37.1695	88.3944	80.1727	70.0311	26.9383	38.4816	40.4664	60.4313	149.593	276.053	377.407	161.613
KY21.Chr1.1218	2.07216	0	0.586745	5.56909	2.20724	1.175	3.09581	4.79757	21.8085	5.00016	1.50287	9.39834	3.45388	2.41241	5.8674	22.1815	13.2343	6.45855	2.41298	13.1334	12.4411	2.87037	15.3346	4.74701	30.4221	26.7243	3.56555	25.6001	37.1342	1.16504	1.45448	4.19882	4.56531	24.3048	9.67786	6.22057	11.6938	11.2191	14.4894	16.1531	0	0	0	0.393809	3294.7	5846.57	10067.6	2485.88
KY21.Chr1.1219	0	0	0	0.896797	1.59628	0	0.748438	1.53713	2.59977	1.42788	0.941925	4.03904	0.929724	1.39828	1.22987	4.3885	1.59274	3.39272	1.5297	3.66219	1.87428	1.03387	2.30699	0.934608	4.83322	10.0907	0.544445	5.95487	12.0704	1.85225	1.97319	8.34525	6.79053	42.6075	92.1413	28.2246	265.19	85.4789	359.021	304.785	412.99	526.688	407.464	208.444	906.971	1247.29	1061.91	40.8761
KY21.Chr1.122	0.257079	0	0	0	0	0	0.151272	0	0	0	0.60611	0.238245	3.11165	0.211209	0.326394	0.289887	18.0387	19.4058	8.9986	18.9216	25.3813	7.30275	4.084	18.0395	4.99122	5.396	0.889303	2.92524	3.98886	6.24473	11.6901	49.1748	27.3603	126.949	50.5159	74.3248	45.4059	27.7525	39.4832	32.1477	34.6693	44.9024	23.4107	18.1134	30.4559	26.4176	0.734979	0.145322
KY21.Chr1.1220	3.26618	0	0	4.61785	8.41329	0.707728	15.832	33.7374	18.7597	12.1759	14.2054	51.4966	44.9693	16.6631	43.0844	66.0374	75.0276	50.8827	61.2733	15.1217	10.2812	28.9651	62.9627	21.56	135.128	79.7976	73.6253	123.052	124.658	81.0426	29.7801	211.448	72.4505	535.024	443.507	199.379	1441.9	3632.53	2867.87	2978.67	1458.72	1762.23	1731.44	3145.77	5663.17	4615.99	2737.28	154.401
KY21.Chr1.1221	13.074	3.79713	24.6305	3.12368	6.93683	9.6774	11.0109	1.54392	0.896921	7.87038	7.36248	0.966019	7.03175	4.80685	6.97396	1.51015	0.531879	0.801529	4.35519	1.56401	6.04179	2.02524	0.548193	2.62812	0.246412	0.187802	1.2871	0	0.283701	0.236422	1.27738	0	0.223542	0.260247	0	0.424712	0	0.38756	0.089266	0.064332	0.088744	0	0	0.552565	0.445592	0	0.044709	0.619376
KY21.Chr1.1222	0.569031	0	0.226034	0.607595	0.719716	0.218858	0.219499	0	0.129132	0.119383	0.287607	0.299356	0.186865	0.299478	0.103649	0	0	0.19338	0.563849	0.165465	0.512718	0.289042	0.212608	0.496945	0.134717	0	0	0	0.158404	0.142815	0	0	0.12748	0	0.163484	0.121241	0	1.05662	0.097852	0	0	0	0	0.650243	0.714289	0.077475	0.088414	1.08709
KY21.Chr1.1223	0	0	0	0	0	0	0	0	0	0	0	0	0	0	0	0	0	0	0	0	0	0	0	0	0	0	0	0	0	0	0	0	0	0	11.3089	2.55682	0	24.3305	0	24.9775	0	0	0	40.3241	0	0	36.3519	0
KY21.Chr1.1224	0	0	0	0.371694	0.199099	0.067184	0.411556	0.901436	0.820319	14.7961	0.704672	29.6337	2.0923	9.22793	0.631996	59.7699	1.975	1.77245	1.74395	11.9812	0.899311	1.10822	1.26615	0.763585	1.96182	1.02502	1.77945	4.03699	2.15661	7.46163	8.2173	18.3951	11.7191	33.3626	30.5565	26.4377	19.2634	65.6769	33.0065	27.0604	29.2515	33.4611	33.3049	53.6796	639.391	121.872	25.5711	0.741197
KY21.Chr1.1225	0	0	0	0	0	0	0	0	0	0	0.434924	0	0.266125	0.227173	0	0	0.218548	0	0	0	0	0	0.165404	0	0	0.338303	0	1.69649	2.7224	7.68416	8.21163	20.0155	13.0851	29.2205	22.1497	24.411	2.82171	0.128993	0.333734	0.685321	4.23227	3.4757	3.68948	3.64064	1.34276	1.07425	0	0.275941
KY21.Chr1.1226	36.9344	29.5181	42.6566	92.9272	39.2969	29.026	40.4724	30.786	56.2087	32.8406	39.205	66.6688	45.8612	46.3796	47.0971	48.1618	62.6176	41.4356	47.6881	43.0642	46.2463	35.1406	38.8439	39.6527	33.1132	26.8946	28.8502	31.2226	38.4362	32.7197	40.4381	56.3751	45.1469	42.1377	43.3872	44.3379	58.4794	49.2136	75.8632	46.7251	66.3813	69.9664	81.725	77.9135	93.596	70.5949	30.0126	77.2562
KY21.Chr1.1227	0	0	0	0	0	0	0	0	0.014447	0.013975	0	0.036328	0	0	0.036686	0.022982	0.016193	0	0.031523	0.034119	0	0	0.025593	0.044998	0.050937	0.013114	0.013627	0.088405	0.111957	0.089362	0.028752	0.06679	0.028857	0.121127	0.171034	0.121034	0.032694	0.07593	0.062009	0.008728	0.86371	1.17389	0.970561	0.723759	3.39061	2.67605	1.13897	0.854605
KY21.Chr1.1228	115.05	104.958	121.217	76.9461	96.845	55.3872	61.0026	90.3668	81.72	69.9356	75.2053	64.5673	77.303	52.1147	40.7111	59.8343	39.8523	22.1304	29.2445	30.8389	30.7705	21.5586	19.8191	22.0505	20.9874	15.7663	17.1912	39.6647	42.1329	24.8998	25.4866	25.8899	18.8029	19.0487	19.8081	22.1325	18.1926	15.1803	24.5023	14.9096	22.8972	24.3562	15.183	19.3589	13.237	12.9479	3.22598	4.86413
KY21.Chr1.1229	63.9631	59.1435	88.4866	62.9193	39.299	26.6158	27.6201	32.8835	26.813	25.6367	29.2969	23.5328	29.15	24.4883	18.1638	25.5414	19.9209	12.8144	17.105	15.1503	17.5153	13.8726	9.75937	13.1422	11.5382	7.61305	7.06567	13.2572	10.6248	7.7028	14.518	11.4305	8.13421	11.2897	8.4179	10.2796	14.6863	11.5023	15.739	9.04908	13.9646	15.3161	12.7601	14.4949	13.0397	11.8928	5.3924	9.80238
KY21.Chr1.123	13.6126	9.69192	3.80211	5.90327	0.748142	1.65388	2.47721	6.13359	9.63564	5.10086	5.89497	7.15048	5.6878	2.96507	2.97228	3.55235	7.24092	2.39796	6.77711	2.67227	2.98656	0.476895	2.95805	0.840172	1.89062	2.65478	2.73402	0	4.89536	0.379983	1.15039	0	0	0.745733	0	0	0	0	0	0	0	0	0	0	0	0	2.3096	6.9204
KY21.Chr1.1230	2.75337	13.2323	12.9198	5.01492	10.29	5.21855	4.81011	1.65415	7.63673	4.58545	12.7184	8.977	9.97052	12.1791	14.0278	10.9737	9.05382	4.00145	8.97234	7.56711	11.3912	9.83885	5.91271	10.1963	5.16249	4.29576	1.76959	1.46797	3.75219	0.461144	2.32684	2.2068	1.82212	1.81003	0.495432	0.877101	2.22724	1.27738	0	0.296769	2.21006	0.76842	0.838372	0.787794	0.934905	0.373976	0.415246	2.85908
KY21.Chr1.1231	61.2347	26.0774	44.1688	55.1429	25.8158	16.1304	28.8956	30.084	38.4698	39.0313	75.0944	31.1936	44.7321	57.6395	23.7107	32.7445	22.1934	14.7546	21.8487	25.5042	31.5501	19.2777	10.069	20.6987	12.9958	8.64625	9.03477	12.1727	11.601	10.021	12.8963	13.5321	9.44841	9.78887	9.58671	14.0814	12.4691	11.8359	17.9452	13.0023	12.2126	12.7161	13.479	15.7425	14.945	20.528	3.19865	17.0821
KY21.Chr1.1232	187.297	130.465	218.795	159.768	101.022	110.293	159.578	197.221	149.991	205.951	168.899	163.957	303.348	161.555	150.237	259.602	165.477	96.2237	178.995	137.371	191.513	147.766	104.994	148.589	120.51	86.356	91.4597	102.733	110.056	53.2461	75.9738	69.0138	54.8923	44.374	42.6476	54.2878	43.8816	36.5815	47.4757	28.1741	41.7064	42.6068	43.7301	45.389	55.3313	41.3235	7.61343	35.6046
KY21.Chr1.1233	144.076	120.678	149.965	151.785	84.3437	81.6835	110.166	118.48	118.629	113.109	113.069	113.107	161.669	104.991	94.2434	136.312	117.593	54.5845	99.5538	90.9093	116.649	75.0782	58.4028	97.464	49.0306	39.2519	40.4566	36.487	45.2015	24.2669	28.6138	30.6367	22.2016	21.219	22.1736	28.2593	27.4103	26.0319	39.3374	28.111	25.4078	28.738	27.7439	33.7226	28.0511	19.2252	6.08319	20.4812
KY21.Chr1.1234	51.6708	26.106	59.4773	50.1454	38.7303	23.3474	32.1824	44.1111	17.7687	39.7166	46.4262	13.8215	41.7903	40.7895	20.5468	26.3582	12.1877	12.9215	20.0678	20.2603	34.5595	16.7051	8.79594	23.0222	8.59865	7.09897	6.55589	7.97333	8.76712	6.48923	7.567	10.3914	6.33164	8.46853	6.26111	8.66291	16.4225	10.1086	15.4178	9.73331	13.312	14.0896	13.9856	13.1484	9.21114	9.08797	1.77404	4.1805
KY21.Chr1.1235	39.3267	38.5263	46.0361	32.6115	28.6459	22.386	27.3005	35.4779	26.4372	36.5125	31.096	21.6981	44.5963	30.1756	27.1399	36.1253	19.7372	8.00655	20.2603	20.5572	21.1555	11.9441	13.1565	18.029	6.23226	3.9318	4.28406	3.55538	4.89659	4.79252	5.73486	5.86304	4.31284	5.04069	3.96859	5.08506	5.38654	8.1848	5.92954	6.70146	4.27082	4.41285	6.66027	12.2715	9.19511	4.9757	1.7278	7.29721
KY21.Chr1.1236	13.1212	0	9.70126	8.92386	0	0	0	0	0	0	0	0	0	0	0	0	0	2.38653	0	0	4.44239	0	0	0	4.65292	4.04094	4.10817	6.07757	5.23777	6.03262	6.74107	5.86208	6.40454	6.59787	7.26518	6.68392	5.95683	0	7.9683	7.14375	5.85354	8.75807	6.72397	3.5728	0	4.29867	6.43006	11.889
KY21.Chr1.1237	17.2849	14.536	31.5258	24.6123	21.6009	20.8509	26.8042	48.6575	28.3386	27.6715	45.8083	22.8951	24.7982	30.954	17.5686	29.3835	14.7206	10.2443	13.0615	19.5743	19.91	12.5071	10.3512	15.4893	9.21636	7.61942	7.32164	9.20016	9.92969	8.39317	12.3655	15.4102	11.4942	10.105	9.89484	11.7429	10.9169	8.954	16.0448	8.93633	12.1746	14.8749	12.0415	11.8852	8.57869	8.69812	4.20448	6.94991
KY21.Chr1.1238	16.8795	10.5375	20.6741	10.7605	14.3152	9.99091	13.7813	15.3819	11.5629	18.8682	14.5715	14.9843	23.516	15.0453	16.6816	22.5268	9.56241	4.7018	6.47949	6.57932	6.2085	3.75309	2.78196	3.73826	1.71808	0.981785	1.06707	1.48468	1.03262	1.7478	2.14821	1.35279	0.942814	1.38879	1.06935	0.883084	0.395314	0.328338	0.354239	0.205356	0.204596	0.338608	0.27339	0.370267	0.276653	0.213943	0.203848	1.55333
KY21.Chr1.1239	87.6804	86.1377	118.599	71.4902	81.7431	42.6195	55.2361	91.8918	78.7176	62.5929	81.1175	76.898	76.5366	72.2064	39.8708	73.3557	62.0927	36.2332	50.7118	44.3368	52.4439	45.3077	41.4406	44.4694	39.6964	34.9022	27.9578	34.2924	40.901	20.5838	25.5137	27.4593	18.6429	17.0783	14.8471	19.2616	12.4974	11.2002	14.1178	8.88161	13.6828	12.8444	11.5949	12.8797	13.0893	11.4842	3.44856	8.40772
KY21.Chr1.124	82.4909	61.935	78.8219	140.033	57.4181	35.7573	45.7342	62.6532	79.3317	50.061	75.238	93.2529	78.5571	78.0444	47.1725	86.7614	93.6638	61.1383	73.5617	51.5301	67.938	49.0425	38.1647	49.0079	34.3304	30.0489	26.4601	29.3612	35.9563	23.7093	31.9707	30.2169	26.7016	21.5816	18.1065	23.6994	16.7805	13.4806	15.352	8.31953	13.052	12.4427	23.1711	18.0948	31.0588	24.3971	1.68794	18.5956
KY21.Chr1.1240	0	0	0	0	0	0	0	0	0	0	0	0	0	0	0	0	0	0	0	0	0	0	0	0	0	0	0	0	0	0	0	0	0	0	0	0	0	0	0	0	0	0	0	0	0	0	0	0
KY21.Chr1.1241	71.2293	45.9668	83.5021	100.135	55.8739	38.8358	53.8047	59.3291	61.7079	58.471	65.1765	74.516	80.7273	71.8499	56.3757	87.158	70.612	54.5471	65.1943	55.8937	72.5871	63.8059	48.6961	63.9303	50.2283	38.009	35.7041	51.025	49.7463	31.4407	45.8583	32.2675	27.2067	23.5904	19.9951	23.6482	20.1715	19.8998	25.8307	15.4155	25.5703	23.629	33.2094	32.6032	39.2836	27.4016	4.14413	18.0233
KY21.Chr1.1242	46.5288	59.5187	62.2268	51.1491	30.2356	26.346	32.1552	37.3944	30.8355	27.0082	38.4404	30.695	34.9681	36.8837	27.5807	36.3452	36.9786	20.6204	26.3126	25.3448	33.1688	39.4772	27.1913	33.3511	60.4033	39.6121	43.6698	59.2386	55.7227	34.0374	42.3087	36.8767	29.5858	14.4914	14.5138	15.4275	8.81287	9.1282	10.8252	7.31351	10.5472	11.3007	9.24865	9.29627	7.09478	6.21732	1.88153	3.75901
KY21.Chr1.1243	0.200249	0.148048	0.260167	0.235422	0.174828	0.135888	0.235302	0	0.302467	0.1444	0	0.187901	0	0	0	1.30325	0.1774	0	0	0.334354	0.161329	0	0.427017	0.519226	0.311045	0.363386	0.237486	0.196909	0.344517	2.4213	1.78071	9.62904	6.58033	28.3413	17.4133	20.2401	109.23	99.739	155.253	142.067	165.341	178.462	139.196	187.512	88.7574	80.7195	25.0398	18.7063
KY21.Chr1.1244	0.028335	0.041656	0.070919	0.092925	0.02483	0.237657	0.204677	0	0.161132	0.136244	0.451788	0.228205	0.223262	0.379645	0.392147	0.2608	0.227966	0.323912	2.09516	0.096354	0.486365	1.89947	0.798878	0.405397	3.16721	2.40795	4.18848	6.62352	9.34236	8.60584	12.3061	18.6579	14.4346	11.9048	13.2368	14.2418	1.12323	0.138797	0.670151	0.568229	1.46526	1.62121	1.34156	0.967098	2.09211	1.20519	0.241878	0.120202
KY21.Chr1.1245	0.173156	0.023078	0.020576	0.117515	0.091321	0.031814	0.086875	0.177155	0.07934	0.111533	0.12894	0.115612	0.292165	0.179147	0.33139	0.429803	0.185711	0.068771	0.265206	0.216852	0.21235	0.281468	0.120308	0.241915	1.79504	1.1826	1.47816	5.57172	6.09993	6.16133	7.03183	8.29597	6.4871	8.69475	4.50865	5.71873	3.79043	2.56667	4.46951	3.38636	6.41541	6.3731	6.02061	6.62446	2.80418	2.66922	0.520281	0.257251
KY21.Chr1.1246	0	0.179022	0	0	0	0.784639	0.304203	0	0.363422	0	0.204267	0.223128	1.51154	0.626596	1.59437	1.35056	2.71068	2.52036	3.10427	0.443604	1.69917	2.27265	2.13706	1.44505	2.07999	0.36407	3.01944	0.889692	1.40098	0.628066	1.62301	1.07296	0.763014	1.54105	0	0.608169	0.792111	0	0.541296	0	0.605363	0.399167	0.195148	0.346822	1.97368	0.656539	0.082023	0
KY21.Chr1.1247	0	0	0	0	1.78129	0	0	0	0	0	0	1.7612	2.25706	3.25831	0	2.30672	4.7019	0	1.46691	0	3.04751	1.7032	1.24288	0	0	1.26418	1.30191	2.16002	0	1.35708	1.36951	0	0	0	0	0	0	0	1.25725	0	0	0	1.23361	0	1.37565	0	1.83301	1.05173
KY21.Chr1.1248	26.0794	20.0651	30.0185	29.9019	31.8345	15.9247	22.6846	32.8056	20.2732	21.1319	20.811	15.3993	24.4851	15.2381	14.9571	25.1663	11.6287	6.90019	8.67632	11.1143	12.3519	6.90876	4.52809	9.94939	7.24105	6.46047	4.59869	7.02044	21.2132	5.37852	6.17645	7.86188	5.41877	13.5871	4.03598	5.21597	8.22171	5.97947	10.414	6.9344	8.26076	12.0298	6.41782	6.03657	8.26347	8.84324	3.81918	4.4433
KY21.Chr1.1249	9.32152	6.97468	11.2948	3.36881	6.77389	4.11753	6.59994	16.6395	7.61959	6.63358	11.4474	5.82323	10.0534	9.89726	5.89317	16.7269	8.45279	4.65048	6.68661	5.15967	6.88257	5.42846	4.93187	6.42522	3.40462	2.9907	5.22304	4.10093	8.25283	4.02058	3.05227	9.74109	2.83292	5.66107	2.363	4.0263	5.07087	5.70155	5.94952	4.48817	3.67701	4.75504	3.14971	3.42553	4.42537	3.23281	1.14623	3.7673
KY21.Chr1.125	0	0	0	0.086182	0	0	0	0	0	0	0	0.14406	0	0	0	0	0.061455	0	0	0	0	0.074413	0.059423	0.06517	0	0	0	0	0	0.066766	0.059139	0	0	0.045083	0	0.386274	0	0	0.263659	0.155021	1.84411	1.84067	2.09406	1.93007	0.690821	0.173436	0.247639	0.102483
KY21.Chr1.1250	4.17927	2.00089	2.85705	4.54064	1.27778	1.2169	1.42079	3.13575	2.8318	2.56242	2.86868	2.57141	3.04118	2.76997	1.10423	2.93433	3.57493	3.44313	4.48532	2.81484	3.32935	1.2451	1.90337	1.53696	0.838102	0.612231	0.895887	0.611834	0.608876	0.200524	0.336819	0.445619	0.341892	1.03246	0.869197	0.671728	0.904536	1.02558	1.22391	1.02145	1.53487	2.03519	3.43836	4.90818	2.2268	1.8506	0.250616	0.495318
KY21.Chr1.1251	81.6609	94.6366	111.765	78.4811	58.1916	44.3442	56.7998	73.3684	60.1301	69.098	68.0335	67.8135	137.147	81.1766	77.0748	131.533	353.667	221.411	322.655	316.313	414.531	430.626	320.163	460.583	461.138	331.03	278.214	326.251	359.937	77.9639	95.031	54.0931	45.186	29.0361	24.9079	34.3302	29.5043	23.2911	27.8904	18.4394	38.5393	42.6526	34.9462	38.9044	57.3352	51.2246	26.6359	21.368
KY21.Chr1.1252	5.16617	0.569375	0	1.06421	0	0.256789	0.482724	2.17651	0.987522	1.38426	4.27752	0.72515	1.77126	0.981664	0.617502	2.39614	1.61605	1.17803	2.58915	2.05515	2.48887	3.94808	1.63766	1.56488	0	0	1.60295	0.229505	0.389158	0.154257	0	0.33311	0.287699	0.328026	0.608436	0.534843	0.35283	0	0	0.369564	0.115687	0.232231	0.257749	0.231105	2.14182	2.99193	2.23531	0.46598
KY21.Chr1.1253	0	0	0	0	0	0	0	0	0	0	0	0	0	0	0	0	0	0	0	0	0	0	0	0	0	0	0	0	0	0.300407	0	0.310431	0	0	0.301053	0.253698	1.6426	0.183503	1.79837	0.499935	1.544	2.71818	0.471327	0.440301	1.09791	0.884579	0.124108	0.676761
KY21.Chr1.1254	0.294188	0	0	0	0	0	1.02789	0.35348	0.407979	0	0	0	0	0	0	0.335001	0	0.155469	0	0	0	0	0	0.217887	0.245153	0.367189	0	0.313695	0.267273	0.197086	0.397784	0.471578	0.389374	0	0	0	0.95189	0.545936	1.09227	0.25367	0.787122	0.656823	0.895771	0.336692	13.785	5.59412	0.266205	0.152741
KY21.Chr1.1255	0.874548	1.96753	1.29592	1.09926	1.1705	0.634504	0.262629	1.87822	1.35297	0.70309	0.45575	2.70583	1.28386	0.595058	0.269352	0.627559	1.76831	1.16321	1.0116	0.126489	0.333846	0.386343	0.096104	0.559783	0.252133	0.194657	0.324182	0.474812	0.143969	0.241022	0.341517	0.252275	0.22265	0.347197	2.1818	0.425238	0.604286	0.233729	2.24054	1.3891	5.52313	7.8639	10.4502	4.77738	41.8459	46.5904	24.3797	7.91712
KY21.Chr1.1256	0	0	0	0	0	0	0	0	0	0	0	0	0	0	0	0	0	0	0	0	0	0	0	0	0	0	0	0	0	0	0	0	0	0	0	0	0	0	0	0	0	0	0	0	16.0492	0	0	0
KY21.Chr1.1257	10.1202	12.0417	8.20734	39.8736	7.08021	6.21303	6.03673	7.22095	17.2684	7.96964	10.8951	26.2072	7.40112	10.0502	3.38068	5.30252	11.915	12.148	14.3732	9.9026	10.9974	12.0616	25.0086	15.6787	20.3436	16.0222	21.9903	16.33	22.0061	19.0601	17.3495	7.70545	12.7001	4.47357	5.38235	6.04296	5.31511	4.53152	8.33312	5.27514	11.1612	10.4679	5.41467	6.77867	3.9057	2.82858	0.585019	1.53955
KY21.Chr1.1258	0.080336	0.242523	0.108898	0.260464	0.076744	0	0.1941	0.102505	0.468181	0.169757	0.444332	0.372202	0.377907	0.067175	0.050528	0.095438	0.453113	0.474709	0.824999	0.342083	0.322174	0.670054	1.01463	0.325593	0.14892	0.057166	0.058813	0.58614	0	4.69091	3.36385	1.02205	2.43229	0.187971	0.452706	0.403012	0.765734	0.494578	0.643373	0.606983	1.12898	0.487329	0.484599	0.845024	0.175535	0.137413	0	0.138326
KY21.Chr1.1259	3.59901	5.9678	2.47884	11.8569	2.69608	3.27428	2.0213	0.816006	5.57395	2.16568	2.90139	11.6257	1.1361	4.72492	1.09598	0.778641	2.60203	3.40356	3.79716	2.32459	4.22558	1.69102	5.61107	1.96711	0.276526	0	0.700657	0	0	2.99713	1.98547	0.790527	2.76043	0.510418	0.732266	0.207319	2.5523	0.804489	1.34998	1.33115	3.61649	3.06195	1.20089	0.923527	0.694571	0.179096	0.108429	1.21876
KY21.Chr1.126	54.9078	56.3136	0.589016	78.1139	2.21534	46.3038	53.634	107.712	77.2056	61.0135	52.1465	52.0231	60.4192	39.9906	30.7292	45.4949	45.7864	26.0825	21.2918	29.1746	47.9655	129.057	90.1883	107.483	366.019	255.306	266.761	324.742	384.796	60.1187	75.7774	75.4355	59.3438	108.527	96.9681	109.355	12.3013	14.3261	11.4944	7.73736	9.93898	11.7479	12.9831	15.3199	3.33215	2.78041	1.31839	1.53216
KY21.Chr1.1260	0.350128	0	0.464998	0.382383	0	0.228436	0.217439	1.341	0.789599	0.52188	0.848416	0.338393	0	0.295657	0.228076	0	1.15859	0.621019	0	0.615164	0.86244	0	0	0	0	0.244455	0.251751	0	0	0	0	0	0.259224	0.205719	0	0	0	0	0	0	0	0	0	0	0	0	0.11815	0
KY21.Chr1.1261	0	0	0	0	0	0	0	0	0	0.726618	0	0	0	0	0	0	0	0	0	0	0	0	0	0.807858	0	0	0	0	0	0	0	0	0	0.573641	0	0	0	0.506041	0	0.470265	0.583681	1.21765	0	0.624175	0	0	0	0
KY21.Chr1.1262	181.196	209.461	177.304	165.281	162.121	166.45	240.734	322.803	214.877	188.86	178.299	236.457	286.385	175.815	242.581	376.836	240.449	138.289	214.459	206.034	222.016	257.951	199.335	281.447	208.111	147.006	244.709	202.392	217.491	353.01	384.848	596.731	375.05	432.532	347.719	394.698	157.63	93.4819	126.787	90.8181	114.107	129.713	179.081	172.418	182.723	113.049	91.697	139.359
KY21.Chr1.1263	96.9908	88.1735	96.9706	71.3379	37.5643	46.9186	65.1158	66.7153	74.1176	62.3015	64.9435	70.8085	90.2324	63.6214	41.0931	60.9412	51.6259	25.393	39.3253	31.0927	30.9539	23.8963	13.2452	20.9955	11.3016	5.02326	14.3563	9.94581	6.35447	13.2467	33.1747	17.7717	22.0562	23.966	16.4324	19.9066	9.96264	9.59571	14.1685	8.55476	10.392	11.0706	13.431	18.6886	34.2413	19.2976	2.75229	9.38179
KY21.Chr1.1264	0	1.06072	0	1.97984	0	2.56965	2.02963	1.17772	3.5711	2.11632	0.778008	0.50454	2.74692	0.262767	1.87685	0.90184	0.626417	0.172664	0	0.389472	1.16887	1.08052	0.254884	0.389499	0.263254	0	0.166022	0	0	0	0.539499	0	0.936211	0.633659	0	0.259405	0.751305	0.188792	1.6467	0.929969	8.98413	4.9235	41.7048	40.5171	97.5498	94.8122	105.3	12.8423
KY21.Chr1.1265	0.440309	0.650271	1.39791	0.200634	0.8159	0.485537	0.467891	0.404301	0.846301	2.56666	1.27086	0.857041	2.9548	1.00349	0.415692	0.68347	0.303378	0.361514	0.175794	0.128235	0.560091	0.607857	0.155718	0.119498	0.578681	0.159295	0.164715	0.486414	0.215511	1.60046	2.08087	0.456198	0.699055	0.50444	0.177843	0.468305	1.2798	0.941503	2.78531	1.92047	4.73329	4.84373	2.7265	4.06035	1.39712	1.6168	0.63781	0.671429
KY21.Chr1.1266	242.402	61.1718	0.400769	65.3395	5.7472	152.296	190.711	157.219	198.767	92.4737	93.0841	194.971	177.71	79.3216	178.792	244.143	240.347	129.983	145.983	252.674	323.708	174.37	120.885	317.52	0.283238	0.153542	159.694	0.368409	1.35071	93.6633	67.2393	13.394	9.48087	94.3309	35.8851	53.5105	11.1945	11.2359	7.1623	5.04298	10.696	10.1167	5.4648	4.72078	4.52926	3.5243	2.53618	1.55882
KY21.Chr1.1267	0.23508	0.086223	0.181338	0.403262	0.238513	0.298583	0.295204	0.373391	0.432977	1.68372	1.20465	0.234042	1.40805	0.721403	0.445929	0.545121	0.375999	0.277939	0.810419	0.334681	0.417933	1.10387	0.412746	0.442073	0.316922	0.233349	0.655597	0.444774	1.01345	0.98309	0.934855	0.857171	0.78908	0.369356	0.553948	0.957142	3.19768	1.57305	3.68387	2.23005	21.0179	18.5438	14.1705	10.4367	8.43451	4.27487	3.20962	3.78937
KY21.Chr1.1268	1.72814	0.375294	1.3646	1.05489	1.18758	0.685541	0.914213	0.490075	1.05714	1.99208	2.06223	0.766878	2.61952	1.45628	0.537364	0.686948	0.856461	0.377078	1.06991	0.843696	0.712706	1.82895	0.722456	0.802491	0.221272	0.199277	0.839317	0.571715	0.793919	0.754059	0.62494	1.00618	1.12205	0.495646	0.540404	1.11597	3.37505	1.5427	5.65346	3.20107	20.5329	22.3155	19.2599	13.8827	13.8042	18.2939	6.4466	5.11973
KY21.Chr1.1269	0.76287	0.837539	0.287244	0.889864	1.02514	1.44719	1.15659	0.675697	0.099981	0.202378	0.776656	0.302762	0.539176	0.348735	0.983515	0.638188	0.676494	0.189392	0.289801	0.264674	0.417498	0.772335	0.297793	0.431383	0.416772	0.31862	0.062062	0.109012	0.300566	0.548898	0.310547	0.379398	0.511764	0.321717	1.12848	1.423	0.791716	0.391009	0.941706	0.728198	1.61816	1.20464	0.224227	0.305998	0.60478	0.712839	0.148404	0.978768
KY21.Chr1.127	0	4.93702	0	0	0	0	0	0	0	0	0	0	3.94046	0	0	0	0	0	0	0	10.6663	0	0	2.27733	0	0	0	0	0	0	0	0	0	0	0	0	0	0	0	0	0	0	0	0	0	0	0	0
KY21.Chr1.1270	0.056253	0	0	2.19602	1.04616	0	0.033523	0.06732	0.280173	2.77688	0.93672	1.46808	2.48292	0.881134	1.34312	3.35566	0.582817	0.958375	0.518527	2.11413	1.30982	0.793007	1.979	0.692517	0.926853	0.142415	0.515188	0.120918	0.3042	0.19856	0.425057	0.182485	0.155899	2.2462	0.042008	0.146056	0.148013	0.103288	1.51365	0.543821	17.7866	27.5152	68.0386	54.2385	1289.9	808.181	818.853	359.264
KY21.Chr1.1271	56.6226	49.1935	162.978	29.8524	57.9515	40.3925	54.9067	82.4846	46.9293	85.0229	66.2762	53.7796	105.876	65.7231	48.0302	69.3347	43.8177	30.0306	42.0787	33.6795	37.6383	50.6958	40.9652	47.1017	74.4613	52.3063	60.4984	102.476	122.157	103.037	124.001	117.078	80.4808	85.3696	75.0834	93.6507	213.409	192.238	173.836	153.538	103.04	118.24	127.675	133.279	135.296	145.955	76.396	57.3766
KY21.Chr1.1272	0	0	0	5.27078	0	0	1.47453	1.52123	0.877883	0.843395	1.94939	3.30225	0	1.01822	2.21152	1.4417	0.979562	1.33815	1.83363	0	0	0	0.762993	0.937692	3.12167	0	0.813695	0	1.13883	3.3927	3.42379	3.00841	4.18925	4.57672	5.46744	2.41986	2.56329	3.32331	2.99977	2.05295	4.06492	0.706672	0	3.62244	0.859779	2.06354	0.353808	0.657333
KY21.Chr1.1273	0.484389	0.347302	0.357661	0.311691	0	0.181501	0.348232	0.34051	0.335757	0.393825	0.991915	0.752606	0.319028	0.719867	0.232716	0.319956	0.154904	0.501188	0.668714	0.248953	0.371328	0.50066	0.809003	0.29013	0.161372	0.312756	0.338009	0.206469	0.179372	0.587639	0.354288	0	0.351107	0.26783	0	0	0.160374	0.190812	0.120364	0.169784	0.27898	0.172476	0.253895	0.058185	0.139427	0.111716	0.092501	0.160439
KY21.Chr1.1274	0.710172	0.247045	0.515487	0.743038	0.333863	0.346399	0.524116	0.406157	0.498234	0.704945	1.54837	0.452093	1.08615	0.275132	0.413528	0.789455	0.928273	0.823355	0.126071	0.280369	0.373537	0.279759	0.425152	0.364074	0.416902	0	0.226425	0.177263	0.452254	0.598949	0	0.66145	1.02951	0.613213	0.246545	0.424117	0.270547	0	0.195265	0.287808	0.185186	0.092274	0.202951	0.277388	1.01385	0.732541	0.105984	0.180184
KY21.Chr1.1275	99.1569	86.5773	176.868	82.9252	95.8744	52.2922	54.4752	74.8289	63.9839	30.3815	63.0962	42.2891	37.3638	40.1769	24.6929	35.5982	39.5351	25.6096	34.9371	37.0541	50.8999	56.5837	46.7537	54.2164	68.3276	45.8686	46.3092	51.5202	56.9764	21.4254	33.172	23.5147	18.7648	22.2895	21.1324	23.4802	21.217	18.3026	23.3389	13.8029	18.951	20.0256	20.8381	22.1628	23.0325	18.4002	3.29831	11.5287
KY21.Chr1.1276	19.5398	15.7601	55.0912	63.4648	42.4224	32.9648	47.6577	65.2548	67.0716	55.0947	68.6054	79.9286	70.9803	67.7299	47.428	74.4217	66.208	54.8224	62.6131	51.3707	52.3121	44.7776	61.2254	46.8934	58.8719	37.1631	36.3932	49.4272	48.4557	26.8351	38.2482	30.3234	29.6441	20.5225	21.4408	26.147	22.9408	18.5527	24.59	12.6659	21.2293	22.1789	23.2537	22.6899	24.9928	17.9349	3.45882	10.5716
KY21.Chr1.1277	0.0242	0.617805	0	0.388596	0	0.015606	0	0.234229	0.137164	0.219683	0.570785	0.304331	0.321413	0.474201	0.030294	0.160891	0.194211	0.144565	0.037447	0.061606	0.583662	0.309271	0.530551	0.439846	0.220628	0.102621	0.356569	0.14263	0.242132	0.150958	0.197791	0.021188	0.090422	0.055042	0.019365	0.016941	0.070702	0.073781	0.031067	0.011303	0.071544	0.08684	0.095445	0.028904	2.59272	2.14485	0.796394	3.38868
KY21.Chr1.1278	0	0.370443	0.183958	0.02963	0.133116	0	0.017847	0.037475	0.891609	4.11353	2.36069	0.603407	4.58239	2.03573	0.09338	0.205275	0.920945	0.087475	0	0.074591	0.975995	1.59847	0.04228	0.692259	0.114437	0.019822	0.022416	0	0.062571	0.065676	0.103598	0.214906	0.045588	0.193163	0.022376	0.059876	0.049396	0.267401	0.201857	0.052454	0.049496	0.084488	1.5623	1.58761	15.8265	14.3885	74.6154	62.0454
KY21.Chr1.1279	1.799	8.42292	17.1092	3.93779	6.39417	2.56706	3.17855	7.57899	4.01792	3.68144	4.51605	3.25408	4.77616	4.10266	2.56354	5.86958	1.95871	0.698183	0.657762	6.18231	3.90669	1.66411	1.172	2.10866	2.59122	1.19895	0.409037	7.86373	5.49687	14.366	19.6593	34.5269	23.3875	15.8004	15.8574	22.989	52.044	73.674	67.8779	44.5831	10.6848	11.1432	2.47198	3.84412	2.66405	2.19775	0.333707	0.446191
KY21.Chr1.128	0	0	0.047031	0	0	0	0.141781	0.097461	0.051175	0	0.090325	0	0.141386	0.146448	0.070734	0.547376	0.114946	0.096314	0	0.148322	0.061276	0.030182	0	0	0	0	0.046168	0.199788	0	0.184929	0.612295	0.052073	0	0	0.030886	0.100349	0.031898	0.046767	0.041829	0.067292	0.034899	0	0.024327	0	0	0	0	0
KY21.Chr1.1280	0.18323	0	0	1.04863	0.624484	0.241485	0.230553	0.258381	0	0.416739	0.6797	0.360571	0.647664	0.325994	0	0	0.62014	1.52476	0.413886	0.444636	0.323213	1.21929	0.462018	1.42989	1.0853	0.30372	1.88395	0	0.395061	1.30268	0.811447	0.537734	0.375054	0.415805	0.158709	0.273876	0.121269	0.316032	0.269268	0.35957	0.468363	0.603359	0.404578	0.942579	0.862251	0.820401	0.284061	0
KY21.Chr1.1281	0.115555	0.098465	0.282629	0.095508	0.262023	0.113322	0.090926	0.046604	0.106545	0.103535	0.08529	0	0.216525	0.254704	0.061579	0.18237	0.209824	0.386831	0.23461	0.180516	0.251756	0.500517	0.761268	0.621307	0.22445	0.185489	0.34803	0.235503	0.206978	0.438077	0.527747	0.398829	0.309226	0.033417	0.155664	0.127206	0.124706	0.123593	0.418517	0.281789	0.18992	0.24053	0.366277	0.872535	0.188763	0	0.145054	0.020546
KY21.Chr1.1282	0	0.492313	0.29112	1.78528	0.603559	0.566371	1.09985	0.262357	0	0.158923	0.884067	0.811189	2.27846	1.49377	1.13804	0.472326	1.11195	0.671165	1.28165	2.24634	2.95638	1.35194	1.75396	2.52565	0.552984	0.436947	1.69558	0.683018	0.423253	0.946172	3.3402	2.37741	0.509567	1.41539	2.22639	2.68621	1.2817	0.948357	0.798452	0.955572	1.34567	3.07908	1.25819	4.85904	1.78452	1.23432	0.39931	0.249362
KY21.Chr1.1283	3.0161	1.60792	8.63628	10.3908	5.17712	3.60086	4.62482	1.52977	9.70635	1.15467	5.72158	6.43379	2.50937	4.38001	3.78235	1.50328	5.2078	3.61458	4.42671	2.92485	3.18499	5.36012	4.69575	3.71351	2.73579	2.33861	4.31765	4.08767	3.60685	4.45492	7.52575	8.85624	2.67756	4.43341	4.3713	5.29716	5.56764	4.04723	3.29748	2.49737	8.98519	10.9297	8.90743	10.4068	10.8812	9.33492	1.75337	0.862688
KY21.Chr1.1284	0.529802	0.318672	0	0.080472	0.481274	0	0.09033	0.091809	0.213605	0.987552	0.90904	0.340353	1.43161	0.315219	0.597998	0.614326	1.54858	3.64434	2.60501	1.03071	2.09003	4.13327	3.85785	3.46164	17.667	14.6423	12.6228	24.3769	22.7503	16.5939	16.7381	22.4741	18.1151	21.7411	19.7028	24.3543	8.1052	7.50711	14.8286	11.4652	8.66718	10.3633	2.11405	2.57387	2.65689	2.59024	0.404496	0.167926
KY21.Chr1.1285	0	0.064524	0	0	0	0.058299	0.056043	0	0.199738	0.258603	0.167677	0.172242	0	0.078708	0	0	0.075584	0.165297	0.378054	0.161313	0.210436	0.489821	0	0.202439	0.463307	0.115355	0.87198	0.401357	0.258726	0.883009	0.789739	0.536589	0.56548	0.558156	0.563975	0.67603	0.720367	0.675722	4.12942	3.23758	0.682219	1.04679	0.253278	0.533486	1.57614	1.27413	0.839795	0.379363
KY21.Chr1.1286	21.3104	12.6792	54.041	9.78438	14.7218	17.4424	23.7382	44.2258	22.4554	34.708	18.3734	23.2248	37.6317	15.695	16.9357	26.1476	20.8282	19.5379	32.966	31.0772	37.884	76.7479	39.5723	50.2588	91.1347	60.9344	88.6267	81.4453	87.2523	30.5931	46.0138	43.3272	38.5783	36.2134	35.6018	49.0987	62.2983	60.4031	81.9953	57.9729	55.5554	61.6549	42.3575	44.0354	44.91	50.7251	21.4715	13.1525
KY21.Chr1.1287	32.7914	41.6305	30.8767	88.8378	22.447	35.28	38.528	48.3339	46.986	30.7397	50.8332	88.3652	48.2855	54.3753	30.5496	61.7239	59.8364	70.7707	93.3306	66.5996	63.3419	40.8699	77.2661	61.3041	30.4465	21.0874	29.681	22.583	24.776	36.7763	34.873	16.2876	34.848	8.40758	7.93585	12.199	7.68631	5.79814	7.32992	2.85098	9.90126	10.0237	8.15979	9.05714	8.82059	7.49029	1.94849	6.99971
KY21.Chr1.1288	11.3497	14.5692	8.61213	43.4287	5.23208	9.39174	12.0169	6.16185	11.9601	10.2181	6.59798	12.5538	14.3191	7.16016	10.5832	6.63774	10.623	9.76773	15.7105	10.2986	9.55723	9.91238	12.4547	10.0729	8.49069	6.6045	7.80576	9.43412	11.1074	11.703	16.4592	11.7347	14.5568	5.8243	5.19774	7.40948	5.56193	4.44686	6.13893	3.60238	7.00374	7.24574	6.97172	6.87108	7.25138	5.75078	1.4322	9.20255
KY21.Chr1.1289	157.928	150.11	91.6832	120.771	82.1217	68.7123	82.5167	114.156	75.3801	66.8212	86.7212	56.8908	74.9103	60.1647	44.2625	77.0796	37.2382	18.7078	30.4267	33.0434	47.4105	34.0983	17.241	36.205	33.113	21.448	20.6817	31.3703	31.2373	21.5695	36.9066	26.0837	19.7006	24.8815	14.34	19.7271	17.8049	12.2375	16.0619	11.2308	14.4504	17.7316	16.7097	16.0841	15.3877	16.4377	6.42126	12.5773
KY21.Chr1.129	13.4865	13.4386	14.1605	21.0881	6.7117	5.12089	5.52189	8.03993	6.83861	4.90353	7.15186	5.50655	6.43286	5.91316	4.08295	4.2019	7.92367	5.45939	7.64597	8.19024	12.5477	11.9213	8.93435	13.0519	12.4387	9.16299	10.1062	13.6634	12.9596	8.85913	11.4177	5.92853	6.10032	2.80243	2.70545	3.14301	5.95577	4.74539	12.3139	7.64284	14.2034	14.7243	7.22887	9.01404	5.58651	3.373	1.17264	9.01113
KY21.Chr1.1290	142.332	115.855	107.802	123.847	72.3977	61.0557	77.2994	82.6794	77.2948	74.8753	86.6533	60.0269	84.3071	72.1185	49.0192	64.1552	43.3982	23.1574	42.7714	36.5964	46.725	35.5148	20.6248	32.1042	27.9637	15.0851	19.8046	23.6697	23.1294	17.6608	30.7347	30.4717	19.8033	18.5561	16.632	21.3744	24.8937	19.2712	23.8231	14.7183	22.1602	23.7312	23.6637	29.1568	27.6296	21.3201	6.39156	23.5288
KY21.Chr1.1291	29.1445	20.3604	0.808086	50.8808	14.0668	22.8985	30.4796	0.972642	36.0803	42.9407	58.3195	35.7931	47.9121	54.1105	23.7963	1.72059	31.1301	19.2325	20.1528	9.98955	24.2764	31.1561	13.3914	19.1731	16.4945	4.15222	13.3614	14.8109	6.9084	11.7589	13.7907	28.063	15.2407	13.0115	10.339	13.9899	13.7042	17.0267	15.9454	11.4438	17.4475	17.0123	14.0626	24.0143	18.2175	13.4957	7.42572	6.71617
KY21.Chr1.1292	68.5587	69.5543	82.3357	51.7359	43.4551	26.2571	36.3621	61.5477	43.1583	51.3388	47.3996	34.9527	59.9474	44.6714	31.43	61.852	24.9508	13.2203	41.1477	21.7219	24.5075	12.2617	11.5416	14.6083	4.78019	4.93583	6.28974	6.54852	3.97352	6.44754	7.07824	4.32237	2.57116	5.71538	3.89412	5.09245	7.44208	8.25859	11.4705	8.69596	10.2863	11.5457	14.3561	18.6755	17.0276	13.3289	5.21984	12.3378
KY21.Chr1.1293	90.5011	69.4829	88.1061	104.617	66.0196	31.5221	42.8901	55.6495	50.5626	52.4104	103.183	48.353	62.2194	94.8965	27.4901	56.9655	32.5152	34.1762	43.3963	42.8678	52.1093	21.4202	18.2622	30.7168	8.23866	9.91304	7.60798	6.11635	7.38686	6.61319	6.46366	5.28364	3.62091	5.15636	4.15185	5.57926	6.61223	5.79952	7.23841	3.48034	7.21882	7.51264	8.33738	12.5366	11.7021	9.3152	1.12346	5.77018
KY21.Chr1.1294	1.54129	0	1.03318	4.81245	0.677665	0.449423	0	0.925965	0	0.513371	1.77988	1.34004	0.858665	0.619788	0.448714	0.877556	0.596255	0.814525	0.558062	1.21027	1.73907	0.647955	0.472833	0.570769	0	0	0.990585	0	0.700138	0.516281	1.04202	0	0	1.62116	0.554668	0.981972	2.49354	0.357529	1.9132	0.332253	2.06192	3.01104	0	0.440993	1.04669	2.09345	0.232447	0.800231
KY21.Chr1.1295	173.435	206.943	231.005	184.918	102.087	61.7733	61.5189	178.863	87.7463	65.8588	108.296	51.573	66.0933	81.7824	34.0451	78.8053	43.7095	23.5855	30.8869	21.0712	59.4933	94.2865	35.5284	70.9209	40.4864	21.6825	33.7667	44.5772	44.6526	37.0899	66.075	67.9185	40.5639	35.3555	23.9899	39.7718	32.2935	58.8398	51.5421	40.0662	29.6259	30.9021	32.1671	54.7956	50.8331	36.8314	17.7216	18.1853
KY21.Chr1.1296	71.5384	43.725	137.283	47.4281	90.5524	55.5021	74.4648	103.253	69.3079	61.2753	88.9823	46.7125	54.412	54.4417	31.2735	58.0318	34.2076	22.9232	30.2147	31.9598	42.6862	37.8331	20.2466	41.5674	26.0538	18.2159	22.4039	27.0354	31.9108	11.921	23.2343	18.1836	13.0119	11.567	11.6607	14.0827	13.7868	19.3392	18.9756	9.96997	16.3333	15.1972	14.2338	17.8723	12.9818	10.0662	3.454	7.31431
KY21.Chr1.1297	51.1076	28.6154	94.9379	40.9563	85.9714	53.0294	91.1348	102.428	118.969	102.216	109.462	135.516	163.834	115.906	101.148	124.605	322.906	302.658	435.712	430.925	567.047	1595.5	1001.06	1321.08	1787	1145.03	1019.3	1238.87	1244.77	167.432	232.271	525.215	353.278	171.853	89.2747	226.857	51.3392	54.1645	56.8013	37.2065	29.589	35.7718	23.5502	28.2437	24.3354	20.2725	9.89484	25.6794
KY21.Chr1.1298	1.17941	0.506413	2.86837	1.40352	1.18472	1.3955	1.9251	2.25086	1.73431	3.15062	1.28158	3.20246	5.13053	3.1962	3.82922	7.47442	2.90761	3.23689	4.64393	2.70367	5.16203	10.9041	6.76519	6.77328	19.2782	16.5696	18.8782	28.9431	30.7341	31.002	37.7272	23.1531	17.415	8.65094	8.1009	13.6929	17.458	14.5722	39.3628	26.8307	44.5639	53.5561	45.4476	46.6172	35.4071	37.5939	8.84959	5.30708
KY21.Chr1.1299	0	0	0	0	0	0	1.72028	0	0	0	0	5.13684	3.29155	0	8.60035	0	4.57129	0	2.13924	2.31968	0	0	0	0	0	1.8436	0	0	0	1.97908	0	4.73543	3.90997	0	0	0	0	2.74105	3.66697	1.27364	6.32321	4.9467	1.79901	5.07142	0	0	1.7821	0
KY21.Chr1.13	0	0	0	0	0	0	0	0	0	0	0	0	0	0	0	0	0	0	0	0	0	0	0	0	0	0	0	0	0	0	0	0	0	0	0	0	0	0	0	0	0	0	0	0	0	0	0	0
KY21.Chr1.130	50.021	42.1361	52.1884	54.3402	46.156	19.2107	22.4813	72.1828	83.3255	50.8961	48.2873	91.7954	67.4977	48.1899	18.1768	67.9684	78.2406	36.4295	56.2276	40.4603	48.2357	29.3172	49.4735	40.6168	35.7416	26.257	22.4106	28.4147	28.1805	29.4098	33.9951	25.2408	24.8475	11.7886	12.6542	15.6642	12.5546	11.5005	13.9932	7.40488	15.4338	14.987	13.3849	14.54	16.8824	10.4392	2.52826	9.34263
KY21.Chr1.1300	32.6313	31.363	48.5843	41.4071	36.9856	35.627	51.4707	23.9862	58.7825	35.0777	44.3979	62.1389	50.0185	46.9185	59.9881	49.1607	76.5382	41.2036	66.5241	59.8071	79.8952	68.4868	49.1413	76.3543	78.7253	51.4209	46.3105	71.3387	66.3229	15.9101	28.8731	19.4011	19.1227	17.6528	14.4704	15.6893	21.144	17.9169	23.0012	14.3554	17.5545	17.5358	15.7845	20.6071	19.7138	21.5879	8.6069	14.5133
KY21.Chr1.1301	89.2623	64.9048	143.2	71.4436	133.036	71.4504	96.0089	165.45	146.417	121.72	155.559	153.978	154.427	126.418	81.5554	152.702	122.28	79.1808	101.029	87.8696	83.5714	89.4323	83.8285	77.7531	66.8077	46.7255	39.7785	46.1435	44.293	32.6552	32.7547	41.1851	34.7996	24.7049	18.7052	25.1094	19.3912	18.3	24.682	15.0312	19.8196	19.7569	21.4139	21.2329	20.0685	13.9424	4.61312	13.23
KY21.Chr1.1302	35.5248	34.7697	37.2852	23.8213	19.0156	18.325	19.8194	39.7051	23.1767	16.819	23.9879	11.4377	13.76	14.2934	9.64146	16.736	8.05974	3.58497	9.02563	8.70306	10.9673	6.04418	6.02388	9.20769	4.92219	4.13052	4.23954	10.0328	14.1107	6.61343	7.22413	4.18727	3.02936	4.5187	3.08746	3.30228	9.42487	6.06853	10.1798	9.05699	17.1949	18.7984	9.6692	10.903	6.40159	5.39729	10.5974	67.681
KY21.Chr1.1303	19.3278	4.29	29.1685	5.16296	24.256	21.9461	34.1183	32.6627	26.2972	26.1445	27.7366	15.3094	16.822	11.4122	14.0531	15.2586	6.38809	2.44	5.93222	8.84401	5.94525	12.9709	5.49805	8.12405	15.8432	11.3397	14.5426	18.2499	21.5794	10.4159	1.3698	17.6932	4.0474	10.4929	14.0951	12.6662	20.1906	14.7225	17.4502	18.5135	14.8253	17.707	15.6583	9.05788	13.7118	15.5346	5.95601	4.75669
KY21.Chr1.1304	0.10318	0.171655	0.072668	0.114009	0.117781	0	0	0.142091	0.234993	0.156443	0.730278	0.493214	0.127042	0.26431	0.365049	0.443911	0.894774	0.32038	0.431987	0.318845	0.087011	0.419509	0.429636	0.184334	0.211784	0.217094	0.129435	0.212553	0.16806	0.471522	0.041399	0.254182	0.175884	0.09514	0.044599	0.11678	0.24632	0.422321	0	0.230695	0.034959	0.136558	0.113184	0.03408	0.076408	0.116819	0.233587	0.151711
KY21.Chr1.1305	0	0.438502	0	1.20996	0	0	0.33856	0	1.23576	0.397582	1.72268	0	1.32431	0.923434	0.367789	2.06514	1.30506	1.08081	0.450119	1.90834	0	0.501481	2.84584	0	0	0.815799	0.821752	0.641278	0.513757	0.443905	0	0	0.411456	0	0	0.360645	0	0.571658	0	0.772835	0	0.9411	0	0	0.396153	0	0.195579	0
KY21.Chr1.1306	25.7227	17.4377	40.2597	27.1447	9.73339	15.8079	21.2698	19.5844	14.1921	23.8865	18.6862	11.5771	37.3347	19.8919	19.9046	25.5315	12.7698	13.0072	18.4895	17.7964	19.9097	15.099	13.5357	18.7226	12.2545	8.68041	11.3261	11.0835	12.3888	7.87935	10.2295	15.6307	8.33948	7.00991	9.24801	9.72767	10.1826	7.90377	9.21153	6.47901	8.75648	10.0694	9.6529	9.32138	6.4566	4.90709	2.43214	15.7328
KY21.Chr1.1307	40.0109	37.6489	56.9922	34.0575	38.2382	33.9554	48.5287	37.6383	38.4744	26.2424	34.542	33.2627	36.1264	31.6011	38.9788	30.8216	33.6279	15.7354	24.7861	23.2105	41.3692	34.2193	20.0232	39.8056	55.6888	35.2652	25.3614	40.041	49.468	15.5559	18.6833	23.0261	13.5684	16.1615	11.7971	12.1086	16.7869	14.4521	19.327	12.6845	18.6909	26.6261	22.0539	18.1557	15.2548	14.8561	6.85395	10.6949
KY21.Chr1.1308	105.236	103.531	145.683	97.4039	40.4498	83.8822	113.885	56.2223	61.5126	64.9605	74.9111	54.9421	92.0249	64.4288	76.2019	62.6816	58.8506	40.8274	82.5538	86.9446	163.684	80.7719	56.4085	125.763	79.2305	70.2369	49.4793	64.2021	98.517	27.2325	48.9758	37.4766	30.6053	34.7416	25.6105	37.7237	37.1758	24.1296	37.0887	27.2475	36.6255	38.9401	43.8791	38.8543	62.9817	66.9605	19.6104	22.6426
KY21.Chr1.1309	271.121	219.019	273.915	199.965	131.254	133.069	152.618	215.864	140.243	178.569	188.082	92.8151	201.463	141.056	116.337	183.698	68.7244	59.9485	93.1447	166.018	238.644	71.5896	79.2498	182.49	55.9616	57.6737	55.9518	52.0224	62.9054	32.8194	55.8777	35.6342	29.0227	40.0027	35.4996	38.7034	49.2443	44.0224	55.3784	43.8158	58.8066	61.2775	71.656	71.9101	79.7248	81.8964	31.3357	63.4923
KY21.Chr1.131	0.193923	0	5.34628	4.58153	0.825831	7.93807	10.9059	0.149765	0.0893	0	0.203791	0	0	0.054125	10.2132	0.290851	0.156327	0.225467	0.344695	3.21303	0.84974	0.337101	0.25382	0.632045	0.110469	0	0.090364	0.070497	0.183296	0.871207	1.88278	1.59195	0.706325	0.251482	1.17913	0.949394	1.48133	2.58063	2.11163	1.43587	1.73893	2.16116	1.28941	4.78138	3.66787	0.86764	0.200462	0.106935
KY21.Chr1.1310	83.2629	99.2405	150.618	102.266	46.3612	81.8333	125.627	121.505	132.981	80.2361	89.1893	124.971	105.173	89.666	113.634	124.394	132.997	43.8274	74.8766	119.015	125.725	44.4801	56.1091	104.555	46.2619	42.3983	35.5394	46.062	44.0285	27.0416	37.0341	32.8369	29.7586	36.9062	34.705	37.721	77.4046	64.5733	92.1445	75.1383	96.7265	109.389	141.272	141.921	152.298	110.182	45.2672	107.832
KY21.Chr1.1311	0.093508	0	0.239153	0	0	0	0	0	1.19829	0	0.07381	1.91714	0	0.153828	0.116438	0	3.80066	0	2.03624	16.1521	3.91094	0.417813	2.49199	6.79878	0.081701	0	5.85238	0	0.179449	14.9439	12.8431	11.7434	8.45233	10.3092	10.7594	9.8235	9.54744	7.91886	9.2149	7.32186	7.20832	8.574	4.4402	5.04789	4.02764	5.07039	0.800365	0.108261
KY21.Chr1.1312	76.2067	68.6917	90.1415	75.5134	62.7543	52.2912	72.8084	82.8143	83.8417	73.8878	77.4367	84.2806	94.5508	70.7776	66.5652	80.5217	70.1524	42.541	54.7135	69.253	82.8904	47.0339	44.9528	71.1184	33.6281	26.9327	43.036	81.747	98.2177	84.1383	95.1856	256.374	180.653	62.2052	59.5735	77.972	59.5921	60.7828	58.2881	47.3076	36.1422	51.2201	31.8728	34.1385	31.4331	31.1352	15.2384	23.478
KY21.Chr1.1313	0.050544	0.143541	0	0.107505	0.133889	0.097333	0.249235	0.536041	0.388703	0.380489	0.555043	0.640241	0.666026	0.129959	0.44057	0.519197	0.86745	0.947234	0.621384	1.70078	1.82508	1.25167	1.06083	2.33476	1.34287	1.25011	1.61211	9.67706	10.1565	1.77728	3.00414	17.3178	12.0052	2.48157	2.51484	2.85734	0.995322	0.791743	1.49901	0.851122	0.931935	1.17076	0.987105	1.16327	0.78751	0.310633	0.430094	0.172255
KY21.Chr1.1314	27.7182	16.0129	33.3564	30.5416	13.4474	11.1052	19.4001	17.5221	22.5604	20.1407	25.0559	25.8097	30.1699	26.6168	21.2216	37.8283	23.7982	12.2917	24.7068	19.76	23.5265	19.1827	14.9353	19.4689	14.2439	13.5088	11.6961	13.7299	16.3323	10.7811	10.7725	16.4057	8.4802	19.3507	18.458	21.7479	18.2481	17.9692	20.3067	16.131	12.9285	14.7749	11.8589	11.6269	8.80409	6.13007	1.25207	11.5098
KY21.Chr1.1315	5.80818	1.31709	8.13142	2.54339	3.5375	1.64378	4.21179	2.07072	2.89356	4.16368	2.54493	2.66859	6.78564	5.56862	4.16239	5.93068	2.85556	2.55333	6.08579	4.44036	6.0691	3.81382	2.80051	3.74514	3.94557	3.82728	2.37657	4.43637	4.83482	2.10307	2.24859	4.06842	1.37169	4.62847	3.81147	6.57197	4.60575	3.38096	3.73179	0.705547	3.05418	4.68383	2.54645	2.93153	0.515855	1.46462	0.290169	2.16417
KY21.Chr1.1316	24.7537	25.6038	36.8007	21.7007	17.2865	19.8166	26.0399	29.2921	22.9705	14.68	24.9684	13.0345	11.3559	14.3372	12.8356	14.6435	12.7204	7.75604	10.0768	15.7026	18.5831	9.22209	9.15998	16.8271	11.8018	8.108	8.4025	13.6983	11.0333	7.74972	11.8387	11.3992	9.41289	9.1148	6.49617	9.83985	8.71697	7.52162	8.72046	5.12854	7.75607	9.20389	8.11507	9.51919	19.8535	20.299	14.1419	10.7314
KY21.Chr1.1317	0	1.52966	0	11.6512	0	0	0	2.58148	0	2.4858	2.87279	0	0	0	0	4.24922	2.88713	0	0	0	2.96286	0	5.48675	2.76372	3.10957	0	2.39826	0	0	0	0	1.72197	0	0	0	0	0	0	1.33344	0	2.10774	4.87632	14.2986	6.40601	12.6704	25.1023	21.9969	2.04503
KY21.Chr1.1318	0	0	0	3.68954	0	0	0	0	0	0	0	12.3284	0	0	0	8.07352	2.74277	0	0	0	0	2.89974	0	2.10182	0	0	0	0	2.50344	0	0	0	0	0	2.55147	0	0	0	0	1.20662	3.79393	1.97868	0	0	2.40738	0	0	0
KY21.Chr1.1319	3.80959	3.58304	4.08148	3.44552	1.91723	1.94422	2.79784	5.51201	3.391	1.96272	3.50026	2.7992	3.90562	2.25543	1.81497	5.41072	3.60146	3.8417	3.38802	4.94574	5.77784	3.7177	4.07537	5.13969	2.94819	2.21333	2.83016	2.69744	1.89592	4.5455	3.77908	2.77469	2.76862	2.13621	3.95381	3.0062	1.55249	1.86528	2.2528	1.42624	2.63439	1.89867	0.972735	1.3898	1.75915	1.25039	0.674286	0.17248
KY21.Chr1.132	2.97409	21.5428	35.4499	28.1812	7.94813	33.4246	46.622	2.70147	1.5835	22.1256	2.00584	1.36867	30.2814	1.76727	41.2908	2.70585	1.8226	1.14044	1.57676	22.6403	5.58866	5.90125	1.87059	5.0184	1.79262	1.12443	1.20686	0.995422	0.800889	7.16918	17.5633	9.62604	5.62724	5.67257	6.82106	5.87283	32.2479	24.947	43.1408	32.3316	47.7692	45.9898	27.6035	49.0739	15.4579	11.699	3.58487	5.55543
KY21.Chr1.1320	58.096	57.8494	49.2568	51.8516	31.7807	34.2644	42.371	78.9271	43.7364	30.8287	34.6138	33.295	55.3615	38.6843	31.21	63.4302	55.114	48.4079	56.2909	65.7909	84.091	94.5683	71.8783	110.976	93.6109	72.0041	75.9436	74.3636	89.2681	97.2512	109.963	75.9728	56.3324	60.5155	83.6738	77.0429	47.6696	50.4236	72.2462	53.1773	57.7578	63.9185	32.3515	35.0289	36.3576	36.3791	24.8147	11.6957
KY21.Chr1.1321	1.0582	0.376707	0.709348	2.20271	1.39579	0.925678	0.924331	4.45016	2.56813	1.40986	1.22201	2.30008	0	1.27658	1.54036	1.8075	5.3218	2.51652	3.06518	3.73918	1.98998	3.55892	3.89558	3.12981	1.2958	0.330196	3.74057	5.07765	1.392	7.08923	1.07313	1.2722	2.10088	1.66088	0.761634	1.01128	1.40102	1.94468	1.57481	1.5968	1.69877	1.73982	0.644421	0.605543	0.718621	1.14984	1.11713	0.824119
KY21.Chr1.1322	0.926116	0.647066	0.623014	0.75005	1.10691	0.787689	0.769275	2.16056	1.16774	0.764933	1.41178	0.865522	1.31037	1.40535	0.94049	4.58476	2.46254	1.32841	1.98277	4.84162	2.54556	1.91473	4.37687	2.64233	1.0539	1.39468	2.18441	1.05015	1.09465	4.35016	1.44663	0.864722	1.2127	0.678286	2.14224	0.649434	1.66174	1.27349	0.874341	0.78393	1.39984	2.15502	0.942713	0.643358	0.610667	0.197141	0.541814	0.322727
KY21.Chr1.1323	2.56524	0.307797	1.53108	1.28573	2.66107	1.51269	0.459061	5.56371	0.284838	1.9788	3.17697	1.79109	2.37277	2.91073	3.02061	8.78254	2.63927	1.82771	2.19142	4.68069	3.25192	1.6685	5.83546	3.26868	3.24622	2.15836	4.71763	2.26653	2.38996	2.60659	2.18245	2.27915	0.858285	2.12346	2.12713	0.497208	1.9562	1.76099	2.6977	1.44027	4.85808	2.42967	0.971914	1.14095	0.293583	0.874488	0.651987	1.57119
KY21.Chr1.1324	0	0	0	0	0	0	0.050289	0	0	0.273892	0.292412	0.063039	0.378555	0.235352	0.897626	0.931096	0.100111	0.15603	0.083119	0.467602	0.536767	0.165883	0.211558	0.270984	0	0	0.118081	0	0	0.052415	0.107952	0	0	0	0.044914	0	0.198704	1.80301	1.36654	0.50758	0.710957	0.952114	1.97769	2.06179	5.20186	3.53859	1.27657	0.258226
KY21.Chr1.1325	0	0	0.08468	0	0.059772	0	0.357476	0	0.489626	0.65114	0.306279	0.291827	1.04019	0.862124	1.47892	0.578432	0.895219	0.208499	0.162954	0.800248	2.08728	0.201415	0.048395	0.479385	0	0.042816	0	0.069682	0.0602	0.291523	0.257455	0.105832	0.190925	0.035698	0	0.087255	0.344378	0.376125	0.895109	0.557209	2.20879	1.49176	4.13721	5.91648	9.72309	7.66777	1.81808	0.451318
KY21.Chr1.1326	0.062824	0.047744	0.088034	0.067121	0	0.079357	0.037852	0.081301	0.230065	0.487869	0.194456	0	0.974683	0.206186	0.241362	0.149096	0.348134	0.113358	0.199264	0.423672	0.563899	1.07472	0.461106	0.726628	0.848931	0.753139	1.41772	10.0551	8.81188	76.8452	77.3955	149.15	104.223	119.541	80.8169	122.545	1.29137	0.999014	1.44917	1.2652	0.740277	1.85037	0.612175	0.611559	0.61948	1.1602	0.159105	0.078389
KY21.Chr1.1327	37.3805	0	49.3605	19.6777	0	0	5.64386	0	0	4.09679	249.359	0	21.1406	240.851	8.2834	5.38235	3.67385	9.99273	21.6509	0	23.6594	59.32	25.8686	19.4483	4.56081	5.89952	27.1106	20.161	7.74779	15.709	6.44301	22.7306	3.21322	7.60884	9.86981	6.33504	0	4.43323	0	0	2.52929	0	2.87841	7.72851	0	0	2.85135	66.2595
KY21.Chr1.1328	17.6479	4.13167	45.3072	26.5274	0	14.2284	23.8209	2.34773	5.48886	16.2337	56.2728	3.24491	13.0963	39.6673	14.7889	0	8.13711	7.70983	3.57897	4.24975	1.75883	28.9785	10.8165	13.4591	6.35954	2.49228	5.51813	7.53962	0	8.94253	6.2183	9.44115	1.31356	2.11642	0	3.21216	0	0	1.8601	0	0	2.83272	1.32095	0	0	2.13297	0.668286	0
KY21.Chr1.1329	103.034	110.788	144.727	89.2918	59.858	41.3465	49.4603	88.4428	45.6185	52.388	57.2047	33.0022	59.1056	44.3396	34.6787	54.7933	41.4689	18.5238	35.5263	41.9658	54.9	68.0381	33.8357	54.9167	34.6897	22.2231	26.4217	45.7982	51.0416	83.4955	103.937	103.404	64.3554	41.0787	24.5033	35.2502	20.1803	18.5569	29.4515	21.9735	22.1811	21.819	16.1758	20.0288	17.4863	13.0314	10.7401	17.0959
KY21.Chr1.133	1.43453	1.50442	1.31996	3.61071	2.31518	1.10598	1.13934	1.04351	1.41643	0.727477	1.77631	1.24407	1.25679	1.96985	1.41321	1.08475	1.40182	1.21258	1.65936	2.21884	1.91996	1.24683	1.22453	1.20688	0.96599	0.727036	0.573769	0.828932	0.732577	3.58963	4.40614	2.06442	0.736355	0.990767	0.524805	0.757599	2.34034	1.92223	5.26593	3.0928	9.69854	10.7074	7.37236	9.79919	5.04053	3.57406	1.20131	1.59914
KY21.Chr1.1330	3.57008	3.69672	3.82427	4.02261	3.23258	1.57079	2.57592	3.769	4.37279	2.6654	4.16469	4.81297	5.53555	4.24415	4.37474	5.6459	6.82278	3.63098	8.07621	5.38902	6.75596	6.44596	4.40436	7.38307	4.9797	5.89934	5.11115	7.04202	8.23862	3.44605	5.42604	4.88775	4.15588	2.20939	1.77621	2.06821	14.4783	10.6368	30.3627	22.8155	35.0125	37.5459	19.1862	21.9428	11.2396	8.44488	4.18303	15.3113
KY21.Chr1.1331	0	3.15492	0	0	0	0	2.75245	0	6.55486	2.95188	6.82288	3.85263	0	3.56378	2.58011	10.7647	23.9993	16.3923	3.20886	0	9.99965	3.97412	8.15638	6.56385	0	0	2.84793	9.45007	4.02579	2.96861	0	3.55157	0	2.48578	0	5.64634	0	0	0	0	2.3712	2.47335	2.69851	0	6.01845	0	2.67314	2.45404
KY21.Chr1.1332	72.0069	36.7274	94.8242	59.4091	47.4662	29.1759	32.2065	51.4814	33.5354	25.391	38.3061	28.8972	31.1201	31.2131	21.2915	40.7368	36.5725	25.6915	39.4414	36.3256	43.4768	39.0248	39.5073	48.9052	41.1052	32.6105	32.3853	31.3905	39.3061	19.5932	30.6309	30.3179	23.4639	25.0252	19.2385	26.7233	7.62563	5.5504	7.4353	4.10944	8.90232	9.37202	9.84241	9.49721	9.83173	8.57949	2.94489	6.15401
KY21.Chr1.1333	98.4161	86.9536	119.743	73.0208	75.1587	65.1484	96.6876	120.448	118.814	102.184	137.492	113.32	131.313	129.207	80.6011	141.652	109.457	59.3615	73.5086	64.734	80.3875	59.1366	25.0198	52.0094	37.3387	23.9261	27.1818	35.8296	38.4171	31.2401	40.7646	51.3256	35.828	47.3734	36.5818	45.0655	44.4841	36.1378	48.1709	40.0382	54.1945	55.3441	54.5118	58.0022	55.9523	52.331	14.8343	25.9319
KY21.Chr1.1334	33.4914	31.3204	22.0185	38.7227	16.2165	14.0605	17.462	26.1841	26.8645	15.5969	24.4719	29.6139	23.5164	30.5371	15.6672	35.15	29.0768	13.3077	26.3056	21.3248	19.676	22.116	17.5701	15.9068	32.6245	20.0794	17.5196	27.1947	25.3562	15.6545	7.93292	16.5832	7.13244	13.5546	7.61791	7.39128	20.1712	14.6993	17.8614	12.4723	24.0287	25.9372	30.2311	24.7798	34.8901	23.6603	2.07739	6.36251
KY21.Chr1.1335	1.16776	0.013375	0.023399	0.019545	0.016813	0	0	0	0	0.050252	0.028637	0.032944	0.061376	0.02984	0.044492	0.021143	0.403024	0.770355	1.69082	0.152942	0.621585	0.172582	2.20734	0.519238	3.34133	3.10222	1.80985	4.01028	4.80218	2.62781	2.24939	4.62487	3.67114	5.36647	3.34411	3.74317	2.79433	2.27996	0.604056	0.418367	3.92232	3.92007	3.51964	3.62231	4.07634	3.22245	0.50731	0.433638
KY21.Chr1.1336	44.9815	38.4883	84.3533	50.7525	55.5399	45.3154	52.256	62.0127	58.1769	51.4471	61.0507	57.2489	62.8685	48.6007	34.9105	47.7261	54.2115	34.306	40.8802	52.5006	57.3305	43.3669	40.0299	48.7193	47.8063	34.9444	33.0296	44.0895	49.3652	28.5201	22.0327	33.5949	19.9823	18.9833	21.1985	25.6981	22.348	17.0483	26.4832	15.7845	20.5141	23.9322	25.6595	21.6949	19.9075	16.2191	3.91411	11.2832
KY21.Chr1.1337	102.54	66.8129	111.325	64.3354	69.097	44.8032	45.3653	57.96	60.3637	24.2598	42.8067	31.1247	12.5197	19.9723	9.05665	13.6633	8.35289	2.68077	4.27618	8.65634	4.31456	11.1028	9.42477	6.59478	21.4944	15.4705	18.5323	29.0693	29.9704	30.1393	41.23	29.5211	23.3442	22.0798	19.7463	19.6566	9.78175	7.37404	8.61561	7.10732	4.62556	6.01776	1.93607	2.12733	1.72226	1.0469	0.214015	0.139485
KY21.Chr1.1338	25.5221	18.8932	20.3798	45.1001	11.4242	14.5558	17.3658	14.5958	21.6235	13.5337	20.6276	26.7742	20.4389	21.7911	13.4049	22.4742	30.4441	24.1262	33.9043	29.4545	30.046	31.9332	34.0271	35.9041	30.8811	21.2113	33.6599	32.5299	36.8599	34.8918	26.2712	33.0479	28.3962	18.1176	20.5519	22.6798	21.728	21.4953	23.4312	15.0596	17.5045	20.0791	15.0757	14.9756	15.2661	13.5029	5.08355	19.3655
KY21.Chr1.1339	0.893747	0.897274	0.113256	0.510319	0.101994	0.536292	0.650816	0.326958	0.865825	0.908277	0.517789	5.73884	3.53095	2.86334	3.42446	2.55088	7.58	2.76095	1.80085	4.04534	5.1999	1.14041	0.840259	5.31729	1.54617	1.89659	0.721879	1.42065	1.60037	0.716555	1.17278	1.06665	1.50911	0.839321	1.26516	1.55036	3.79244	2.03147	11.5261	8.16805	5.80431	6.73019	4.35243	4.73096	42.7467	28.1512	12.7852	6.13337
KY21.Chr1.134	0	0	0	0	0	0	0	0	0	0	0	0	0	0	0	0	0	0	0	0	0	0	0	0	0	0	0	0	0	0	0	0	0	0	0	0	0	0	0	0	0	0	0	0	0	0	0	0
KY21.Chr1.1340	1.46887	1.00345	0	0	0.5997	0.539507	0.775598	0	0	0.776789	0.958471	0.848553	1.656	0.239568	0.794863	0	0.427525	0.272247	0.500873	0.201292	0.947674	0.266911	0.141548	0.823037	0	0	0	0.284829	0.209486	0.44238	0.519771	0	0	0.26811	0.356968	0.319146	0.27155	0.227395	0.270084	1.20264	0.325582	0	0.359637	0.282862	0.707944	0.920563	0.070231	0
KY21.Chr1.1341	44.2181	35.3188	55.8646	43.2482	33.4592	22.3702	34.5638	42.9783	41.9736	28.6286	40.3696	44.8813	40.0639	41.8494	34.6694	44.998	40.3381	21.3219	32.3438	34.3581	36.2487	29.105	19.8626	33.2264	15.0637	13.7005	14.5352	13.6867	14.5488	11.2726	14.5358	15.6599	10.1454	13.8565	14.0013	17.0987	14.0318	12.1377	11.9251	9.25064	10.5096	10.7777	10.3119	10.0066	7.42041	5.45213	1.38346	5.15205
KY21.Chr1.1342	56.3082	69.2268	0.980091	136.373	4.05915	25.3973	12.795	20.0979	22.4139	10.2006	23.874	35.706	33.5609	26.9694	21.2317	43.9622	22.4775	12.5037	19.1779	27.7974	42.9319	30.116	25.0003	42.9601	16.0859	13.4816	29.6469	12.4697	13.634	16.2406	20.7584	14.5072	21.7186	34.278	24.9784	28.4127	55.1429	66.9894	161.752	145.542	64.2423	103.506	58.6382	160.721	178.061	85.5802	72.9315	28.0002
KY21.Chr1.1343	0.392784	0.202855	0	0.305734	0.876598	0.252438	3.34635	3.12239	4.83878	1.12135	1.07502	20.2123	5.69953	4.94452	28.7487	37.5357	37.2958	36.4866	17.0034	14.7177	36.8044	9.80867	13.36	30.9286	29.3338	19.5491	5.95884	16.9973	14.327	1.32771	2.80189	0.795115	1.99969	0.888301	1.50659	2.00546	0.499723	0.501904	0	0.336724	0.313019	0.901043	1.09241	0.318195	0.196893	0.197031	0.033265	0
KY21.Chr1.1344	32.2737	7.51844	0.210194	19.3517	10.6601	26.106	34.1761	41.8202	31.3779	17.3771	33.3268	25.8797	15.5585	22.154	16.7414	27.4123	14.9215	4.72427	8.56863	10.0678	9.99405	7.43718	4.07984	7.41793	4.15578	3.41224	3.36114	6.91843	6.6864	18.737	30.6167	31.0067	23.1079	16.0538	14.6462	19.4399	10.367	8.69556	10.0456	7.35604	7.73338	9.27287	15.8846	12.384	7.3142	5.30895	0.836334	1.10161
KY21.Chr1.1345	136.326	122.825	165.519	109.205	87.7996	73.0767	85.134	143.072	92.0385	86.3206	87.1167	73.6864	100.335	71.8321	53.6888	94.3565	56.0932	33.1778	55.9808	48.6599	76.1407	57.4787	28.9454	66.6675	31.7004	29.1329	32.3923	26.0165	33.3233	24.2451	34.4293	38.2705	28.9146	25.2708	19.1964	27.215	23.8648	17.1258	25.8105	19.3061	28.0534	29.1422	25.3288	30.7288	20.4028	22.7139	16.4175	15.1859
KY21.Chr1.1346	7.61497	6.57035	2.83835	9.65795	9.88966	6.57894	9.9496	10.3199	5.21218	5.96051	7.50993	7.03532	11.1573	9.23712	11.2876	16.1092	6.15273	3.83835	8.76979	7.2185	16.6221	7.60033	3.25338	12.4872	1.93765	1.80825	3.04987	1.59086	1.83094	1.68769	4.33939	2.66358	1.85676	2.078	2.54882	2.81349	1.42517	0.724057	0.771781	0.511304	1.16813	0.998217	0.555424	0.666461	0.629344	0.287192	0.137566	0.805363
KY21.Chr1.1347	45.3321	36.2335	53.6426	52.929	26.7591	23.714	31.8315	51.0418	35.5119	31.2309	48.6171	35.0499	42.7368	50.4038	28.2101	53.7974	29.6543	19.4155	34.4481	30.074	35.6947	29.8227	22.2144	28.5197	28.1271	23.1242	25.6061	32.7868	35.7674	32.1491	44.9871	50.5277	34.9273	32.1932	34.4595	38.1533	14.9478	10.9515	17.3484	10.2171	20.7074	22.519	20.2701	23.2067	25.2789	23.1639	12.1999	17.3548
KY21.Chr1.1348	0.151834	0.110166	0.176191	1.08012	0.123929	0.234626	0.083539	0.164848	0.097574	1.39642	0.357478	0.273037	1.17166	0.11416	0.112673	0.106188	0.112092	0.2219	0.059325	0	0.035566	0.284646	0.048655	0.070819	0.129717	0	0.065541	0	0.071476	0.10596	0.067384	0.078741	0.134966	0.042375	0.036828	0	0.026646	0.046216	0.047913	0.067138	0.086758	0	0.049068	0.091588	0.114611	0.02738	0.060338	2.42783
KY21.Chr1.1349	99.4067	73.8627	90.0461	204.955	75.1481	57.9922	77.2106	79.7631	130.64	86.6513	106.931	173.051	145.656	126.045	85.8508	125.976	149.076	125.605	145.338	126.22	121.917	118.701	128.891	115.143	104.087	71.1296	65.1177	83.3566	84.2493	52.9863	60.3092	39.0894	44.0939	26.5838	23.5718	30.0175	27.5456	26.2433	30.9044	16.3135	30.5106	31.4976	33.6373	35.2723	31.4221	22.0024	3.97621	36.6053
KY21.Chr1.135	18.6577	2.65678	5.00277	0	0	0	0	0	5.17489	9.94319	0	3.24432	8.3155	3.00108	4.34544	0	5.77426	1.97201	5.40439	8.79036	2.80692	0	0	5.52745	9.32872	0	0	0	0	2.49989	0	0	2.46945	1.96246	0	0	0	0	0	3.2176	0	0	2.27243	0	0	4.05468	0	0
KY21.Chr1.1350	212.415	218.004	227.218	90.5482	136.861	66.3857	105.438	205.336	91.6636	116.664	137.001	98.9711	154.847	123.355	120.556	176.91	77.1473	44.0363	127.025	105.134	149.796	166.011	132.062	234.729	143.115	100.832	99.3032	128.912	106.242	68.5028	76.5782	90.1052	57.3877	73.682	68.3104	120.215	137.704	122.921	206.519	182.673	168.082	201.021	288.988	317.459	194.509	179.093	206.269	449.5
KY21.Chr1.1351	28.2379	26.2023	30.2323	64.2821	17.1249	18.4657	26.6598	30.2474	27.2941	25.3272	29.6608	31.109	35.7667	27.0653	25.3931	33.9097	27.3496	22.1636	28.611	23.0833	31.6189	13.436	17.5415	22.038	9.84424	6.96246	11.2904	9.25059	10.5967	9.59626	14.288	15.0426	9.82073	9.18251	8.33818	10.2611	7.9224	6.60201	10.6357	4.13216	10.3586	11.2651	10.582	12.7087	11.5207	9.598	2.8169	8.26469
KY21.Chr1.1352	0.039591	0.028558	0.02025	0.109642	0.049962	0.0051	0.014382	0.009639	0.072057	0.0603	0.043877	0.197551	0.246623	0.163467	0.4038	0.337912	0.565931	0.336478	0.443592	0.423913	0.390451	0.344837	0.360771	0.283042	0.147262	0.154519	0.151747	0.211132	0.184329	0.121016	0.169841	0.32419	0.230471	0.115469	0.087404	0.154219	0.158304	0.145576	0.061021	0.068915	0.218983	0.28967	0.248385	0.272032	0.934778	0.614844	0.474629	0.661967
KY21.Chr1.1353	0.630215	0.22435	0	0.32796	0.27709	0	0.183497	0.378617	0.655486	0.209912	0	1.09586	2.45769	1.26712	0.917371	0.717646	0.731406	0.832625	1.36911	1.23716	1.42217	0.794825	0.386673	0.233381	0.525172	0.19665	0.405039	0.336002	0	0.211101	0.639107	1.51534	0	0.828592	0	0.803035	0.84965	0.292379	0	0.135854	0.674476	0.703531	0	0.540952	0.427979	0	0	0
KY21.Chr1.1354	0.266738	0	0.084749	0	0	0	0	0	0.093969	0.046551	0.053028	0.511537	0.222822	0.143462	0.167741	0.237	0	0.122721	0.258483	0.232081	0	0	0	0.05514	0	0.048916	0	0.081136	0	0	0.05095	0	0	0	0	0	0	0	0	0	0	0	0	0	0	0.03765	0	54.3191
KY21.Chr1.1355	0	0	0	0	0	0	0	0	0	0	0	0.180824	0	0.298042	0	0.163794	0.234142	0	0	0	0.111529	0	0	0	0.271762	0.213958	0.240472	0	0.152358	0	0	0	0	0	0	0	0	0	0	0	0	0	0	0	0	0	0	0.57921
KY21.Chr1.1356	0	0	0	0	0	0	0	0	0.01987	0.019524	0	0.025169	0.030957	0.114806	0.03447	0.16012	0.042678	0.050426	0.085889	0.071563	0.043118	0	0.018251	0	0.047814	0.037409	0.077406	0.031254	0.052165	0.563228	0.400636	0.562159	0.349046	0.15169	0.235559	0.322423	0.39766	0.473351	1.84376	1.09193	8.2312	8.2611	12.283	13.4712	2.05099	3.19614	1.7163	3.2876
KY21.Chr1.1357	0.105835	0	0.065589	0.172437	0.189008	0.034252	0	0.061972	0	0.073137	0.084043	0.093589	0.058113	0	0.130379	0	0.042829	0	0.041209	0	0.040869	0	0	0.080563	0	0	0.038147	0	0	0	0	0.087714	0.039049	0.117527	0.12802	0.252306	0	0.079827	0.229535	0.119261	0.124217	0.50339	0.069491	0.031441	0.0375	0.057888	0.414494	0.734426
KY21.Chr1.1358	83.4069	61.6982	166.411	59.1714	70.3734	54.6932	89.8634	87.0555	81.2763	76.8579	92.7596	69.8932	97.2115	88.8717	61.6858	89.4556	56.6054	37.8671	48.3051	37.5102	47.3332	34.0504	17.4854	31.683	16.9781	13.6606	14.0372	17.2073	17.4322	10.3762	17.4351	16.7842	10.5463	14.3575	11.2449	16.7066	12.9424	10.0592	14.0661	8.28739	14.8314	16.0783	14.6852	15.2049	12.7603	10.3517	6.53918	10.2164
KY21.Chr1.1359	81.7678	101.036	62.4439	134.452	65.4258	68.2522	81.7974	121.53	84.8657	82.6763	104.885	80.1505	98.7858	87.1084	69.7097	110.079	52.524	49.7094	40.6196	37.6211	39.8429	27.4256	24.6984	23.8929	9.27387	10.2896	9.41314	9.86599	10.8975	10.5097	13.9087	12.5256	9.57976	10.9028	9.32661	12.0251	11.1641	9.07695	13.2636	7.6468	15.4999	16.005	13.9308	13.586	13.4601	12.3078	1.70381	13.2834
KY21.Chr1.136	6.77117	8.64492	5.51062	12.5974	2.70385	3.09952	2.54002	3.12702	3.27935	2.0537	0.437595	1.7717	1.52924	0.506147	1.30483	1.12382	1.69422	2.01812	2.08248	2.53249	2.43974	1.14598	2.0077	2.30421	1.62708	1.21897	1.4247	2.64478	3.45347	2.08382	2.6926	2.03378	2.38349	1.93904	2.3761	2.29326	10.3944	8.86662	16.1431	10.9296	26.7433	27.5408	13.5227	15.8185	7.67376	6.04118	1.58805	1.90866
KY21.Chr1.1360	5.72524	7.99181	3.03489	15.1749	2.57804	2.92916	2.71852	2.41804	2.98619	3.34182	3.29819	5.78912	4.64685	3.76044	2.84915	3.47979	4.41953	8.32686	7.44147	4.60219	5.73371	2.27477	7.75075	4.28333	1.04534	0.95613	1.44624	0.741866	1.10168	2.22309	2.19638	1.11014	1.37292	0.605019	0.355673	0.638551	1.5801	0.914522	3.97502	2.05711	8.46074	8.27567	4.64706	6.02913	2.22064	1.88827	0.590569	15.3475
KY21.Chr1.1361	40.0915	23.449	39.4442	32.5374	31.3976	13.0787	13.6396	38.8117	21.2587	20.0382	23.2279	20.6669	31.1232	26.6415	14.9562	41.9985	22.825	12.06	21.2801	18.1962	20.097	21.611	13.0583	20.4683	13.168	12.4776	11.9634	12.9207	14.4582	9.77707	6.8637	11.85	8.07617	10.3884	8.35202	10.1686	10.5367	7.93809	13.7437	8.55613	7.99743	8.7196	9.74966	8.30686	8.58914	14.0721	2.00818	8.05865
KY21.Chr1.1362	104.4	105.164	163.872	108.321	148.38	76.9765	116.555	197.06	187.484	118.172	158.573	201.156	184.823	157.926	143.207	257.155	221.175	112.712	158.492	120.01	166.912	264.929	182.588	224.335	491.924	322.425	249.616	512.2	578.71	371.131	484.532	799.792	490.611	948.591	818.706	1074.5	1564.29	1310.63	1766.62	1589.51	1451.35	1715.81	1953.19	2107.83	1710.37	1661.1	1050.48	775.738
KY21.Chr1.1363	2.61154	0.341106	1.32673	0.395891	0.327684	0.391612	0.751704	2.55165	0.703528	0.644635	1.45434	0.975087	1.98973	0.95336	1.41739	2.32418	3.22153	1.83134	2.77386	2.39917	4.37189	2.2488	3.97702	5.81022	12.4697	7.66338	10.206	11.3483	9.84423	9.04099	12.717	16.1717	9.61924	5.61635	6.82906	5.94636	8.9584	7.70568	16.2816	13.8199	20.971	21.7537	21.5118	28.97	21.0151	21.3295	9.86319	7.41891
KY21.Chr1.1364	48.1343	29.5998	27.8927	49.3034	19.7237	18.759	31.0682	30.0038	42.1187	34.2511	38.6189	52.2999	56.087	45.8338	38.8494	53.0532	53.5266	36.8921	57.3769	49.1236	55.7684	40.9312	50.0383	50.3502	24.5745	15.7008	24.9245	18.8952	19.3807	14.8232	18.7926	19.6304	20.2268	19.5045	15.3918	19.0106	33.996	27.0309	30.5506	19.5405	26.8528	28.1653	18.9622	20.0285	16.6702	15.5739	5.54046	67.5647
KY21.Chr1.1365	54.1752	63.9592	75.2929	55.1599	39.6754	15.1106	17.6936	65.5948	42.6222	33.2453	36.9742	36.3605	34.9119	31.3209	12.4916	60.3036	37.3449	28.4047	22.0691	21.6012	20.7169	30.028	15.3788	21.6751	25.8416	25.4084	18.1108	28.0533	37.4808	16.8248	24.9527	28.1927	18.0423	17.3081	10.704	17.0057	19.9408	18.4222	23.2533	17.9782	19.2656	21.7937	20.7204	19.8379	20.3713	20.0428	10.4493	19.388
KY21.Chr1.1366	0	0	1.73565	0	0.78343	0	0	0	0	0.519916	1.06055	0.614898	0.772596	1.15729	0	0.791568	1.05394	0.99759	0.589185	1.90104	0	4.26756	0	2.49818	1.43136	2.47342	2.49403	1.16941	3.08324	1.5797	1.12415	2.00584	2.36767	0.860767	0	1.57131	0.486465	1.28201	1.45176	0.390883	0.982538	1.40701	1.05634	1.845	1.95614	0.728969	0.578785	2.17235
KY21.Chr1.1367	39.9251	26.9855	62.3107	49.349	47.8424	36.0998	44.8181	54.5371	49.1209	47.5898	54.6631	57.6421	62.2006	50.0266	39.0966	60.8797	64.1294	52.9614	76.3702	79.6873	77.8088	96.6066	76.516	91.1893	71.3743	54.8444	59.828	53.5872	55.8193	26.2144	15.5127	30.2866	17.5098	20.2378	22.0035	24.9879	19.0456	15.1684	18.2081	14.0262	19.069	19.098	13.0966	14.3286	11.8745	12.7549	5.25082	7.64889
KY21.Chr1.1368	15.5953	7.08383	33.8534	7.53504	14.2848	6.23696	6.41364	16.7656	13.6894	9.94208	13.8557	11.9786	11.3076	11.7224	5.07295	13.9935	7.8832	4.2579	5.9642	2.32388	2.22794	3.3629	0.982736	1.07295	1.15394	0.675933	1.03039	1.07657	0.36562	0.684592	0.419851	0.087259	0.129639	0.297415	0.17959	0.310778	0.158703	0.175571	0.174539	0.12728	0.515805	0.546342	0.064999	0.359555	0.265386	0.114912	0.034002	31.5922
KY21.Chr1.1369	2.90521	1.69562	3.45499	3.02905	2.27543	3.04404	3.53112	4.69622	6.75209	4.90902	5.1412	7.9923	6.14628	4.38726	4.80819	6.74882	8.9482	2.92873	2.64893	2.72106	2.07354	2.25005	1.38654	2.14583	1.83872	0.562555	1.40566	0.854256	0.58213	0.374163	0.868477	0.87767	0.567939	1.71497	0.555795	0.796415	0.457715	0.3363	0.218503	0.244889	0.815062	0.448521	0.495066	0.795591	2.2428	2.65843	2.76519	2.00524
KY21.Chr1.137	357.836	144.579	1.67168	204.555	5.14262	62.5732	99.4324	202.371	303.18	201.026	238.394	288.601	296.199	249.312	104.61	249.611	289.589	139.54	214.269	127.234	215.481	268.661	102.138	196.632	0.124593	0.689719	198.776	0.480703	2.00379	167.262	226.211	152.539	154.693	195.127	71.0605	131.515	51.1246	24.0421	43.162	25.4438	39.0458	50.0368	30.4318	27.1188	24.6724	22.3529	12.9163	7.26941
KY21.Chr1.1370	1.168	9.4649	0.276307	4.96553	0.195111	2.61268	2.32591	2.62344	3.61421	0.974251	4.28668	2.03351	1.98465	4.42801	1.23848	1.3677	2.51934	3.73916	2.10059	7.26896	3.35966	3.57803	0.736167	3.36774	0.349572	0	0.921353	0	0.190934	0.765808	0.804378	0.928902	1.10779	3.94255	0.624681	0.474728	1.56898	1.60712	1.47022	1.53383	1.82176	1.84523	1.1732	1.73737	0.297719	0.284666	0.062966	0.87994
KY21.Chr1.1371	5.61708	2.38503	1.84614	5.46685	1.5807	3.47161	4.06716	5.63787	6.09663	3.05107	4.02628	6.36306	2.67176	3.26206	2.65878	4.22834	3.20261	2.71824	2.84725	1.88284	0.578212	0.941346	1.03511	0.861124	0.776514	0.348883	0.795097	0.382042	0.4852	1.82818	1.20951	0.535119	1.05673	3.39427	0.401281	0.372539	1.0003	1.07353	1.36177	0.938973	2.51465	2.11125	1.89153	1.84969	1.91203	1.85565	1.25599	0.961345
KY21.Chr1.1372	14.7918	13.6753	27.725	5.05074	2.48987	5.91258	9.27841	23.0262	11.5887	9.33322	15.2354	11.5327	15.1155	13.3161	10.0214	26.7889	13.298	5.39806	17.4068	9.64284	7.91814	21.4557	17.6067	12.6024	7.05024	5.89671	11.2207	0.877665	0.623974	2.08767	6.83493	5.79812	3.98036	21.4247	20.1717	15.8337	15.0421	13.9668	13.6141	10.754	12.1835	14.4582	9.97658	13.0031	5.90662	4.30957	0.819981	0.521375
KY21.Chr1.1373	0.36891	0.161129	0.556953	0.57202	0.125146	0.138468	0.26497	0.606149	0.266104	0.152094	0.116373	0.39815	0.083405	0.122684	0.178635	0.480435	0.059776	0.130302	0.289901	0.18789	0.230266	0.117291	0.130793	0.15567	0	0	0.332515	0.07244	0.377391	0	1.32922	0.055968	0.252101	1.41533	1.11516	0.976373	2.2702	2.36281	0.894825	0.801098	0.949146	0.972968	0.752312	0.773044	0.742673	0.1986	0.363491	0.684172
KY21.Chr1.1374	0.235649	0.075298	0.233858	0.221988	0.022779	0.097634	0.062508	0.250321	0.566591	0.035595	0.16456	0.184825	0.116774	0.192809	0.046901	0.178605	0.104664	0.224669	0.119522	0.263682	0.081111	0.137015	0.016864	0.099338	0.181529	0.017311	0.072685	0.029425	0.200092	0.078894	0.076544	0.08956	0.190339	0.103487	0.166445	0.161936	0.234903	0.11464	0.264873	0.070276	0.812825	0.767504	0.287902	0.754348	0.802131	0.549949	0.00846	48.8633
KY21.Chr1.1375	3.59736	4.90873	2.59094	5.79117	2.30053	5.08163	5.67983	3.19392	4.32763	0.534374	2.17021	5.74535	0.585356	2.20588	4.98399	3.17138	3.51376	1.8003	5.07928	4.88364	2.46684	1.06685	3.84203	1.98937	0.337458	0.346735	1.53462	0.615369	0.622392	3.57359	5.84512	13.567	8.83859	1.18956	1.63199	3.45584	8.85496	11.406	12.9886	5.7843	15.5366	20.169	15.0669	20.1278	17.9272	13.4229	6.24619	4.70142
KY21.Chr1.1376	138.74	115.984	131.757	122.721	59.1896	60.3502	78.473	125.729	91.2266	100.46	131.276	60.9633	104.389	89.9814	47.3608	78.2751	17.5723	10.4062	15.2663	11.3235	16.5976	8.70487	4.41154	10.4455	3.69666	2.10578	2.78799	4.69283	4.34625	6.45168	7.3913	4.31768	2.79413	7.54565	3.16334	3.76193	3.6712	3.4456	4.03577	3.25506	7.32555	8.87584	8.17382	11.9319	11.9588	12.0859	5.02707	10.6617
KY21.Chr1.1377	0.256384	8.23896	11.0294	0.542153	9.0465	6.60713	7.2482	1.22556	4.87194	6.53963	6.11383	1.79447	7.04615	6.15582	10.4955	8.78936	1.17112	1.12935	0.700556	2.83539	3.80909	2.50781	0.658133	3.11464	1.34453	1.4829	0.579132	1.40425	2.44781	0.345182	2.08203	1.73537	1.80564	1.92418	1.68098	1.87559	2.80809	0.644094	2.13617	1.07834	2.60667	4.06173	3.3604	0.743434	0.890355	1.76943	0.860799	2.24887
KY21.Chr1.1378	26.2056	24.0877	22.5816	15.4718	22.284	14.7256	16.8459	30.2132	20.0004	18.384	20.7962	10.5265	13.4035	11.3924	6.7152	11.1055	4.13997	2.62423	6.3587	5.32538	9.63334	6.51071	5.92127	9.90304	10.5218	6.59137	8.08254	11.1181	12.2723	16.8246	14.6722	28.5948	19.3435	14.9503	15.9927	17.7144	19.3983	21.3455	26.4717	19.9868	14.2688	16.9512	8.56728	9.5135	9.08675	6.71805	3.78529	2.85358
KY21.Chr1.1379	0.215869	0.12878	0.480302	0.182842	0.492082	0.030741	0.143798	0.060887	0.365362	0.185542	0.131562	0.374965	0.140649	0.079773	0.030195	0.283372	0.208494	0.146763	0.095257	0.040558	0.173047	0.021813	0.067159	0.038025	0.021597	0.05079	0.051724	0.028556	0.070291	0.094077	0.017509	0.126467	0.053982	0	0.15168	0.182114	0.180682	0.154918	0.109743	0.122993	0.114444	0.230089	0.095629	0.220818	1.77287	1.09579	1.66359	0.529181
KY21.Chr1.138	7.3962	4.41456	0.714877	6.94305	0.371514	6.86361	10.548	14.4019	7.82962	7.45753	6.32925	9.05501	8.72019	5.2981	14.9055	24.7867	20.3892	13.2998	32.6111	36.7237	49.3456	90.4086	72.5206	101.729	99.948	81.1004	99.0971	45.6673	69.8432	26.0714	27.1242	43.7405	35.6899	33.1751	31.4036	44.1916	6.40547	5.20833	6.35604	4.35692	5.83734	7.13161	10.3636	14.0768	3.58039	3.82042	2.6974	1.91011
KY21.Chr1.1380	26.3135	62.141	20.5114	44.7722	16.9048	5.06168	3.73704	6.94596	4.63611	5.61864	4.51006	2.08062	5.59317	3.38774	1.32553	0.756281	0.967548	0.356594	0.782415	0.82561	1.59786	2.39802	0.487951	1.44478	0.714409	0.667118	0.537199	1.09024	1.13775	8.8082	18.0844	6.20568	5.14622	20.548	19.7016	22.368	0.823451	1.1247	0.842433	0.442483	0.114209	0.166292	0.036566	0.100879	0.100754	0.078797	0.126956	0.53951
KY21.Chr1.1381	238.443	136.313	231.181	213.566	179.068	142.271	225.505	108.389	191.217	178.309	232.912	212.788	255.252	232.402	220.625	157.502	222.2	115.726	239.982	160.938	210.808	181.372	151.345	171.462	172.352	111.291	92.4044	101.654	95.0392	43.6959	52.3535	60.1673	45.648	51.9067	42.7086	49.9037	68.5344	57.5975	79.6873	67.2621	74.5741	82.5509	94.3845	96.0518	92.0018	85.9931	64.9376	157.921
KY21.Chr1.1382	0.116531	0.041415	0.07701	0	0	0	0	0.142876	0.041028	0	0.046457	0.104588	0	0	0.036038	0	0.186748	0.0677	0.044314	0.049639	0	0.054467	0.206347	0.046832	2.12255	0.5948	0.993993	8.36342	7.76286	5.90897	6.61455	11.5915	6.76333	8.14269	8.70322	16.6055	5.94746	5.27689	5.47807	6.55182	12.1674	10.5078	8.0679	12.0116	9.28534	7.0029	2.00755	0.342453
KY21.Chr1.1383	0	0	0	0	0	0	0	0	0	0	0	0	0	0	0	0	0	0	0	0	0	0	0.409005	0	0	0	0	0	0	0	0	0	0	0	0	0	0	1.19347	0	0	0	0	0	0	0	0	0.818251	0
KY21.Chr1.1384	7.4665	8.09368	12.1479	23.9068	11.6172	9.43867	14.8898	14.6156	15.5822	8.26551	15.977	16.0667	8.37852	14.1653	8.50033	12.5318	7.42415	9.98124	8.26866	7.30829	6.9539	4.20583	6.53971	5.26404	2.91277	2.02287	3.39706	2.53183	2.95394	4.3493	4.41149	5.12597	4.83947	3.51712	3.32689	4.16746	5.49488	4.34766	6.45158	3.97768	7.93936	7.16571	6.04494	6.93715	5.50408	4.66729	2.24387	5.29085
KY21.Chr1.1385	39.6257	45.6585	57.5889	59.7107	41.0188	29.8693	37.4122	60.8164	59.687	39.4509	41.6401	52.746	43.0729	32.6559	28.5716	49.1698	24.433	16.3479	14.1586	11.836	13.6912	8.23515	6.66818	8.66961	6.15089	4.28438	3.8636	5.44895	4.86649	5.78194	8.35849	5.80165	4.34806	6.07423	4.53453	5.69197	7.3171	5.22374	10.8651	6.23149	14.4953	15.3785	21.3308	18.0358	21.3635	16.0934	6.21204	13.8145
KY21.Chr1.1386	21.4606	13.554	71.1378	19.4439	8.59278	9.73813	10.6794	13.4795	15.5302	16.8893	14.5156	13.3583	22.0136	11.7861	10.9007	20.7407	21.9046	20.7951	18.0369	14.8506	25.0302	16.7998	11.8773	20.7376	17.2492	15.6763	17.6532	20.0463	23.1758	25.8507	33.6294	67.2572	36.9548	30.5193	33.174	37.6662	27.4284	33.4559	41.1696	39.9764	25.8027	36.2692	37.5215	49.5796	49.4452	38.6073	18.5871	23.5979
KY21.Chr1.1387	88.4475	86.5543	84.8334	79.5797	78.6037	61.2907	90.7802	95.2906	114.796	82.9438	119.547	117.369	126.416	121.486	81.0048	111.542	104.338	56.299	90.5558	74.0839	99.6726	91.0116	55.961	84.6372	41.8518	33.9599	47.7684	39.2175	41.7484	34.6527	45.3944	55.6847	36.429	35.6032	39.1256	55.0389	25.2731	19.8998	29.2603	18.1831	26.7912	26.5087	22.938	25.2041	27.1827	28.8787	10.1389	27.3554
KY21.Chr1.1388	68.2207	49.6743	84.3011	58.7155	39.3568	35.3533	44.3546	52.0438	42.1949	37.5405	49.3167	29.0467	36.9677	32.2095	22.3773	40.5962	20.0039	9.92517	18.2993	20.0817	20.8057	14.8375	10.9038	17.0475	8.80478	5.20616	10.5781	9.60969	9.1635	12.1296	14.03	12.6408	9.03596	8.77319	8.87811	11.7814	9.57708	9.5388	12.1074	7.76597	11.8793	12.3904	12.7633	13.1319	8.88702	9.63159	7.70675	11.9444
KY21.Chr1.1389	1.06087	1.0481	36.0502	33.0496	0.316139	0.962637	0.955926	1.76077	19.4679	32.6946	1.93809	16.1392	47.9964	1.50093	2.15162	3.01011	19.0977	1.19041	1.35545	1.31742	2.87774	2.19779	1.55562	2.02125	1.52604	0.899973	0.999976	0.91508	0.813923	2.99884	2.38396	3.74077	1.87255	1.19324	1.12009	1.63751	1.58979	0.729432	5.30218	3.50428	1.74514	2.30588	2.28574	1.80164	1.29443	1.75586	2.42321	11.6306
KY21.Chr1.139	0.408658	0.372469	0.222779	0.198867	0.598717	0	0.061616	0.352108	14.6835	0.208755	0.325558	13.8983	0.224222	0.256173	0.121096	0.228232	12.8997	0.177953	0.236902	0.264178	0.40885	0.299553	0.119973	0.282083	0.460976	1.09389	0.194238	0.09813	0.505142	0.217145	0.139718	0.227416	0.275792	4.27843	1.05709	0.484442	0.093662	0.251184	0.736928	0	0.107742	0.213013	0.296481	0.385369	0	0.20347	0.102637	0.151453
KY21.Chr1.1390	0.524965	0.49949	17.3303	4.88849	0.359301	0.262927	0.48773	0.991921	3.61149	5.28657	0.926446	3.43831	7.52388	1.8627	1.66493	4.00159	4.82066	1.23519	1.69549	3.44173	3.53943	2.62563	1.67068	2.86341	2.37626	1.6236	1.602	1.72203	1.5319	1.37126	1.7801	4.07137	2.7201	1.40812	1.59616	2.50307	1.22384	1.11945	2.8394	1.5993	3.10188	3.81009	2.88643	2.91755	1.91115	0.565973	1.06508	3.71483
KY21.Chr1.1391	0	0	0	0.110277	0.312048	0	0.037622	0	0.244238	0.058279	0	0.22739	0	0	0.113808	1.97833	0.049005	0.279341	0.598652	1.0204	0	1.70996	0.699938	2.13854	1.61075	2.52519	1.17142	4.29822	2.45362	86.4695	37.6257	675.867	430.19	1830.08	1545.77	1428.71	1590.04	1536.15	511.936	529.929	792.907	892.403	765.311	643.227	286.399	203.445	19.7791	1.04885
KY21.Chr1.1392	0	0	0	0.549063	0.499537	0.027513	0.025261	0	0.332443	0.28473	0	0.394894	0	0	0.342494	1.18704	0	0.430847	0.148801	0.927305	0.12789	1.00016	0.894908	1.28552	1.04919	1.08658	0.511136	2.65403	2.24237	32.5301	11.2009	300.159	159.79	980.201	571.418	515.351	843.962	816.65	272.508	300.002	405.081	464.155	400.688	324.841	385.357	335.084	62.2187	4.70789
KY21.Chr1.1393	0.058761	0.127492	0	0.371144	0.257944	0.040206	0.323902	0.225735	0.322729	0.709502	0.662837	0.226081	0.966159	1.18338	0.757175	0.955231	0.4396	0.340497	1.38954	0.471034	0.492883	0.888901	0.517503	1.09269	3.52629	1.13838	0.416798	28.5701	18.8388	77.0072	104.945	177.493	77.3042	45.0088	31.939	38.6449	13.6094	15.0006	15.1608	10.2202	17.3231	18.4041	9.93135	12.2591	13.7671	13.1856	2.38501	1.05212
KY21.Chr1.1394	0.332303	0.581846	0.852619	0.857287	0.7279	0.279593	1.12111	0.788551	0.894343	1.51332	1.19616	1.07062	3.19446	0.945512	1.03096	0.418424	3.1652	1.23761	5.98247	3.24682	2.13465	1.61927	1.59266	2.85758	14.8272	5.03334	1.40926	14.2185	5.72206	4.26847	7.49092	6.64641	9.26337	4.83755	3.41604	6.61836	7.6981	6.22296	8.03605	6.69536	5.93392	7.09667	2.06907	1.72302	6.38928	6.22798	2.08376	0.867826
KY21.Chr1.1395	65.835	63.6378	95.4567	56.2778	62.9152	44.2783	65.7208	81.0948	61.3977	64.3588	75.0691	57.5443	76.5624	63.8602	45.6778	61.3743	41.0911	25.8746	40.4988	38.9149	49.226	45.9158	33.9359	48.2644	35.8539	24.7743	29.7053	32.4054	32.7677	19.9369	32.0679	35.7638	24.5126	29.4826	24.5288	31.3852	38.4392	28.4333	38.4625	24.3136	34.8453	37.9258	35.0748	38.0174	21.2793	18.9202	12.5951	18.5097
KY21.Chr1.1396	0.282467	0.402221	0	0.293988	0	0.164729	4.11223	0.339398	5.48414	0.188168	0.217462	1.47352	0.31473	0.908693	1.48022	2.25158	1.09274	1.04493	3.06823	1.10901	3.61209	1.40299	1.55978	2.07223	1.99393	1.22133	5.26471	1.96272	3.69503	5.29856	6.68388	12.8273	7.66415	9.9196	5.28592	7.91837	25.2128	24.3746	37.8465	17.7133	17.2314	19.708	6.1926	4.96319	60.9998	40.0541	0.496598	0.879936
KY21.Chr1.1397	9.18905	6.19592	10.5444	7.78499	4.26437	2.99454	4.0904	11.0828	4.57379	4.00595	8.44469	2.99635	5.49062	5.38027	3.13709	7.92557	2.51225	1.07482	2.56243	2.0115	2.90059	3.21393	1.82275	1.91687	2.74535	1.79307	1.6291	2.49675	3.56584	1.906	2.47659	1.87399	1.97473	1.06694	0.898017	1.32168	2.91813	2.74345	6.1987	3.59991	20.2442	20.3151	14.6742	19.7113	7.17906	6.191	1.7006	29.7789
KY21.Chr1.1398	0	0	0	2.54895	0	0	0	0	0	0	0	0	0	0	0	0	1.70899	0	0	0	0	0	0	1.70747	0	0	1.64384	0	0	0	2.98283	0	0	3.52806	3.22939	8.57614	6.34909	5.3486	8.68407	5.22833	23.3311	16.452	2.94191	13.5621	27.4505	22.2618	6.91371	5.71952
KY21.Chr1.1399	0	0.021075	0	0	0	0	0	0	0.040322	0	0.022101	0.051221	0	0	0.035541	0.133522	0.067235	0.051474	0.0661	0.14462	0.134475	0.079611	0.020568	0.069263	0.10741	0.021026	0.021294	0.107163	0.029164	0.162667	0.128263	0.263555	0.244302	1.17877	0.867537	0.762952	2.51896	3.48324	1.77865	1.97272	4.66672	2.82665	2.63495	2.76451	4.54817	7.48262	2.24365	1.70153
KY21.Chr1.14	8.57443	6.75439	5.86834	7.52454	5.03637	3.65909	5.20078	7.73445	3.42381	6.82564	4.68727	4.17433	5.56669	4.77289	3.7365	5.42838	3.02204	2.56221	3.37737	2.51023	2.38757	2.97164	0.474027	2.7652	2.21024	1.21114	2.08492	1.94452	2.37582	2.04395	2.74761	3.65899	1.56143	3.14345	1.68215	4.47487	3.63626	4.13971	3.75689	3.86291	4.96998	3.61049	5.32782	4.30935	5.56414	4.76003	1.8637	2.86185
KY21.Chr1.140	3.55254	9.33011	6.72825	17.3838	0.550305	4.19309	5.50797	18.1726	11.2377	9.71888	4.72383	10.5606	16.9639	3.56902	6.10998	20.8976	14.4408	3.90817	8.80371	6.26706	5.90392	5.29455	3.55103	5.56019	0.534885	2.49445	3.41327	1.72161	2.92875	2.07525	1.96394	5.6491	4.09353	11.0447	9.33447	6.7347	10.8011	12.3921	9.85125	6.50104	12.0106	11.7192	13.3417	24.888	22.5301	19.7394	0.927138	8.04967
KY21.Chr1.1400	0.117179	0.162324	0.194661	0.078665	0.151721	0.106319	0.087942	0.369188	0.889874	0.071631	0.181826	0.961095	0.458616	0.215162	0.284247	0.583856	1.60056	0.90299	1.33002	1.29099	1.42715	2.67369	2.18089	2.34672	8.00161	5.56808	3.15915	6.56891	7.97514	3.27165	3.10697	3.78783	1.65314	1.93389	1.59001	1.5817	3.32579	2.45546	2.45097	1.84527	8.31595	8.00848	5.2734	6.19982	2.27422	1.93649	0.743696	29.0932
KY21.Chr1.1401	105.622	80.9724	133.734	166.878	84.3232	71.1334	110.91	95.3701	124.659	102.527	119.341	151.375	162.533	126.782	122.373	158.586	149.805	107.674	135.588	95.6838	125.642	99.0091	97.9756	103.732	88.6003	65.0292	61.7642	75.4736	89.8532	56.9635	83.9335	83.9393	68.4004	63.5484	58.6548	76.9431	51.5061	48.7971	59.5139	27.5584	35.6545	37.9736	79.5488	69.3687	76.0773	61.5963	8.03894	48.2027
KY21.Chr1.1402	12.7315	9.68856	17.0152	7.33249	17.9953	13.3733	19.0176	12.6535	18.795	12.8382	18.6888	18.5004	14.1497	16.2633	12.3141	9.9421	12.7955	7.78397	8.49416	9.57173	12.2782	18.2011	17.5567	17.8085	28.1367	19.2968	26.7367	18.8936	21.3091	25.5126	20.4826	23.5504	16.3918	9.8626	10.6997	13.6858	8.88941	6.30937	7.83264	7.0689	8.47953	9.3152	5.98196	6.51683	3.86444	2.97846	0.872098	1.0412
KY21.Chr1.1403	5.16043	4.24924	9.81636	11.9645	7.37304	5.01285	6.09614	8.85639	4.83449	4.00365	4.5738	5.06591	4.82482	5.27807	4.85336	7.77032	4.96089	3.395	4.86544	4.04364	5.10752	2.39602	3.49137	3.47242	1.51229	1.30262	1.51477	1.17679	0.947619	0.743896	1.06667	1.12798	0.76572	0.787435	0.406271	0.530162	0.488799	0.273595	0.259674	0.174045	0.699364	0.69386	1.02923	1.47636	1.62126	1.49593	0.551934	1.76608
KY21.Chr1.1404	0.028372	0	0.0356	0.088157	0	0	0.017279	0	0.019643	0	0	0.049787	0.091584	0.069687	0.017271	0.097098	0.091149	0.115645	0.451013	0.315368	0.387907	0.12788	0.038318	0.266064	0.282165	0.13781	0.103074	0.900619	1.29785	6.64495	10.0437	15.3668	11.7793	8.27379	8.48293	10.8935	0.721022	0.101838	0.147479	0.09382	0.084334	0.256788	0.037579	0.138036	0.080761	0.033939	0.009737	0.016389
KY21.Chr1.1405	0.193372	0.175952	0.617693	0.152821	0.179993	0.188376	0.264593	0.117812	0.204549	0.404768	0.153895	0.261381	1.82536	0.554494	0.478636	1.68174	1.55381	0.540428	1.7331	1.27193	1.87601	0.267274	0.464024	0.928977	0.088508	0.170364	0.176974	0.057447	0	0	0	0.342606	0.182461	2.26024	0.851763	0.889191	2.1078	2.0714	2.80941	1.66571	2.17534	2.12812	2.00962	1.99143	2.8966	3.24855	0.902614	0.645152
KY21.Chr1.1406	26.51	44.5247	43.5824	54.8367	37.5587	24.1104	35.648	21.9544	42.2706	26.2338	35.1974	40.8408	44.2466	39.0798	37.8023	39.8544	56.3442	32.5466	32.8263	47.1918	55.6686	65.9805	41.6354	63.8184	85.1462	69.5652	37.0486	64.1735	76.9485	22.6898	26.103	29.5133	19.2091	22.1213	18.7729	19.5353	24.0079	17.7749	20.6068	17.4528	13.3165	14.0593	12.1898	14.4734	17.4796	16.5292	14.1223	13.4446
KY21.Chr1.1407	74.0518	63.0666	112.674	38.6714	61.0643	26.8341	38.9895	102.446	49.4246	49.5666	65.5036	54.5224	95.3703	65.5859	45.12	94.8407	87.4193	47.3604	65.7992	66.4593	87.8678	79.8416	67.6716	98.7598	82.7865	53.8249	54.4306	49.1615	49.3461	17.9984	20.2208	29.6088	20.9618	25.7647	20.2893	28.1812	81.7436	77.4383	75.9028	57.4092	31.4404	38.2472	39.2811	40.8458	47.727	38.004	26.6848	20.006
KY21.Chr1.1408	32.2926	18.1302	40.4732	65.351	25.9056	22.633	27.0817	34.396	30.5794	24.2595	38.6732	23.1118	25.694	26.089	18.8146	27.6849	24.3875	19.6537	22.5916	23.4962	24.2307	22.068	21.1595	28.8531	27.9879	17.7219	23.4387	29.9413	25.8729	25.3059	39.4484	39.3095	31.2558	34.7078	30.0003	36.9443	22.5964	17.4035	26.1462	17.663	25.8661	32.2158	23.7315	24.5074	25.1237	19.455	7.03008	16.4694
KY21.Chr1.1409	57.1323	37.8691	73.7337	69.5605	61.9038	59.2973	67.4438	72.4074	54.2386	48.3363	62.4498	39.2842	41.6532	40.8816	25.2571	32.3109	32.4983	26.9892	24.6775	31.9343	34.0034	24.0557	26.3363	35.4194	24.7469	18.7113	17.4162	18.6788	20.9472	15.492	22.7007	18.8662	15.4382	14.5761	13.4399	16.404	16.3019	13.3976	18.4167	11.335	15.5823	19.6508	14.0446	14.5179	11.9918	10.6338	4.0609	5.99719
KY21.Chr1.141	62.6123	39.6078	68.0859	76.3334	35.9248	19.3917	17.6364	40.7886	30.4092	20.4837	26.3049	29.5553	25.1123	23.7073	9.92992	28.3277	24.0048	14.4685	17.9641	14.3625	15.7059	10.1829	12.8349	12.5164	8.00326	6.24411	7.27484	7.42427	7.48266	5.57288	7.96273	7.30003	6.73681	6.90494	3.48865	5.68521	2.56874	3.01992	3.22784	1.80471	3.28744	2.84152	3.34262	4.2183	2.85104	2.85784	0.715664	3.11907
KY21.Chr1.1410	167.506	134.221	197.511	116.524	108.376	95.0469	115.84	160.236	151.714	102.395	135.112	148.793	131.964	111.882	84.2141	132.774	116.656	55.6691	107.868	74.2662	117.086	83.7361	63.6981	99.3608	84.273	69.1032	53.0187	62.7029	78.4185	37.6095	57.8385	47.0767	34.3073	65.3404	42.2001	50.7132	41.5783	38.342	50.0356	29.837	27.967	29.9276	21.045	21.5709	22.9577	17.4239	5.77457	9.27679
KY21.Chr1.1411	92.1846	50.2747	138.377	76.2899	85.831	64.6415	85.1546	119.32	101.864	101.262	151.182	72.0155	78.3864	96.8618	43.327	59.1943	37.0668	28.6222	37.7036	33.3412	35.4077	23.5091	15.4991	23.1663	12.402	9.09134	19.1517	12.2028	13.4804	11.3995	19.2114	14.8032	11.5004	12.9752	12.0831	14.694	16.1725	12.3645	17.0178	11.2977	16.9551	19.3752	13.9514	15.2	15.4162	13.4385	6.7999	9.27593
KY21.Chr1.1412	0.064485	0.498757	0.135087	0.365071	0.041713	0.326123	0.735305	0.056833	0.751852	0.04909	0.245062	0.774916	0.951486	0.837596	0.697042	0.779638	0.978728	0.330602	1.43908	1.20479	1.37024	1.14016	0.966595	1.62646	1.35583	1.4628	1.4793	2.44011	3.85692	6.48712	12.2878	3.22169	2.56856	1.90506	2.16594	2.75622	7.14627	5.69335	9.74972	6.24506	6.74083	6.67293	4.83756	7.95733	3.2114	3.15726	1.17991	1.03226
KY21.Chr1.1413	0	0	0	0	0	0	0	0	0	0	0	0	0	0.497045	0	0	0.493188	0.367666	0	0	0	0	1.22891	0.529555	0	0	0	0	0	0	2.2102	0	0.619723	0	0	0	0	0.358729	0	0	0	0	0.47574	0	0	0	0	2.17226
KY21.Chr1.1414	55.4641	43.3499	44.7678	80.3975	29.826	66.4799	75.8459	44.7806	43.0271	19.9224	25.734	39.8053	24.3945	19.4066	50.3236	34.2047	75.1269	52.7586	60.1623	56.2658	79.3857	52.0421	54.6908	85.9011	58.5744	56.335	50.5802	51.0485	73.9279	51.8679	69.3131	40.6802	39.8829	32.1923	28.7848	31.3568	124.136	82.9592	132.237	133.042	71.6483	74.3871	31.3091	35.6804	27.9358	30.9622	20.7551	19.0308
KY21.Chr1.1415	1.63573	4.01263	0.832826	2.87803	0.733436	8.16639	9.26619	1.1131	17.7623	1.47347	7.00546	21.0441	5.71793	5.90583	9.10733	2.11965	29.188	13.2759	9.57635	11.3617	18.7497	6.84763	7.02125	14.8315	2.99728	2.79976	3.25556	2.34516	2.89193	6.15881	6.98379	1.61452	3.73021	0.733155	1.49476	1.18554	2.6749	1.61179	9.93251	7.09002	2.6369	3.59085	2.40927	2.77603	2.31717	2.40239	1.08518	1.3397
KY21.Chr1.1416	5.09138	5.13542	5.25977	24.2711	6.50406	6.3559	7.51371	5.11539	13.8159	5.36557	9.02667	20.2585	6.16009	9.76116	4.44516	6.40959	13.52	13.6215	10.5913	9.57656	6.21235	12.2101	13.2433	6.91395	10.2113	5.91572	8.64715	10.3657	9.34322	15.1779	15.2273	8.79609	8.32747	6.5855	6.13142	6.94499	4.52193	3.44122	3.94288	2.50584	4.24451	4.04524	2.65329	3.52626	4.29686	4.4216	0.582777	1.78482
KY21.Chr1.1417	61.0736	78.485	60.4248	75.2885	42.5271	24.6175	32.9859	39.5837	42.6514	34.0156	39.8079	38.6277	38.9153	34.9876	26.6803	33.1778	33.0605	18.6896	25.1711	26.4371	30.7743	37.6508	27.902	33.9061	40.5254	26.2901	33.2554	39.832	39.0335	33.9106	32.1929	37.7851	26.6213	40.1263	27.1198	35.3302	13.245	12.1704	14.2746	11.0708	17.9649	18.1825	13.664	17.0048	14.0919	12.5547	5.42537	9.03697
KY21.Chr1.1418	0.394968	0.442513	0.35075	0.638774	0.244338	0.23339	0.263977	0.374769	16.2217	0.203029	0.405529	18.9182	0.525373	0.381985	0.349147	0.585835	15.0005	9.4087	11.8819	14.067	16.9572	21.1478	26.8282	23.9486	16.3025	11.1652	17.5138	10.0907	13.0006	5.92729	6.50515	10.9948	14.3724	2.8013	3.62291	4.36906	7.63359	6.90494	3.98521	2.85807	4.76386	4.05538	1.68036	2.37847	1.94629	1.54526	0.374268	0.233156
KY21.Chr1.1419	0	0	0	0.14294	0	0	0	0	0	0	0	0	0	0	0	0	0.359337	0.402168	0	0.270021	0.347775	0	0	0.132375	0	0	0	0	0	0	0	0	0	0	0	0	0	0	0	0	0.199273	0.100273	0	0	0	0	0	0
KY21.Chr1.142	82.2817	74.1711	92.2557	94.1702	64.3249	49.3603	75.7528	94.7368	68.6253	86.4939	111.406	61.3218	92.5889	96.9756	54.722	89.5789	33.2	18.8358	40.6078	32.1324	36.0953	27.0627	15.2067	23.1123	12.2879	8.20782	11.5399	13.7658	12.5669	10.6487	17.0169	15.7644	11.2269	13.1595	9.15352	12.7309	16.6219	12.1687	18.7583	12.3443	17.6931	17.2851	20.9782	22.6748	23.6447	22.087	5.56804	18.1156
KY21.Chr1.1420	0	0	0	0	0	0.626469	0	0	0.74487	0	0	0	1.19693	0	0	0	0	0.567699	0.777905	2.53056	1.6161	0	3.29551	0	2.68554	4.69279	0	1.14546	0	0	0	0.860987	0	1.69485	0	1.36881	0.579307	0.498373	0	0	0	0	0	0	1.45902	0	0	132.741
KY21.Chr1.1421	20.3961	61.7795	20.4915	58.0716	8.24881	7.57597	7.8007	9.98542	7.7208	9.84862	10.4014	8.37738	12.656	10.7658	5.52666	8.77091	5.25277	8.85121	4.6205	9.22415	8.80219	6.90037	4.88514	6.15994	3.15647	2.56534	1.68965	2.79016	2.94657	2.80697	5.02813	3.11338	2.58135	3.37041	2.35843	2.53518	4.07162	3.61657	7.51395	4.40129	7.41711	7.35782	3.28165	4.95705	2.28035	2.41028	0.681078	5.99563
KY21.Chr1.1422	89.1581	211.248	262.098	171.331	105.964	89.7535	109.359	192.533	116.58	125.353	165.965	76.4486	106.784	105.848	54.1127	114.965	50.5224	30.3618	17.8239	52.0911	62.523	36.2665	23.6856	39.5214	24.8051	20.9076	15.2971	26.8731	31.5195	36.3597	40.4375	55.6129	40.2928	41.6872	47.0446	53.9334	30.8011	40.1422	41.2218	36.4771	22.887	26.2612	34.9175	45.6892	49.4269	38.5472	5.21963	41.2221
KY21.Chr1.1423	25.0738	29.1589	37.7377	43.4221	35.2396	27.6788	42.8841	27.5199	22.7818	24.4689	38.1907	24.9442	40.5624	43.4728	46.1036	42.1394	27.1316	23.3195	23.6212	30.9827	41.3132	20.3538	23.1332	30.1315	15.2287	7.24533	9.22384	12.522	9.40029	8.72289	10.4356	9.74178	6.86634	7.53701	8.34049	9.04326	6.4077	6.17692	7.29278	5.65007	6.76747	7.81062	12.3841	12.7161	19.3128	38.6161	7.32057	12.1362
KY21.Chr1.1424	0.113067	0.103299	0.148757	0.180258	0.079784	0.088338	0.130968	0.077322	0.091226	0.333651	0.225508	0.13055	0.449928	0.310581	0.190085	0.22641	0.110765	0.166055	0.116742	0.079434	0.065129	0.19229	0.162096	0.069703	0.119584	0.059433	0.096999	0.161066	0.104824	0.881449	0.409984	0.429201	0.540055	0.314482	2.07035	0.222751	0.205394	0.260035	0.948664	0.931968	13.3371	15.7633	83.5381	84.6444	27.6965	39.6658	2.83264	1.27451
KY21.Chr1.1425	0.012707	0.004348	0.009529	0.00793	0.009565	0.006483	0.002255	0.00242	0.026176	0.024301	0.007302	0.01834	0.006252	0.006023	0.001225	0.002238	0.01426	0.003649	0.052738	0.01093	0.0073	0.032323	0.042194	0.010474	0.027503	0.015569	0.067912	0.055321	0.071181	0.650054	0.261026	0.087142	0.272617	0.110999	0.307719	0.044188	0.10869	0.106457	0.121923	0.297306	3.64141	2.43624	6.83115	4.20509	0.693726	0.795886	0.383439	0.659706
KY21.Chr1.1426	0	0	0	0	0	0	0	0	0	0	0	0	0	0	0	0	0	0	0	0	0	0	0	0	0	0	0.674318	1.24708	0.941612	8.93304	1.34006	0	6.02773	2.2971	10.6627	0	1.03121	0.75406	1.39875	0	46.664	46.4612	150.274	108.267	16.0922	15.2491	6.16737	6.92358
KY21.Chr1.1427	64.4895	47.7115	87.2953	76.0656	72.8343	47.9898	62.3199	92.7834	90.3172	75.8936	101.149	92.7593	89.6957	84.1361	45.5062	77.9204	60.2524	44.9044	44.5379	38.072	41.9002	29.0476	35.8896	32.7243	23.5549	16.7797	21.8062	22.8054	23.2102	18.7919	23.3679	17.8773	16.1978	12.1543	9.8957	13.4247	7.67436	7.12711	8.51145	4.98653	10.5608	10.4248	8.42202	10.1092	9.83317	8.56428	1.70298	7.63507
KY21.Chr1.1428	1.25918	0.089536	0.123307	0.164692	0.128279	0.120949	0.146003	0.269165	0.14348	0.130303	0.152828	0.168557	0.087031	0.157509	0.019208	0.110602	0.104008	0.232474	1.64516	0.189205	0.245677	0.274348	0.543494	0.289625	0.093331	0.092059	1.63067	0.040309	0.120485	0.358703	0.388846	0.212464	0.286324	0.097795	0.374597	0.348412	0.009891	1.63324	0.055416	0.063295	0.574852	0.607835	1.84591	3.7528	2.35042	1.22626	0.353969	0.87491
KY21.Chr1.1429	0.095876	0.208822	0.121805	0.206756	0	0.124135	0.180484	0.114921	0.034247	0.474963	0.076148	0.086248	0.815825	0.079593	0.118129	0.110476	0.115725	0.142554	0.11112	0.205366	0.370787	0.377689	0.283933	0.358145	0.839509	1.17019	0.778171	1.05042	2.05494	0.550483	0.729793	1.37936	1.08743	2.30373	2.29351	2.11009	9.41342	7.13059	14.6032	11.6646	13.3291	15.7902	7.92718	9.59147	5.95488	5.91005	5.04292	4.85978
KY21.Chr1.143	94.7047	91.9688	101.274	71.4659	69.7694	40.9568	50.7102	64.8002	53.4643	47.2673	56.9328	48.2068	51.8114	48.8815	32.7975	55.8794	33.9213	22.4676	34.7067	20.1661	25.0482	22.8715	14.7241	21.4468	19.277	10.7792	13.6412	15.4625	12.1223	9.44071	15.9221	10.911	7.63518	9.17823	7.39514	9.69655	6.58058	5.46783	5.18623	3.39735	6.86627	6.32927	5.84266	6.4409	7.70742	6.7571	1.14079	7.86655
KY21.Chr1.1430	59.104	57.2445	91.4369	47.8779	51.9206	50.812	66.6271	85.4722	58.8721	62.7893	48.8687	46.2725	69.324	41.1693	45.2994	63.3385	45.8921	20.538	28.3763	29.4615	56.5822	25.6928	25.364	49.9588	41.8263	38.4971	33.8046	45.091	52.758	24.3835	48.083	63.4443	38.3447	25.073	23.0081	33.1389	23.8565	16.2344	28.3272	24.8456	24.1474	31.6079	36.2529	29.8379	20.84	27.4112	6.89199	4.29425
KY21.Chr1.1431	58.9794	41.2297	35.6641	41.6494	27.6089	25.1342	32.3782	55.7791	23.0314	71.0483	29.909	23.3471	87.9988	29.5796	34.9856	55.1888	28.8652	16.1133	52.5924	27.2058	47.4852	35.7636	32.39	45.8437	36.3186	25.6949	40.9887	35.434	41.4598	25.1964	31.2722	45.1817	27.215	33.6164	26.7482	37.8584	44.6054	36.341	42.588	39.185	61.5635	69.1504	70.7004	76.6957	74.6757	56.513	55.4779	41.0662
KY21.Chr1.1432	53.8923	31.717	139.1	83.0249	75.6764	60.8852	89.4927	108.083	88.3681	67.6424	111.779	97.343	92.3552	105.962	72.509	107.659	83.6571	44.3269	54.7056	55.1963	59.7191	42.8848	36.978	43.1661	59.8443	45.2549	24.2718	41.7573	43.4963	15.5827	28.2416	19.6673	14.4164	13.8119	11.511	14.0493	10.9176	10.1954	13.8845	6.62093	15.0037	15.9926	11.5542	12.6693	11.6388	9.73223	2.35479	8.17053
KY21.Chr1.1433	42.1938	40.2217	53.5142	40.7425	24.959	22.3889	27.8154	24.9456	26.9432	39.7363	18.9222	25.0835	46.1741	15.0099	23.7407	23.2588	23.4936	14.7376	22.586	15.5432	21.8773	16.7202	19.9214	17.2288	15.4205	12.9954	14.1063	12.755	14.8399	7.60591	7.90283	9.48089	6.54084	6.56022	5.10354	6.39916	6.15942	6.02612	9.25382	6.4679	6.66552	7.33658	9.03699	11.358	11.8611	8.03626	8.12471	4.85249
KY21.Chr1.1434	65.0901	65.4904	78.4325	48.634	47.6448	34.246	44.8664	67.8494	52.7846	51.8339	56.9834	49.8947	69.1973	48.4727	31.8627	58.3184	38.3927	19.2341	26.5021	30.9597	35.0733	27.0801	16.0726	28.3859	21.8704	10.5004	11.6085	13.8387	9.59866	5.85383	6.90028	5.3498	3.4234	3.62503	3.62187	5.32038	3.22524	3.72966	5.61207	3.18642	3.67478	4.18547	3.3566	4.67969	5.1178	2.69875	0.792532	4.15564
KY21.Chr1.1435	42.12	37.4778	55.6401	43.6341	35.8662	39.6725	58.5877	49.8795	100.667	60.9676	56.2223	101.927	84.0102	50.7959	42.726	55.9681	86.6218	20.8675	36.1089	31.4431	39.437	11.366	11.5022	19.2847	8.40466	6.78125	7.21851	7.96731	6.58711	3.95301	5.89255	5.05367	4.94084	5.82472	5.20676	5.26947	6.21643	4.98718	8.70978	4.88233	7.10324	7.2458	7.95248	8.58369	10.6019	9.14628	1.36718	4.07111
KY21.Chr1.1436	65.4214	46.835	89.8565	57.071	37.5328	24.8302	36.2333	58.4461	48.3949	28.2685	37.5361	33.0735	33.1654	28.7413	18.7673	30.235	27.9665	13.1944	25.6566	26.5296	19.8325	18.361	18.0468	20.7063	25.2567	22.983	22.7467	35.071	42.8397	20.2819	47.0823	53.4234	31.638	72.2497	55.7357	57.9232	72.9514	65.6573	70.6935	42.9904	41.0525	50.5889	35.8374	35.8361	33.8669	20.9204	32.5176	29.9254
KY21.Chr1.1437	26.0988	19.6678	46.918	25.2891	40.2082	32.6084	51.5169	52.137	66.4285	50.8844	63.9329	78.7157	67.0568	63.5757	51.2833	76.1386	57.4184	35.034	45.3592	49.3134	52.3112	46.5669	31.9798	46.1832	44.0075	31.815	39.7237	44.6473	51.266	42.6691	35.1947	56.9241	32.31	31.7458	38.9562	42.6325	24.8121	19.6005	23.6706	17.3974	26.802	29.6741	27.9692	23.5866	27.7874	25.0683	6.30041	8.09935
KY21.Chr1.1438	0.508932	0.307039	0	0.160077	0.07062	0.226596	0.342429	0.874069	0.866595	0.661522	0.487086	1.33411	2.4634	1.12533	1.96739	2.40395	3.23608	2.46598	2.72421	3.98226	3.74204	5.45292	5.4878	6.57531	10.1007	6.51204	8.4889	9.77409	9.89672	6.80734	6.02936	11.3984	6.36107	6.4338	7.14967	8.509	4.24371	4.80829	4.65835	1.94089	4.38105	6.7478	4.52228	4.37903	2.41402	3.20861	1.27061	1.38568
KY21.Chr1.1439	0.282467	0	0	0	0.248387	0	0	0.339398	0.195862	0	0.217462	0.736758	0	0.454346	0.328938	0.964962	1.09274	0.746377	0.409097	0.443604	1.06238	1.66248	0.866547	1.46444	2.11847	0.881401	1.08925	3.01197	2.05299	0.378469	1.90968	2.26395	1.12158	1.48552	1.21983	3.05937	1.06629	1.04837	3.68158	2.07029	1.05807	3.78393	1.89218	3.23278	2.4937	1.6881	2.38559	1.3199
KY21.Chr1.144	0.084519	0.097519	0.351315	0	0.338031	0.186003	0.152742	0.328779	0.062514	0.182113	0.065729	0.277984	0	0.106212	0.190336	0.101029	0.067444	0.077181	0.06855	0.072037	0.243227	0	0.089562	0.205178	0.274458	0.060891	0.093296	0	0.085316	0.033838	0.031631	0	0.032264	0.024796	0.034271	0.029992	0	0	0	0.040819	0	0	0.141785	0	0.192482	0.219585	0.044393	145.863
KY21.Chr1.1440	4.57036	7.01605	14.0905	6.56164	4.53668	4.44578	4.87994	8.00744	4.35675	3.03397	2.51731	4.51424	5.21072	4.19701	4.32656	9.3511	6.38094	4.95538	8.30399	8.75369	9.17279	6.67484	5.55534	8.84601	7.71393	6.51744	8.36026	9.98309	12.0574	18.088	26.68	56.0377	37.8695	20.7966	21.6343	25.0166	9.39964	6.67636	10.9807	8.32767	14.3412	13.1655	11.317	8.79289	3.77616	5.27121	1.33849	3.37551
KY21.Chr1.1441	10.7126	9.46057	30.8705	6.58003	10.0364	6.10414	8.93451	17.6458	10.6906	13.4413	13.0301	23.8005	26.1891	18.1831	27.7303	28.1324	34.7517	21.3844	21.2284	19.0928	24.7497	38.0834	28.5508	41.2001	72.6284	52.8496	54.9785	64.3091	67.2337	31.6437	40.5339	22.4263	15.4389	19.6187	15.9458	18.5829	7.90655	5.32488	6.40967	5.11466	8.22998	7.66972	4.10445	5.19244	2.5768	2.44267	0.747952	0.974844
KY21.Chr1.1442	14.0831	15.5225	29.8885	12.4273	13.7124	9.76514	19.7511	22.3285	14.283	19.1879	22.6082	37.2294	63.3137	34.8198	42.2697	51.2306	52.0415	20.8826	35.0534	35.3274	43.7776	56.0209	36.1654	50.8985	107.358	80.4028	80.4228	94.7773	103.32	30.2836	42.887	14.3445	15.798	20.4156	14.5295	20.4565	4.3799	2.92092	3.77716	3.61356	3.86383	4.9071	2.85871	3.63457	2.00067	1.63884	0.827553	0.771091
KY21.Chr1.1443	0	11.2175	0	4.0995	0	2.29705	0	0	0	0	0	0	0	6.33561	2.29343	0	3.04753	0	0	0	0	29.8059	14.5002	29.1727	19.694	12.2906	25.315	16.8001	14.3139	5.27754	18.6406	12.6278	7.81993	6.21444	0	7.52845	2.12412	0	0	1.69818	4.21548	2.19853	2.39868	0	2.67487	0	1.18806	0
KY21.Chr1.1444	0.382135	0.78763	0.097795	0.275448	0	0.033612	0.030966	0.186516	0	0.304621	0.060935	0.324699	0.9998	0.276467	0.384058	1.08349	1.0836	0.863011	3.19541	1.41285	2.79539	13.3927	7.98313	8.29649	37.1065	24.9247	30.6341	53.6306	57.267	25.6403	29.3886	21.5741	11.3145	14.2527	12.2143	12.9064	33.0663	23.1209	14.2835	12.1006	8.33768	9.22828	8.02454	12.1045	7.69074	5.89492	16.6381	55.758
KY21.Chr1.1445	0.793243	0.077938	0	0.233971	0.051746	0	0.068599	0.069121	0.404205	0	0	0.357839	0.664318	0.140254	0.261722	0.19854	19.3537	26.3292	45.4845	33.7876	51.2049	97.369	74.1332	92.2938	95.7986	80.2393	80.7972	41.3539	63.1294	4.58621	4.78953	1.48772	1.50195	0.602881	0.492881	2.13362	0.51054	0.439917	0.68295	0.605538	1.65597	2.15002	1.87712	1.6788	2.95038	4.09782	1.23388	1.35488
KY21.Chr1.1446	57.6373	69.7901	66.3792	56.7038	41.592	21.5718	22.7206	50.05	30.6463	32.468	39.4537	27.5958	50.5027	31.8023	26.4479	35.5758	55.5346	29.3512	47.3806	37.9197	51.4712	66.3889	37.9608	55.5606	46.7886	38.3381	53.4591	47.485	64.0457	36.2924	52.2324	69.1592	43.4981	32.3074	35.5455	33.4875	25.7321	23.5809	48.3697	31.5814	27.9551	40.2601	27.9669	28.1865	23.6363	20.8975	9.69346	6.13612
KY21.Chr1.1447	0	0	0	0.262732	0	0	0.143057	0	0.173387	0	0	1.52181	0.816237	1.18101	0.733225	1.86231	2.67478	0.705893	1.85766	1.39495	2.2317	1.11968	0.543346	0.984024	0.179958	0.280126	0.735245	0.462775	0.196546	0.816049	1.42957	2.48304	2.35685	0.117009	0.17112	0.289668	0.115056	0	0	0	0.61198	0.245211	0.545887	0.505993	0.675189	1.4601	2.3119	1.39663
KY21.Chr1.1448	0	0.110087	0	0.08113	0	0	0.04465	0	0.210349	0.051914	0	0.131482	0	0.122136	0	0.167602	0.173567	0	0.057538	0.248835	0	0.129214	0.291284	0.11263	0.504202	0.09888	0.103473	0.165573	0.068542	0.968338	2.32253	4.56844	4.51648	1.35767	1.43821	1.13085	1.33052	0.319897	6.46118	3.35928	32.6984	40.6941	44.4249	38.2184	80.1974	59.6334	23.4847	14.8668
KY21.Chr1.1449	0	0.081108	0.283759	0.119291	0.100831	0	0.261461	0.666841	1.10865	0.22667	0.262548	1.21132	0.124923	0.45263	0.199125	0.388316	0.612798	0.324192	0.677415	0.554343	0.59646	0.915213	0.474265	0.318949	0.361465	0.69738	0.071593	2.10356	1.25132	42.8235	62.8239	298.916	201.283	10.9819	6.5812	12.9777	1.03307	0.489812	1.02957	0.643004	0.298724	1.60241	0.065362	0.366404	0	0.120414	0.064949	0.167146
KY21.Chr1.145	0.184812	0.166982	0.086555	0.119672	0.170712	0.339336	0.474961	0.541012	0.215563	0.2724	0.575256	0.254514	0.642645	0.741562	0.465048	0.934588	0.987537	1.33791	1.2904	2.55858	6.38191	1.51517	4.99639	7.049	6.24456	3.99773	8.26125	18.6263	21.2501	22.185	9.88661	11.504	11.3635	7.55107	11.2496	9.5708	1.30626	0.545165	0.349548	0.218489	0.256387	0.389029	0.20895	0.156828	0.174554	0.309192	0.084547	0.688652
KY21.Chr1.1450	21.7123	12.5298	17.8009	41.6546	10.7338	13.046	19.2765	8.61338	16.3303	15.5248	11.4867	15.2633	22.9634	11.0756	14.3862	13.6927	15.6851	12.293	16.6977	12.8696	19.8772	9.37625	8.26545	13.2769	8.4862	6.87216	8.71501	8.87325	9.39713	18.3302	28.1865	17.4771	12.3635	6.62968	5.76713	8.74357	5.02768	5.09889	6.24319	3.5664	6.44895	6.25281	5.05195	7.03885	5.61539	4.47593	1.25165	5.33327
KY21.Chr1.1451	31.3874	14.035	34.8564	39.8733	20.5285	38.5597	52.1228	16.9917	31.5867	24.0785	26.6408	33.1023	36.0069	24.159	37.3505	18.5286	28.6819	19.9101	25.744	17.2798	35.4172	23.2862	10.5469	27.1158	21.639	16.8148	19.2416	36.892	34.4597	10.637	22.2132	15.5808	10.79	8.4403	8.46226	9.98184	7.7765	6.33681	8.00296	4.8148	7.92241	8.56877	7.46561	10.8066	6.13374	5.5818	1.38942	4.94473
KY21.Chr1.1452	41.3199	41.5428	33.058	63.4174	20.0563	17.6653	19.3684	17.7625	22.8747	19.2491	24.2716	24.9916	25.0575	26.0154	17.0138	18.4338	17.0313	20.3873	19.136	15.6434	16.923	9.85518	13.8021	12.7103	3.3177	3.66605	4.09757	3.58532	3.5879	4.34942	6.44705	1.77275	2.10802	2.3735	1.23659	2.1869	1.6177	1.24043	3.13522	2.03906	1.63909	1.97499	1.1603	0.838742	0.517271	0.578166	0.24497	8.27093
KY21.Chr1.1453	28.2302	5.26605	22.6798	6.31064	4.15559	4.53114	5.73748	6.95739	6.81196	20.1222	6.69483	5.11667	19.5045	4.80565	5.39374	6.00862	5.01119	2.46931	10.2404	5.04347	4.61499	3.23751	2.45528	3.90998	1.95893	1.53558	3.94437	1.6941	1.70737	0.884613	1.50089	3.27645	1.78107	0.811108	0.705155	0.783075	2.91263	3.38565	6.76365	3.65617	13.622	14.1099	11.1025	16.3661	4.04193	2.69149	1.24283	11.8447
KY21.Chr1.1454	111.938	107.438	128.041	111.435	77.2967	68.917	89.8889	105.195	118.139	93.3108	151.805	107.617	113.062	139.737	57.4344	146.376	87.0018	51.4039	50.1529	61.008	70.5988	61.8555	46.6151	47.206	35.8171	26.6447	19.0159	36.5592	37.125	24.404	31.2804	39.647	25.3165	33.2232	29.8364	31.814	35.9118	28.867	39.2347	27.8524	36.2323	40.7927	41.9476	43.7029	74.0163	63.6631	12.3707	26.7177
KY21.Chr1.1455	48.1273	50.7025	70.8483	47.6016	54.1691	26.4795	36.2849	52.2035	48.4991	35.4138	51.1075	40.6702	36.3784	41.8589	24.4003	35.2781	25.7928	15.9573	17.0553	23.3473	20.3926	12.015	14.0636	19.1364	16.6357	14.0505	8.30865	18.2893	19.8841	9.62246	12.0486	12.339	9.82295	12.5573	8.73701	11.4713	15.1855	12.4656	24.5664	14.0758	20.3334	23.6003	29.8829	24.2673	32.4457	18.5333	10.6633	13.8666
KY21.Chr1.1456	219.965	169.3	237.047	157.282	107.158	79.9183	110.076	168.891	140.01	121.292	137.182	104.628	143.033	109.784	63.6947	117.615	66.6474	29.1184	53.2654	58.1457	69.9117	36.7652	26.5134	55.5233	39.3003	31.2139	16.7421	42.408	53.1182	25.6243	40.975	37.8878	29.1166	29.7313	23.6524	31.0964	22.9737	18.3926	30.3939	22.9186	21.7896	21.5488	27.0207	27.387	28.1117	25.594	6.20934	25.9917
KY21.Chr1.1457	55.2017	55.1234	75.0728	56.7492	45.9479	27.8481	36.3736	53.3958	51.1537	47.1366	57.8381	41.8444	55.256	48.4839	28.7833	41.9001	35.2487	29.1329	32.1803	36.4871	44.6559	29.6058	25.1475	34.5587	18.1984	14.6311	16.0177	16.8284	17.7647	14.129	18.6306	13.3771	9.86161	9.41735	8.0581	10.0436	7.20045	7.02916	11.3723	5.94609	9.98805	11.1931	10.3729	11.3706	13.1504	12.8987	2.44369	13.4537
KY21.Chr1.1458	42.4675	34.4826	43.1007	37.0881	14.1772	18.8096	25.6689	37.3594	30.5152	30.5051	32.64	29.6762	41.7773	32.0638	22.1904	38.7408	31.8662	15.5026	31.3923	17.847	27.3661	43.8673	27.749	33.0551	97.7481	71.4682	56.5433	84.8879	102.925	22.4453	73.6795	45.3151	29.9705	23.2403	15.2145	20.4853	8.2174	5.97116	3.19801	2.84362	5.71007	7.42927	3.1796	4.25704	0.096894	0.148163	0.150362	0.225185
KY21.Chr1.1459	15.3713	21.4573	18.5432	19.7127	9.84661	8.8124	11.2544	13.4442	15.9676	12.9188	11.3792	13.4544	12.9346	9.88862	6.95613	9.14541	7.5645	2.4146	3.79325	6.252	4.66784	2.89875	2.52092	3.01844	3.10264	2.0126	2.31674	8.09933	7.99209	32.479	44.6923	61.329	45.5348	43.4623	43.175	52.9592	9.63439	5.32017	10.0264	5.41919	10.5766	13.7354	12.8051	11.3124	11.865	10.1294	1.74547	3.01861
KY21.Chr1.146	0.025337	0.090741	0.041834	0	0	0	0.062396	0.030997	0.037944	0.035274	0.106894	0.167356	0.086872	0.10985	0.098337	0.028174	0.103129	0.091271	0.141375	0.296305	0.48486	0.025914	0.278649	0.610095	0.484214	0.338708	0.55988	0.899972	1.03721	1.40632	0.535936	0.309663	0.84695	0.232797	0.070756	0.16465	0.068947	0	0.054947	0.013364	0	0.017389	0	0	0	0.028402	0.022025	0.033209
KY21.Chr1.1460	178.866	195.525	218.912	163.264	100.698	75.0251	73.8873	98.8216	60.075	54.134	60.381	78.1788	117.923	92.2252	66.4737	127.851	72.9918	34.807	55.9626	51.3095	62.303	49.1882	40.8545	55.0874	56.4469	39.1501	39.3943	47.1689	50.8546	40.189	45.8043	37.2706	30.718	25.6434	19.0472	20.7507	60.3716	69.513	66.028	40.8147	28.5183	30.7416	21.0304	19.7624	29.5476	24.1528	12.917	12.0041
KY21.Chr1.1461	0	0	0	0	0	0	0	0	0	0.120918	0	0	0.417135	0.369264	0.582923	0.192892	0	0	0	0	0.336945	0.367636	0	0.558066	0	0.125131	0	0.449437	0.405331	0	0.346987	0.316589	0	0	0.158199	0	0.23537	0.10317	0	0	0	0	0	0	0	0	0	0
KY21.Chr1.1462	143.973	314.152	144.314	243.785	130.071	88.6297	120.377	231.728	331.086	91.0447	99.5676	289.634	125.726	84.2288	136.187	225.694	291.24	78.3958	93.7771	149.245	244.213	127.217	93.3124	210.271	155.722	103.911	84.8189	132.276	128.445	57.1238	81.1379	81.6921	57.5243	70.9068	52.0007	80.585	68.2144	59.9099	101.563	82.0029	74.7415	93.9828	103.283	119.193	92.492	77.884	72.2557	150.847
KY21.Chr1.1463	0.085844	0	0	0	0	0.05768	0.159712	0	0.063231	0.061507	0.068313	0.476448	0.492889	0.429602	0.05546	0.403139	0.275436	0.108599	0.274325	0.148597	0.206918	0.230412	0.176476	0.267219	0.151846	0.179805	0.122269	0.099836	0.163725	0	0.186879	0	0.063667	0	0	0.057784	90.8172	94.3218	58.3408	43.9907	98.8087	115.338	80.663	56.0083	7.23032	11.8791	0.577394	0.30606
KY21.Chr1.1464	2.81021	1.21798	2.94412	2.76093	1.5516	1.41855	1.8378	1.85974	2.02229	2.25936	1.94864	2.95719	2.92359	2.37528	2.29226	2.9968	3.84784	1.44434	2.22555	3.78754	4.31245	3.42717	2.55397	4.72854	4.45859	3.57593	2.67246	6.88057	7.736	6.05975	8.48034	6.18901	5.53839	2.00339	1.92563	3.07751	7.88795	4.20326	25.2222	15.4931	78.7715	82.6127	44.3154	56.7363	19.0376	13.2395	8.47628	69.8641
KY21.Chr1.1465	0.172215	0.510138	0.07843	0.295893	0.085284	0.059906	0.086418	0.283768	0.858658	0.141468	0.116841	0.41225	0.231668	0.048626	0.036128	0.104307	0.124407	0.257611	0.696423	0.32031	0.364652	1.32676	1.1111	1.27038	0.663796	0.404057	0.372167	0.547995	0.40971	0.617705	0.517532	1.21591	0.886554	0.776064	1.04696	1.1048	0.274144	0.378929	0.593443	0.29461	0.510661	0.764173	0.915127	2.20293	8.47853	4.99903	2.91551	2.26113
KY21.Chr1.1466	12.5646	5.86087	5.92611	2.25578	7.07219	7.36925	9.71819	8.40389	1.54992	4.88039	24.3408	1.02974	7.46738	21.1086	6.28282	6.67843	0.506836	2.28173	5.00358	4.70905	12.3644	5.8757	0.989021	7.46997	0.332433	0.234684	0.719497	0.673982	0.403449	0.353337	1.06452	0.315457	0	0	0.105676	0.110128	0.123583	0	0	0	0.085691	0	0	0	0	0	0.106751	0.5235
KY21.Chr1.1467	0.504353	0	0	0	0	0	0.030897	0	0.036717	0	0.040336	0.091603	0.581208	0.171215	0.096177	0.237985	0.160679	0.925862	1.77767	0.526554	0.920092	25.6955	14.7785	11.2689	64.1983	55.8143	64.1005	112.967	130.114	90.4206	128.304	67.1244	30.3391	16.8913	30.9459	29.3726	2.69162	2.94476	3.07998	3.42598	1.17066	1.3198	1.01078	0.881046	0.072885	0.569097	0.179234	0.087507
KY21.Chr1.1468	0.069084	0.026579	0.044748	0	0	0.023471	0.021173	0	0.025184	0.024906	0	0.127612	0.039615	0	0.044897	0	0.027457	0.066494	0.11057	0.059702	0.137633	0.580243	0.503656	0.267033	0.840995	0.509982	0.96081	0.874146	1.19504	2.22812	4.14222	6.85781	4.20645	9.3561	8.31532	8.78888	7.38956	9.02424	8.01221	7.08256	7.37737	6.45008	5.65482	7.31649	2.65233	3.46366	0.692829	0.334975
KY21.Chr1.1469	4.84516	1.71707	5.71741	5.71135	3.6902	1.89405	2.44976	2.62663	1.94925	1.38975	1.91319	1.29214	2.12752	2.20461	2.39427	3.61324	1.96109	1.60783	2.93876	1.3697	1.3375	4.62392	3.46497	3.31525	2.52782	2.75451	6.41351	3.12888	4.55527	10.4861	10.3035	20.5639	9.41731	13.6085	12.3008	13.4255	6.6315	6.32699	9.3094	5.64079	8.38032	7.83461	5.60323	7.52126	6.32475	6.01236	2.42505	2.18558
KY21.Chr1.147	2.75024	2.87006	0.329334	0.482194	0.692457	0.170743	1.30973	2.29401	1.92352	2.55499	2.30732	1.85919	2.31419	2.61396	1.01773	2.44054	5.24843	6.38753	11.1576	5.73285	7.40329	22.2489	10.105	7.61776	17.7838	11.8341	8.76787	24.1818	24.5767	16.0179	26.1802	12.5614	11.2743	184.498	122.278	105.18	7.41012	6.02614	9.37823	8.1009	27.5858	29.1976	30.3657	27.9285	73.5667	71.1211	40.3037	16.6337
KY21.Chr1.1470	40.4542	35.0455	63.4333	66.5536	48.6213	31.1259	50.0599	67.0754	65.7051	62.661	70.3726	79.7531	85.1295	76.0197	54.0486	83.2684	75.5572	47.2785	61.3731	61.8061	71.6139	56.836	56.1586	64.1384	62.0758	51.389	43.2841	58.3662	72.3923	43.3303	54.2048	57.2662	43.3395	33.9437	33.2208	39.0913	40.1863	37.2606	45.301	28.7801	33.8385	36.1394	28.2681	31.3325	29.0076	25.7466	11.2252	46.3994
KY21.Chr1.1471	0.954444	0.489172	1.06754	0.458487	0.22412	0.307643	0.359647	0.521769	0.814355	0.266509	0.43556	1.49859	2.42082	1.55173	1.95015	1.98185	3.43584	1.63834	2.2658	3.45238	2.9638	3.93561	2.2881	3.34915	3.89361	2.70134	2.55365	3.43972	3.61475	2.16472	2.58856	3.3515	2.06809	1.85309	1.5346	2.40611	2.80712	2.14243	4.2122	2.82652	5.21697	6.76874	5.24014	5.85103	2.49265	2.25786	1.68063	22.4314
KY21.Chr1.1472	0.185257	0.694746	0.218399	0.167463	0	0.040373	0.228748	0.202158	0.193217	0.178766	0.245077	0.23231	0.419507	0.567979	0.39966	0.611025	0.966162	0.648539	0.981977	1.23831	0.840544	0.759626	1.03055	1.34197	1.06409	0.98451	0.353876	1.17869	1.39011	1.20623	1.88428	1.50497	1.28947	1.84132	1.95893	2.48023	2.29048	3.15417	2.48005	2.13702	3.97827	5.48339	2.96672	3.43865	1.96501	2.13952	0.993207	1.33872
KY21.Chr1.1473	0.880765	1.54964	0	0.392768	0.460091	0.212392	0.419845	0.620922	0.380981	0.605278	0.813337	0.157249	0.80192	1.17871	0.862052	0.758262	1.15636	2.07009	1.55615	4.04336	4.03976	2.82535	3.03316	3.99489	2.73871	0.822298	2.81293	2.68107	2.2794	2.22165	3.34048	6.34709	2.96202	3.08349	4.82633	5.68383	4.31678	4.31809	3.01645	3.29883	5.97229	8.78725	4.19451	5.79898	4.84075	5.06244	2.0957	1.49788
KY21.Chr1.1474	2.98973	5.4736	0.572606	3.11166	0	0.996312	1.98972	1.02637	1.77692	0.569038	1.97288	2.22803	6.66242	2.74797	4.22764	3.89085	3.635	4.28852	6.49504	7.71363	7.06803	7.54126	5.24104	6.64293	4.98281	2.3989	5.21549	7.2868	2.7162	5.72263	11.2614	14.0351	8.47944	4.71699	10.1444	10.8845	8.98275	10.5019	9.54295	5.70834	11.4275	11.2046	7.02263	9.77624	16.8227	15.315	5.4107	3.76976
KY21.Chr1.1475	10.5338	8.57396	14.6672	9.33016	7.21842	5.29134	7.88759	8.51302	7.76149	9.42804	9.31711	6.6473	10.7856	10.0648	5.7372	8.37599	7.16342	5.00354	7.80293	8.63367	7.24429	6.57087	5.3651	5.30546	6.19538	3.29225	4.61107	5.65614	4.72026	4.03511	7.35646	7.57323	5.85745	6.55442	6.94934	7.75161	10.6237	8.45753	9.27132	5.3639	12.116	12.7336	12.3209	12.9095	10.3598	8.33687	5.01209	4.48354
KY21.Chr1.1476	47.5867	30.3382	65.4443	33.9942	29.6635	17.5222	22.5455	33.8143	28.6674	18.9755	28.8207	18.8496	16.8865	15.6207	9.67833	17.1589	14.5974	7.65695	11.3929	12.5671	13.7805	9.0607	7.42107	10.2286	6.46399	3.88745	5.32135	5.86225	5.15734	4.00317	7.35568	6.4562	5.12838	4.91626	5.84537	5.91582	9.11087	7.4912	11.6027	5.26694	16.7243	16.5036	18.5358	17.6464	18.5928	15.6351	7.01656	8.93385
KY21.Chr1.1477	63.1631	51.1053	90.1464	53.1436	63.9604	25.5282	30.3838	54.4644	16.454	24.6212	50.0188	11.8501	24.1299	37.0303	14.698	29.235	12.4302	14.3068	18.1354	20.3218	21.43	14.9646	11.6546	17.3962	7.29601	5.57754	8.41154	6.72563	6.92637	6.2198	8.72274	7.6634	5.93826	5.21324	5.90143	6.76494	9.30538	8.30187	7.53158	3.68751	10.3794	8.83176	7.71349	7.94148	7.61932	5.69679	2.23701	2.6422
KY21.Chr1.1478	270.809	189.412	279.255	187.054	166.774	142.093	200.735	271.349	220.131	228.026	277.755	226.908	320.217	244.117	190.606	354.843	223.597	118.995	217.562	171.079	243.299	201.644	130.688	209.937	130.525	107.181	109.712	112.361	140.371	74.6147	110.355	113.689	81.4739	88.5445	80.8833	93.8401	115.686	96.8573	116.546	98.7504	116.682	134.017	147.332	159.538	167.313	143.943	42.1726	107.382
KY21.Chr1.1479	163.932	134.75	167.419	124.159	96.2385	65.5364	95.3956	132.593	102.989	136.8	106.948	98.1659	182.508	90.5474	89.9994	151.464	100.317	65.7259	119.644	108.598	143.732	162.053	133.465	191.911	179.217	123.162	152.171	203.128	216.242	130.912	145.769	152.266	109.995	98.2106	89.4603	113.674	82.314	75.6824	88.0981	64.6726	78.7672	93.0093	117.215	107.115	104.148	91.0253	46.9366	51.7026
KY21.Chr1.148	17.164	18.7025	9.4552	10.2913	12.3915	6.41903	6.7855	14.2741	7.40583	5.80664	12.7476	5.68964	6.64373	11.245	3.0022	8.17032	3.60294	2.87669	7.31348	3.77272	5.68821	13.3456	8.26823	7.27869	16.4671	14.4554	16.6274	20.1805	25.9516	12.1217	12.0064	8.884	8.35628	3.93942	3.92057	4.97178	4.88196	3.57814	7.90864	4.83967	8.17445	8.74528	6.13923	7.46141	3.62971	2.76493	1.90796	4.7537
KY21.Chr1.1480	0.461338	2.11874	0.31782	4.9202	0.093969	0.730215	1.02893	0.548272	1.32467	0.289973	1.32908	1.87792	0.783583	1.65977	1.0073	0.879329	3.27732	6.95254	9.81945	7.45841	6.94036	4.60521	9.80316	7.12306	2.37697	1.8686	3.17054	2.21657	2.39045	5.44467	6.4169	5.02646	10.4743	4.76171	3.64848	4.39043	3.5567	2.84006	4.03289	1.84461	7.43935	7.32492	4.52856	5.81196	5.78874	2.94303	0.881733	2.04411
KY21.Chr1.1481	25.8416	22.8853	29.1792	20.093	19.7346	13.5951	24.1765	20.6171	22.7499	19.0318	15.7783	23.2545	34.7955	19.2692	22.9262	31.7876	35.2969	19.7862	29.5394	34.164	47.8088	26.5973	18.8166	40.0819	38.2874	36.8013	21.1517	39.8599	54.4539	11.4386	18.704	15.606	9.12208	11.8224	10.046	12.7797	13.5658	8.546	15.6582	9.31429	12.5508	15.201	14.0836	15.193	16.7418	10.3096	2.50528	4.19637
KY21.Chr1.1482	0.723841	0.900765	1.22974	0.556209	0.429492	19.2363	32.9062	0.576881	0.414111	0.487818	1.48887	0.880825	3.71197	0.770555	30.1482	1.86735	3.87145	3.02491	4.05963	3.83358	36.0978	1.35316	1.8628	32.7991	41.4119	11.8913	6.26315	38.7027	19.2823	0.841792	17.7091	1.05412	0.637598	9.46896	11.0021	13.6284	14.789	10.1291	4.27014	4.13841	23.627	24.1045	24.6979	17.0156	12.1575	14.8826	5.70951	2.66943
KY21.Chr1.1483	0.639576	0.189865	0.158781	0	0	0.275984	1.0392	0.134216	0.165498	0	0.179767	0.394015	0.117096	0.352976	0.366081	0.242017	0.508622	0.302395	0.48209	0.378979	0.384205	0.562567	0.449463	0.226803	1.33596	1.37632	0.287303	1.60229	2.72199	0.17105	0.968834	0.295809	0.282447	0.909033	0.82376	0.484317	0.658696	0.867369	1.1485	1.14531	5.88034	7.57604	7.61072	8.09636	6.4913	5.81924	2.59845	1.36972
KY21.Chr1.1484	257.649	209.54	338.26	169.055	146.621	155.576	225.517	215.554	294.152	218.3	234.403	270.252	298.593	221.82	214.54	249.229	354.759	149.8	319.064	286.737	445.471	521.724	330.619	541.746	1016.1	661.219	634.114	1137.73	1224.42	574.416	945.141	604.092	491.758	219.615	228.603	259.265	241.989	218.975	301.375	262.572	301.145	345.432	397.27	437.874	566.05	579.663	227.311	155.992
KY21.Chr1.1485	91.8027	65.5426	92.0977	87.6598	46.4367	37.2646	57.8017	61.1274	66.7133	72.8292	67.0182	63.5134	92.9935	63.4373	56.1871	83.2746	63.2814	39.9268	50.755	39.4722	65.1866	35.3586	23.8719	44.0153	24.5394	19.3642	19.9389	20.0017	20.4773	12.8397	20.677	14.9462	10.6608	11.6434	8.25419	9.89609	9.37592	7.5853	9.97772	6.92161	12.6376	11.989	11.377	15.4591	13.9958	12.9465	5.52001	11.5943
KY21.Chr1.1486	68.0227	63.7468	80.637	60.7385	55.725	34.8293	44.8182	50.8387	47.826	41.4253	55.906	45.6727	57.3273	51.7167	34.7926	51.7434	33.7852	24.4281	28.3439	28.4128	29.5388	25.8686	20.0975	24.3164	18.3316	15.7769	16.8884	20.0318	21.3026	25.3587	27.7049	128.42	69.7238	39.5291	35.6531	41.5121	12.1096	9.26715	17.2728	12.2864	16.178	18.7644	13.7296	12.3699	10.369	9.48474	4.37215	10.7645
KY21.Chr1.1487	0	0	0	0	0	0	0	0	0.036003	0	0	0.042019	0	0	0	0	0.267649	0.970195	0.167392	0.279393	0.203515	0.502437	0.535524	0.722485	0.227358	0.200555	0.248666	0.427138	0.238719	0	0.964755	8.19198	5.02781	3.24541	3.78091	5.18904	2.5371	0.48773	0.824284	0.839357	1.8355	0.858805	3.15413	2.95227	2.48165	0.572699	0	0.036377
KY21.Chr1.1488	0.704954	0.151309	1.15936	0.159287	0.246325	0.221845	0.229903	0.292348	0.323537	0.259696	0.303941	0.251725	0.602209	0.177433	0.431469	0.731699	3.76422	6.40564	3.70329	5.94173	9.01215	14.6231	9.97316	16.6939	13.1145	5.73302	8.39658	11.466	9.49805	6.24268	10.8188	119.242	63.9202	37.4054	43.5326	60.6663	31.7673	8.23042	12.0942	14.8255	14.1089	15.3898	27.7352	39.1015	27.2162	20.2898	0.58562	0.547791
KY21.Chr1.1489	0.041499	0.029219	0	0.129861	0	0	0	0	0.057481	0.028554	0.032694	0	0	0.033947	0	0	0.402816	0.869877	0.094668	0.035699	0.126878	0	0.02888	0.167127	0	0.147087	0.062624	0.097548	0.12632	0.268307	0.473658	0.949471	0.601257	0.86546	0.750915	0.947178	5.40295	3.65035	7.56935	5.61674	7.75621	6.78098	7.02352	6.36552	5.94371	6.67423	1.21939	0.41834
KY21.Chr1.149	23.3761	96.7458	86.3873	72.3666	57.2677	45.216	41.4749	46.6401	26.5093	22.7805	21.7838	20.772	27.9981	18.014	18.1966	19.1799	19.9775	11.9214	26.5979	17.0627	22.4308	9.89653	17.723	21.6202	18.9968	13.4622	28.9108	24.1401	19.3296	7.69256	13.8958	12.1058	7.68131	12.7655	4.85562	7.45183	5.39333	11.3867	6.28357	4.53716	7.39079	7.33434	6.75286	22.8975	19.003	42.9572	3.42882	4.02207
KY21.Chr1.1490	0.169025	0	0	0	0	0	0.099953	0	0.93222	9.11924	4.07063	5.97099	2.00494	1.38429	1.95339	3.26284	1.79924	1.3165	2.29709	2.8949	3.34334	2.29243	1.87049	2.62718	2.25175	2.02424	0.949835	1.95558	1.43929	0.527303	0.258005	0.560261	0.125111	0.479411	0.14266	0.117727	0.186329	0.166907	0.31446	0.148026	0.195668	0.305798	0	0.407758	0.121029	0.285473	0	0.088415
KY21.Chr1.1491	0	0	0	0	0	0	0	0	0	0.304711	0	0	0.509659	0.735748	0.799	0	0.707812	0.96692	1.65619	2.15506	2.40852	2.69215	0.561299	0.677558	1.52469	0.85638	0	1.46324	1.2467	0.612875	0.61849	0.733228	0.605414	0.240559	0.987667	0.291424	0.246673	0.424421	0.851683	0.197208	0.24477	0.255314	0	0.261751	0.31063	0	0.137969	0.474976
KY21.Chr1.1492	19.8715	20.6842	20.5771	16.0613	15.0905	12.0022	18.3607	15.3311	25.4578	19.7866	20.3404	27.1698	28.2929	21.769	22.6218	19.8239	30.2529	14.2095	23.9162	22.5506	30.5743	39.9324	28.7912	36.7756	36.1029	25.3004	35.9364	36.6689	37.6657	24.9424	33.5405	42.307	26.816	34.0961	34.8872	39.0731	29.3662	30.242	39.079	31.3193	29.4484	37.5351	30.0164	31.7701	15.2681	14.8128	10.4753	18.4831
KY21.Chr1.1493	0	0	0	0	0	0.155548	0	0	0	0	0	0	0	0	0	0	0	0	0	0	0	0	0	0	0	0	0	0	0	0	0	0	0	0	0	0	0	0	0	0	0	0	0	0	0	0	0	0
KY21.Chr1.1494	0	0.092022	0	0.024249	0	0.015623	0.014349	0	0	0	0	0	0.358009	0.142667	0.093256	0.331651	0.231764	0.218482	0.440073	0.702543	0.375491	0.408751	0.318246	0.743536	0.183674	0.067954	0.32406	0.12638	0.033179	0.329389	0.351062	0.145739	0.067106	0.164397	0.247375	0.304033	0	0.013853	0.039488	0.028806	0	0.073038	0	0	0	0	0.010705	0
KY21.Chr1.1495	0.152168	0.279305	0	1.25219	0.147677	1.03533	1.51983	0.180972	3.05288	0.691459	0.933548	4.2364	1.25899	1.37898	4.82698	1.93756	10.6504	3.57876	2.01869	4.69777	6.41686	2.31913	1.45335	5.21743	1.48944	0.638916	1.565	1.53163	0.303914	0.953082	1.20167	2.39864	1.15668	1.93087	1.32709	0.98187	0.568566	0.801858	3.28472	1.73798	0.360921	0.401921	0.372286	0.813897	0.234471	1.2329	1.31478	0.202054
KY21.Chr1.1496	0	0	0	0	0	0	0	0	0	0	0	0	0	0	0	0	0	0	0	0	0	0	0	0	0	0	0	0	0	0	0	0	0	0	0	0	0	0	0	0	0	0	0	0	0	0	0	0
KY21.Chr1.1497	27.9988	21.9528	23.4858	30.7622	12.6781	18.9204	30.5086	21.3122	24.9411	29.7855	29.0382	28.7277	43.8762	30.1924	32.3681	31.5702	30.728	19.1217	30.1488	27.7365	48.7272	18.9895	19.1373	38.8078	15.3267	10.2916	11.137	12.9069	10.3027	4.40874	9.89569	6.97128	4.13807	9.56125	6.58887	10.0472	10.3915	8.11703	8.43883	5.81553	9.34816	9.7587	10.3136	9.55321	9.39899	7.34071	1.69261	6.0138
KY21.Chr1.1498	3.68508	3.47484	16.8463	2.61242	3.4868	9.43171	10.2481	5.2951	3.06857	1.99604	1.92385	3.81051	3.0081	2.49744	7.0014	5.11516	3.44262	1.631	4.43025	5.60053	6.31177	7.36662	2.43191	8.05204	46.3657	21.1776	44.3165	90.5042	81.3465	150.201	163.536	390.896	230.433	204.711	198.554	215.307	63.2807	72.3476	72.9574	53.204	44.019	57.4998	76.1312	64.4306	90.3263	60.0729	51.8279	27.7988
KY21.Chr1.1499	4.04507	2.5076	2.75542	3.71609	1.23101	1.73198	2.13011	3.89002	2.02072	1.52402	2.85594	3.09739	2.65402	3.05374	2.40961	3.80892	2.90524	1.6146	2.72242	2.07854	3.28286	2.52452	1.84621	2.73162	2.11508	2.88346	1.3914	2.04435	3.90477	1.21583	0.910812	1.0423	0.66968	1.94239	0.768432	0.983085	2.60258	0.730152	0.638947	0.312775	2.27463	2.63217	2.40019	0.801072	0.696973	0.974132	0.495122	5.97113
KY21.Chr1.15	9.90958	4.60191	9.68838	12.1359	4.4551	3.98557	3.93215	6.34837	3.99448	4.7015	4.87399	2.33422	2.64353	2.28712	1.31941	2.65835	1.28445	0.777644	0.984474	1.19472	1.30338	1.64828	1.20053	1.43442	1.72028	1.08986	1.00121	2.31005	1.93288	3.38182	3.29856	6.20327	3.81811	3.8913	4.33178	4.28813	7.8845	6.32447	6.30194	4.33922	8.26616	7.17953	8.23997	8.1222	4.94818	4.41423	1.72838	3.18164
KY21.Chr1.150	127.442	128.111	140.695	80.163	59.6453	50.022	60.6335	73.6322	58.4412	50.8701	69.0483	40.0218	62.1022	53.623	31.2927	46.8271	38.5205	15.3542	41.2845	32.9479	49.3498	32.4929	26.1049	39.6932	24.2507	20.8796	17.6473	17.8568	21.9201	15.6793	19.1117	13.4789	12.4035	13.2844	8.25263	12.5782	9.33158	7.55804	10.399	7.88137	12.9287	13.4107	12.7233	14.5497	13.1505	8.87343	4.28839	5.83282
KY21.Chr1.1500	25.2669	23.9462	26.3336	26.7632	10.4785	11.1169	13.7589	20.5135	14.8339	14.9451	16.3975	12.9568	19.1232	14.2616	11.0855	17.2203	9.25054	5.06535	8.46414	9.43833	9.65458	7.20537	4.99524	7.68623	14.6882	9.84779	12.3291	36.5048	39.3673	66.9523	74.0413	157.842	106.228	123.598	90.1228	96.5008	37.3795	39.4733	37.6085	22.8279	25.7674	31.0723	36.6893	36.4251	78.3009	58.1128	20.638	27.4819
KY21.Chr1.1501	5.01363	0.728954	0.656665	2.11004	1.70619	0.13392	0.205095	2.21557	4.64226	1.11339	6.76065	5.32202	2.58677	7.75353	0.485143	2.97533	7.62992	5.67758	10.4648	3.66365	2.92193	38.3493	22.5899	12.8017	46.8589	33.4699	65.6305	52.7082	65.905	61.4696	89.1956	120.982	82.0022	72.0731	100.043	95.7875	28.5924	28.8423	22.4221	13.3671	18.6072	22.906	32.2353	28.8884	45.759	34.742	10.7216	20.3587
KY21.Chr1.1502	2.42336	0.739938	5.46366	2.52426	0.561259	5.87232	7.77303	1.29638	0.465717	0.766467	7.26244	0.629293	2.19683	7.09653	6.65465	1.29545	1.01998	1.05715	2.31646	1.46018	1.77477	9.80064	2.55094	2.61153	18.1532	12.3498	11.0349	41.4437	45.9258	39.3503	54.4034	83.8911	53.4433	65.9743	52.5104	53.3204	22.2844	19.6043	14.3439	7.91504	12.22	15.544	22.8308	19.4179	13.5661	9.95739	9.84205	30.093
KY21.Chr1.1503	127.268	129.463	149.987	120.253	95.7371	70.6666	86.7943	143.495	124.599	96.6066	103.443	124.235	130.306	93.2502	69.5616	132.326	113.207	63.9526	81.0661	60.5872	79.9138	51.2662	44.9524	60.3036	31.496	23.5569	30.3024	27.0166	24.5476	29.4117	39.3858	45.2795	37.4652	44.5302	23.8404	36.4075	15.4669	10.2993	13.3776	7.61089	14.8982	14.565	10.5976	13.9943	10.4604	9.33509	5.27406	6.8913
KY21.Chr1.1504	52.1413	40.177	108.451	35.3945	79.0113	47.6255	74.2143	117.653	95.8897	93.7776	103.309	113.267	141.239	100.687	91.9427	137.173	124.865	72.6287	100.404	94.0769	122.161	148.965	111.429	151.296	160.373	118.27	104.914	129.003	153.255	44.68	60.5661	68.6066	41.6905	63.0318	54.7335	63.694	59.489	49.9132	83.4554	56.738	57.3291	63.6725	59.0205	55.8855	48.4987	39.7621	16.8037	29.1342
KY21.Chr1.1505	5.729	2.71704	4.02201	2.93143	2.5708	2.38213	2.59015	10.9407	4.09142	0.616529	6.46282	1.29255	2.65697	2.60889	1.40048	2.915	3.61166	2.24876	3.68459	4.13027	3.97877	4.36864	2.59513	3.45658	6.59661	5.48238	6.39456	9.07019	11.9172	5.87478	3.52511	8.73297	5.7698	5.2419	5.23748	5.2314	80.3521	64.5132	121.247	101.322	106.614	132.79	94.8764	89.9895	86.6054	72.7325	56.315	33.4885
KY21.Chr1.1506	0	0	0	0	0	0	0	0	1.20016	0	0	3.07875	1.14179	2.10191	4.24382	7.90086	2.41094	2.00078	0	1.39945	1.26269	3.04692	0	0	0	0	0	1.71649	0	0	1.71398	0	0.738002	0	0	0	15.5768	0	41.4711	40.5614	0	0	4.5108	18.1033	96.706	305.285	102.704	27.2543
KY21.Chr1.1507	16.2146	12.8751	25.3025	18.9748	18.4915	14.938	22.5529	22.0683	25.2435	22.4933	22.8894	26.8224	35.9246	25.1571	25.7898	33.1779	27.7014	12.4948	22.0335	27.6981	33.978	18.3079	12.9072	23.5902	13.07	10.8452	8.6956	10.4619	12.2665	5.7101	9.22437	12.2502	8.41246	8.53525	8.01426	9.06867	12.6893	10.5449	13.8272	9.08334	13.9028	13.4749	11.9648	13.4539	9.41752	6.95053	2.87305	6.14002
KY21.Chr1.1508	630.562	393.255	555.247	554.61	242.489	283.588	385.48	476.122	467.59	420.371	535.877	451.797	633.466	497.352	326.63	645.969	556.544	301.778	458.835	374.398	574.783	507.921	344.602	510.317	719.756	546.102	410.48	801.898	916.962	467.693	622.466	500.023	392.795	231.024	224.285	247.71	240.089	217.377	317.022	244.69	288.509	332.711	373.776	398.697	527.443	463.434	192.976	155.115
KY21.Chr1.1509	3.91171	2.51713	5.87725	1.75847	4.00883	0.803575	1.92519	1.80571	1.31354	0.385969	0.495085	0.763857	0.567892	0.29094	0.17121	0.568454	0.333643	0.674397	0.769171	0.58895	0.333709	1.50573	0.928063	2.63289	5.08861	1.61324	1.78486	5.8747	5.31184	2.22821	4.45133	12.1571	7.7937	56.8539	20.4395	15.8972	21.4685	23.8266	43.9736	32.5449	16.9016	24.4606	11.6615	12.0528	33.3374	21.0511	9.12598	1.70126
KY21.Chr1.151	0	0	0	0	0.047014	0	0	0	0.070503	0	0	0.08922	0	0.040235	0.297105	1.15337	0.180863	0.269661	0.116117	0.336901	1.19012	0.113802	0.065742	1.0804	0.086359	0.033518	0.204627	0.575989	0.496619	0.347873	0.54893	0.37187	0.493426	0.824566	0.503804	0.200211	1.20438	1.20316	2.31975	1.89781	1.63627	1.72388	2.09339	2.9946	22.358	20.6936	18.4412	4.68983
KY21.Chr1.1510	47.0403	25.8838	23.4669	52.1587	13.2922	8.08974	13.4009	20.3544	20.7119	10.7887	9.86596	21.1258	20.6869	10.4006	14.6231	23.9228	18.192	15.9709	25.8591	11.9526	18.5871	13.8605	12.2281	18.722	19.9814	10.9182	12.3126	15.3387	14.3259	11.6925	10.407	12.7151	7.82489	6.71231	9.00865	11.285	10.1751	7.20641	12.1451	7.76487	13.6268	14.1461	12.1328	14.6047	10.6616	11.2637	4.0784	3.97188
KY21.Chr1.1511	1.41798	1.00957	0	0	3.74071	0	0.825735	3.40755	0.983229	2.83381	8.73328	7.39705	3.15989	2.28082	3.30254	6.45882	3.29133	3.74681	6.16101	10.021	6.39978	5.96119	4.35007	12.6026	2.36327	3.53971	2.73402	4.53603	1.28825	0	0.95866	1.1365	1.87678	0	6.12354	2.71024	0.764685	0	0.880072	1.22269	0.758786	0	0	0.811428	1.9259	0	0	0
KY21.Chr1.1512	74.3264	36.3537	42.5515	98.4195	21.5562	15.8806	22.4198	31.0013	29.6503	21.0848	38.1404	24.1303	28.1708	34.0489	17.5821	32.1115	18.6822	13.1258	27.8739	15.6799	17.3291	18.5118	13.6184	15.7892	22.1388	11.7354	14.6523	16.9805	14.9969	10.7808	12.496	11.0219	9.23945	10.4662	9.74641	9.67909	13.4824	11.2563	12.9446	10.0396	12.6882	11.5499	12.7018	16.8298	15.8561	15.4599	4.62487	5.90924
KY21.Chr1.1513	48.0205	25.755	26.2342	49.2605	14.7338	10.6696	13.3057	17.2366	19.2616	11.2865	21.9504	16.3138	14.9853	17.5034	10.5379	13.4323	16.2631	10.8878	18.9716	12.4692	15.5977	17.0175	11.423	14.2755	20.0896	13.8584	16.4875	19.1021	18.9309	14.2209	14.6173	15.7331	9.01164	12.1445	8.41508	11.3308	10.3438	11.8317	14.3779	8.9283	12.4955	11.8447	12.0001	14.4452	16.6712	17.3523	6.59407	5.86389
KY21.Chr1.1514	20.0451	17.3904	22.1127	42.1918	19.4311	12.543	21.1343	17.0425	39.0161	20.6766	24.0799	49.5304	37.498	30.5863	28.6562	36.8315	56.9867	34.5808	40.018	32.5156	37.7911	29.8849	26.1716	28.1617	18.5064	16.2443	13.7066	13.5978	14.2403	9.07153	11.0894	15.468	11.2697	12.6147	10.3734	12.7252	21.1034	17.9602	24.0462	18.2631	20.1216	20.8293	25.7808	26.8345	25.7896	21.3635	7.1146	26.1102
KY21.Chr1.1515	2.66744	2.1694	3.87844	0.901897	0.399455	0.770502	1.17973	0.088958	1.90929	0.498059	2.89462	1.6552	0.943951	1.82986	0.98156	0.244837	1.15857	0.412486	1.31983	0.71412	0.964272	1.34843	0.553447	0.649695	0.138304	0.121127	0.529191	0.06682	0.172519	1.04446	2.05243	3.2896	2.48167	1.65734	2.08832	2.34278	0.842769	0.632897	2.06338	0.819428	6.61805	8.0534	10.7617	8.37154	7.88147	6.33346	2.4816	1.54693
KY21.Chr1.1516	1.59707	0.613338	0.535306	2.51423	0.656995	0.642445	0.506433	0.460137	0.851235	0.684338	0.634635	1.76944	0.605901	0.35043	0.294706	0.324305	0.641164	0.927386	1.61565	0.606404	0.269437	0.180413	0.187544	0.217181	0.201092	0.132231	0.248895	0.222914	0.20681	0.531485	0.320854	0.548867	1.46319	0.549224	0.405621	0.390093	2.15723	1.45766	2.78958	1.95391	5.17013	4.99959	4.19524	4.46882	3.67384	3.09153	1.75005	1.2292
KY21.Chr1.1517	3.93954	10.2854	6.23887	8.79199	1.43498	5.89596	8.21664	27.1324	8.09262	15.456	11.6331	7.04905	18.9663	9.72717	5.60322	23.9699	3.75206	1.97104	1.44936	7.6113	11.8584	3.44064	0.312302	7.59721	0.16972	0.192703	0.137468	0	0.189745	0.150409	1.32656	0	0.072301	0.2262	0.321892	0.553645	0.994023	0.291878	1.67995	2.00581	4.6634	4.15281	6.78855	9.2005	2.289	1.47141	1.51847	1.08434
KY21.Chr1.1518	175.864	149.351	184.553	172.687	114.045	118.207	144.736	152.594	143.845	121.645	126.011	141.371	161.408	119.476	124.056	171.851	129.609	52.0059	109.898	112.644	156.588	60.6997	70.7903	109.717	50.8944	40.049	39.1657	35.9664	45.8621	24.826	44.0911	35.7195	23.6674	32.4314	28.369	35.6462	25.2768	20.3201	27.5929	19.033	16.0563	19.8025	28.1888	22.6639	35.4905	33.2017	7.40308	34.464
KY21.Chr1.1519	36.2763	32.5163	29.9968	68.1052	14.1789	19.071	17.8712	21.7898	21.2976	18.3613	21.6413	36.7693	24.0701	19.6993	15.0989	24.8041	27.2322	33.4192	34.5377	25.3933	24.9737	12.2073	25.6601	21.1669	11.9308	7.50993	7.77762	8.2679	8.78191	9.42838	10.7752	5.93933	8.04232	5.1272	3.99761	5.42589	4.69089	4.11041	8.60926	3.90571	13.2023	13.3604	8.93799	11.1831	7.28253	6.01243	1.19382	8.1708
KY21.Chr1.152	0	0	0	0	0	0	0	0	0	0	0.039642	0	0.056945	0	0.167794	0.074059	0.039074	0	0	0.176692	0.178655	0	0	0.131887	0.159461	0.238363	0.186307	0.201105	0.37851	0.125678	0.111158	0.046033	0.341519	0.100206	0.122691	0.167164	0.274711	0.14377	0.10235	0.205962	0.021884	0.218614	0.099631	0.319198	3.28795	2.52706	2.47825	0.27141
KY21.Chr1.1520	23.7758	24.4034	23.9968	14.2907	13.8554	13.7815	22.6028	29.7704	24.0572	27.6843	25.6669	23.6925	43.1217	27.6129	22.8293	34.3522	30.4313	13.713	28.8135	18.3228	28.9033	15.1735	10.7031	18.9099	12.2041	8.65697	8.4876	8.1874	6.98935	2.38912	3.13954	5.09213	2.68449	7.14229	5.28591	5.61409	9.38423	9.16816	10.9323	10.0359	9.30639	11.4922	10.0592	13.2585	12.0455	9.42063	3.52247	4.69922
KY21.Chr1.1521	146.831	124.705	141.492	148.497	98.286	90.2407	104.69	180.023	137.705	111.367	167.491	121.941	101.735	123.576	52.7473	122.619	63.0079	49.0771	53.9214	41.3053	49.2373	50.1413	47.3356	46.4664	44.2785	33.6481	49.9883	55.2665	64.185	53.4229	62.3348	40.4923	38.4538	42.1508	34.698	34.7671	19.4359	14.9399	26.5417	12.4068	24.0033	25.4125	23.2719	26.1924	23.2614	20.9602	6.91979	16.9039
KY21.Chr1.1522	0.022052	0.015799	0.027571	0.046427	0.020109	0.04374	0.053808	0.026103	0.046447	0.030423	0.035331	0.058568	0.04798	0.090566	0.108644	0.050136	0.052947	0.236945	0.168455	0.378252	0.235975	0.449048	0.250813	0.33852	0.291502	0.227029	0.157655	0.151809	0.767195	0.118771	0.304518	0.341467	0.488163	0.135924	0.052442	0.121519	0.01253	0.021863	0.041374	0.040161	0.02554	0.051261	0.014133	0	0.01537	0.038704	0	36.927
KY21.Chr1.1523	73.9591	58.9453	86.5573	75.2836	55.847	32.8909	49.4978	72.859	64.0937	61.7909	72.8643	70.8358	82.0511	72.5909	44.4157	88.8537	67.6518	45.3139	67.5937	48.1423	54.4743	49.8267	44.7622	47.8854	46.6717	42.1559	36.2196	46.7546	53.1138	27.0144	34.0679	32.0488	23.7865	24.2137	18.9633	21.2962	16.0015	14.9368	21.8084	13.972	19.3941	19.8231	20.236	21.5999	24.0819	18.7756	5.39008	20.0161
KY21.Chr1.1524	10.2079	0.872226	2.39285	4.71293	1.09838	4.1328	1.62981	3.63452	0.731761	6.48683	6.36741	0.684049	7.12832	4.68403	5.51262	9.28731	2.59419	1.89825	11.9475	2.5808	3.03936	4.26084	2.66989	2.4921	43.1336	22.8581	15.5083	35.2793	39.4378	3.55293	3.42924	3.25881	1.68	3.86247	0.878105	1.08084	0.955849	2.62119	1.33718	0	0.318516	0.628052	1.38788	1.2267	0.680128	0	1.31073	4.03821
KY21.Chr1.1525	184.168	197.491	212.827	149.64	127.174	80.223	82.9025	169.699	83.6332	63.9771	95.4659	43.7143	50.9863	44.526	38.6502	42.1367	22.9475	14.7783	27.205	25.0636	41.2203	44.1745	36.5683	54.1844	91.5651	62.5795	61.361	76.8053	77.7571	27.0605	39.5304	38.0344	23.5533	27.7793	21.9569	26.2746	25.8957	21.8847	36.9911	26.4267	23.4286	22.8612	38.8758	35.8839	34.5282	32.5344	12.0984	45.61
KY21.Chr1.1526	50.7555	33.5285	57.6142	48.2072	31.077	18.7945	33.8057	43.3385	48.1704	32.4453	51.5003	52.1889	53.2752	62.1597	40.3355	69.375	67.6522	39.8385	76.6805	53.7867	71.5697	77.1374	72.123	79.3164	126.333	77.6669	89.2182	86.0782	80.893	28.0956	32.3905	20.9632	16.8528	15.7222	12.469	13.5089	15.4544	12.0452	16.8838	11.0796	22.0255	20.1103	27.0297	25.3218	28.1142	22.2866	8.02003	17.2796
KY21.Chr1.1527	94.2641	100.439	133.173	58.3706	86.4894	52.2472	89.2823	124.518	106.319	86.9112	79.4431	107.189	111.6	68.5771	75.6243	117.08	89.7715	38.9038	65.0987	40.289	60.9525	48.801	45.3311	51.6712	37.6104	27.6189	35.0746	31.126	34.7714	16.7832	26.8847	36.943	17.8874	34.3455	27.3618	24.9872	24.9341	20.9984	31.7421	21.3609	32.7519	33.8286	31.5367	39.7421	41.2921	32.9026	20.1755	22.9528
KY21.Chr1.1528	0	0	0.03153	0	0	0	0.073097	0.030075	0.0518	0.323704	0.226183	0.174934	3.24073	0.375216	3.54808	4.97151	7.11211	4.44128	5.50687	4.33988	5.80033	9.08069	7.81188	8.5587	6.12997	4.2224	7.10345	5.75756	6.44182	3.78657	4.88407	3.1736	3.32413	1.22412	1.16587	1.8832	1.32236	0.971912	2.15154	1.44465	2.78786	2.16828	2.10967	3.72772	3.32154	3.45054	1.11571	1.31349
KY21.Chr1.1529	103.141	71.7719	100.246	79.9579	44.7949	51.5761	64.8882	98.6965	83.2898	62.8108	105.959	76.5143	82.6981	100.031	54.331	92.8081	68.4146	36.5015	59.3762	43.1519	63.9734	55.8676	31.3722	44.7618	34.3997	25.184	31.0393	31.6321	31.286	24.2724	29.1733	36.9602	26.5481	27.8926	18.3464	22.8666	28.759	19.4852	24.2167	16.3994	27.9893	26.0322	28.346	30.9935	30.7681	27.325	7.8187	11.0632
KY21.Chr1.153	0	0	0	0	0	0	0	0	0	0	0	0	0	0	0	0.157104	0.107769	0	0	0.231306	0.073473	0.067417	0	0.145899	0.120684	0.043069	0.279159	0.653174	0.351202	0.18235	0.225129	0	0.104242	0.067459	0.109376	0.04139	0.112745	0.17999	0.368203	0.215364	0.269429	0.115187	0.339459	0.157323	1.30247	1.0847	2.32955	0.454575
KY21.Chr1.1530	49.849	38.0381	56.898	38.1935	29.5008	23.4362	28.6342	42.2904	28.7714	31.6025	31.2299	21.2208	27.8341	24.7756	14.5112	23.4026	14.9216	7.2744	13.573	15.1044	17.8442	13.6934	11.1103	17.5063	16.0846	10.6844	13.7037	15.646	14.4608	16.1978	21.7719	31.3568	20.197	21.0695	18.6574	20.368	12.6386	10.0287	14.7993	8.99516	15.2286	16.8523	15.7697	16.739	13.9762	13.4668	7.76966	8.15965
KY21.Chr1.1531	133.781	129.758	111.377	126.847	57.6343	64.3832	76.2237	69.7021	93.9794	63.1767	81.7577	83.9991	80.8683	73.9181	51.2361	76.8139	95.5892	34.3909	59.5119	80.4394	93.2708	62.2418	39.7307	77.2578	65.5985	45.3225	41.608	63.2717	65.9863	41.9644	60.7675	73.4205	60.5469	51.4586	44.4285	52.1218	33.2862	28.0268	51.2071	32.3519	51.695	59.9006	47.27	51.7013	67.0802	51.2761	16.9165	28.1937
KY21.Chr1.1532	92.1301	112.15	147.225	84.6067	71.0677	48.6991	44.3651	41.5196	52.3835	43.8366	49.3055	32.8349	45.4697	34.6298	22.8719	18.6386	20.4446	11.9721	12.1649	21.2505	24.4189	16.9613	9.34825	17.0211	8.89079	7.0757	6.26052	14.8948	14.3041	6.51908	11.9005	4.56427	4.29326	3.31801	1.38342	1.6029	4.62472	4.01759	16.6081	10.8654	35.6556	35.618	27.6498	35.5636	20.2151	22.2326	6.37648	50.7921
KY21.Chr1.1533	1.26811	2.65164	1.33143	5.89495	1.0444	2.55822	3.26134	2.668	7.29684	0.821184	4.12863	5.99492	1.20095	3.35346	2.39116	1.59229	9.20178	8.94912	10.4639	12.3986	12.7909	29.2757	23.3566	25.0323	31.7424	22.1059	23.8457	26.9055	30.0243	23.844	31.4141	59.6701	44.7058	41.4583	42.9596	52.724	13.0558	10.0407	11.8957	9.79621	10.6155	11.0424	7.70594	9.97167	9.85511	8.19644	2.98799	2.44556
KY21.Chr1.1534	37.5215	0.930303	0.885294	1.16724	1.89451	0.724571	2.55073	1.38259	12.1098	1.57598	4.86204	33.3101	110.783	24.1705	83.8534	78.8371	671.506	569.273	876.873	756.136	1099.32	3165.08	1974.3	2553.51	6242	3750.23	4077.64	5508.93	5165.13	823.295	1203.32	203.267	241.623	88.0968	77.3448	152.307	54.3245	52.533	52.5988	54.813	59.8594	78.283	93.6625	82.0613	96.9982	89.7091	28.2037	4.72246
KY21.Chr1.1535	5.83992	3.42244	5.43073	2.47686	1.22792	1.53317	2.44922	3.79517	1.7164	1.71014	2.41737	2.58587	5.51604	4.47901	3.511	5.06487	4.96913	1.9493	5.46549	4.32564	6.12798	9.18153	5.49693	7.60587	15.2763	10.5326	9.85934	19.2026	21.1912	12.809	16.7955	7.78792	7.17251	2.03281	2.22046	2.83409	10.7244	6.23497	30.7686	22.2748	86.5058	90.5959	51.2519	60.3494	20.8901	13.8364	13.9658	80.6827
KY21.Chr1.1536	4.66545	9.9779	7.2831	32.4993	15.2567	10.5794	14.0683	12.7658	21.726	16.5225	23.6459	19.3865	16.057	20.682	9.36937	10.9636	10.7835	3.75248	2.9175	6.09519	6.20297	6.96219	6.86754	5.38027	19.0843	11.1883	10.7811	51.6589	48.7343	24.9957	39.3223	34.5452	23.6877	12.6156	9.32761	17.8321	4.19414	5.00239	3.98459	2.59755	6.04931	7.45883	2.19064	4.30709	2.71843	2.10746	0.608698	1.28189
KY21.Chr1.1537	5.88205	0	4.169	0	0.396195	0.248795	0.075916	1.59963	0.810459	0.450106	0.197484	0.804481	0.701962	0.707906	0.164104	2.20751	0.974805	0.307678	3.68923	1.17406	0.785423	0.649768	0.304701	1.00839	0.654548	0.928204	1.04475	0.873609	0.565416	0.784348	1.0007	2.6694	1.46593	1.37719	0.554889	1.59659	1.29612	1.02911	4.55424	4.78548	7.17003	9.75404	7.0469	6.11957	5.52637	4.93884	2.5486	1.34103
KY21.Chr1.1538	63.5666	43.5339	93.6011	54.5158	62.1048	39.944	51.1421	84.7198	62.239	51.7033	72.7502	49.0114	37.5816	44.8908	23.7745	45.2098	12.5012	6.01975	8.83017	8.91035	9.01246	4.71291	2.40032	4.54911	1.11902	1.11167	1.48597	1.84633	0.584284	3.00674	2.71334	0.240683	0.155087	1.69788	0.21061	0.580333	0	0.043773	0.136195	0.069083	0.259223	0.089202	0.117433	0.145515	0.150841	0.150994	0.26331	4.76155
KY21.Chr1.1539	0.628794	0.676563	0.201655	4.93936	0.540146	1.35133	1.89731	0.629133	0.556449	1.18681	0.628653	1.12465	2.72225	0.998498	2.12598	1.48616	5.43829	5.82572	4.52366	8.00553	8.84406	5.97925	3.5041	7.10688	4.06844	2.98282	3.91429	5.19026	4.9245	1.93725	2.63633	2.26175	2.22797	1.89064	5.05201	3.44993	3.48168	3.10915	2.04269	2.66532	6.38901	4.69359	2.67606	4.11952	1.32539	1.31701	0.081788	0.141712
KY21.Chr1.154	0	0	0	0	0	0.164729	0	0	0	0	0	0	0.31473	0	0.164469	0.321654	4.5895	1.64203	1.02274	1.33081	1.27486	1.18749	3.11957	1.67365	5.42878	2.29164	0.726166	2.10838	1.79637	0	0	0	0.186931	0.148552	0	0.359926	0	0.131046	0	0	0	0.315328	0.172017	0.161639	0.191823	0.153464	0	0
KY21.Chr1.1540	1.35852	0.160323	0.898587	5.71865	0.502236	1.45748	2.03029	0.554475	0.16596	1.31501	1.12794	0.63996	3.36274	1.10457	1.21405	0.274393	6.1306	5.48513	5.51469	8.90414	9.47328	5.15472	3.71906	8.65659	7.257	4.36014	3.89724	5.55686	4.19236	2.01407	3.67646	3.34866	1.09245	2.51108	3.26938	3.70186	4.24509	3.63304	2.48451	1.62904	8.97004	4.76399	1.8017	3.75138	1.39351	0.394176	0.185163	0.146612
KY21.Chr1.1541	89.3946	29.345	87.7492	102.916	45.8485	35.4305	50.2953	94.327	65.3656	55.7572	73.3744	78.7085	86.5434	74.7095	55.4298	111.7	69.9451	51.234	70.0079	54.8825	64.398	41.5602	61.368	46.5462	27.2003	24.1701	25.0497	24.2324	28.6289	24.7173	28.4595	29.0818	21.7576	22.0955	16.791	25.7815	15.6347	12.9045	17.7475	10.8601	12.3928	14.2539	23.5609	19.526	20.8439	19.0579	2.94188	19.349
KY21.Chr1.1542	107.004	69.7481	116.011	65.0373	76.9167	70.3572	91.5802	115.299	97.4414	92.6875	114.209	134.071	173.201	128.115	106.151	148.399	174.85	89.6073	150.738	102.39	136.005	121.863	95.341	115.257	119.652	93.4701	88.664	113.324	113.501	74.1928	99.1274	128.875	86.8611	120.708	70.3027	91.295	38.9605	34.4025	44.0453	29.9068	38.8084	44.1175	39.7801	43.1386	36.5357	30.815	12.2916	19.5977
KY21.Chr1.1543	0.098445	0.817947	1.15343	1.2225	0.56251	0.227446	0.285782	0.148452	0.38042	0.273231	0.847211	0.420504	0.324233	1.09167	0.376144	0.670956	0.712719	1.28137	0.412534	0.60718	0.667649	0.808055	0.787537	0.529615	0.369713	0.184439	0.328358	0.256229	0.329605	0.277864	0.778407	0.460755	0.736221	0.365364	0.227322	0.132651	0.138547	0.168006	0.168239	0.133625	0.269287	0.350073	1.10099	1.51012	0.632753	0.472724	0.247085	0.771947
KY21.Chr1.1544	0.890315	0.238674	0.086795	0.351779	0.030242	0.232368	0.425407	0.162467	0.420113	0.620825	0.505911	0.891105	2.64415	1.42254	2.2392	1.95548	1.75107	0.844031	2.99457	2.30797	2.30757	1.2458	1.32998	1.16606	1.50693	1.02942	1.56536	1.45125	2.29128	1.29339	1.83878	1.12288	1.75826	0.505504	0.229012	0.507128	2.43922	1.80479	6.6946	4.70684	16.8117	17.392	6.92371	10.6982	5.23599	3.94144	1.90012	21.0482
KY21.Chr1.1545	55.0283	45.9157	49.1839	77.5362	33.2855	25.9477	33.0372	36.1965	41.4407	38.1195	45.2391	41.2549	40.5417	38.4387	24.2885	36.9171	31.5255	23.0478	27.9892	25.9942	26.5394	18.4281	18.4498	21.4345	14.3547	10.9001	13.0551	13.7924	13.3162	10.1286	14.6122	10.5755	9.80995	10.6693	9.62954	13.3817	11.7583	7.19315	10.283	5.80094	17.2886	18.1368	13.4749	12.7007	8.95781	9.87458	2.72997	8.62978
KY21.Chr1.1546	0	0	0	0	0	2.43217	0	0	2.89185	0	0	0	0	0	2.42833	14.2474	6.45358	0	3.0201	9.82452	3.13714	0	5.11773	0	17.377	23.4245	0	8.89418	34.289	2.79399	5.63917	51.1199	2.76066	129.491	14.4201	23.9566	240.549	13.0644	15.9791	8.74771	122.022	203.697	195.652	51.8494	134.401	650.163	4012.53	1217.35
KY21.Chr1.1547	0	0	6.78948	0	0	0	0	0	0	0	0	0	0	0	0	0	0	2.6763	0	0	3.80939	0	0	3.75077	0	0	6.50956	0	8.97337	40.7124	6.84757	323.525	150.812	484.624	372.501	396.805	939.594	639.639	439.492	327.801	426.339	631.753	474.83	455.774	201.345	443.14	177.589	178.272
KY21.Chr1.1548	0.052446	0	0	0.224804	0.041638	0.06374	0.062595	0.059197	0.255004	0.174763	0.123099	0.227453	1.12837	0.42669	0.704938	0.899641	0.77823	0.752952	2.10377	1.12714	1.11911	1.03818	1.19528	0.785947	0.757969	0.300855	0.74815	0.615918	1.06833	1.87464	3.74577	1.37999	1.14216	0.302537	0.63311	0.752301	0.530458	0.397695	0.459505	0.418801	0.791182	0.671305	0.388817	0.611235	0.345248	0.118241	0.064367	0.189439
KY21.Chr1.1549	26.8047	33.7753	45.6232	95.5383	35.9719	28.3719	41.0163	51.4081	53.1273	47.3606	55.3841	72.5475	66.2426	58.7621	44.3532	76.9694	58.167	47.4236	49.494	48.5352	50.0889	40.2032	48.1804	42.463	32.3681	24.4156	27.4549	36.9064	42.2976	39.0883	47.3748	60.8849	45.0487	44.9094	41.517	48.1488	35.6509	27.4925	43.4648	25.6006	33.542	35.6023	28.6622	31.2477	34.4251	26.9684	10.2241	20.1704
KY21.Chr1.155	36.5124	33.1767	36.4488	44.3739	18.3224	18.0142	27.7224	39.9777	39.1005	11.5848	23.5954	41.6158	28.5391	29.5705	36.8289	64.419	148.459	107.424	153.296	94.8372	125.992	200.669	141.661	130.935	390.754	279.379	135.561	323.502	323.741	35.9133	25.8857	30.977	22.2168	13.6054	8.87383	11.7019	19.1115	15.8271	20.0053	12.9234	20.1352	21.3434	23.0073	22.5498	31.3238	31.7749	11.0356	9.38561
KY21.Chr1.1550	265.846	173.346	214.565	173.056	182.344	171.833	224.709	216.711	217.756	178.018	157.47	187.917	195.545	125.201	170.503	169.618	128.766	33.3997	92.1782	88.7667	147.846	90.6031	67.5923	129.644	77.373	48.1511	50.4054	69.0802	67.4215	59.4451	98.5627	85.8582	57.3458	84.4473	57.2806	71.4811	89.7487	71.4487	107.196	91.8652	100.409	121.755	138.696	164.385	122.183	119.342	92.0213	185.746
KY21.Chr1.1551	120.086	24.1296	16.246	13.5857	57.8406	91.1356	110.733	51.6972	126.194	110.231	72.5069	83.1388	115.873	47.9569	43.3441	28.549	60.2635	10.2191	30.0218	33.4398	52.0858	20.221	11.9061	29.9053	12.4011	11.4285	10.6052	11.0977	12.2916	17.0402	25.9742	16.9193	8.38784	13.0737	10.8549	12.4938	10.4577	9.48074	11.2043	7.22792	11.1546	13.0244	10.7646	14.2014	16.7316	12.5306	3.43436	10.3119
KY21.Chr1.1552	97.379	89.4905	88.1792	110.28	36.3045	35.4637	42.2773	47.5395	34.728	37.1393	58.3359	42.5551	62.8532	66.3223	42.204	75.7202	57.7416	43.4016	59.6468	48.5539	59.7236	46.7568	35.3739	44.113	26.798	19.5545	21.2446	21.3086	18.4658	11.532	17.1924	11.4659	8.28848	10.4875	6.75607	9.25183	7.68177	6.84749	9.08071	4.85748	9.63443	10.4037	8.78852	10.4032	8.83789	7.81429	2.58785	15.0523
KY21.Chr1.1553	234.73	178.385	305.229	148.758	129.906	83.847	93.5943	125.238	77.1697	128.142	129.825	68.2729	154.218	110.861	73.6821	113.544	66.8756	66.5768	109.024	63.6572	131.735	187.861	108.665	163.809	321.302	177.162	191.526	418.363	345.673	214.592	326.364	233.187	157.209	73.5334	65.8707	100.779	101.755	87.4079	253.634	144.677	117.899	149.465	178.553	210.131	309.027	292.963	97.4686	94.2998
KY21.Chr1.1554	29.0745	32.1432	49.6759	44.6829	17.5572	12.6946	17.0446	20.5576	18.2506	16.1594	24.1277	15.1761	27.2371	22.8925	14.6669	22.689	20.5306	15.9114	21.0867	25.1856	27.5471	24.9978	17.1559	24.1424	21.5849	14.6254	17.4481	21.66	19.6231	14.2429	21.7957	28.1132	19.9455	13.1659	13.4843	17.2795	9.04958	7.832	12.162	8.90778	11.678	12.6591	9.11027	11.8389	10.5272	9.77322	4.10422	4.98181
KY21.Chr1.1555	49.0389	60.7839	77.7129	50.3176	42.6542	30.142	45.7817	71.5765	50.0113	43.7979	32.6172	36.4231	48.5081	28.1043	33.3846	62.0396	21.0346	7.00756	25.4999	15.2008	20.5959	7.05041	7.86363	13.8415	11.2739	8.74618	8.81893	11.1262	8.8178	6.37712	9.77465	9.04985	6.47262	9.92556	9.18016	10.235	10.6237	8.92973	9.03085	8.71064	11.8348	11.0034	15.0701	14.3534	14.8927	11.4142	3.84472	12.9877
KY21.Chr1.1556	37.7029	27.6907	64.1171	24.1671	32.2957	30.0259	36.7348	38.1163	31.2727	26.7627	50.9035	21.0498	25.4216	31.4422	19.2616	25.2478	15.9128	8.23641	11.8076	9.65243	13.4177	10.0508	6.198	9.04117	7.86712	7.36171	4.76794	9.30044	7.99919	5.04506	7.40823	5.00618	2.97466	4.27247	3.90041	4.595	4.24633	3.48947	4.74755	2.74647	3.84229	3.85221	4.58449	5.15508	5.2256	4.31993	1.77193	3.59952
KY21.Chr1.1557	45.8122	44.6886	52.6475	29.5209	26.6629	21.9089	27.4697	20.847	27.8624	24.1854	25.5157	22.9337	29.412	22.6873	14.028	14.7006	14.2056	6.86667	6.0667	9.75929	12.4401	6.88743	3.98612	7.11301	9.88621	4.58329	3.81237	6.62634	4.61924	2.64928	8.78453	5.20708	3.92554	6.09065	3.45618	4.49907	3.96052	3.40721	7.18784	6.33265	3.92997	3.15328	5.50453	6.95048	9.72382	7.5806	2.38559	4.9863
KY21.Chr1.1558	0.264541	0.051093	0.13995	0.039933	0.150247	0.204711	0.089458	0.12852	0.051801	0.198799	0.22846	0.162402	0.81479	0.463873	0.579712	0.640698	0.55455	0.523585	0.915714	0.652825	0.97501	0.604144	0.224687	0.608425	0.411563	0.412682	0.494555	0.683859	0.311388	0.389416	0.465691	0.508762	0.474489	0.395569	0.061545	0.447464	0.689456	0.261969	0.255748	0.100098	0.675477	0.76021	0.486064	0.34256	1.08153	1.75566	0.820022	0.950879
KY21.Chr1.1559	0.061982	0.341472	1.03853	0.2608	0	0.062572	0.073513	0.048243	0.028147	0.095648	0.11307	0.160927	0.157498	0.236528	0.211339	0.448083	0.402165	0.482294	0.498445	0.679467	0.612093	0.812851	0.705048	0.546009	0.669388	0.171331	0.633294	0.478236	0.676635	0.868175	1.17734	0.787943	0.968876	0.555202	0.5314	0.849237	0.948988	0.628893	0.791528	0.444669	0.992731	1.37308	1.59722	2.03478	21.7093	11.9396	26.669	45.3209
KY21.Chr1.156	85.385	40.3426	6.98458	74.6024	6.03947	46.4828	65.1225	57.0155	119.318	77.6651	78.8371	126.759	113.879	80.7027	73.4716	97.8087	141.265	51.474	68.2181	117.354	97.0312	100.102	73.3179	96.4113	1.60159	1.70534	39.362	0.908074	1.0663	29.292	18.5632	19.0291	8.46069	12.6048	7.8984	12.2127	4.83199	1.36257	5.38009	2.54294	6.30814	6.90997	2.56785	1.57397	0.435156	0.639614	4.88852	6.54086
KY21.Chr1.1560	0.063284	0.085883	0.914322	0.065724	0.034374	0.038526	0.099915	0.073294	0.085437	0.166192	0.087456	0.126975	0.159041	0.137766	0.143069	0.121906	0.170294	0.114376	0.124124	0.368299	0.333277	0.197803	0.242312	0.264061	0.160698	0.198099	0.153611	0.229866	0.237862	0.317407	1.13718	0.141232	0.389364	0.117353	0.196044	0.257597	0.400507	0.284552	0.339157	0.337146	3.58835	4.32534	11.1717	10.9058	15.4671	6.61286	1.38349	1.08796
KY21.Chr1.1561	32.2278	23.7613	21.5751	33.0959	15.3811	16.5684	21.5191	40.0565	34.7666	25.7151	34.6548	40.0925	40.8143	35.4585	26.9343	40.3667	44.0947	23.2087	35.4687	34.641	41.4692	39.3106	30.2866	42.3029	53.1615	36.5061	22.2759	60.9089	73.7017	16.845	15.5906	28.2574	16.8564	36.1088	23.6877	27.9319	30.9369	26.0045	41.3193	23.3486	33.1281	40.8237	38.29	32.4436	30.7318	24.4134	7.05736	16.3932
KY21.Chr1.1562	148.911	133.116	203.61	141.346	194.792	175.718	247.843	321.483	316.506	201.191	281.685	317.806	300.848	279.807	278.724	455.839	392.748	161.992	237.924	217.918	291.412	388.956	254.375	331.743	562.834	428.621	360.484	623.415	802.149	590.772	884.911	1208.49	882.736	1260.3	1259.31	1584.03	2105.04	1730.75	2400.93	2498.71	1961.19	2319.02	2540.46	2621.54	2445.12	3008.72	1497.41	1103.67
KY21.Chr1.1563	62.0152	42.0457	78.7044	62.1815	50.0198	35.7527	52.5003	62.2447	64.5245	71.1654	59.529	63.9209	92.2478	54.852	51.5341	73.5987	70.2021	46.7724	60.6678	57.0084	78.3874	66.0706	62.6418	70.9494	75.7302	51.6206	46.3892	62.9201	68.6011	49.6458	67.0278	76.7368	48.7069	40.5869	26.8882	42.2131	23.4239	18.322	19.0099	12.6501	18.9377	22.0756	18.2475	18.1677	20.9489	17.3898	8.48022	21.1003
KY21.Chr1.1564	91.3093	103.837	138.634	105.417	63.118	50.3615	75.3746	81.3549	92.6222	86.9662	105.849	96.9881	138.043	109.347	63.3827	114.732	88.396	44.584	70.8503	75.8037	78.6277	45.3904	36.4668	47.4526	32.8856	27.0811	19.835	26.15	24.5758	17.0606	27.7552	26.1189	15.4385	14.3987	10.5085	15.6967	14.8181	12.6863	16.7743	8.7894	14.6842	13.2407	16.4046	21.2251	13.3874	11.5472	3.19298	9.79837
KY21.Chr1.1565	0.652265	0.783915	1.04401	1.09704	0.671809	0.24232	0.285116	0.586387	0.548115	0.414951	0.766995	0.333361	0.93618	1.14052	0.652862	1.49874	1.12192	2.00374	2.21025	2.10001	2.72333	2.62218	1.79575	2.36517	2.68212	2.18631	2.25499	2.19584	2.72803	1.68501	2.13497	2.57283	1.6929	1.74472	1.36424	2.64682	1.40434	0.637332	1.45057	1.07598	1.85808	1.94254	1.1952	1.05042	0.789504	1.17373	0.231977	23.1537
KY21.Chr1.1566	12.987	21.7169	29.8956	15.2649	49.898	12.1846	19.5418	5.42274	17.4601	14.0762	13.4628	14.2129	17.5059	11.5412	18.5475	8.83318	15.2357	11.5766	14.8717	16.5581	21.6156	27.4956	29.4378	44.8979	50.9267	26.9925	25.538	41.2217	42.6351	24.612	35.1218	47.2635	25.5969	25.8601	20.9392	36.1413	15.1183	10.0456	14.7032	18.4284	8.72389	10.4761	13.8991	8.6252	5.17863	6.55665	2.12962	44.0964
KY21.Chr1.1567	0.075631	0.162787	0.047314	0.083201	0.102048	0	0.136722	0.090928	0.054686	0.102217	0.237497	0.066165	0.37319	0.392234	0.351559	0.216803	0.809948	0.700252	1.17464	0.808258	1.00801	1.29762	1.2035	0.941655	1.28282	0.877806	1.39058	0.980739	1.3302	0.988266	1.18476	1.19687	0.991829	1.44813	0.9146	1.89629	0.806107	0.412456	0.456916	0.420326	0.862007	1.04982	0.999008	0.647203	0.613175	0.729693	0.168963	34.4139
KY21.Chr1.1568	0.055678	0.220726	0.32547	0.677573	0.066217	0	0.049059	0.38136	0.28617	0.238755	0.184106	0.531333	0.904794	0.248347	0.143048	0.310728	0.743083	0.383188	0.466881	0.488989	0.278708	0.541557	0.423179	0.313304	0.6288	0.184167	0.264491	0.708655	0.31089	0.274297	0.75234	0.421887	0.099103	0.420647	0.137333	0.132647	0.101391	0.068073	0.254362	0.180624	0.0545	0.131213	0.130371	0.127152	0.184645	0.189926	0.089979	46.1933
KY21.Chr1.1569	0.302929	0.687296	0.268487	1.17729	0.57995	0.33854	0.933936	0.455388	0.652058	1.27243	0.571252	1.09018	2.56203	0.821949	1.4277	1.19164	2.55512	1.24581	1.57131	2.01134	1.95137	2.15445	1.86172	2.36597	3.16432	1.77659	1.45437	2.19607	2.93336	0.363645	0.714195	0.494117	0.604277	0.308177	0.050055	0.087243	0.207705	0.029854	0.213793	0.099765	0.142573	0.255784	0.237493	0.173881	0.172994	0.111707	0.096471	42.5953
KY21.Chr1.157	24.8719	42.4759	4.65688	46.7816	3.33183	39.156	55.5188	50.4915	34.0404	57.0356	44.8233	29.7768	78.4137	44.5126	50.6677	58.4178	29.4852	19.1706	26.5697	52.0109	52.8777	52.2356	39.2971	47.9637	11.7524	6.87052	17.7721	13.2278	12.6845	30.3781	30.1122	60.685	42.907	68.0563	78.8764	73.6235	15.2056	8.72618	14.4757	10.3478	12.8611	13.8036	17.176	21.0871	25.8434	15.9028	49.106	13.2073
KY21.Chr1.1570	0.068997	0.35101	1.32546	1.04033	0.457928	0.0585	0.151373	0.354398	0.399985	0.157357	0.1436	0.42764	0.994502	0.334749	0.958433	0.989443	1.74891	0.911976	1.15642	0.955541	1.66801	1.31203	1.24896	1.35803	2.09579	1.98399	0.569085	2.1428	2.54415	1.76127	0.999084	2.08791	0.995879	0.82683	1.34468	1.39542	1.12769	1.00657	2.47828	1.33884	1.76945	1.75302	1.54226	1.88171	1.24243	0.74433	0.359144	14.7471
KY21.Chr1.1571	0.091983	4.21825	0	5.00007	0	0	0	0.323194	4.96519	0.448332	6.10573	4.29909	0.501235	3.94193	0	0.301153	4.11124	4.70901	0.213164	0.628	0	2.29798	0.661018	0.069548	0	0	0.195783	0	0	0	0.201452	0.150898	0.468282	0	0	0	0	0	0	0	0	0	0.060177	0	0	0	0	3.80212
KY21.Chr1.1572	113.177	87.8337	157.873	91.1715	129.524	68.983	94.086	138.956	124.406	117.952	138.077	116.902	115.706	118.502	71.5755	106.251	79.3923	51.4072	65.4954	58.0521	75.4291	97.653	56.6521	79.4222	161.31	80.2548	69.8828	162.189	135.092	68.9076	80.4318	72.9713	51.3864	48.3244	50.6488	50.9061	59.8267	56.2144	71.152	53.7932	61.8804	66.8959	82.8717	75.6272	94.1392	76.4026	26.9153	36.9997
KY21.Chr1.1573	462.105	352.382	796.964	219.897	530.793	393.978	617.325	876.068	700.458	571.542	635.182	744.098	949.848	553.762	625.466	1033.96	834.379	517.881	992.52	747.356	1397.19	1659.75	1111.28	1764.06	2720.5	1666.38	1824.76	2433.49	2686.59	788.714	886.783	488.864	424.107	105.892	132.294	168.84	157.151	142.659	202.858	133.77	186.77	214.684	272.148	252.236	327.04	260.468	82.3233	85.2981
KY21.Chr1.1574	0	0	0	0	0	0	0	0	0.170622	0	0	0	0	0.597562	0	0	0.192078	0	0.189006	0	0	0	0.158863	0.718809	0.597182	0	0.526946	0.250752	0.441072	0	0.180374	0	0.178477	0	0.602123	0.161975	0	0	0	0	0	0	0	0	0	0.258223	0	28.0095
KY21.Chr1.1575	0	0	0	0	0	0	0	0	0	0	0	0.160686	0.202564	0	0.45652	0	2.05103	1.12543	0.852767	0	0.425026	1.93557	1.2231	0.141103	2.67896	2.46523	1.80818	2.6658	3.61629	1.67211	2.39164	0.457323	0.134757	0.101471	0.142642	0.615467	0.209192	0.274399	5.31952	1.83547	12.1924	14.5281	15.0094	14.7483	22.8977	20.6673	2.57006	1.60747
KY21.Chr1.1576	101.852	82.8761	96.8575	92.8724	49.255	43.7771	60.2196	61.1162	66.58	57.7703	60.9689	73.8762	83.6212	68.8538	61.9273	94.2721	81.7102	40.8725	62.196	59.2056	71.298	47.8599	43.0687	54.4123	35.4793	31.3971	27.3544	37.0103	42.4968	30.203	42.5988	39.9227	28.9164	25.1779	27.2225	35.3732	27.025	21.6672	32.5869	18.6436	26.8545	30.4666	22.9321	21.7799	25.3621	20.1837	6.91577	11.9371
KY21.Chr1.1577	95.961	80.467	86.1648	79.9178	53.6784	37.3043	34.3279	64.1765	30.3318	26.9046	33.3243	14.9522	19.9156	16.9045	11.405	19.1796	5.46067	4.52811	8.2834	6.92052	8.0332	8.12284	4.8692	5.61021	4.60212	4.00424	3.9113	6.56512	7.07012	7.28267	10.6874	8.06144	6.84068	8.81539	8.05985	6.58643	23.2737	18.3247	34.4127	24.7826	49.0803	53.1861	33.6645	34.7029	21.2554	17.4724	5.56613	6.40613
KY21.Chr1.1578	0	0	0.144716	0	0.2002	0.205511	0.149033	0.133713	0.155677	1.66422	0.093627	0.93119	2.69845	0.97867	0.669091	0.343695	2.56789	1.72762	2.13046	0.283137	1.33937	1.32327	2.32888	1.30376	1.77868	2.13975	2.84448	1.02685	2.0012	0.581416	0.672477	1.27754	0.949878	0.907789	1.03568	0.599589	20.2684	16.5563	39.9712	28.8521	77.7261	79.6835	79.2068	77.9543	59.4203	35.8084	1.95845	8.61835
KY21.Chr1.1579	0.135086	0	0	0	0	0.062761	0.105444	0	0.163153	0.039974	0	0.151798	0.17685	0	0.261799	0.217759	0.649564	0.299079	1.1263	0.320794	0.679916	0.566168	1.52403	0.34783	1.90672	1.56156	4.07701	0.872763	2.19598	0.089592	0.284683	0	0.262778	0.480247	0.185275	1.01647	0.433157	0.169272	0.140743	0.130195	0.125296	0.167123	0.146981	0.134811	0.221637	0.027631	0	0.030193
KY21.Chr1.158	134.799	106.311	66.1397	107.492	32.1374	35.8425	41.7926	72.0963	90.5799	47.5392	51.4819	86.8836	55.1775	45.747	30.3119	60.7931	58.7459	26.6173	51.5752	35.2145	42.403	24.0872	23.9028	30.8781	23.6208	15.2754	20.3526	19.5455	19.3129	13.5963	27.2616	20.3813	16.4396	12.8085	11.0178	13.4746	14.5911	8.49424	12.9495	10.5941	12.8843	15.3669	13.7092	16.511	17.8547	16.1507	4.68914	15.2066
KY21.Chr1.1580	20.4252	9.96373	65.457	6.91348	12.6161	18.3818	22.7171	39.7861	34.9419	24.1534	35.1393	24.6413	26.3743	16.6159	8.99846	14.6942	9.22029	1.32381	4.48033	4.13378	2.95894	1.56863	0.646228	1.16723	4.93086	0.427799	0.70079	1.69192	1.42545	0.399247	0.106578	0.119754	0.417165	0.322264	0.232447	0.488535	0.079439	0.070093	0.089359	0.062697	0.083543	0.08517	0	0	0	0	3.29403	54.8486
KY21.Chr1.1581	11.3083	13.8895	20.8483	12.1641	9.6023	7.17232	8.58982	11.6959	7.2347	6.15508	8.6111	5.00997	3.89289	5.33133	3.89087	9.64965	3.8292	2.93493	4.75546	2.79656	6.27925	6.22416	1.78849	4.76567	1.73666	2.14176	3.60786	2.03828	2.37595	6.89635	12.5735	17.828	20.6677	10.9118	12.2917	14.0105	7.00074	2.32271	6.50257	3.56481	7.34359	6.4602	6.31203	8.51785	4.98868	3.83583	1.65217	5.17474
KY21.Chr1.1582	4.6592	9.11018	21.3166	8.52961	17.4	10.8397	16.731	19.7726	25.0057	20.6047	30.9793	16.1514	16.2909	22.8695	11.47	12.1045	9.80253	6.63315	8.71323	12.3846	10.51	8.48457	4.98728	9.0934	6.80538	4.02384	10.1002	3.81798	5.41867	23.3392	38.6298	54.2132	76.0241	26.5505	30.9604	40.154	13.6535	8.1725	10.0654	7.37524	13.5141	13.3145	12.9351	15.8944	17.2823	13.3122	6.30981	11.3074
KY21.Chr1.1583	55.8219	17.5381	50.3715	69.332	42.7574	37.0564	58.5807	74.8058	66.3367	73.9055	69.1775	82.9065	120.173	74.7965	77.074	118.654	98.2217	52.4467	130.905	76.2944	120.582	81.3041	91.2745	116.741	73.6288	63.8274	92.6973	81.0488	101.86	74.2345	102.809	112.086	83.3091	79.5944	71.2073	79.5779	85.258	79.2335	107.498	67.1463	70.6887	78.7917	126.632	117.235	127.553	104.938	20.0635	69.2811
KY21.Chr1.1584	33.8783	39.4412	52.0365	88.2063	36.5891	21.4939	33.6697	43.8515	44.7932	40.7554	48.4773	46.5808	46.4429	49.2601	30.3626	49.0624	32.9264	22.7041	27.4759	26.5597	33.204	21.4408	22.1271	25.79	18.1391	17.0291	13.3954	18.2668	18.1327	11.4559	16.3691	13.0866	11.2526	11.809	11.3949	13.0907	14.7712	12.6485	16.2831	8.96984	13.5465	13.0539	11.4722	12.8104	9.69494	7.22824	1.34075	13.0208
KY21.Chr1.1585	435.37	260.08	414.417	336.764	252.742	178.505	248.127	377.846	285.425	305.671	281.204	301.562	433.733	267.592	270.145	426.567	323.889	220.286	416.921	217.309	340.103	475.656	433.266	425.056	567.535	401.941	496.509	586.308	657.017	404.323	484.677	672.942	412.318	456.073	392.93	481.41	445.684	374.156	489.458	391.404	344.882	408.852	591.465	558.525	443.977	364.209	122.705	258.318
KY21.Chr1.1586	6.35344	10.2466	0.460078	17.8017	0.531712	8.04965	9.01483	12.7728	8.69488	8.03037	7.16935	7.62271	10.6039	7.1133	7.6805	14.1702	7.04763	3.03349	5.74245	6.59191	4.07328	7.5914	4.45019	4.82074	1.14541	0.759894	3.93062	1.05431	2.86831	1.90695	1.66783	1.34268	1.19877	1.93567	1.93803	1.59356	6.9733	9.31218	7.47591	4.81712	4.8648	7.09325	3.66629	4.21237	3.05552	2.8886	0.97767	1.22518
KY21.Chr1.1587	0	0.031269	0	0	0	0	0.054945	0	0.126422	0	0	0	0	0.037383	0.027173	0.048062	0	0.052425	0.105129	0.04035	0	0.039416	0	0	0	0	0.033692	0.14172	0.130416	0.075039	0.107066	0.074285	0.138571	0.103808	0	0.063942	0.260903	0.642338	0.139692	0.080335	0.190382	0.282645	0.157457	0.08399	0.064327	0.02314	0	0
KY21.Chr1.1588	0	0	0	0	0	0	0	0	0	0	0	0	0	0	0	0	0	0	0	0	0	0	0	0	0	0	0	0	0	0	0	0	0	0	0	0	0	0	0	0	0	0	0	0	0	0	0	0
KY21.Chr1.1589	3.82478	13.1643	1.44923	12.2636	1.89018	9.50635	11.2665	12.6307	13.5879	8.68073	8.9516	12.705	8.87396	6.74483	10.3988	20.5773	10.5971	2.61583	8.1083	8.00125	3.70095	7.96212	5.84301	2.66434	1.56116	0.973444	3.73108	7.18935	6.75755	13.13	21.2853	13.6273	8.78666	5.34481	4.38206	4.67706	2.76218	1.41355	2.73572	1.73278	5.18243	6.26484	3.9913	5.15058	2.70469	1.56577	1.17763	0.340486
KY21.Chr1.159	16.3805	5.99862	11.116	11.2876	9.19996	10.7924	16.4126	13.6248	22.157	18.3522	18.0914	22.3651	25.6695	16.625	17.4447	22.7113	22.9953	11.3732	20.8012	21.7558	24.1706	21.0928	11.7355	23.0607	14.2662	14.2704	14.9357	16.4427	21.4753	14.1099	8.7558	22.2063	12.7148	18.3412	18.1356	19.5913	26.2622	18.62	19.0781	16.1975	30.2727	32.46	28.8214	21.2189	32.3624	22.387	10.9301	11.7023
KY21.Chr1.1590	114.728	122.681	79.0399	148.236	38.143	25.4127	38.0558	36.9452	34.1807	41.3764	40.7275	25.5314	49.2377	35.2477	27.8827	32.0023	13.944	7.2455	13.2363	13.8528	22.7757	17.7144	9.49813	12.9201	7.33516	6.8493	5.50491	11.7574	9.67618	12.3803	17.7118	8.46916	4.55798	9.12367	4.72546	8.53215	7.32207	3.67445	8.47829	6.12279	6.23956	5.6214	8.39985	8.48692	9.65146	5.34182	1.22689	7.47193
KY21.Chr1.1591	48.4944	54.3691	37.0121	47.5679	23.9769	17.9543	19.1084	29.13	14.6606	19.126	20.536	10.3132	13.3758	11.9309	9.09379	11.6017	4.32659	3.01175	6.3365	5.93301	7.5578	8.07785	7.11516	7.36498	7.62454	5.3132	6.51428	7.67689	8.10826	9.4672	11.0837	8.57385	6.02954	7.36683	6.91584	7.16305	8.52568	9.29022	9.69156	9.43897	8.81895	10.185	9.80906	12.5276	7.47886	8.2422	4.56086	7.41971
KY21.Chr1.1592	1.9946	0.667595	0.453145	2.0846	0.512311	0.280447	0.328047	1.15557	0.377921	2.11633	3.31991	0.554595	3.53374	4.02657	1.03689	1.92707	2.25203	1.14425	2.78319	2.69096	3.97892	8.53069	4.22214	5.18752	26.2415	22.3918	22.0719	41.0883	45.9695	32.4616	52.912	64.8278	55.4482	45.1574	50.9948	64.9297	6.36168	1.57425	2.42021	1.0978	3.60296	4.44803	2.59935	2.55645	2.62535	1.98818	0.153677	0.670435
KY21.Chr1.1593	157.738	136.647	137.693	122.969	65.6957	37.2409	42.2224	53.5678	37.1353	31.1225	38.8783	24.8648	36.555	30.5065	21.6815	32.1358	19.033	12.0469	16.2081	17.4116	24.5538	23.2291	15.5768	23.2902	27.8607	18.9958	36.867	36.1767	38.3042	31.5854	38.7745	64.5578	37.0698	32.9618	20.3362	30.4562	36.6628	25.5323	34.6419	23.5098	27.4022	30.3542	29.187	39.8109	36.3298	39.0968	50.2861	44.7983
KY21.Chr1.1594	1.34773	0.06928	0.040587	0.171029	0	0	0.076685	0.076333	0.47411	0.065571	0.126386	0.710249	0.177959	0.052589	0.192233	0.283874	0.849322	1.35523	0.783962	0.803279	1.56498	11.6519	7.19283	8.65314	133.187	66.7138	82.853	322.967	297.788	140.018	189.562	230.914	161.815	71.0835	62.2124	78.6755	38.9315	37.0723	27.4478	15.5623	40.9932	45.6426	24.0673	27.4824	27.686	25.587	3.29179	0.696999
KY21.Chr1.1595	3.00604	1.37302	4.75558	1.49005	3.05462	1.8229	4.18601	4.86374	9.72764	3.22172	4.65978	10.4049	4.75464	3.76951	4.749	6.3089	13.6073	12.0378	9.5556	11.3107	18.3281	72.8575	51.8193	58.9235	249.129	154.199	153.635	283.061	298.687	117.859	141.129	123.51	97.733	81.6793	53.7099	88.1955	14.6349	14.5555	13.7395	8.77132	16.035	20.1394	11.2707	14.8326	7.70027	5.35953	1.35154	0.972255
KY21.Chr1.1596	178.53	143.855	150.059	129.971	99.2975	73.463	103.117	135.507	115.237	104.007	122.64	111.417	150.627	114.122	87.0636	153.911	105.261	65.5476	122.776	81.4756	110.682	89.6047	70.548	82.5098	81.8019	66.6101	71.6847	99.6398	101.792	45.7007	61.1523	39.6286	29.9094	17.5254	16.0035	23.8549	17.1425	14.7703	18.2496	11.8156	13.4425	13.9112	20.5912	20.623	24.0549	14.7194	3.85561	12.2692
KY21.Chr1.1597	35.3802	23.7013	61.88	27.8549	35.9955	25.2314	43.9456	58.8985	54.9106	41.8678	63.8117	58.204	61.3647	61.1504	36.4104	62.2132	66.5221	36.732	49.9906	53.0393	62.4588	68.5146	46.7808	62.9142	56.7395	36.7041	61.5551	50.5069	58.1948	22.4568	26.0907	32.9052	27.4694	16.1942	12.1181	16.2536	22.3495	17.991	13.1638	7.19222	21.0138	18.7968	11.174	10.5433	14.2349	12.3905	2.72479	4.10213
KY21.Chr1.1598	12.8241	20.0687	16.2097	55.6335	18.27	16.6676	23.5507	20.4647	39.6688	27.7493	30.5912	56.0602	41.9303	39.8779	28.9521	35.5659	48.2011	37.9483	41.8366	44.0063	40.8161	32.4469	44.5565	40.49	34.7725	19.0842	28.2072	30.987	24.1288	17.4872	20.6073	19.5136	20.0296	23.5033	19.7169	19.6133	25.401	18.8626	28.0383	16.1096	36.5138	39.4458	39.3787	34.837	62.7387	62.1412	11.966	15.1719
KY21.Chr1.1599	0.53527	0.565257	0.035834	0.855368	0.1745	0.242948	0.283864	0.299481	0.705636	0.267117	0.133285	0.944678	0.297257	0.182956	0.322069	0.480344	1.01961	0.523793	1.92724	2.19033	1.45159	0.48808	1.85562	1.00101	0.519831	0.330957	0.721498	0.556297	0.346462	0.884955	0.922857	0.461281	0.437558	0.167535	0.397544	0.280285	0.185931	0.190247	0.449422	0.17567	1.36847	1.50236	2.70796	3.63729	1.2971	1.22342	0.212643	0.491652
KY21.Chr1.16	0.087593	0	0.163263	0	0	0	0.276905	0	0	0	0	0.455488	1.05919	1.01911	0.37339	0.25966	1.22619	0.655767	0.576666	0.829795	0.84033	0.965848	0.528414	0.376128	0.190197	0.226518	0.566493	0.113891	0.722177	0.293468	0	0.64865	0.490442	0.315472	0.406156	0.141532	0.560138	0.360865	0.173418	0.386922	0.457625	0.121819	0.497614	0.28208	0.364569	0.037749	0.117279	0.071729
KY21.Chr1.160	52.1294	31.4899	9.87871	39.1651	20.3125	16.0806	19.3086	0.857067	29.9523	0.664341	0.458368	26.5201	0.636938	0.276247	8.44125	0.810882	16.4088	4.334	14.0193	7.48398	10.0324	6.29197	9.97737	5.18919	72.2314	44.2341	60.9922	107.134	123.251	51.7477	59.6011	66.4878	56.9099	58.5753	34.0248	49.9967	3.54596	3.46909	2.8817	2.29272	3.56334	3.93876	1.78686	3.59072	4.05201	2.57461	0.217564	0.851787
KY21.Chr1.1600	95.5916	86.3302	112.489	98.1647	56.1013	44.8611	63.4981	71.1954	70.686	50.9474	65.6017	64.1456	49.4288	46.9205	47.262	62.6991	39.8824	15.6523	34.5136	31.8584	35.3931	23.3797	22.1237	27.9774	23.1768	16.0768	21.8018	30.031	26.5343	23.9267	28.0976	50.0965	25.6875	39.8352	34.9491	39.1939	89.8677	64.8299	104.512	85.223	90.6001	102.104	141.97	132.592	113.973	104.184	49.6792	80.1503
KY21.Chr1.1601	6.65842	0.224003	0.233568	0.147868	0.106371	0.063811	0.104301	0.082097	0.11973	0.05403	1.29097	4.66634	14.0688	4.11228	9.5394	13.8514	152.162	152.815	184.142	176.255	254.876	497.908	346.184	392.775	794.791	556.213	561.593	965.122	1048.71	721.474	983.889	996.893	861.628	483.763	688.848	811.192	51.9859	31.4154	3.81538	5.54026	1.14098	10.9377	0.391255	1.73496	0.253675	1.03406	0.584482	0.728689
KY21.Chr1.1602	46.5467	34.1613	56.1777	55.5285	49.231	28.5036	35.3317	67.4288	68.8138	40.7532	44.5656	63.3079	49.0511	38.2265	26.1153	55.2385	52.0078	30.4532	41.4435	39.5184	48.4251	21.1387	29.8324	34.2563	19.9737	16.1494	16.3312	12.9036	19.0559	10.6418	13.2646	11.8501	9.71805	7.05823	5.9325	8.96539	5.95213	6.14267	8.22342	4.18938	7.29938	8.26071	8.51832	9.74931	10.109	9.13071	1.14613	36.6345
KY21.Chr1.1603	43.1902	47.5113	57.5115	49.9326	40.9723	32.1572	42.1995	47.2899	43.265	30.4604	51.8178	37.5207	37.5873	38.7434	29.0227	47.6795	30.2625	18.2445	24.2371	18.7877	23.4109	12.9022	9.20365	14.5887	15.7575	11.4174	5.61218	14.2348	13.8734	6.06503	12.2356	6.33884	5.0552	8.53258	4.31138	6.42578	7.25296	5.76936	8.4078	6.06487	6.04485	7.17319	8.80116	8.85319	9.41585	13.2468	1.92473	8.72261
KY21.Chr1.1604	73.8814	83.8737	101.657	82.2662	60.3093	48.3258	61.6129	74.1058	63.1065	71.8714	85.9068	59.2601	94.1112	76.8426	54.3242	69.3897	62.0789	39.657	48.7098	54.6924	65.6652	64.1584	45.3471	63.8677	55.0794	41.4414	37.9795	56.5054	57.2695	41.5368	54.641	59.6653	43.5861	35.5017	27.581	33.5436	34.5027	24.5933	37.3884	27.2045	38.879	38.1103	39.1926	41.3055	33.901	24.8439	19.5299	31.4852
KY21.Chr1.1605	0	0	0	0.036415	0.019985	0.010258	0.010096	0.049685	0.012822	0.049012	0.012414	0	0.045277	0.029142	0.011659	0.03936	0.039462	0.064952	0.070982	0.070865	0.074827	0.059124	0.175539	0.03472	0	0.016391	0.046827	0	0.045424	0.049991	0.030313	0.301447	0.21792	1.70684	3.10342	3.08277	2.92237	1.81812	3.28505	4.61939	1.35173	3.00782	3.38758	1.73562	1.71171	1.14429	0.226963	0.141485
KY21.Chr1.1606	2.95825	1.39026	4.51539	3.58939	4.79273	4.34519	8.10364	7.37616	4.08978	2.09673	7.05865	4.40461	3.92206	7.35376	8.68149	7.81193	10.342	13.3586	25.8971	18.6385	28.7114	42.0675	34.1842	38.2462	59.7557	44.1351	56.326	51.9428	57.5488	21.4539	25.919	29.0221	19.4403	17.2576	17.7812	23.3485	11.785	8.42084	15.6909	12.189	17.2388	20.4548	14.2966	15.3068	11.6366	8.30086	4.79166	3.88894
KY21.Chr1.1607	0.188498	0.235225	0	0.132902	0.195938	0	1.87777	0.796325	1.78853	0.405592	0.454769	0.643424	0.502625	0.157225	0.369363	0	2.11341	2.18933	3.51458	4.38016	3.39498	4.72222	3.99175	2.52564	3.8021	2.02976	4.0092	2.32545	3.50329	3.82281	4.86927	12.3414	6.62786	8.78698	9.82786	11.6324	4.92306	3.22416	2.74452	4.06285	6.08778	5.04842	3.82551	5.19734	1.63258	1.96148	0.326396	0.438644
KY21.Chr1.1608	414.22	372.89	579.224	418.94	337.922	236.378	302.994	440.588	352.853	377.172	374.442	349.233	394.23	300.834	192.67	360.831	181.866	87.5071	121.55	90.5511	109.768	81.0613	58.7987	74.3385	90.2875	63.2271	62.317	108.312	101.876	79.5772	101.09	136.991	92.1492	108.226	88.3822	119.135	53.9406	44.0759	56.8867	36.3622	47.6933	47.5841	64.3844	64.9974	72.911	51.9544	20.0468	54.4908
KY21.Chr1.1609	26.0668	67.0348	31.6852	66.1241	11.7841	17.0235	22.1377	32.7643	19.9128	27.4726	17.8207	17.2032	34.1263	16.499	16.426	31.1504	17.896	15.5575	17.3926	14.5694	26.1718	18.4258	11.1261	21.3922	18.0758	11.3944	7.6414	9.67158	9.25522	4.11308	5.99969	3.76672	2.82271	14.5249	6.99843	8.33486	18.1399	17.9132	17.976	10.7124	17.2973	17.9326	20.2662	23.9801	15.6831	14.9618	3.25668	8.06205
KY21.Chr1.161	24.5152	21.2824	0	19.2582	0.898488	27.8952	37.1343	95.9353	36.5801	39.0034	27.6945	31.2904	45.9282	21.9641	25.641	66.9608	18.8024	9.22874	8.64517	19.6607	21.3261	9.69686	9.80476	16.639	0.236481	0.090137	7.57953	1.36025	0.393324	8.0675	6.45777	13.5998	8.86278	21.0035	15.2335	17.8332	15.2282	12.7675	24.9869	18.809	26.1987	32.0586	26.2734	29.691	17.366	14.3602	9.43942	10.2141
KY21.Chr1.1610	282.199	206.74	261.686	214.906	131.151	112.679	160.871	253.543	165.706	206.801	238.347	170.44	296.164	211.294	150.5	244.781	145.116	101.964	192.089	130.866	216.302	200.249	143.861	187.668	163.854	123.048	115.306	127.717	140.135	61.6935	65.8955	90.5843	54.5837	69.3752	42.9102	54.1693	79.6686	70.2406	81.8716	73.6851	63.1858	78.0529	80.3336	94.8852	94.9597	84.4103	28.3794	65.1192
KY21.Chr1.1611	20.4925	24.4997	31.6424	27.5597	24.6704	15.9502	27.0667	35.7099	26.038	34.1567	38.4559	31.6048	47.6507	34.5878	27.0527	52.6394	33.8809	20.3972	34.6003	29.4248	38.3581	38.7495	25.1935	36.7851	23.7499	21.8722	16.7875	17.9006	21.8824	11.495	17.6502	15.864	9.95135	10.6288	12.0899	15.3472	16.2605	12.9407	16.4448	12.096	16.392	15.4849	18.5639	19.1016	20.8312	17.3579	5.83501	7.11153
KY21.Chr1.1612	37.7123	21.2869	55.0106	21.739	34.1444	16.1191	24.4183	43.4933	39.6938	26.9184	30.6464	41.7153	39.0151	35.2255	26.4653	59.5591	46.7407	23.079	44.8689	33.7089	45.4032	33.104	29.7181	37.8683	40.7516	27.7637	25.0051	33.8263	38.4364	15.349	17.7785	22.7307	14.9402	14.5556	14.633	16.5706	13.7971	12.5578	14.0515	11.2955	11.6963	12.8252	13.5702	15.7723	15.4536	11.2037	3.78049	9.24297
KY21.Chr1.1613	115.656	163.859	132.81	125.725	67.0574	93.8343	115.398	113.553	106.316	39.1815	110.594	75.1509	56.3011	92.5868	78.6566	63.7831	79.2708	48.0172	64.9293	78.0286	120.294	92.4079	40.7508	96.7346	57.1949	57.6245	42.0135	40.6299	67.4064	14.7213	29.2008	15.0422	11.2533	11.9519	10.8198	11.2517	76.3618	82.5889	110.678	93.6952	45.271	47.4634	6.74949	8.24279	10.0055	9.56031	3.62235	8.50657
KY21.Chr1.1614	10.9407	15.5581	8.17784	8.42015	7.36616	8.48704	11.101	7.77705	5.42029	5.35978	6.66072	5.56931	11.1624	7.46227	10.0444	8.54231	6.41224	4.42246	6.01333	6.42618	9.02341	5.57622	5.35548	7.194	5.45785	3.4478	2.53389	5.23285	6.12782	3.44025	7.39357	5.66313	4.46592	4.94281	3.77854	5.19009	5.79595	4.2726	9.07364	5.90762	4.3231	7.44027	11.178	12.2985	8.4813	9.18508	1.80711	3.20904
KY21.Chr1.1615	1.76103	1.06239	1.83307	5.79654	0.198831	0.613298	1.19751	0.562389	1.24528	1.17797	3.80155	2.41167	3.04039	2.9542	1.56669	3.29167	3.86416	4.05995	0.955132	3.18886	2.83924	3.57332	3.16594	2.63975	7.31666	2.0919	3.75056	11.6838	9.54875	2.01665	2.16438	3.74001	3.5662	4.27028	1.62118	2.22397	8.70189	9.32175	4.15699	4.00989	9.18847	11.3105	5.54038	9.41254	16.0529	16.0672	3.30111	0.949574
KY21.Chr1.1616	0.134696	0.191231	0.128463	0.359647	0.030189	0.317314	0.649201	0.200312	0.402784	0.047276	0.238407	0.179049	0.037199	0.278437	0.350438	0.382676	0.435021	0.665089	0.104122	0.20375	0.129812	0.1207	0.431652	0.15791	0.326032	0.091513	0.320935	0.639278	0.559539	1.66525	1.99101	5.3567	4.94176	3.4161	2.67499	3.9603	0.593822	0.749888	1.93942	1.05813	0.737311	1.25846	0.59303	0.82292	1.23062	1.05876	0.640805	0.771027
KY21.Chr1.1617	0	0.017386	0	0.611326	0	0.059405	0.492321	0	0.897078	0.591937	0.148692	0.085398	0.669033	0.019363	0.072893	0.053872	0.16844	0.209311	0.073627	0.039909	0.073897	0.272214	0.301996	0.182379	0.187824	0.096808	0.134425	3.32806	2.66069	3.15146	4.674	2.92057	2.39971	1.79317	1.99781	3.50803	0.188841	0.174889	0.240713	0.215055	0.398265	0.321475	0.524508	0.425061	0.562525	0.464812	0.275024	0.254286
KY21.Chr1.1618	0.238018	2.24911	0.134742	2.49011	0.283477	0.663563	0.824684	0.209419	0.621331	1.27163	2.17605	1.12183	2.66052	2.17267	0.923426	1.30311	1.38475	2.47512	0.857047	1.40493	1.37798	3.32017	5.62417	1.10972	0.839119	0.753793	0.864378	3.92298	1.73972	133.146	179.742	93.8118	101.74	7.08183	4.05759	8.71485	8.40073	3.07853	2.85183	1.47595	13.5719	12.6006	5.01445	5.17723	6.55784	11.0818	2.32827	1.08893
KY21.Chr1.1619	0.040319	0.052707	0	0.121819	0	0.07634	0.195953	0.045747	0.162371	0.134245	0.25639	0.068601	0.414042	0.325553	0.094534	0.272121	0.066064	0.528263	0.176126	0.206553	0.268277	0.447403	1.08802	0.192535	0.037654	0.055208	0.089152	0	0.084661	0.379643	0.785561	0.734436	1.22415	4.2763	2.95139	3.96049	0.262535	0.082289	0.080626	0.038063	0.095793	0.300113	0.027486	0.050448	0.113419	0.024965	0.026855	0.021927
KY21.Chr1.162	0.211556	0.059422	0.061074	0	0	0.026818	0.038134	0.02864	0.031829	0	0.050675	0.040831	0.156283	0.190931	0.042932	0.049762	0.843148	2.79232	4.11045	5.08244	6.63515	12.519	8.0996	13.4056	17.7068	12.7323	7.96967	36.6386	39.8035	17.3776	8.32464	4.30757	3.68753	3.43339	1.74348	3.02631	3.05276	1.45801	0.76306	0.688565	2.42104	1.91679	1.94996	1.76362	0.747954	0.68048	0.090457	0.029053
KY21.Chr1.1620	2.35439	6.22698	1.53418	1.05227	1.34831	2.05251	2.05166	0.805904	2.98109	1.88601	0.947532	2.14457	4.27497	1.22838	4.91102	4.52476	8.75755	5.17101	6.60352	7.38798	8.81407	3.85958	3.18494	5.99994	1.6695	1.05236	1.80587	1.14684	0.912621	1.15755	1.16707	1.73812	1.2969	6.17192	7.75268	6.84366	28.1624	4.93694	23.0765	14.7483	20.2407	26.0952	5.60034	9.67916	4.11648	3.99793	0.099994	0.034241
KY21.Chr1.1621	0	0.139947	0.051456	0.041891	0	0	0.048102	0	0.083155	0.053844	0.126138	0.140297	0.393558	0.394974	0.330505	1.00317	0.651294	0.401105	0.210153	0.536845	0.584861	0.509741	0.337327	0.252211	0.405624	0.189586	0.227073	0.191395	0.20633	0.091315	0.121857	0.182741	0.23939	88.9454	87.1744	58.3298	9.04607	0.318041	4.63847	4.16267	21.9477	28.0848	5.15665	6.88467	0.821826	0.60046	0.064561	0
KY21.Chr1.1622	76.6287	14.1982	18.004	27.4417	13.6554	31.6972	45.8813	78.0401	44.1055	60.1783	49.5746	65.4024	118.06	55.5334	67.042	133.863	102.633	50.3189	115.55	106.968	99.4756	86.8281	55.0661	81.8274	27.9506	23.2916	131.687	35.1504	49.1821	143.922	93.4195	114.451	99.4055	66.0671	66.8894	71.1475	15.2368	6.89782	8.15169	4.68344	4.57419	7.53937	6.98796	5.35935	9.29807	8.11892	3.24071	1.95473
KY21.Chr1.1623	11.3847	8.49082	10.7109	7.85771	2.85654	3.41216	5.85455	15.7037	8.96492	4.62494	5.88392	7.38324	13.9659	4.84966	4.38713	12.7581	7.37634	4.13979	7.11474	7.16819	3.10018	4.77708	3.68332	3.33549	0.803093	0.308893	13.5487	2.32633	1.33034	10.9769	10.5945	3.35436	9.30906	3.49463	2.11192	1.13981	0.908844	0.46433	0	0.1055	0.270167	0	0.308969	0.142285	0	0.140378	0.303541	0.544995
KY21.Chr1.1624	0.635867	0.757808	0.57402	0.554373	0.25784	0.159375	0.4195	0.339379	0.191092	0.258254	0.416171	0.296616	0.419906	0.115279	0.451731	0.182496	0.265681	0.391806	0.092953	0.130886	0.052774	0.712287	0.266056	0.432417	0	0.185138	0.512791	0.619588	0.569991	1.1989	1.29242	1.52709	2.25887	7.94529	5.53635	4.092	11.145	0.531564	4.81649	4.76572	16.4828	19.409	5.10988	5.80038	1.07107	0.764473	0.077805	0.1258
KY21.Chr1.1625	0	0	0.074659	0.082789	0	0	0	0	0	0.128743	0.372452	0.181315	0.141649	0.206587	0	0.219625	0	0.110848	0.177229	0	0	0.128417	0	0	0	0	0.113338	0.190813	0.089772	0.209901	0.379337	0	0.16823	4.93808	2.10899	0.066436	6.41272	0.568342	2.89581	3.08251	11.0358	12.572	3.25087	3.15996	0.902434	0.735844	0.028953	0
KY21.Chr1.1626	0	0	0.119156	0	0	0.051748	0	0.7866	0	0.314085	0	0	0.497792	0.798992	0.321919	1.00558	0	0.145348	0	0	0.15668	0	0	0	0.178031	0	0.076023	0.448007	0.463449	0.06799	0.452698	0.556512	0	7.91513	1.12296	0.375016	5.61433	1.13565	2.66377	2.23504	6.91505	7.95438	1.85851	2.23229	0.471223	0.233551	0	0.176116
KY21.Chr1.1627	0	0	0	0	0	0	0	0	0	0	0	8.23806	4.97774	0	7.82414	28.834	50.9372	12.1469	17.833	7.95319	32.6262	17.032	0	0	29.5409	12.6418	6.50956	16.2001	23.0045	3.3927	13.6951	0	3.3514	2.66333	0	0	0	0	0	0	0	2.82669	0	0	0	2.75139	169.554	40.9321
KY21.Chr1.1628	0	0	0	0	0	0	0	1.2395	0.081046	0	0	0	0	0	0	0.496583	0	0	0	0	0	0	0.054101	0	0	0	0	0	0.261121	0.059652	0.310465	0	0.336907	1.42517	0.350224	0.285171	4.54368	0.7559	2.50724	1.59335	9.50599	7.95072	1.91063	1.8238	0.716662	0.537246	0.067478	0
KY21.Chr1.1629	0	0	0	0	0	0	0	0	0	0	0	0	0	0	0	0	9.14258	3.12235	0	0	0	0	0	0	4.92349	0	0	6.30004	10.7354	3.95815	0	0	0	0	0	0	15.9309	0	0	0	3.16161	3.2978	0	0	64.1968	60.9892	310.085	39.8782
KY21.Chr1.163	0	25.1207	0	0	56.6774	0	0	0	0	0	19.2627	11.0541	0	0	0	0	0	0	0	0	0	0	0	0	0	0	0	0	0	0	0	0	0	0	0	0	0	0	0	0	0	0	0	0	0	0	0	3.28862
KY21.Chr1.1630	40.6911	100.778	41.4322	33.8286	31.4185	35.722	33.8031	1.82983	25.1744	41.6515	23.7351	11.4907	25.3415	11.8988	10.6155	3.12397	5.98581	2.32191	5.44728	7.87561	10.4333	13.0628	3.44745	13.7433	10.3755	8.71423	8.60521	17.728	18.2785	13.8688	14.9428	30.6491	16.7215	41.8443	28.3729	37.6046	36.8466	27.1045	35.4825	33.4352	35.6345	43.2705	29.9662	32.2501	21.8974	26.3824	25.9384	25.0464
KY21.Chr1.1631	109.143	93.5371	139.965	92.4108	89.6704	72.3352	107.073	111.694	128.843	109.127	128.865	134.206	138.352	126.441	100.545	156.713	113.518	57.0739	108.383	98.8964	108.93	96.5602	70.8952	97.8661	74.6616	53.0091	61.8118	66.1202	70.1458	49.4321	63.1392	66.283	43.9633	44.0283	42.7145	45.7167	53.6358	47.1633	60.339	45.1997	42.751	40.918	44.5209	46.6214	52.7832	40.964	14.5905	35.2578
KY21.Chr1.1632	127.099	97.9495	180.815	87.165	66.5887	82.423	111.051	81.7733	110.978	91.903	77.2097	99.7007	110.961	70.1071	66.5666	84.9729	77.9027	24.8623	52.8792	48.9104	65.3468	22.5069	19.3712	41.7872	21.6772	18.5295	16.6067	26.0732	25.1193	15.6224	19.2084	20.4569	14.2637	21.619	18.0176	21.4656	24.3319	21.3354	31.3271	23.1892	22.9302	27.8533	24.0211	25.9647	29.1235	24.576	6.78709	19.3431
KY21.Chr1.1633	46.8187	31.7763	102.298	22.4111	58.941	32.6715	41.3492	101.341	37.4866	30.3154	37.9334	18.262	24.0979	20.2031	17.384	25.1457	10.0146	4.01041	6.87073	10.8763	11.7814	9.46269	5.6606	11.5391	7.64018	6.00196	3.72913	7.12539	5.58789	9.47516	9.32309	15.4211	8.46922	13.005	15.6394	16.0047	33.3451	31.446	39.9331	33.0552	57.7829	60.0716	41.2051	50.2688	13.8299	12.5601	6.2591	9.35071
KY21.Chr1.1634	4.3377	4.41034	2.31807	6.5242	2.52653	3.75226	5.76573	5.77028	7.79057	7.94359	6.83355	7.76597	9.31726	5.29787	7.12943	6.94085	8.61538	3.99285	7.92	7.18612	8.6477	5.33182	4.64206	6.76637	11.6394	10.2259	5.58737	13.6203	15.7127	5.10548	6.32928	10.397	5.87849	18.4934	10.9569	11.09	24.1177	37.8426	15.7696	11.1723	41.4006	48.063	30.2258	52.5369	40.889	41.0495	2.8665	3.86037
KY21.Chr1.1635	0.090261	0.125805	0.435052	0.093844	0.077557	0.293282	0.715358	0.20944	0.062742	0.123281	0.143562	0	0	0.150814	0.111744	0.103349	0.219384	0.05271	0	0.231824	0.136781	0.154783	0.231418	0.339355	1.35234	0.526908	0.736616	0.774661	0.571346	2.52669	3.52471	9.08325	6.10395	5.32689	4.83771	6.50438	0.193011	0.126779	0.466786	0.15509	0.3041	0.202264	0.133407	0.051191	0.184168	0.25762	0.139462	0
KY21.Chr1.1636	136.109	123.108	138.696	91.1325	80.765	60.0618	82.2206	141.117	89.2989	93.7579	100.808	75.8165	112.085	82.5684	62.3865	104.671	56.0775	31.5091	55.3351	49.2951	60.4537	39.3453	30.3309	46.7383	27.6767	19.1046	25.1026	27.136	30.3413	20.9892	28.7694	46.0671	26.2037	66.5653	48.3439	56.3536	35.2469	26.1002	38.9402	25.0198	36.1061	41.4564	34.3436	43.5041	27.0244	25.8456	19.0814	27.5908
KY21.Chr1.1637	34.3628	33.3767	48.4765	65.8598	29.7882	30.2048	32.8109	61.4055	41.5842	34.7442	45.8369	42.3722	32.457	39.1082	21.5809	41.3586	23.9561	30.4181	29.0594	27.4763	31.5373	33.4343	42.7712	38.8987	52.8872	38.9958	34.248	40.5581	52.3491	24.6963	37.3787	29.1492	27.2054	20.6361	18.7475	24.6655	17.6951	17.9805	34.2054	14.3859	25.6368	35.7839	26.8148	28.7563	16.7273	13.7712	2.78053	8.82771
KY21.Chr1.1638	2.82467	2.41333	3.02957	0.881963	1.49032	0.988373	0.986935	3.05458	2.35035	2.63435	2.39208	1.96469	2.20311	0.454346	0.328938	3.21654	1.74838	0.895653	0.818195	0.665406	1.27486	1.42498	1.21317	1.46444	1.41232	0.705121	0.907708	0.903592	0.769873	0.378469	0.381936	0.45279	0	0.594209	0.406609	0	0.456983	0.786278	0.350626	0.974255	0.302305	0	0.344033	0.646556	0.191823	0	0.2556	0.879936
KY21.Chr1.1639	67.4953	44.958	69.3242	106.842	37.2582	28.5498	36.2965	51.3949	61.0933	40.7509	45.8992	50.0103	36.4009	31.6855	22.7528	35.1727	27.1431	16.5808	22.9941	18.2136	22.5717	14.0176	13.4426	16.3557	13.1196	10.0672	12.5798	14.4305	14.003	10.2205	13.1917	15.0086	10.0239	10.8046	9.19958	9.43107	44.1207	60.6792	55.0545	37.4227	22.2662	26.1707	11.907	14.0232	10.8076	11.0795	2.92086	8.03597
KY21.Chr1.164	37.2404	8.31102	33.1088	55.0413	27.113	25.4473	34.2744	80.2214	44.5974	42.1553	17.4904	53.9099	81.272	21.5361	48.5419	118.073	151.44	93.5599	127.864	127.829	166.034	181.321	104.797	173.896	146.999	103.843	93.4568	92.2839	100.884	90.5122	145.851	170.096	130.219	64.5906	57.9635	70.2828	86.6665	70.0258	89.129	67.149	110.569	115.905	52.626	78.3179	44.497	41.8171	8.42477	9.88451
KY21.Chr1.1640	24.8204	18.1314	58.0606	19.6047	32.7691	20.1376	29.5544	38.3085	36.0826	30.311	36.4272	32.5469	34.4492	30.3482	25.7935	32.7853	26.1302	11.3649	17.9734	23.2681	24.459	24.9056	15.4867	23.1166	24.1425	18.4466	19.324	25.5682	27.6882	17.7737	16.3263	34.4881	15.2431	20.0144	18.158	23.4786	20.2763	15.2306	23.0358	13.4805	25.0182	28.5698	20.1486	20.8981	15.7061	13.3021	6.51958	7.14715
KY21.Chr1.1641	206.517	245.133	239.887	203.145	115.996	171.365	241.9	245.843	263.599	171.6	296.589	271.365	253.062	302.1	221.387	331.667	302.727	143.706	249.217	278.536	333.518	413.89	193.394	337.942	347.032	273.531	374.814	452.256	571.152	615.054	1086.94	1241.38	928.038	984.743	1099.63	1129.95	625.803	431.665	703.309	540.775	832.183	876.44	812.052	992.856	1825.86	1915.71	1459.52	818.01
KY21.Chr1.1642	8.8051	1.04108	0.939191	0.373039	0.445027	0	0	0	0.461985	0	1.34154	1.51374	3.19137	0.633277	2.4883	3.67491	211.246	179.779	277.877	237.922	392.035	642.105	455.972	629.195	1089.11	722.817	733.481	1453.75	1530.92	1348.11	1897.26	3048.66	2291.79	2174.82	1861.76	2312.3	34.9445	15.3164	5.01839	4.51622	3.4456	22.4769	0.712195	4.20802	0	2.40623	1.3899	0.480723
KY21.Chr1.1643	0	0	0	0	0	0	0	0	0.121244	0.118115	0.856894	0	0.18981	1.03599	0.103624	0	0	0.09733	0.130912	0	0	0	0	0.134177	0	0	0	0	0	0.526675	0	0.144291	0	0.761326	0.82715	1.30355	0	0	0	0	0	0	0	0	0.60985	0.521117	0	0.090677
KY21.Chr1.1644	11.6077	0.531743	0	0.499207	0.304	0.188168	0.105158	0	0.249031	0.343403	0.684727	0.945221	3.34107	0.722899	2.91761	4.43044	231.967	197.714	315.574	230.147	409.053	478.556	452.697	580.648	1249.33	815.245	758.511	1617.61	1641.46	1463.62	1497.16	2817.79	2430.07	3222.38	2526.49	3322.41	204.988	118.477	10.3081	12.956	5.4031	23.6788	1.41901	4.10587	0.323123	2.01646	1.3847	1.78951
KY21.Chr1.1645	13.6828	0.214608	0.672214	0.18464	0.457684	0.357661	1.03261	0.776732	0.899536	1.2678	4.02183	0.682817	5.68795	1.82294	4.70612	6.2087	245.361	203.809	383.061	244.414	409.356	694.278	475.241	566.711	1269.28	927.394	929.406	1695.8	1987.27	1470.92	2308.31	2933.87	2544.51	2436.25	2238.65	2812.16	80.8602	78.9061	9.95897	8.74236	3.87181	23.5508	0.953035	3.5445	0.282923	2.24985	1.62316	0.977501
KY21.Chr1.1646	47.3528	31.6568	77.4855	34.5526	35.6147	42.4093	65.2793	75.3384	80.2428	67.2541	70.1141	129.087	157.449	85.0158	100.956	160.08	138.83	71.3951	104.017	87.3422	93.7354	55.2527	33.2501	52.4487	32.2606	26.488	25.1798	17.6201	23.4722	8.4808	17.5875	9.37705	9.05668	6.48755	8.41722	10.5124	8.32611	5.41455	9.09216	6.19224	6.18006	6.39839	6.40014	6.87645	14.9037	13.5149	2.9865	3.72596
KY21.Chr1.1647	79.3085	44.2473	70.2192	35.5008	26.5179	19.7577	24.1476	11.2408	37.2355	29.3979	31.8879	40.1179	43.356	31.4093	20.8083	17.3074	43.6317	22.9199	32.0619	38.4763	34.276	32.8982	22.0653	34.5658	16.9772	15	17.2179	19.1489	24.0779	12.8044	24.8857	19.3641	13.0269	15.5344	14.5843	18.2612	16.3747	10.5653	16.6438	10.9571	20.4392	22.6332	19.5896	19.986	15.5626	19.0336	6.80842	10.6092
KY21.Chr1.1648	1.50804	2.61137	0.875293	1.41496	1.24909	0.594039	0.926362	0.629734	3.60921	2.56236	6.39236	4.41943	5.70666	5.96119	3.38333	5.8056	5.58927	3.22617	6.28081	3.97491	7.07671	7.62421	4.53336	6.30503	3.49702	1.70812	3.35393	5.41139	6.88147	5.79997	8.50576	5.78205	2.4922	11.0899	4.60943	4.87861	8.95259	10.8455	6.57063	4.24517	20.4378	20.0244	29.3662	37.9478	58.981	53.5285	13.3378	11.0399
KY21.Chr1.1649	48.0436	35.2556	39.0487	39.2172	24.4488	16.3267	21.4684	44.9742	31.5798	51.9881	39.6433	23.995	64.7556	27.2923	15.4889	37.8298	18.1549	10.8107	16.3988	16.3308	24.9495	19.4137	13.9607	19.9964	14.7191	8.16922	9.9634	13.3724	13.1752	10.9542	14.2537	13.6595	8.67039	10.0165	10.2607	11.275	9.41119	9.8633	14.387	10.1071	12.6026	17.3291	13.903	18.4073	19.9053	14.8423	6.17187	8.98251
KY21.Chr1.165	15.4441	29.3941	34.0933	67.696	31.3743	19.4238	23.66	33.879	33.3244	27.5586	50.5633	41.7513	38.1675	52.1836	23.4929	41.2528	25.4641	35.0038	30.1429	28.5266	31.6087	14.3296	27.8463	22.1974	5.17027	3.72127	6.03179	3.73751	3.92693	5.81771	6.54659	3.2595	4.12503	5.88358	5.9119	7.36314	6.86226	5.46182	6.91513	4.25621	5.03338	5.20805	5.29293	5.2322	3.89506	2.34683	0.395964	9.84944
KY21.Chr1.1650	1.56171	0	0.782184	1.8831	0.899633	1.85931	2.82241	2.86442	2.11871	1.02456	2.45714	6.50029	4.72966	2.32995	7.1372	8.61653	9.88466	3.1657	7.49204	8.17866	13.5119	9.00409	7.22344	11.8899	12.9028	7.31601	4.70719	7.31384	12.1133	2.26606	2.82665	4.29177	3.25881	1.8694	2.09412	2.14578	3.48907	3.62112	2.38854	2.81313	5.48189	4.69476	5.41747	8.39953	4.68576	4.10838	1.0099	6.01351
KY21.Chr1.1651	126.848	53.373	98.448	124.467	120.321	70.5289	86.409	128.982	126.821	99.1412	125.742	110.885	100.203	98.6436	51.249	89.7852	66.1939	32.3718	42.837	34.5066	39.3938	30.7776	20.3868	27.7414	13.8653	12.2304	13.2893	15.5601	15.7857	23.2652	30.7341	41.6149	29.7589	25.4455	20.8821	27.2142	17.7461	16.3499	11.1609	7.86174	15.0078	13.9353	13.0765	15.7384	13.457	12.8404	7.48584	12.5525
KY21.Chr1.1652	0.583533	0.207732	0.391163	0.607333	0	0.170152	0	1.05171	1.01155	0.194363	0.673864	1.01468	0.650183	0	0.169883	0.664487	0.677228	0.15419	1.05641	0.687312	0.877884	0	0.537045	0.864375	0.729406	0.728335	0.187518	0.622227	0.265073	0.195464	0	1.16924	0	0.767215	0.419996	0.743551	0.472028	0.676803	0.543254	0.125791	0.156129	0	0	0.667842	0	0.158516	0.088005	0.302968
KY21.Chr1.1653	119.461	101.822	138.775	92.701	75.0102	56.516	54.694	90.7559	48.5186	43.3846	54.0758	31.8646	46.8845	38.5632	26.2515	36.7477	27.6185	15.9382	30.9115	34.74	47.9306	44.6046	26.1101	53.5498	35.8476	28.1463	31.1055	40.54	45.1094	30.5905	42.0949	59.8792	39.5726	50.3592	33.5035	48.5203	28.876	23.247	26.0906	17.9417	30.3426	30.8711	24.6193	25.7212	16.0992	11.8885	8.33369	9.97559
KY21.Chr1.1654	0.11747	0.029129	0.050616	0.04273	0	0.073826	0.187174	0.144157	0.33786	0.108632	0.030867	0.957778	0.86152	0.032762	1.2416	0.58978	1.53785	0.558002	1.19879	0.430433	0.619038	0.532114	0.929567	0.789345	1.13908	0.532847	0.395548	0.297132	0.319	1.3618	1.40998	2.24287	2.07338	1.27478	0.542573	0.879616	2.41486	1.95279	2.93039	2.33803	5.12164	5.61397	3.12079	4.96917	4.54697	3.89167	2.73949	2.24298
KY21.Chr1.1655	1.7641	2.16229	1.038	1.30255	1.07646	1.1973	1.34424	1.60517	0.765671	3.3095	2.00901	1.13712	4.00322	1.77594	1.98822	1.33042	1.14534	0.992264	1.59322	2.91723	5.3646	2.11354	1.123	4.73199	2.08241	2.04224	1.08801	1.8607	3.33575	5.56243	10.888	26.77	18.1771	19.4192	21.6576	26.2811	33.6241	24.3298	36.3381	31.5771	44.5341	54.7032	40.2422	40.7981	85.4777	68.2619	4.55755	2.04772
KY21.Chr1.1656	0	0	0	0	0	0.054033	0	0.401258	0	0.058573	0	0	0.093743	0	0.157443	0.093389	0.069855	0.14904	0.066149	0	0.065872	0	0.113772	0	0.227437	0.058345	0.063624	0.28752	0.255819	0	0.133361	0.373945	0.329118	0.400022	0.735799	1.11804	1.99847	1.07097	7.1688	4.28321	18.3916	19.3056	63.0101	68.7553	49.7758	47.2366	5.28436	2.2014
KY21.Chr1.1657	0.189123	0.139736	0	0.205163	0	0.181258	0.207899	0	0	0.23561	0	0	0.304358	0.16034	0.041186	0	0.055387	0	0.052609	0	0	0	0	0	0	0	0	0	0	0	0	0.42968	0.706199	0.668317	0.602438	0.737037	0.490104	0.609491	0.396264	0.427862	0.735958	0.292787	0.20111	0.448498	0.235705	0.114312	0.100898	0.03572
KY21.Chr1.1658	0.098611	0.162009	0.118199	0	0	0.413462	0.535523	0.110891	0.032624	0.384193	0	0.082825	0.250827	0	0.312723	0	0.075753	0	0.035392	0.359897	0.355393	0	0.032593	0.152072	0.043492	0.098909	0.035385	0	0.04831	0.114474	0.036255	0.586739	0.072241	1.02235	0.547562	0.890025	0.953412	0.685173	0.437507	0.429149	0.538303	0.590768	0.194564	0.410555	0.226716	0.475082	0.015765	0.108981
KY21.Chr1.1659	35.1562	41.9808	62.4637	25.8181	35.3213	18.9362	26.9646	44.1333	32.5252	30.6062	29.0357	26.3092	35.8379	23.765	17.7725	29.9931	15.5503	9.20827	12.0672	8.84715	11.5158	5.90522	3.6801	6.92798	3.94382	2.7882	2.74629	4.07064	3.56504	2.63485	6.7431	5.49603	2.85117	3.65006	3.44475	3.645	4.17373	3.46812	4.90221	3.84314	5.29021	6.31887	8.01319	8.5745	10.2504	6.88003	3.26021	4.1125
KY21.Chr1.166	4.17054	0	0	4.34064	0	0	0	10.0222	0	8.33473	0	7.25201	13.9407	0	0	4.74913	9.68038	2.20401	3.0201	13.0994	3.13714	0	0	0	0	0	0	0	0	0	0	6.68531	2.75997	0	0	0	0	0	0	0	0	0	0	0	0	0	0	6.49599
KY21.Chr1.1660	55.8522	39.7536	72.2781	57.6168	42.7042	21.7895	34.1105	44.8197	52.6115	30.8338	47.7209	52.062	44.3808	47.6543	26.6835	58.5841	35.6256	18.184	30.045	21.4798	28.2899	14.1869	8.76999	19.7414	7.3875	6.15406	7.55088	9.05185	7.39114	6.93648	10.4845	9.25437	6.02348	11.2779	8.59999	10.7876	18.3591	14.7219	15.8241	10.5801	19.5135	21.418	24.3236	25.7721	28.4475	18.2521	10.8188	8.80412
KY21.Chr1.1661	34.0263	20.581	32.4025	22.3549	16.8685	12.3019	19.4311	27.3497	24.2889	16.9524	24.4072	22.1892	23.3554	19.0113	17.3815	35.124	19.1096	9.60648	26.3082	16.2601	24.8908	18.6862	17.7066	22.6521	25.5738	18.3126	18.7973	26.9468	29.8291	23.251	26.448	31.6337	20.2415	18.3895	19.2137	23.1436	21.814	19.495	23.2755	13.5825	16.2359	18.6219	19.4097	21.8169	19.7948	16.6378	4.32132	11.9535
KY21.Chr1.1662	24.0312	22.6546	35.5422	71.3579	18.1624	15.8316	24.1	34.8347	31.3905	32.3954	38.3067	41.5649	43.382	40.2293	25.4466	42.0652	42.3812	28.1947	40.1095	29.7662	35.0433	30.584	26.3791	32.094	28.0474	25.2061	20.5675	29.1355	35.8086	20.866	28.6954	26.4472	22.6947	17.9884	20.5888	24.8443	19.8153	16.9681	19.2332	11.2019	17.2177	16.7628	18.7046	20.6977	22.9816	18.109	2.52525	11.4024
KY21.Chr1.1663	145.89	126.355	142.389	120.492	89.2229	47.9925	62.8465	98.1845	95.1554	83.7377	99.8015	85.2221	107.151	84.8212	48.5093	95.4561	82.27	28.258	58.5405	53.6632	67.1331	54.7123	32.1071	51.4812	46.0331	38.2128	30.9054	38.4484	50.1675	28.7944	44.9239	45.0451	31.5179	31.2991	30.9737	37.2494	24.3922	22.0972	30.4225	20.2015	26.4554	28.6115	31.4447	30.3688	39.5157	28.5057	7.42425	18.8225
KY21.Chr1.1664	86.3163	71.365	85.9459	65.3954	37.4139	34.5734	44.1624	57.938	43.7222	50.9615	50.2504	44.3882	73.6223	49.0107	40.8946	54.9058	41.0892	29.9467	41.5862	30.1427	35.3792	26.2667	18.5669	29.3019	17.203	16.8059	22.5783	27.1578	27.6388	25.2022	29.8803	30.3595	24.154	26.2316	23.4394	30.826	22.3398	20.7604	24.1981	17.5978	19.4255	20.6673	24.8486	25.6388	23.4621	21.9064	5.4682	21.3019
KY21.Chr1.1665	155.481	123.967	189.856	117.416	89.0987	75.7227	108.578	162.696	102.739	71.7477	128.744	77.0107	81.3123	92.9429	72.61	117.88	55.4809	19.4429	48.3258	30.0669	63.933	27.9731	18.7637	37.7269	22.1211	15.5401	18.1495	22.7024	25.1254	18.1165	28.3366	22.5987	22.6639	27.1404	18.065	17.0788	56.9809	47.0967	51.7423	38.6331	50.5724	53.1896	50.0216	43.3397	44.1619	39.2528	25.0584	34.793
KY21.Chr1.1666	0	0	0	0	0	0	0	0	0.712485	0.749685	0	0.978446	8.01421	1.81017	0	4.6803	0.795007	2.71508	2.44484	1.61369	0.77292	1.89244	4.41311	0.833504	0.856259	3.20626	1.98117	3.28698	1.86703	2.06512	0.694681	0.901986	3.72378	2.16154	0.809991	1.96394	0	2.86023	2.07458	1.32901	0.602211	1.14706	16.895	39.3954	115.833	363.253	3398.57	563.571
KY21.Chr1.1667	9.2423	5.39484	8.59834	4.52025	5.87328	6.70066	11.036	10.5196	5.47458	5.50372	8.35427	5.05419	15.217	11.4939	10.6959	11.9136	5.94418	6.06316	9.99363	5.09964	4.74315	7.04821	3.68817	4.94892	5.16521	4.67234	3.76924	5.36489	5.42773	4.72531	12.141	5.68912	3.1458	4.46147	5.22419	5.62324	6.33961	5.87161	7.36154	4.50885	8.72214	10.6928	7.11985	10.1486	7.23168	6.90742	1.92213	2.15161
KY21.Chr1.1668	0	0	0	0.269998	0.9105	0	0	0	0	0.502534	0	0.655734	3.19105	0.199907	0.446194	1.95457	0.369351	0.59949	0.390521	1.82182	0.389952	0.838436	1.13503	0.367167	0.418557	0.329195	0.336322	1.67873	0.913904	0.372107	0.170445	0.207884	0.350479	2.01696	0.562895	0.489031	1.18518	1.12034	5.69914	4.69431	65.4436	71.1306	337.914	361.697	489.636	642.45	80.2059	23.2756
KY21.Chr1.1669	0	0	0	0	0	0	0	0	0	0	0	1.74483	0.27122	0.379514	2.06083	1.34553	2.78776	1.22482	1.08913	4.88287	3.19514	0.676737	1.72319	3.32119	0.906417	0.523669	1.43303	0.300698	0.746947	0	0.542252	0.443015	1.45401	2.01229	0.389736	1.05352	0	0	0	0	2.81274	3.41752	40.2027	27.9776	54.4001	127.459	85.6674	60.8623
KY21.Chr1.167	0.842597	0.322042	0.071215	1.56194	0.102405	0.54303	0.340664	2.07851	0.676549	1.82859	0.267861	1.65169	3.02223	0.785248	0.590357	3.13793	2.32854	0.33255	1.87775	2.36133	1.38461	0.989357	1.53243	0.907045	0.097055	0.075669	0.517909	0	0	0.734701	0.856495	1.40831	0.777185	1.23033	1.14692	0.717819	0.063204	0.027952	0.104193	0.050059	0	0	0	0	0	0.031365	0	1.17006
KY21.Chr1.1670	0	0	0	0	0	0	0	0	0	0	0	0	0	0	0	0	0	0	0	0	0	0	0	0	0.844027	0	0	0	0	0	0	0.270596	0	0	0	0.215099	0	0	0	0.145558	0	0	0	0	0	0	0	178.093
KY21.Chr1.1671	0.040129	0	0	0	0	0	0.024359	0	0.059466	0	0	0.037505	0	0.066529	0	0.046594	0	0.025019	0	0.034094	0	0.287871	0.278718	0.346408	0.357552	0.312437	0.115218	0.094646	0.115685	0.125443	0.1166	0	0.208899	0.089905	0.094883	0.192662	1.13147	1.14854	1.54753	1.26793	1.89894	1.83768	1.51686	1.9636	1.93979	1.05492	1.09578	1.15841
KY21.Chr1.1672	286.137	208.282	351.811	260.986	198.172	156.903	225.237	237.156	269.373	240.36	274.785	288.016	361.061	274.432	245.301	309.126	304.456	154.405	286.668	231.696	304.428	328.403	219.058	298.216	331.393	274.322	208.838	284.499	348.201	106.319	130.788	104.261	72.323	65.1872	61.188	64.4861	90.9568	87.3671	134.206	81.0711	87.4008	103.113	109.588	97.3997	125.001	99.01	26.4816	105.749
KY21.Chr1.1673	14.3715	17.6253	35.5438	5.86195	23.7849	7.5622	7.70479	18.6054	25.4917	6.18567	5.27741	29.2606	7.67309	5.02615	4.79049	13.6286	18.2652	6.70545	8.66194	2.43918	8.60422	2.08287	4.43605	6.63101	3.85403	2.71721	2.07299	3.75561	3.52694	2.74363	3.45629	1.53744	2.37891	1.7127	1.97094	3.51799	3.14278	2.09485	4.74714	2.41712	6.15108	6.82767	2.84366	4.95766	2.27873	2.82626	0.42608	7.87451
KY21.Chr1.1674	64.2208	57.8398	74.5484	53.5225	38.3147	38.8336	54.091	74.2646	59.0918	49.7155	46.3424	48.9527	62.6508	47.6226	43.3957	74.0107	43.111	17.7181	37.2266	33.8249	51.3526	30.9502	21.7439	42.2239	24.0573	13.0311	15.8057	18.6105	17.0934	10.6839	15.8287	16.1763	12.3675	16.2855	10.0874	12.7238	20.4523	14.7368	20.2109	14.4316	24.9127	24.4113	19.2734	24.8526	21.2458	21.6532	13.5102	15.7013
KY21.Chr1.1675	0.150715	0.106462	0	0.322144	0	0.093881	1.3658	0	1.05637	0.209562	0.588178	3.04554	1.46541	1.47454	4.92034	5.65855	1.34307	2.90692	2.25754	1.49039	1.39413	0.617181	0.940194	0.933037	0.15295	0.713288	0	0.188882	0	0.14914	0	0	0.130748	0.100055	0	0	0	0	0.10898	0.162469	0	0.330744	0.124082	0	0.108258	0.075368	0.11238	0.100169
KY21.Chr1.1676	96.7792	83.3119	142.374	74.7013	63.0978	52.8559	71.2555	88.9798	73.7895	89.2658	101.513	61.4007	105.527	90.2148	48.4778	75.9419	49.6139	30.9152	51.9945	45.174	58.8178	46.8813	28.4272	51.8268	34.4777	24.0363	23.0351	36.2668	32.93	21.172	26.0393	32.066	21.5481	20.743	18.9059	20.904	29.5843	23.2242	31.3572	14.3736	43.3197	40.5615	31.1801	36.5331	42.4778	36.9475	5.17147	23.743
KY21.Chr1.1677	167.392	168.54	158.835	83.6394	68.0244	54.3804	70.5189	76.409	78.8744	145.815	191.667	79.7057	189.694	172.379	69.0307	97.4403	79.7745	50.6439	128.886	106.596	110.824	138.236	76.0763	88.7255	98.3443	60.517	63.8794	69.5044	73.9642	25.7408	35.9619	45.9167	33.7439	33.8573	23.0838	29.1686	36.2317	34.2548	43.3169	28.7035	38.3819	39.8096	45.5455	60.4531	77.7471	54.2757	21.0803	27.4498
KY21.Chr1.1678	0.764821	0	0.181663	0.176269	0.250477	1.1791	1.53672	3.01495	3.09742	2.85202	1.72013	11.9457	5.86966	4.32598	19.8561	26.1364	16.9932	19.0916	9.29813	3.811	6.79962	1.64191	3.13756	5.6308	0.578427	0.622444	1.16273	0.26796	0.494952	0.348187	0.828948	0.104573	0.2076	0.073155	0.334744	0.409293	0.606862	0.498756	0.157903	0.231773	0.07861	0.61475	0.182429	0.257005	0.290184	0.068188	0.167523	0.075928
KY21.Chr1.1679	151.23	138.381	175.514	127.425	115.436	87.9193	112.029	166.304	150.709	109.333	133.948	142.54	144.057	117.421	91.8109	143.222	144.264	60.1989	97.4765	104.55	113.57	120.211	85.7535	120.188	144.532	95.0113	97.8727	129.471	146.592	79.6708	98.6743	86.9688	72.1616	75.0656	52.8344	76.2503	37.865	32.9191	39.541	20.4122	38.8402	43.7467	36.5086	44.2713	72.4159	72.5681	23.7713	47.0782
KY21.Chr1.168	23.7659	16.1337	26.6252	12.5027	9.1438	9.40169	11.0431	11.9969	8.44214	4.62298	14.5898	6.41385	5.37712	12.5657	7.43219	8.24968	5.52202	2.34418	9.97702	5.61844	6.8301	10.2025	4.11362	5.38207	5.15653	4.10942	4.68599	3.89478	3.76165	2.29849	3.27835	2.46136	1.82855	2.14222	2.65621	2.73279	2.38337	1.74739	2.98433	2.24747	3.24569	4.07236	3.15014	4.75746	2.16139	0.860607	2.39303	1.54217
KY21.Chr1.1680	6.18966	2.15601	0.951036	0.542453	1.54408	2.27343	5.38237	9.8006	12.1438	7.62919	3.88984	37.0693	27.4244	10.7811	28.1093	41.0582	42.0466	40.8295	22.685	15.4827	25.6701	5.10429	6.66232	13.9366	7.58403	6.34792	5.22249	7.06781	10.2822	2.56169	5.68866	6.13387	3.36418	2.83706	2.40616	2.76595	3.68175	3.42391	3.74789	2.97316	3.52266	4.24468	3.197	5.84075	4.77237	4.07501	1.81195	1.01028
KY21.Chr1.1681	106.092	70.6129	83.9482	52.5941	57.7084	66.627	90.8765	107.772	61.9892	72.9985	71.5316	67.2022	90.8791	65.0205	73.7145	119.877	72.424	67.5929	44.7974	32.123	45.4962	18.3442	14.3943	24.803	15.8366	15.5901	11.2781	15.3773	18.8419	13.1044	22.0942	18.6924	13.2224	17.2165	14.8805	17.3848	18.5764	13.3796	17.6141	12.7074	17.0247	19.9746	18.9567	20.5718	13.4709	15.0519	6.72248	17.4618
KY21.Chr1.1682	134.191	124.567	146.325	178.625	68.0093	95.6375	124.978	205.911	164.621	138.063	194.457	139.39	153.99	152.48	97.3595	175.787	136.645	87.209	97.3823	118.884	156.516	138.215	107.093	163.552	278.843	217.695	230.973	219.607	280.03	87.1713	130.632	180.425	121.147	143.329	138.933	171.071	147.993	153.579	283.434	160.902	150.192	257.01	201.704	204.135	134.607	123.974	65.1859	88.507
KY21.Chr1.1683	51.6838	49.0309	65.8069	59.555	47.9382	38.7154	53.4771	59.7358	65.4015	49.7504	55.1276	68.5415	67.5826	52.5523	45.1889	60.692	56.9703	36.4099	43.3346	34.4362	42.689	30.5836	35.6991	34.6326	21.9701	18.9705	21.936	23.4529	27.4321	22.0464	24.1084	26.4927	19.7902	15.4608	16.1912	17.4583	15.902	14.1641	16.6101	9.43107	19.0914	21.1901	18.4737	19.1132	19.5829	19.7972	3.77818	22.7699
KY21.Chr1.1684	41.5586	34.9496	50.0998	40.65	23.0121	22.0594	30.0733	45.9497	43.6951	27.9811	40.0636	31.7792	27.5338	30.6781	17.5319	36.2068	20.7098	9.48433	14.7617	18.905	27.6502	11.2417	7.2916	17.1344	7.60111	6.03059	7.93693	9.49312	7.50888	6.13092	9.50605	10.1514	6.84871	9.66989	10.3829	12.2048	15.204	13.1488	17.8721	10.9399	19.9137	22.2623	19.7055	24.9814	14.2082	11.9038	1.8446	6.79886
KY21.Chr1.1685	4.74111	8.19993	8.4804	4.34118	4.16937	5.51774	7.5431	3.6883	7.41843	5.4667	8.30789	5.35771	10.2325	7.09258	6.71128	4.11748	7.11793	5.11203	6.66749	8.79805	8.29256	7.52981	7.2639	10.0351	7.25012	4.89944	4.21561	8.03307	6.97775	4.64605	4.9832	8.09161	5.02299	7.04224	8.51237	8.04947	11.3681	9.81009	12.1967	8.33619	11.6577	11.1112	13.8119	14.0702	11.4443	7.42829	3.10997	4.76127
KY21.Chr1.1686	51.8657	65.2538	85.7093	49	49.8697	54.8801	76.466	75.6202	68.7194	69.8691	87.8946	61.0437	84.5556	81.7934	56.3474	82.3722	48.9586	30.0604	40.8308	38.9994	49.1335	31.669	18.4694	35.1343	21.0676	16.043	14.565	16.4028	20.3762	13.5458	17.8882	19.8941	13.3099	15.9669	16.7276	17.5056	17.2834	17.2155	21.0039	12.6351	17.5559	19.8747	22.054	23.2102	22.6266	19.7921	3.47392	16.2136
KY21.Chr1.1687	35.2992	19.3953	28.0631	27.8851	14.1765	12.8451	17.7834	24.7744	18.2106	21.2709	16.4355	18.37	31.9789	21.3733	19.1465	35.0669	18.6755	12.2075	25.1668	16.1493	20.4928	11.1337	11.4176	15.573	9.96781	9.56811	8.8896	8.33662	9.03376	4.42314	5.12128	2.48909	2.42289	2.41532	2.12741	2.17136	5.58719	3.88363	8.46089	4.89942	14.1608	14.4949	10.9885	13.5461	6.60871	6.04777	3.15878	20.8745
KY21.Chr1.1688	0.104685	0.314767	0	0.166308	0.095562	0.032845	0.163401	0.046231	0.191632	0.224992	0	0.829635	1.33326	0.413721	0.582346	0.563027	1.84831	0.794818	0.2679	0.560284	0.991897	1.23944	1.23516	0.929977	6.01941	3.5291	0.389292	4.24968	2.87678	3.49523	5.6559	21.1213	12.093	21.9341	14.5597	17.4311	7.66561	6.08934	5.32405	4.47484	17.8865	18.5635	40.0635	33.2849	89.7042	64.5968	26.9363	19.1985
KY21.Chr1.1689	1.34406	0.478472	0	0.69944	0	5.56211	13.0275	0	2.09693	49.3184	48.1126	2.82244	93.365	46.3794	20.0658	0.765085	8.03737	19.6082	2.91991	160.923	7.16713	55.6549	92.7103	7.21712	0.560018	1.46789	3.45531	4.29956	5.80019	47.5905	46.3971	10.5032	19.7826	4.06442	3.86953	5.1379	11.5971	32.8926	76.9783	31.5813	19.4192	30.7586	41.1299	40.7567	49.4987	66.4333	10.724	2.96579
KY21.Chr1.169	129.856	60.3276	102.358	104.177	104.071	57.5022	83.2213	82.2046	97.0303	75.9029	147.966	99.9038	111.528	129.58	65.5197	107.265	86.969	59.8365	65.9545	68.4549	71.6364	41.155	38.0837	47.8181	30.3516	24.1628	20.9835	25.0562	25.3093	17.7025	21.6335	16.9396	14.6628	16.0849	15.5636	18.971	12.5472	8.28342	11.459	5.96788	13.8108	12.7364	11.9285	12.1279	11.3028	10.0854	2.06569	14.6336
KY21.Chr1.1690	25.9666	19.6551	33.4679	38.0321	23.559	16.7017	22.5437	21.2761	31.097	32.1998	29.8521	32.9124	44.8694	31.2336	21.2271	24.2448	24.5349	18.4487	21.1004	28.2225	29.5765	18.0081	22.7778	23.3278	14.1353	12.8206	12.6692	14.011	13.8573	10.2639	15.7858	12.923	11.3841	8.51526	8.31307	9.56275	7.90178	7.59006	8.82296	5.11454	8.60893	8.55514	8.00807	9.68698	8.57264	8.13754	1.33928	4.817
KY21.Chr1.1691	0.107901	0.368889	0	1.3832	0.464434	0.397067	0.773195	0.491103	1.37146	1.8264	0.169544	1.81178	2.3263	0.78349	0.775139	1.16908	2.66606	1.46085	1.15232	1.02131	1.71858	2.34913	1.37796	0.90516	1.85809	0.495138	1.16711	1.4098	0.316534	2.29086	5.37048	0.637611	0.87147	2.14973	2.21538	1.00131	11.2659	20.6777	7.56334	3.07853	30.0582	28.5431	19.328	36.6507	106.47	76.0309	5.50337	16.9831
KY21.Chr1.1692	20.7526	15.101	24.854	18.1307	16.7684	13.334	17.3169	18.6909	21.1571	17.9632	24.348	15.669	16.2471	17.6211	12.5678	13.7247	11.3762	8.29366	12.1221	13.56	16.2359	12.3549	10.5734	14.3475	12.3269	8.60106	9.51735	12.0744	11.8978	8.45562	11.2271	11.9511	8.77595	7.95229	8.0491	9.47921	8.29052	8.12462	9.53598	5.96714	13.8446	14.3037	16.8555	20.1727	10.6048	9.60506	4.16381	25.2508
KY21.Chr1.1693	12.1816	4.47558	8.69601	6.37659	3.68616	5.79775	6.17317	9.61386	6.76903	5.58677	4.4874	6.57785	10.5732	6.26538	7.14757	12.7976	6.42463	4.6461	11.5112	6.75524	10.6672	7.24276	5.00232	9.43697	7.48127	4.42717	6.83745	8.10056	8.42796	6.47363	7.93182	7.96853	5.58054	3.59634	3.22949	3.30799	6.59301	4.83192	14.1798	10.4536	46.2989	48.182	28.8747	39.5694	19.2441	17.7568	9.01143	61.7849
KY21.Chr1.1694	0.059357	0	0	0.062313	0	0.037523	0.035396	0	0	0.040023	0.139415	0	0	0.193251	0.035416	0.394289	0.140598	0	0.312342	0.099436	0.133747	0.05137	0.038098	0.134115	0	0	0	0	0	0	0	0.15009	0.086758	0	0.141295	0.040659	0	0.028718	0	0	0.033987	0.069359	0.038375	0	0.041622	0	0	7.31921
KY21.Chr1.1695	2.93894	0.71869	0.291273	4.27338	0.458988	1.86128	2.19231	1.2494	1.05927	2.68763	4.5015	1.25525	3.07436	3.70005	1.9018	1.09302	1.28567	2.9491	1.23935	17.8736	13.72	2.0074	5.59508	16.1787	0.068696	0.072567	1.14558	0.102616	0.053975	2.97947	6.53084	2.23639	3.95896	2.95416	4.09934	3.25814	3.67425	3.15697	4.03089	2.30514	6.0616	6.06711	3.89137	4.25679	2.5971	1.93755	0.376716	0.455914
KY21.Chr1.1696	2.53873	2.19001	3.65844	6.41695	2.58472	1.68414	3.01492	2.37804	2.8792	3.06917	4.4566	4.25638	6.7862	7.05275	4.85009	5.76733	5.87256	5.3338	8.6806	7.30993	7.91831	5.31632	5.37469	6.05286	2.89271	2.29682	3.19057	2.05256	2.62674	1.71778	2.1332	1.39201	1.76549	1.60359	1.65549	2.01767	1.86645	1.37771	1.98022	1.15507	2.34061	2.04198	1.9738	2.18487	2.61804	1.99242	0.461011	1.74383
KY21.Chr1.1697	39.3739	67.8493	59.3223	32.0924	37.68	50.8217	76.0537	59.1566	54.0125	27.1815	64.2654	52.5033	33.712	49.6151	57.9795	62.8971	41.9493	19.9272	32.734	40.4231	37.1714	12.7664	12.185	23.9685	8.39544	7.18874	6.21745	7.11911	9.35236	3.73093	7.08827	5.286	3.24428	3.66366	4.65002	5.41088	4.49603	3.36911	5.62125	3.36121	5.09414	5.47888	6.6051	6.8113	8.36032	8.01293	1.54239	7.83649
KY21.Chr1.1698	49.2488	43.9546	42.349	58.5943	39.2715	25.3926	31.0755	33.8767	32.5434	24.1124	31.3985	33.397	33.2827	33.4312	26.1544	32.6581	41.6169	23.5678	30.2455	31.1739	39.2414	27.4031	26.1776	31.1396	24.8203	22.495	15.8617	20.7693	24.5811	10.1667	15.8832	10.3738	7.80838	8.47254	6.52916	7.7058	7.28904	6.62983	9.2797	6.13422	9.15633	10.4609	7.81115	9.59364	8.34417	5.88954	1.88092	5.15543
KY21.Chr1.1699	2.74455	6.28686	1.00044	2.18992	1.72327	1.98104	3.07544	2.34615	3.76925	1.63072	1.45359	3.75678	1.33912	1.44637	2.80785	3.55667	2.5303	1.57645	1.44669	1.8592	2.29189	1.49966	1.48909	1.72041	0.768049	0.538424	0.929512	0.770291	0.953907	0.144769	1.83343	0.600416	0.335685	0.1024	0.152334	0.566336	0.103551	0.327438	0.280045	0.161166	0.212464	0.275578	0.061554	0.330055	0.307893	0.27628	0.085365	0
KY21.Chr1.17	350.196	325.821	289.349	272.894	169.734	184.228	217.193	326.925	297.74	225.011	276.96	281.179	291.769	248.213	172.902	318.748	284.05	141.676	191.771	173.508	202.806	162.618	93.8459	143.969	155.324	128.537	83.6476	116.99	131.424	57.3503	86.5458	84.0637	60.818	56.756	45.4866	53.003	45.933	48.7894	55.3664	39.6144	51.5604	55.6688	47.7619	60.2848	57.6383	53.5971	20.1262	45.5822
KY21.Chr1.170	5.59222	2.14107	0	0	0	0	0.075651	0.659614	0	0.405552	0.4595	0.909974	0	0.560762	0	1.59072	1.22513	2.60318	9.76781	2.65784	5.22403	79.2596	44.3466	35.5215	231.871	228.272	594.768	429.264	684.004	394.794	687.569	219.398	291.15	55.6077	99.1798	172.55	1.18266	1.23266	1.98966	1.26588	0.628195	6.23236	0.868419	0.394579	0.417686	0.990679	1.01108	0.481479
KY21.Chr1.1700	0	0	0	0	0	0	0	0	0	0.032551	0	0	0	0.037615	0.02998	0	0.10847	0	0	0	0.071832	0	0	0	0	0	0.107346	0	0	0	0.034943	0.042742	0	0	0.037391	0	0	0.024597	0	0	0.229669	0.113247	0.313577	0.342382	0.354866	0.184237	0.500509	0.295842
KY21.Chr1.1701	0.163071	0.122489	0	0	0.218151	0.051221	0.196787	0.297904	0.352976	0.056307	0.510563	7.99841	26.0208	13.1508	16.5649	24.2596	74.776	50.2786	71.592	55.0274	67.8217	31.6519	21.4342	37.0693	38.0355	23.9295	25.1282	27.9452	26.6918	10.9839	11.4797	7.3722	5.22077	1.25991	1.00578	2.22659	0.04613	0.081423	0	0	0.143822	0.343735	0.107919	0	0	0.046238	0.026621	0.137823
KY21.Chr1.1702	18.7905	11.5574	22.9228	23.4583	16.2661	8.13825	12.978	20.8677	24.1188	21.2086	21.4693	21.6041	29.324	23.9781	15.0149	24.5168	21.3141	19.1956	32.9562	35.386	39.7865	44.1437	41.0538	45.1344	45.1875	36.9144	40.0525	52.3687	59.7062	30.8476	36.4026	30.3305	22.1453	16.7684	16.6443	17.9471	12.6473	11.4651	16.0024	9.8061	13.7982	16.4459	12.8689	13.561	12.1578	10.6341	4.49419	6.28504
KY21.Chr1.1703	244.466	168.566	187.704	194.47	131.741	95.5007	125.218	222.181	233.97	191.561	242.99	218.924	248.884	202.164	105.001	214.312	214.448	87.2635	159.58	163.336	208.212	200.17	116.245	188.697	215.944	141.429	146.573	282.756	322.473	162.889	211.104	292.552	199.035	143.48	124.388	145.517	70.0243	68.1224	70.3379	42.9533	71.7207	76.3967	94.1166	89.1924	117.357	89.3632	17.0173	52.0788
KY21.Chr1.1704	65.437	89.8281	9.19605	145.605	10.1804	47.2075	54.0237	148.049	79.3399	123.203	117.964	88.4937	172.139	112.854	55.7957	118.692	97.6834	60.0444	53.806	87.1544	88.464	150.092	67.1687	93.5215	65.4547	39.6717	113.829	60.9738	61.5645	50.2614	82.7794	48.7601	54.0021	88.2552	57.6834	54.7662	20.8786	19.8825	32.312	19.6058	34.0528	36.0302	21.6302	28.0911	13.6005	9.96234	6.58866	9.42849
KY21.Chr1.1705	5.33552	4.75019	1.60702	1.54425	0.307484	2.41871	2.78716	0.977858	0.965171	1.96231	1.00034	1.32619	2.26619	1.01794	1.72509	0.946557	1.5427	0.931108	1.44723	1.48075	2.59022	5.68733	2.55418	3.04847	61.382	38.1718	49.0275	68.3682	77.1482	64.8202	96.263	63.2406	53.9846	66.9303	63.6506	41.4631	5.56096	4.43522	4.64528	2.49626	6.21338	7.93571	4.25579	5.83609	5.70694	4.67677	0.082433	0.240772
KY21.Chr1.1706	4.98116	33.3966	49.2229	18.9643	12.3726	28.6577	32.2897	27.5105	14.3996	35.5564	14.1701	8.89549	39.1544	10.8408	35.7159	26.2357	14.2696	10.9593	12.1925	26.5994	45.7717	13.0911	12.1488	39.9602	16.2973	13.7273	5.59263	18.0202	16.8179	7.14535	10.2419	14.4365	12.1776	10.5949	7.58833	14.2181	5.25512	4.86379	6.18014	4.931	2.55936	2.54866	3.51185	4.5776	0.95817	2.22244	4.42703	13.8609
KY21.Chr1.1707	0	2.06504	1.29617	1.34165	1.70032	1.31559	1.31367	2.32333	1.78769	2.14683	1.73673	2.80191	1.07723	0.777552	2.43937	2.20187	2.49343	1.36248	2.56709	1.26528	4.84832	1.08385	4.35007	3.34159	2.68554	1.81008	2.89971	3.43639	6.44127	6.47698	7.18995	19.3722	10.6635	1.01691	22.9633	25.0492	2.2593	2.99024	2.4002	0.972594	0.344903	2.6982	1.96255	3.68831	1.09426	0.525266	0.097205	0.836605
KY21.Chr1.1708	0	0	0	0	0	0	0	0	0	0	0	0	0	0	0	0	0	0	0	0	0	0	0	0	0	0	0	0	0	3.3927	0	4.05894	0	10.6533	7.28992	12.9059	10.9241	18.7958	9.42935	6.55012	8.12985	11.3067	15.4201	20.2857	34.3912	33.0167	27.4952	15.776
KY21.Chr1.1709	0	0	0	0	0	0	0.037423	0	0	0	0	0	0	0	0	0	0	0	0	0	0	0	0	0	0	0	0	0	0.065163	0	0.050647	0.05601	0	0.038081	0	0.04689	0.039265	0	0.042303	0	0	0	0	0	0.547156	0.607614	0.130847	0.074612
KY21.Chr1.171	572.595	513.99	561.185	466.211	373.604	301.089	374.237	570.97	552.773	464.985	575.292	576.699	630.488	498.173	365.836	647.439	626.488	400.583	552.198	419.64	578.073	534.601	344.142	519.631	618.125	447.351	390.565	564.131	636.31	172.72	256.068	260.16	175.432	189.523	163.647	196.022	194.435	158.295	194.414	146.908	146.276	159.843	150.753	160.235	149.494	115.913	19.5223	83.0033
KY21.Chr1.1710	0	0.297824	0	0	0.177241	0	0	0	0.151262	0.432439	0	0	0.231877	0	0.127185	0.239177	0.356179	0	0	0.952759	0.488952	0	0.267877	0	0	0.267543	0.598788	0.217117	0.39354	0	0.634241	1.21197	0.308752	0.350275	1.77775	1.01976	19.0314	20.9614	60.1919	51.3047	147.318	158.229	188.721	211.629	74.4935	45.9084	8.69535	2.58252
KY21.Chr1.1711	8.9871	3.20449	2.75556	3.13506	2.23099	1.01441	0.970003	10.2749	1.27434	1.20923	1.04121	1.65793	1.99992	1.4709	1.89338	17.2369	3.02923	2.21717	10.7571	5.57693	5.52608	4.43739	5.52125	5.21693	4.31859	3.82969	5.80194	3.95949	5.9427	6.83174	3.56782	11.9272	7.62678	2.8329	6.0629	5.67161	4.3862	5.04245	19.9773	12.0165	19.2576	18.2274	21.8744	33.6527	11.2827	7.33205	0.819865	1.05134
KY21.Chr1.1712	0	0.180576	0	0	0	0	0	0	0	0	0	0	0	0	0	0	0.095625	0.14124	0	0.209155	0.445991	0.202544	0	0.440241	0.097486	0.076733	0	0	0.21546	0.276189	0	0	0.172411	0	0.095226	0	0	0	1.37732	0.101247	0.067945	0	0	0	0	0.24157	0.981858	0
KY21.Chr1.1713	0.186676	0.695483	0	0.100435	0	0	0	0.762882	0.131363	0.81412	0	0.08263	0.914107	0.076044	0	0.207808	0.301709	0.051759	0.143823	0.63665	0.141172	0	0.23885	0	0	0.061178	0.066996	0	0.26991	0.220282	0.209144	0.235614	0.275384	0.053474	0	0.065694	0	0.047422	0.120862	0.125424	0.054466	0.056783	0	0.171965	0.067771	0.249342	3.99092	2.49394
KY21.Chr1.1714	13.9739	27.5369	5.39937	25.0953	4.3647	17.6472	19.9972	33.6064	31.311	19.7405	31.6009	27.2843	37.2099	25.9909	23.5095	43.6126	50.249	19.8101	32.7455	38.7484	51.2043	97.3568	54.3454	84.6224	154.433	85.3936	107.73	195.137	197.982	218.824	294.418	379.793	260.477	261.845	179.858	204.864	170.077	121.763	200.262	157.666	240.246	252.706	212.173	240.996	269.23	233.598	45.537	39.2612
KY21.Chr1.1715	47.9572	111.545	57.2887	120.912	29.3833	40.6936	55.151	46.0639	50.914	45.0699	27.0733	62.0326	76.9981	32.4175	59.2029	68.1567	95.073	58.963	108.743	62.2391	99.9685	84.8832	83.2027	112.281	88.8305	54.4242	90.2256	79.9204	70.7831	39.3487	90.1687	58.3892	46.4216	69.7234	82.4507	73.1201	74.9834	67.6157	69.7883	50.2853	215.638	239.495	309.953	211.279	198.958	203.769	34.3184	34.1155
KY21.Chr1.1716	66.3863	59.5922	92.0004	44.956	47.9081	33.1058	47.2609	95.263	59.1548	50.4559	63.2691	56.3496	64.3906	62.3839	45.1027	96.2904	50.9529	24.5005	56.0329	37.923	67.3335	64.3654	42.9123	59.0108	42.8039	32.5489	33.1069	34.6929	43.6121	16.6546	20.8234	25.0502	16.9982	17.6572	13.5956	20.5067	18.1608	14.0433	14.3462	11.2587	14.9135	16.1272	12.4143	15.8349	12.5485	8.29003	3.74224	17.673
KY21.Chr1.1717	102.302	82.4466	94.357	71.1976	44.429	35.5647	55.1095	81.9861	100.936	61.0802	91.9011	99.1485	83.1868	94.7624	47.3934	102.847	85.9943	40.7067	68.7737	48.2734	67.463	33.8606	30.5143	42.8964	18.0597	15.0918	20.0319	19.1307	19.348	14.5836	18.4801	26.3529	21.3022	32.7377	27.7834	31.8191	39.5936	37.8198	42.2495	28.3745	41.0599	39.7405	39.6239	47.5031	52.3951	42.0823	12.3087	30.9002
KY21.Chr1.1718	0	0	0	0	0	0	0	0	0	0	0	0.662818	0.849432	0	1.77556	8.6812	1.17969	0.402883	2.76031	5.38764	0	20.5116	5.14524	20.8914	10.1646	16.1761	5.8796	104.052	92.1171	742.09	811.253	3321.52	1732.49	5102.26	2763.27	3962.39	3126.99	4250.93	3026.79	2054.91	2058.51	3438.22	2112.85	2559.92	117.522	89.0504	5.7487	4.74976
KY21.Chr1.1719	0	0.194346	0	0	0	0	0	0	0	0	0.11305	0.122576	0	0.117801	0.082957	0	0	0.079816	0	0	0	0.124932	0	0.108391	11.0064	4.21013	3.03396	10.8631	3.81947	0.215901	0.611586	8.40416	8.16155	12.2584	7.81687	10.1952	7.28793	5.20846	4.14116	3.94352	10.6597	9.04527	10.3804	9.64935	7.08615	9.39269	3.35485	1.46677
KY21.Chr1.172	85.1131	83.2773	101.094	67.3165	63.116	56.7626	70.9393	100.188	90.8457	84.8798	90.3273	84.5651	103.274	73.843	67.1927	80.5368	91.7516	51.3147	56.1979	56.6418	74.8407	93.2365	57.6431	87.8382	195.979	121.272	90.9883	200.34	214.346	104.602	113.306	148.823	82.8526	77.0484	86.4606	102.328	86.0557	69.6451	101.2	70.6786	72.52	91.5507	105.225	87.9172	76.9215	74.1414	17.8631	28.1995
KY21.Chr1.1720	0	0	0	0	0	0	0	0	0	0	0	0	0	0	0	0	0	0	0	0	0	0	0	0	0	0	0	0	0	0	0	0	0	0	0	0	0	0	0	0	0	0	0	0	0	0	0	0
KY21.Chr1.1721	11.2636	25.8083	0.319002	31.5658	1.09325	18.6238	26.1096	47.8267	54.1449	40.4096	28.5919	69.176	55.8519	34.059	30.2313	59.2567	72.1069	25.9283	20.9683	43.0681	35.8015	42.4271	22.2455	34.6563	0.399477	0.907549	39.5097	0.774669	0.754828	125.541	355.082	505.436	592.43	150.653	253.695	158.406	7.53161	4.04332	14.4068	5.64361	5.67218	9.3819	4.82999	5.71017	2.76141	5.13898	4.50861	3.04931
KY21.Chr1.1722	14.5757	6.25509	43.5448	11.9087	25.0063	19.627	18.1966	32.6971	15.4206	11.7128	15.7107	7.97856	6.49246	6.88959	4.09388	8.84851	4.56077	2.89083	3.62203	4.65646	4.64337	4.44437	3.58778	6.25039	5.29378	2.86955	2.0411	4.83836	4.14827	2.22809	1.75529	5.03648	2.75235	5.29901	4.27041	4.4154	5.55077	4.41536	4.54481	3.10726	6.67758	6.80743	6.1798	7.14389	4.85609	3.5905	2.7361	3.76642
KY21.Chr1.1723	188.747	192.61	244.752	170.022	177.692	97.9768	138.385	152.047	183.094	143.855	136.594	187.77	204.761	152.4	137.589	173.156	189.838	99.9238	166.331	143.47	159.31	145.823	124.195	155.662	146.981	92.9087	108.153	113.569	116.168	53.6307	72.4744	83.226	56.6816	77.8247	75.722	83.1395	111.996	88.2128	141.215	92.3601	133.27	138.312	150.603	155.338	126.993	90.7647	58.2137	120.533
KY21.Chr1.1724	146.855	123.82	167.694	126.92	107.504	108.876	138.344	166.325	119.234	73.007	153.438	111.831	97.6008	128.487	113.977	175.909	114.637	58.7658	102.213	114.035	132.578	89.7583	73.7555	100.549	70.7445	70.6846	50.174	43.5405	61.1531	19.8673	23.9697	27.2069	15.6563	17.8552	13.2624	18.3148	22.6824	14.5993	23.4659	17.8742	23.8003	26.0753	30.3833	22.5433	33.575	24.094	26.3814	16.0522
KY21.Chr1.1725	87.6382	53.1777	105.993	74.7234	74.8173	62.033	88.7644	101.628	94.4805	99.03	103.632	96.8853	132.028	97.6524	84.9348	118.669	119.786	60.9921	130.406	102.109	131.052	131.077	101.867	148.441	169.145	107.788	131.793	123.825	133.227	49.6291	72.2816	73.2944	53.422	35.4589	31.3441	37.9138	66.8396	55.1022	39.5984	32.1803	32.4236	35.9066	19.7327	27.239	11.7051	10.0985	32.7581	21.1003
KY21.Chr1.1726	16.7404	9.89584	22.287	12.8335	10.2043	10.6543	15.5929	17.3812	13.6547	22.6641	20.5699	12.7619	24.5025	23.7178	13.5972	26.3562	19.5428	15.4122	21.4036	15.9117	23.7431	24.479	18.4378	23.7734	35.9779	27.2738	19.6462	44.3242	51.5004	29.5971	31.6554	48.5991	28.1492	42.8443	36.5061	43.3451	54.0983	39.5682	47.6583	33.7209	38.0834	39.2333	49.9222	48.5158	58.8578	54.0338	16.1872	31.3255
KY21.Chr1.1727	152.935	189.662	186.558	104.777	77.5053	39.3378	60.4823	99.0508	90.2055	62.7887	87.9	75.8636	67.1623	64.0212	37.0482	68.0354	46.4149	42.9166	42.398	38.0654	37.3805	40.3927	30.1656	39.2086	48.3013	27.4637	26.6679	51.0186	35.763	35.8517	35.888	64.3053	41.6793	45.3696	41.5208	44.2867	88.9113	68.861	108.261	79.4269	93.7172	100.718	129.451	134.485	129.388	89.8576	44.0072	106.797
KY21.Chr1.1728	4.89234	5.65596	8.22014	3.62426	5.65099	3.22925	6.35325	7.67716	3.21329	2.99129	5.27746	4.63331	7.38876	6.9125	7.26391	14.7597	8.91662	9.22475	7.77792	7.79035	6.96998	6.26923	3.52173	5.40638	3.63227	1.4874	2.80505	1.81151	2.57662	2.09307	3.34037	2.09611	1.13486	1.66471	2.0494	2.36612	3.49881	2.01343	3.867	1.99141	12.3963	12.9053	14.0592	15.4157	7.98314	5.90796	2.25667	107.319
KY21.Chr1.1729	0	3.07472	0	0	0	0	1.42236	0	1.51305	1.8613	4.90738	0	2.71952	3.73155	1.42828	5.96576	3.671	1.99891	2.9502	4.7167	4.50836	2.8999	1.55623	3.90905	3.99428	2.55804	3.63762	2.70119	2.34288	2.28212	1.89761	1.66925	0.350207	1.71328	0.300678	0.977785	1.61998	0.766078	2.65312	1.61936	4.01628	5.67889	4.32049	4.147	2.78536	3.82898	0.648072	2.10919
KY21.Chr1.173	219.115	120.433	288.466	107.081	180.742	161.849	228.881	341.04	262.203	248.133	351.716	258.328	305.039	294.338	202.145	342.877	288.057	163.168	235.239	231.264	295.116	275.986	185.723	262.627	291.646	199.231	150.337	267.707	274.588	143.011	235.146	149.71	143.811	76.4947	78.5242	99.1219	68.702	59.2383	92.653	66.4715	83.6722	96.743	99.9144	89.7795	115.244	86.9112	43.87	43.2073
KY21.Chr1.1730	21.0157	20.1087	20.6066	34.6855	9.44994	5.33829	4.74525	8.5313	7.77484	5.36614	5.78981	8.74626	7.02936	6.42253	4.42299	8.29777	8.14178	8.07048	9.18729	8.72843	9.50168	7.30865	9.69699	8.98682	7.96794	6.20861	6.27832	8.23226	9.73192	3.59058	4.41922	1.99038	2.59682	1.75943	1.28425	1.64136	2.19716	1.39519	3.83513	2.12846	7.90486	7.51982	5.1943	6.74461	3.82476	2.36261	0.720344	5.60509
KY21.Chr1.1731	105.818	169.175	118.559	101.402	72.4354	57.2374	78.0764	163.05	92.7947	69.66	82.3342	81.2344	75.702	65.0179	61.6154	116.463	118.864	80.4279	82.3064	110.823	152.666	183.695	134.846	244.154	403.348	208.952	193.94	323.649	270.71	182.117	237.932	216.761	150.338	222.031	204.657	233.452	351.609	270.953	405.891	384.142	399.188	450.808	220.844	309.777	89.6966	90.2183	61.497	36.6932
KY21.Chr1.1732	0.17455	0.125354	0	0	0.176075	0	0.108168	0.818357	0.369816	0	0.413678	0.309212	0.367641	0.142975	0.23308	0.565026	2.56092	2.03932	1.38452	1.27839	2.26495	1.94894	0.41718	0.76893	1.0594	0.563557	0.312851	0.659236	0.391795	0.333085	0.737964	0.164985	0.300544	0	0	0.276161	0	0.108256	0.471236	0.093621	0.118278	0.35625	0.134666	0.346225	0.11738	0	0	0
KY21.Chr1.1733	0	3.72828	5.09697	4.96913	0	20.0659	29.745	0.907304	8.51743	2.47933	6.82146	5.50073	2.58935	1.69791	16.2259	3.32287	13.494	0.883108	0.986328	2.01024	13.5513	2.51359	1.65906	7.47929	7.20939	8.41689	1.88164	5.15749	7.05627	1.00622	2.62785	1.16082	1.05227	5.05359	1.50981	0.858463	6.18918	2.88086	1.52614	1.55194	6.48044	3.73399	10.7786	4.86159	12.1587	26.6852	0.843561	2.24787
KY21.Chr1.1734	135.292	165.721	154.996	122.327	111.392	57.4441	77.6864	120.766	158.38	159.897	136.108	166.054	209.238	119.628	72.625	125.321	150.014	89.5033	96.5445	77.8117	82.3297	87.918	81.8106	66.4456	58.4606	38.1365	40.5392	45.8731	43.4827	34.954	40.5488	39.7782	24.3575	21.823	20.8745	24.3706	14.6843	16.0393	25.4382	13.4715	16.2243	18.8593	17.4102	23.3101	23.5492	8.95201	3.16636	20.7116
KY21.Chr1.1735	0.425677	0.622182	0.418912	0.206188	0	0	0.238422	0.186933	1.64674	0.350852	0.28082	1.01727	0.375357	0.205227	0.389439	0.645798	1.43985	0.420974	0.804582	0.780661	0.732759	0.32985	0.596052	0.601394	0.612085	0.223722	0.133358	0.578171	0.698093	0.821459	1.26798	1.17992	1.09616	0	0.329307	0.294802	0.649595	1.11274	14.7035	5.38773	2.84025	3.3852	27.9306	29.2993	12.7115	6.76756	1.21017	0.343118
KY21.Chr1.1736	0.580313	0.369084	0.146625	0.793707	0	1.42179	1.66872	0.481807	5.03125	0.69892	0.401798	3.8883	1.70639	0.377163	2.50933	0.63075	4.43206	1.29263	1.87712	4.81035	5.46321	2.25283	1.06821	5.60717	0.365874	0.197083	2.04506	0.469404	0.291278	3.88421	3.5074	2.08493	2.01255	1.09341	0.790928	1.30477	1.03194	0.489884	2.43026	1.28759	2.02801	2.24622	3.69125	6.01245	4.09663	1.19754	2.23999	2.2277
KY21.Chr1.1737	37.007	26.5568	58.9919	59.3536	52.6416	31.6234	47.2401	52.8696	48.8528	46.7354	60.1354	47.1735	49.7147	47.0131	28.5368	36.2289	31.7056	28.2638	27.074	32.3175	48.0868	24.6102	25.7694	40.8475	16.2081	11.6892	15.5928	20.0825	20.5871	24.6669	27.5476	28.9364	28.6009	17.2918	13.3368	16.5613	14.8683	16.1166	18.3275	10.3185	18.0954	21.2184	18.8359	18.8739	17.6832	11.9579	5.21761	8.74575
KY21.Chr1.1738	0	0	0	0	0	0	0	0	0	0	0	0	0	0	0	0	0	0	0	0	0	0	0	0	0	0	0	0	12.8825	9.49957	9.5866	28.407	9.38392	14.9147	10.2059	27.1024	0	6.57853	4.40036	6.11345	0	0	0	0	4.81476	0	2.13852	0
KY21.Chr1.1739	0.133777	0.031317	0	0.194214	0.037048	0.027781	0	0.152684	0.248874	0.270102	0.105909	3.83577	12.2659	8.7804	5.75026	7.28734	5.17435	2.35514	1.57567	1.2594	1.54969	2.07713	0.430659	1.50004	2.26295	1.57232	1.5713	5.80944	7.96436	23.4251	23.8645	54.9513	25.3336	21.9789	35.1987	39.7918	7.21044	11.3579	9.994	8.38442	5.2098	6.66194	4.2318	8.11444	11.2235	7.74824	7.37607	2.55148
KY21.Chr1.174	65.1911	54.0813	50.7344	48.0919	48.7473	26.9966	39.4845	63.6963	43.0805	42.5868	25.1297	38.4436	68.7873	25.4944	42.0984	73.0411	40.1879	24.1523	39.2559	30.7997	33.7699	19.3543	33.788	37.2773	39.2474	30.0522	28.3235	33.3478	35.4271	15.9051	18.4284	19.5436	10.2881	17.6239	11.1682	16.0199	20.4508	17.3527	16.9591	15.8778	18.0052	23.5561	23.4348	23.1983	15.3019	16.6409	5.91759	19.1507
KY21.Chr1.1740	10.5611	8.72634	12.9441	6.87882	7.16992	5.67237	7.67259	10.3877	7.32088	4.58484	4.65834	5.91465	4.75268	3.72173	6.09999	6.69606	4.55275	1.80651	2.48806	3.12542	4.16775	3.36652	1.55209	2.71196	4.4656	3.07985	2.25288	4.70608	5.01782	2.16095	3.58045	1.82012	1.5263	0.943925	0.699393	0.677262	3.14717	1.766	8.9197	5.92642	18.8986	21.651	13.1614	15.4722	5.16173	4.05685	3.1493	23.2078
KY21.Chr1.1741	15.9527	10.3447	16.9415	11.9309	5.68425	10.5197	14.2566	27.7905	10.5008	9.14811	14.453	9.52767	12.1365	11.5287	12.2084	25.5339	7.96703	4.25725	7.53382	6.57542	6.48817	3.71854	2.02776	3.05737	3.56973	2.7658	1.73455	3.56005	3.46875	2.73723	4.3655	2.66709	2.52489	1.17464	0.550515	0.948141	2.10957	1.55859	4.66225	3.88894	16.5607	17.5975	12.2899	16.2442	9.1636	7.97491	0.961607	25.2791
KY21.Chr1.1742	11.3562	16.9924	11.594	66.022	9.02111	12.9794	12.9376	13.2609	15.3721	8.60079	17.0932	27.554	6.6758	13.8175	5.41993	7.69025	9.85516	20.8471	22.8215	13.5772	8.52791	9.35608	27.4652	8.62448	8.92366	4.85999	7.79695	12.4769	10.8337	23.7211	23.238	10.0651	21.4226	8.38357	7.84541	10.0054	7.64003	5.49908	6.74592	3.44987	7.7869	7.58006	5.43462	7.09001	7.36116	5.72044	2.36843	7.04064
KY21.Chr1.1743	1.8996	1.3577	2.14041	0.965925	0.553253	0.367494	0.693967	1.63173	0.332522	0.554383	0.642306	0.525762	0.71157	0.624922	0.353361	0.434382	1.61697	1.13928	2.54604	1.71431	2.24502	2.14296	2.56531	2.65153	3.70101	2.00944	3.01716	4.19618	3.39782	2.61809	3.63117	3.37717	2.76623	2.60189	2.8923	3.07484	3.24035	1.98477	2.18198	2.26058	2.82484	3.08561	2.45172	2.66365	1.999	2.137	1.81853	1.09251
KY21.Chr1.1744	83.4438	63.9642	96.4277	65.4335	73.2579	48.1958	64.4307	102.304	74.3039	79.8485	92.0888	68.7075	100.374	79.4863	49.1369	102.438	58.4114	40.6351	48.6679	56.2835	56.8869	40.9819	30.2812	38.925	27.5741	22.5496	22.7975	21.2208	20.6454	12.151	17.6053	13.8934	10.6682	10.7542	8.52706	11.1483	9.33224	10.1867	10.1041	6.75164	11.4848	10.0327	14.8736	14.5994	18.2576	18.8268	3.86695	23.549
KY21.Chr1.1745	6.25732	0.398497	0.197484	0.052316	0.272863	0.027295	0.030129	0.34396	0.067476	0.134523	1.0903	0.955882	4.38678	0.461971	4.69421	6.70236	154.34	132.73	209.454	199.887	298.517	489.493	326.635	446.552	1097.74	808.454	568.836	1252.95	1500.29	594.827	912.008	617.556	385.6	453.833	464.782	548.312	69.1411	68.3778	3.97473	6.01121	1.67586	7.41208	0.53263	1.33333	0.072643	0.648929	0.735218	0.830975
KY21.Chr1.1746	58.9505	7.08956	50.3526	91.5689	29.4664	40.2283	53.3377	53.4263	62.8679	66.4149	69.1388	63.0819	82.2897	57.2202	46.9333	55.0533	50.4015	10.6854	46.5393	32.6403	27.8341	39.1171	32.4707	23.5889	2.21575	15.3056	15.7955	1.75823	9.36617	4.57303	8.57727	5.8101	4.97362	8.51544	6.23213	8.43753	1.88482	2.38214	1.84812	0.95066	1.12534	0.925845	1.05296	1.71155	0.222839	0.069507	0.284206	11.3678
KY21.Chr1.1747	0.117298	0.732767	0	0.279252	0.438843	0.190317	0.236559	0.027117	0.115188	0.300524	0.517817	0.288395	0.411232	0.366558	0.305277	0.051196	0.395988	0.149828	0.089786	0.11843	0.143113	0.095882	0.184707	0.13446	0.056377	0.05796	0.015336	0.482851	0.456543	0.775488	1.2194	0.859933	0.481068	1.52256	1.4278	1.63451	0.301981	0.620728	0.733116	0.398213	1.2486	1.69391	2.51979	1.68166	178.461	74.6485	39.0792	31.5993
KY21.Chr1.1748	0	0.079218	0	0	0	0	0	0	0.075267	0	0	0.37661	0	0.0895	0.065783	0	0.341911	0.129501	0	0	0.083202	0.191478	0.145389	0.167265	0.093458	0.072071	0	0	0	0.083349	0	0.090129	0	0.058887	0	0	0.059725	0.104603	0.474803	0.240815	2.00696	3.45766	0.971158	1.31847	18.2151	7.3514	7.66234	1.40734
KY21.Chr1.1749	0.066914	0.091041	0	0	0	0.04044	0.038926	0	0.210554	0.043458	0.102113	0.290829	0.652682	0.158359	0.239705	0.724926	1.49386	0.845817	0.860971	0.783556	1.42684	1.36109	0.818868	1.56923	3.2058	2.76921	4.22962	11.6675	14.7851	24.4182	30.4021	62.1863	40.8976	42.1193	43.0901	46.8671	18.4275	19.7937	13.4175	8.37157	8.79315	11.9625	13.7813	15.5307	17.9481	12.2257	8.50137	9.06097
KY21.Chr1.175	126.762	82.8478	144.694	80.0293	35.639	67.9294	93.6926	72.0484	68.4559	64.1076	153.266	71.9182	93.1428	149.963	86.9208	84.1764	81.8739	56.6673	91.7167	74.3725	133.539	102.115	52.0941	97.5578	52.3337	38.7463	47.4561	44.7834	57.2697	31.6914	41.6432	58.4518	30.3312	37.7976	29.0561	38.463	39.9997	29.1848	37.3651	27.8738	40.6118	41.2862	38.7706	38.8991	34.1097	32.7778	7.84039	19.6597
KY21.Chr1.1750	41.2856	34.405	50.8193	45.2742	36.5655	25.2165	28.2913	39.338	33.6977	22.7674	35.8013	26.1521	32.4133	27.9396	19.3713	34.5864	37.4647	23.0493	28.3957	29.5365	40.3777	61.7601	38.1366	57.2714	147.518	100.545	100.009	242.021	252.084	133.647	171.476	225.54	125.895	120.479	123.41	134.013	75.6842	65.5241	94.0127	66.2887	66.2921	74.8076	78.2411	75.3861	89.76	62.9553	82.195	66.9121
KY21.Chr1.1751	0.377815	0.426999	0.145526	7.45261	0.199746	0.864699	1.2763	9.93491	19.5624	0.322086	1.03548	14.0299	1.05878	0.299872	0.893315	6.34295	14.6843	0.757997	0.582928	0.536243	1.35778	0.20329	1.79378	1.10505	0.097621	0.075868	0.156126	0.124213	0	1.4633	9.3526	3.50652	2.45929	13.4336	8.59819	6.97597	31.6085	22.6908	40.133	24.9553	18.8376	27.4423	9.12258	11.6429	5.87425	4.06775	0.650602	1.04442
KY21.Chr1.1752	16.7837	24.5337	19.0038	24.6883	18.3449	12.135	15.7353	20.353	16.3506	18.786	16.1798	20.7854	20.9073	16.6201	12.8561	24.359	17.1393	8.28065	11.3237	15.8613	13.6356	9.9431	7.21725	10.5795	9.30858	7.61715	3.98567	9.09756	8.98133	5.55374	7.62884	6.94242	6.03143	8.28079	7.77234	9.93559	10.4006	6.2858	8.28134	7.17574	6.58767	6.04118	5.56668	7.18718	5.87146	4.55938	1.54944	4.24286
KY21.Chr1.1753	19.5884	26.1816	39.3094	30.4291	18.0133	10.7399	14.1145	23.5328	36.731	21.798	26.7142	32.8833	30.7748	28.366	16.4671	20.256	24.5997	9.09304	19.9479	13.8599	13.4039	11.4108	8.58145	8.47152	6.5675	5.6143	6.88219	3.02236	10.7888	3.70267	6.63881	6.46092	4.91515	7.37094	6.41595	5.92063	5.26266	5.57889	5.52783	3.08958	5.54367	6.70266	6.47734	4.68587	1.91026	0	0	2.6749
KY21.Chr1.1754	156.527	188.699	189.135	138.054	83.0578	69.3774	72.4094	80.2917	61.0117	57.3436	77.4393	48.1585	70.9284	68.6094	46.738	78.7872	49.9704	26.1423	44.3555	47.4319	47.0948	31.5718	20.3209	31.6286	13.6342	13.0831	11.3417	14.726	16.2564	11.9989	18.5271	13.8928	9.1658	11.0188	9.81294	12.5503	8.48145	7.55313	8.7826	6.91069	9.42209	9.40764	8.4162	8.38506	6.69805	7.95478	1.35437	12.7604
KY21.Chr1.1755	13.2116	4.90836	4.05938	10.2538	10.136	5.73625	7.75859	6.36031	12.2879	21.504	23.6183	11.7875	32.0152	21.7938	8.12626	6.47039	15.2171	3.23188	9.69908	9.37093	11.0126	18.2244	3.98349	9.54581	2.44849	2.12278	5.09164	1.51433	2.13887	6.14631	8.54732	6.75396	5.32034	8.09789	8.09209	6.83729	7.308	5.23882	14.1748	12.6799	9.14171	10.145	12.7828	17.0307	14.6228	12.4878	12.9881	6.51607
KY21.Chr1.1756	0.148482	0.410407	0.18642	0.157809	0.339158	0.124865	0.120239	0	0.13876	0.53437	0.556875	0.135026	1.2734	0.409824	0.565002	0.054395	0.19452	0.02889	0.260086	0.167147	0.373602	0.850457	0.122381	0.27992	0.494795	0.257148	0.204557	0.105393	0.091305	0.112736	0.24559	0.31816	0.177626	0.315838	0.319104	0.19398	2.02943	1.90389	1.36091	1.02888	1.89661	1.73201	1.88937	1.46601	1.59796	1.15882	9.55548	4.49608
KY21.Chr1.1757	6.6897	5.00266	10.9717	9.17248	14.3301	5.10702	7.55188	3.92575	20.2139	7.37452	10.0316	22.7567	8.99411	8.64703	6.69447	4.22608	19.127	7.18338	12.4008	16.3111	20.356	6.45917	7.04336	16.2623	6.76978	1.87685	3.84414	3.5307	1.87239	4.63619	1.50658	34.9833	25.9137	2.80202	2.76946	4.70574	3.2134	4.3891	5.20841	3.81684	1.79193	2.31037	1.42182	1.87396	3.25976	1.48487	1.24304	1.95616
KY21.Chr1.1758	2.36898	1.6535	6.96869	1.88556	1.69792	1.69243	2.4911	4.98865	2.72992	1.93832	1.82735	2.26536	2.55588	2.13098	2.88517	5.77794	1.88603	0.325305	3.20002	1.03208	0.986687	1.79523	0.473412	0.97458	2.69265	2.48907	1.66999	2.31607	2.96518	0.777293	1.55695	2.83757	2.9935	3.98112	3.23475	4.34113	53.4398	33.6609	20.255	13.7819	39.0169	43.4494	25.084	28.202	36.8599	35.5912	37.365	21.5737
KY21.Chr1.1759	0	0	0	7.93953	1.97295	0	0.522617	0	0.325572	0.458545	0	1.56056	0	0	1.99101	8.17572	0.89927	2.75501	0.324948	5.44819	1.35016	0.37729	3.02853	0	2.70562	0.84012	0.746999	1.45303	2.85373	1.20452	0.91077	2.1606	2.97264	8.74868	7.11367	3.43648	4.1183	6.88434	1.67395	1.55047	6.25399	5.77139	6.56647	12.3412	2552.72	2352.03	381.007	63.1372
KY21.Chr1.176	777.887	964.189	500.271	1589.58	955.922	1037.92	1252.69	609.318	1039.89	1033.78	765.587	981.235	1295.82	663.906	1194.96	646.154	886.85	359.587	606.611	584.674	899.768	817.469	445.977	953.624	867.799	547.885	390.749	598.749	624.571	258.529	333.9	449.784	271.991	477.923	470.462	530.131	1221.49	1047.03	1676.07	1446.3	1484.77	1661.82	2394.55	2743.93	2760.01	2289.85	1668.16	3361.59
KY21.Chr1.1760	0	0	0	0	0	0	0	0	0	0	0	0	0	0	0	0	0	0	1.2677	0	0	0	0	0	0.798404	1.0925	0.332605	2.04326	2.31153	50.048	69.163	297.252	199.139	616.366	709.582	530.501	481.807	457.902	167.524	159.668	143.805	163.048	205.78	206.035	0.650643	0	0.312192	0
KY21.Chr1.1761	123.1	98.7981	158.884	80.9261	98.5933	76.7362	107.008	172.35	118.647	152.11	165.059	121.617	217.708	146.847	106.13	189.608	119.289	89.9441	147.367	117.267	173.95	145.801	83.6677	152.667	94.7947	86.4982	73.9228	77.2475	94.5298	47.1395	58.399	71.3983	48.2007	48.0149	36.4771	52.7537	46.4966	34.3555	49.0151	41.4034	40.8834	45.5374	37.0862	43.0423	34.1166	34.1244	19.2852	27.8231
KY21.Chr1.1762	96.6205	95.9789	164.249	93.5887	86.9543	62.1775	102.049	117.184	127.727	93.0552	132.771	146.502	143.132	141.656	105.765	169.031	142.811	71.0379	108.051	90.7501	105.627	46.3448	39.2894	68.3636	35.9597	27.3063	31.4758	23.5154	23.839	16.7534	26.7287	17.3838	19.6111	15.0464	14.329	18.9365	24.0068	23.7894	32.4171	21.966	34.1264	34.1855	53.8332	53.9628	62.8543	46.3517	16.0561	45.0637
KY21.Chr1.1763	1.12576	0.700571	0.976788	0.780065	0.807139	0.481741	0.689123	1.38574	1.23447	1.03165	1.11143	1.82725	2.35804	1.62527	2.75301	3.51819	6.13869	4.03781	4.97021	5.90191	7.72011	8.59465	8.59594	12.0223	10.5525	7.10417	7.64996	6.73301	5.49922	2.66152	4.27463	3.10424	2.5056	2.32588	2.82509	3.34587	2.29276	1.49299	1.19196	0.910542	2.16526	2.07426	1.20066	1.37035	0.704885	0.784178	0.349197	22.7066
KY21.Chr1.1764	364.738	370.878	483.08	259.503	281.568	208.704	264.314	405.644	353.291	283.957	377.233	359.121	397.097	336.358	251.05	433.938	402.119	247.225	356.328	327.683	415.192	457.389	322.257	435.803	581.909	468.542	385.788	352.581	467.601	100.655	133.71	136.482	85.087	94.9241	90.8736	103.349	69.6247	47.4791	46.8837	30.6484	33.6613	41.8691	40.735	49.005	59.8568	46.8533	11.9691	18.0315
KY21.Chr1.1765	0.141832	0.084117	0.110308	0.061106	0	0.018047	0	0.174297	0.080939	0.374878	0.111512	0.331694	0.322374	0.187008	0.228926	0.712462	0.133447	0.169965	0.377621	0.096285	0.265314	1.15859	1.59442	1.05224	5.45681	4.47593	11.1606	8.59018	14.4737	7.62131	11.2344	6.25608	3.85974	3.36654	4.33719	4.73822	2.31918	1.49051	1.4524	0.874717	1.61259	1.7083	2.35675	2.06824	0.816711	1.40427	2.89139	0.504402
KY21.Chr1.1766	0.167032	0	0	0	0	0	0.349216	0.101228	2.57796	0.52644	0.198807	3.01794	1.03762	0.485618	0.31282	0.375264	2.33312	0.959074	0.59544	0.644754	3.07508	2.39816	1.3969	6.44454	5.70646	4.01541	3.82495	8.61684	10.1564	12.2747	11.3427	22.1657	16.2426	14.9452	14.3452	22.6933	1.18175	1.091	0.153146	0	0.094743	0.192752	0.05294	0.144222	0.058327	0	0.026738	0.047709
KY21.Chr1.1767	0	0	0	0	0	0	0.097317	0.180457	1.60493	0	0	0.98741	0.170988	0.132037	0	0	0.783988	0.283699	0.499006	0	0.483345	0	0.106852	0.860138	0.403452	1.06835	0.359793	1.67578	2.27547	1.73292	2.19842	1.29543	0.720152	0.357689	0.551692	1.10818	0.092955	0	0	0	0	0	0	0	0	0	0	0
KY21.Chr1.1768	0.621599	0.566129	0.211724	0.837725	0.076525	0.078607	0.074465	0.352204	0.174513	0.487023	0.032845	0.147235	0.416072	0.205237	0.151071	0.048805	0.099183	0.024102	0.031829	0.070583	0.128173	0.037349	0.028005	0	0.220483	0.028403	0.029865	0.189017	0.281351	0.193079	0.030341	0.177055	0.122718	0.162994	0.032984	0.028617	0.74419	1.33172	0.501982	0.436822	1.48446	0.742864	1.45216	1.62315	0.983393	0.945675	1.06276	2.14866
KY21.Chr1.1769	0.297896	0.626704	0.71645	0.307913	0.508252	0.173727	0.173474	0.340313	0.206142	0.396892	0.688021	0	0.633972	0	0.346494	0.338437	1.15243	0	0	0	0.223535	0	0.182776	0.279313	0	0.743636	0.382915	0.952948	0.803427	2.39485	3.42379	4.53646	3.94282	1.38833	0.542867	0.480539	0.921661	1.07298	0.871756	1.46332	2.70995	2.73473	1.21872	2.24513	1.35888	2.58955	1.13751	0.91474
KY21.Chr1.177	14.6328	13.146	19.3213	43.1273	10.6852	11.4632	17.8154	26.8431	30.8781	19.1075	16.5591	30.9561	23.7114	16.6312	15.4061	22.8422	22.932	14.9836	11.7906	16.7935	14.9623	8.24452	8.30211	9.95728	6.60407	4.33806	5.23643	8.50844	7.05752	4.85264	5.72482	9.35524	5.73466	7.3809	4.49008	5.64915	7.15434	5.37793	6.43375	4.25963	12.2647	11.455	8.55209	11.2841	7.1532	5.43117	2.26339	4.10053
KY21.Chr1.1770	0	0	0	0	0	0	0	0	0	0	0	0	0.366734	0	0	0	0	0.200475	0.257721	0	0	0	0.210759	0	0.280346	0	0	0	0.306625	0	0.24073	0	0.242226	0.525749	1.7442	1.08315	3.57156	3.87379	11.3262	10.1314	30.8795	37.7419	34.718	49.8128	25.3343	11.8848	7.99824	9.05346
KY21.Chr1.1771	84.8294	91.4002	54.6327	74.5421	53.5759	56.009	77.2325	89.1227	100.205	58.5218	74.1495	100.548	87.9219	68.0911	67.1114	84.4926	87.2845	47.9509	36.2986	62.5005	80.222	40.1344	40.1084	57.2369	7.3102	4.39358	22.5515	12.7285	12.308	41.9402	54.9305	69.4282	53.964	100.538	82.275	126.841	17.4323	6.7734	6.76413	3.9934	5.21543	7.23947	5.40787	6.34686	10.9186	7.46901	2.38844	4.15821
KY21.Chr1.1772	47.7353	54.364	53.7544	40.1394	23.5647	19.2478	28.699	57.2845	35.0621	27.8268	25.8182	50.1601	52.9836	31.4454	36.4289	70.63	44.8909	17.4476	30.9834	38.3662	33.2299	27.8985	21.4213	31.5228	27.6025	20.4677	20.956	30.1832	30.6633	26.9553	33.6946	85.3678	40.1628	109.02	76.6922	107.163	128.342	91.2146	117.328	87.5258	72.0067	82.9425	56.9351	61.3892	37.1998	28.611	28.5219	21.1801
KY21.Chr1.1773	0.912925	4.22427	0.085019	7.49799	1.90816	7.27331	9.90681	1.26098	6.08408	3.21292	3.57701	8.05044	3.66875	3.78389	6.81783	1.41811	18.0737	12.8147	12.0431	10.6708	16.9766	20.2169	11.3784	16.4696	23.9576	14.4283	20.9421	29.2732	27.4431	32.4919	45.7995	51.7355	46.9539	23.4918	31.8782	37.1035	7.58894	6.69111	6.75388	5.38808	7.47577	6.48257	4.89398	6.2781	5.58045	4.55777	2.18717	1.69249
KY21.Chr1.1774	42.5395	9.00432	4.11039	3.9887	4.71801	4.46994	3.79392	27.6288	5.04901	37.7841	5.31078	7.66361	60.6357	4.31506	7.81005	31.8577	15.1223	5.26579	25.2546	7.52328	18.1615	14.5002	23.1399	21.2882	34.2447	26.4136	41.4321	75.9738	84.6419	39.9804	48.9694	119.336	72.412	35.0696	37.2377	46.3915	17.1537	14.046	14.5093	12.0617	11.4843	12.8347	16.1035	14.0355	13.0129	13.7421	5.77977	3.18362
KY21.Chr1.1775	47.2232	28.0135	59.8103	51.2282	30.1808	23.1437	35.0714	44.1882	40.1601	31.4362	41.0941	42.1812	41.4687	41.1714	35.5904	54.771	47.2769	26.525	39.814	34.0874	44.1294	33.9581	28.0273	32.8089	22.6724	20.9274	21.0862	22.8048	26.7911	20.6442	26.3277	27.6609	18.5735	20.3448	21.5438	26.1138	19.2151	16.8227	19.1084	14.6655	13.2101	14.4841	28.1543	20.172	23.8494	21.5799	3.6235	12.9132
KY21.Chr1.1776	0.116255	0.086496	0	0.12492	0.154666	0.025773	0.047455	0.047869	0.056254	0	0.061939	0.071419	0	0	0.251278	0.223891	0.438886	0.289809	0.215111	0.43782	0.550809	0	0.861485	0.439996	0.531752	0.308955	0.467602	0.506663	0.617797	0.373471	0.285144	0.336501	0.580035	0.347648	0.122715	0.053389	0.160564	0.060494	0.050245	0	0.485455	0.724106	0.309277	0.232915	0.13355	0.107222	0.295776	0.214418
KY21.Chr1.1777	49.0926	37.4762	95.4036	31.6316	55.6435	35.2711	45.2273	87.6091	47.151	48.3914	69.7659	37.3785	38.8867	43.3017	19.8771	39.798	22.692	13.9329	26.6294	19.2903	18.8019	16.9748	10.4156	16.9262	8.66822	8.77787	11.8234	14.6445	19.6218	5.82881	9.10852	13.179	9.14205	5.23815	6.28566	7.90255	4.15132	3.40577	4.54962	3.31073	3.53431	3.54026	3.53036	4.02438	10.167	9.79629	46.993	30.5626
KY21.Chr1.1778	0.132385	0	0	0	0.061971	0	0	0	0	0	0	0	0.147112	0	0.168022	0	0.367551	0.195483	0.157239	0.406181	0.411874	3.62329	1.65519	2.96483	33.3605	17.0794	13.4395	40.5925	31.6336	26.5056	31.4189	44.8842	30.8432	9.78253	8.29801	13.0918	5.55499	5.93776	4.30579	4.1707	8.62147	7.388	7.49987	10.2968	4.19416	5.49969	0.523796	0
KY21.Chr1.1779	0.438932	0.472291	0.270122	0.117375	0.316365	0.4045	0.533724	0.395525	0.185901	0.457433	0.96155	0.53729	1.64943	0.878715	2.22981	0.985834	29.2947	41.9689	45.0851	50.6818	52.3741	40.0808	46.7131	62.5153	34.7729	28.6988	20.6682	23.8701	25.3403	16.3558	18.9391	13.4525	12.7347	5.67324	5.60278	7.26412	10.3015	23.2737	71.6375	39.3751	28.4163	43.952	14.0851	18.7862	19.9702	5.86763	0.631042	0.225788
KY21.Chr1.178	38.6749	12.8314	7.69011	26.2914	9.18695	18.1829	19.7304	17.3322	23.1862	22.5031	10.4465	18.1277	25.5615	9.36772	13.5152	17.7152	17.0788	5.51084	14.0381	12.9929	11.6828	2.82893	5.31173	5.77854	4.82895	2.40799	3.06737	2.04541	1.83061	1.46801	2.02403	1.12038	0.56596	1.03339	1.52397	1.13359	9.06013	4.60422	18.2951	12.4188	21.4521	26.6839	37.3288	28.6641	59.6266	51.9593	9.78657	9.61082
KY21.Chr1.1780	0	0	0	0	0	0	0	0	0	0	0	0.340564	0.872897	0	0.912302	0.446051	6.97058	9.52229	2.26925	8.30471	10.6074	1.97608	6.48905	8.12321	6.20196	2.20009	1.25876	2.08841	3.20284	0.262419	1.32412	0	0	0	0	0	0	0	0	0	0.209609	0	0	0	0	0	0.11815	0
KY21.Chr1.1781	4.29952	3.84006	0	1.92412	0.102003	3.21512	5.88232	3.74056	10.7483	3.26403	3.31737	7.40609	5.15323	2.7976	3.87836	3.37328	8.45	3.26574	2.27036	12.4569	7.92149	1.51935	2.10235	6.09185	0.04804	0.037402	0.8701	0	0	1.94596	4.30247	0.9006	3.25583	2.28257	0.403509	0.38215	5.51402	1.66331	8.94269	4.61187	3.07772	5.00195	1.60856	1.61679	6.70712	16.842	9.65494	7.1746
KY21.Chr1.1782	98.7026	55.7521	113.09	72.2129	50.6518	59.5583	65.2419	105.567	51.592	46.3387	69.9485	31.9493	37.4186	34.5253	27.2337	44.6397	27.212	17.5242	21.0843	25.5844	29.6112	23.3512	21.3388	27.951	16.052	10.0916	14.5998	17.1612	16.9738	19.6533	27.5966	20.7236	17.3188	22.7222	13.1629	16.457	12.5372	10.9557	18.6739	11.1014	14.3907	13.417	13.3874	14.6231	13.2584	13.0761	4.76447	7.7531
KY21.Chr1.1783	18.3667	11.9522	14.2594	36.1631	8.90299	16.7963	23.3696	17.4331	20.2165	15.9594	19.0696	21.2753	18.0929	16.6704	24.0561	19.8933	19.3921	10.4432	18.8081	18.7186	25.2646	14.3435	13.6464	22.4326	10.811	7.98559	11.425	11.5224	12.574	10.4555	13.2822	19.358	13.3829	18.7662	18.2473	23.995	33.8412	29.3411	43.938	28.1083	56.7719	60.1867	66.5013	70.7979	64.9591	46.3467	33.2667	153.527
KY21.Chr1.1784	37.6134	36.2387	57.0668	38.0705	28.1901	26.6612	44.5715	55.0766	45.9486	70.7455	56.9697	47.7101	100.854	64.2629	46.2415	74.1339	61.1347	37.3251	72.1501	63.9791	92.4108	99.7052	67.1099	99.1484	66.4113	53.4943	68.5842	63.4452	75.2431	40.0109	52.6131	62.7294	41.2631	37.968	38.9526	43.2243	53.738	44.329	60.0053	33.7116	68.5452	72.8328	61.6819	67.0667	60.5307	44.0995	33.704	21.4594
KY21.Chr1.1785	0.059739	0.12274	0	0.251067	0	0.14895	0	0.201291	0.414604	0.039803	0.045758	0.612712	0.572926	0.298273	0.434563	0.948974	0.895587	0.755554	1.2064	0.87998	0.542519	0.9755	0.782547	1.39346	0.888768	0.601843	0.708198	0.48622	0.452735	0.108368	0.306919	0.274949	0.491176	0.348773	0.232756	0.418311	0.196433	0.282966	0.245496	0.14716	0.077653	0.208652	0.045304	0.450377	0.040872	0.122797	0.184142	0.112676
KY21.Chr1.1786	13.7857	11.7788	12.439	10.484	10.6792	5.19203	7.71521	9.95209	18.0386	18.6375	9.04472	20.1147	32.092	10.9416	9.18981	16.5955	23.9013	7.37155	12.9778	11.4321	14.5348	14.5498	7.62924	13.961	16.4173	12.458	10.6068	20.0303	17.1766	11.8074	16.0587	5.4384	6.98718	4.27327	4.22614	5.12087	7.05054	5.19423	7.62896	5.39414	10.4198	9.74309	8.6722	11.5219	13.9057	12.3004	8.72471	4.64753
KY21.Chr1.1787	120.881	109.079	172.032	98.7808	107.763	37.1954	51.9512	61.2919	114.388	67.9801	89.1563	91.7383	88.9117	72.2061	35.6494	53.0181	80.8313	39.7093	71.0949	46.3984	66.364	50.7859	40.6562	59.4735	40.9661	31.9783	38.1697	41.9455	39.4361	29.8605	37.6041	40.0998	25.7837	20.3307	14.2318	26.3174	14.469	11.4803	21.2114	13.384	16.519	15.7221	17.1649	18.3327	18.4532	12.7956	7.43286	8.31402
KY21.Chr1.1788	13.5645	5.05854	21.478	21.2684	8.59147	5.36942	5.3004	8.2638	5.54118	5.36271	7.405	4.01865	6.21816	5.41448	3.54278	5.4923	5.255	4.94886	9.25644	7.63737	7.25716	7.45353	6.65168	6.58777	5.74265	4.53698	4.72584	7.20575	7.20834	4.73247	7.23881	7.01034	5.03744	4.67691	3.45707	4.16955	4.04013	3.03681	3.85489	2.18524	5.88209	6.55976	5.45609	6.97488	5.33387	5.19932	1.16062	1.82665
KY21.Chr1.1789	26.4513	11.6987	49.639	69.4556	41.7742	27.3876	52.212	94.4015	75.4457	80.2056	99.4527	93.4459	106.142	95.5295	56.7278	122.523	73.2424	45.5108	57.2959	51.0515	53.8042	31.0477	30.6453	32.3001	16.6241	12.4225	18.4753	13.8399	16.3529	11.5213	16.6288	15.9416	13.6008	11.3802	11.9346	12.8309	11.0578	9.84096	9.90657	5.7608	12.3821	11.6703	11.4747	12.455	11.9679	8.72705	2.03464	6.19067
KY21.Chr1.179	0.346366	7.08622	1.36174	1.4692	0.165618	0.452265	0.915114	1.14835	1.09656	1.91291	0.725939	0.795313	5.09695	1.92937	1.49486	1.313	2.8196	1.54956	3.43048	1.59454	1.06615	1.24011	1.76187	0.774685	1.30448	1.4415	3.94483	2.22087	2.82592	0.45971	3.8037	2.06868	1.41846	1.39508	2.38133	3.02384	5.49638	1.93783	4.763	2.49596	12.6857	11.8407	13.2908	9.95991	28.0253	24.8685	10.6102	9.88125
KY21.Chr1.1790	87.5079	77.2437	85.2923	89.4197	71.0917	61.0816	90.3573	75.5631	102.925	72.8831	78.775	123.237	128.246	91.9243	96.1595	127.453	141.438	87.9924	134.385	105.517	120.431	114.436	99.3625	118.234	134.887	96.9594	105.368	134.449	128.225	89.1253	116.949	139.979	101.503	97.3441	113.158	114.904	127.96	106.795	142.744	104.77	115.089	114.129	164.065	160.745	146.777	93.3137	49.0353	73.3764
KY21.Chr1.1791	129.048	114.649	104.431	135.948	57.9958	119.132	138.444	144.272	73.8653	68.4497	80.1377	82.3541	90.5985	73.0044	122.878	144.544	70.4834	58.7235	79.3243	32.5714	91.7795	42.0604	35.255	60.6617	30.4836	24.5435	26.5547	35.8256	37.2141	33.6308	47.7738	51.4937	38.5136	30.7907	33.0045	34.2634	23.2081	21.2482	25.2147	19.1041	16.7685	16.7702	28.5713	24.3078	30.2169	25.2614	4.44572	30.5134
KY21.Chr1.1792	38.5332	30.1765	46.5161	37.5089	25.4617	20.685	28.0021	43.4768	31.5284	29.9548	39.4381	22.5208	26.8783	24.054	16.3752	23.6905	15.2705	6.86823	11.1398	15.6087	19.2649	13.38	8.06074	13.3705	9.52207	5.92116	8.69487	8.73902	11.0625	11.8629	14.8463	22.7581	15.2434	20.5038	22.0966	22.6154	45.5121	34.5301	60.027	34.5416	74.0002	79.6588	73.9186	71.2284	70.592	51.989	22.5104	21.905
KY21.Chr1.1793	40.7532	33.9734	74.0349	29.3287	48.4722	74.8705	92.4486	91.5564	49.1148	60.4468	60.3219	48.2714	74.3194	45.7341	78.4576	89.6976	55.3833	38.7888	48.7676	54.9759	119.618	43.4316	33.1545	95.5142	31.6485	25.8807	27.6301	23.2323	30.2894	13.9119	24.9575	19.899	13.0814	14.8334	16.4932	19.3052	19.8135	17.3491	18.0504	13.368	15.7689	20.443	16.9349	19.2132	18.548	22.2372	4.04302	16.7876
KY21.Chr1.1794	0.137457	0.10004	0.089092	0.366534	0.0634	0	0.082906	0.083468	0.245383	0.142833	0.053697	0.307119	0	0.056309	0.128124	0.076168	0.110929	0.080516	0	0.058739	0.053922	0.320992	0.194766	0.168153	0.830154	0.444637	0.685391	0.497521	0.785043	0.686664	0.480843	0.810928	0.372852	0.536661	0.58252	0.504081	2.44936	2.00119	3.77962	2.86212	12.5507	13.9899	11.0482	17.2349	8.27065	6.88968	3.32498	52.7917
KY21.Chr1.1795	31.5063	39.5901	30.2238	35.3274	11.5196	11.7703	14.2544	13.1658	11.6185	13.1385	16.8768	23.7273	23.2948	25.0595	20.1168	22.817	12.1859	6.08035	6.33098	8.83467	7.33005	3.14325	1.90887	3.22279	0.921351	0.832996	0.875648	2.06023	2.03057	3.80984	4.56922	6.09874	4.56322	6.78966	5.67813	6.75854	3.83269	2.59591	4.51791	2.84718	6.0812	7.24984	5.1832	6.24359	4.47688	3.67253	0.791018	0.898297
KY21.Chr1.1796	43.2635	46.7015	0.060599	47.8538	0.677065	17.4599	27.7113	57.845	34.835	25.1948	30.8163	41.3537	49.927	41.1686	31.7301	82.998	47.5102	27.118	35.2771	45.6233	43.3903	49.2541	22.9131	44.0566	0.119804	0.155327	45.3663	0.88378	0.96142	100.815	104.993	92.3388	105.053	58.5109	69.5391	72.7049	23.8612	19.6315	17.3364	11.1771	7.24006	9.92394	6.76681	7.76935	12.4855	9.96241	0.547741	1.58008
KY21.Chr1.1797	0	0.025759	0.047146	0	0.136947	3.52107	4.13893	3.56762	0.202572	2.98831	0.362544	0.672136	4.53457	0.521932	6.10245	5.91436	0.814033	0.396738	0.662204	5.96848	11.7272	0.169293	0.357826	10.5886	0.712524	0.547022	0.570197	0.701484	1.08049	5.48721	1.74303	4.74184	3.08822	4.41493	2.98492	2.98814	1.32896	1.19542	1.0716	1.26753	1.27873	1.16403	1.09909	1.37915	4.057	3.30659	0.174006	0.02119
KY21.Chr1.1798	62.1341	28.2741	81.3718	47.9152	74.0231	60.6554	79.2576	115.178	108.468	79.305	119.149	107.647	85.5312	81.9599	49.0606	87.653	66.2946	47.5397	65.6839	44.3312	54.7683	57.3636	57.6885	64.5744	66.1018	49.4418	94.9585	54.1467	67.3018	129.346	117.981	74.3842	68.5294	24.1571	26.1173	27.4223	18.98	17.1415	28.1369	17.5251	14.6663	19.2939	12.4888	10.5734	11.0851	9.34379	3.47913	5.48872
KY21.Chr1.1799	0	0.034978	0	0	0.043904	0	0	0	0	0	0	0	0	0	0.02986	0	0	0.028332	0.073972	0.040368	0.037484	0	0.065823	0.076335	0	0.067033	0.03523	0.056614	0.047746	0.037794	0.071793	0.422884	0.143894	4.80651	4.5969	3.30748	3.07667	5.47376	5.10899	3.77214	4.58924	5.17948	4.76305	4.92382	13.9716	12.0821	5.43717	4.16038
KY21.Chr1.18	17.4892	16.723	7.12639	14.4227	6.89689	10.3942	10.0884	7.34898	10.7767	6.579	10.935	8.63594	12.3671	10.0176	8.68643	10.8818	13.8261	9.27582	11.9816	14.6969	16.2969	15.2997	10.1705	17.8384	20.2828	12.774	14.2325	24.7157	25.733	21.1795	29.9492	35.5557	29.2952	32.1758	31.0425	32.3739	46.3412	43.343	64.3529	46.2838	54.3029	62.8854	52.0868	70.5595	81.9473	77.2149	34.9354	43.6065
KY21.Chr1.180	285.306	232.161	303.162	218.805	171.726	131.768	169.417	251.053	186.853	189.062	222.381	183.666	264.223	200.407	162.854	288.53	201.271	131.11	211.658	195.9	186.708	151.826	108.907	157.87	156.857	138.022	118.372	126.782	161.369	60.2575	97.4372	91.1532	63.2995	61.8973	48.0796	53.9612	50.9947	41.6566	55.5442	46.1185	55.0662	61.6555	49.3476	56.538	67.7376	73.213	27.8003	64.3755
KY21.Chr1.1800	1.1909	0	0.083104	0.264152	0.431344	0.078327	1.95763	2.76598	3.01375	0.892975	1.10781	1.03014	0.980834	0.589542	0.268588	0.917427	1.97541	2.21448	1.6457	1.66141	1.67491	0.629547	0.783219	0.688825	1.26476	1.40394	0.729128	1.66305	2.33695	3.4323	4.70637	19.9156	15.6989	8.44896	11.8087	12.994	22.5612	13.9096	11.9362	7.46465	24.6334	28.9042	28.1472	32.7146	58.299	33.0874	27.2818	17.8452
KY21.Chr1.1801	0.165224	0.196502	0.419367	0.058869	0.704693	0.127742	0.432032	0.395506	2.52768	0.34426	0.170408	4.15918	2.44597	0.90709	3.73611	3.35852	3.06903	1.11702	2.24532	0.76849	2.27462	0.204422	0.689135	0.847438	0.656683	0.777201	0.766636	0.448096	0.624539	0.279588	0.174915	0.098075	0.12828	0.033054	0.144762	0.040582	0.101476	0.179029	0.070688	0.102756	0.136041	0.033317	0.118141	0.102849	0.159303	0.235207	0.150307	0.097389
KY21.Chr1.1802	68.5122	51.7614	114.546	48.1938	88.9287	60.2164	74.1373	114.078	87.6085	64.6237	87.3096	69.0173	61.3057	60.5565	36.3317	59.3658	32.4454	18.8715	31.5643	24.5362	27.6347	18.025	17.011	22.3669	14.986	10.0717	16.2359	17.9453	17.1863	14.9908	19.438	22.1503	18.0898	16.6237	12.5532	18.4397	20.7022	19.2264	26.1226	18.4857	25.9078	27.0242	21.7516	24.6677	19.0875	14.3418	8.36191	8.83801
KY21.Chr1.1803	61.6786	68.9542	135.573	64.6522	64.3588	40.259	54.037	91.4462	69.7064	56.9733	48.6509	65.5811	70.4054	44.3837	37.0934	64.6635	44.4904	21.7326	27.982	26.3897	39.377	26.1364	24.7446	29.2957	18.1495	15.4325	16.6179	18.1433	19.3962	11.1505	17.0018	9.59993	8.88485	7.82048	6.37497	8.46367	6.87753	5.2423	9.15376	4.68591	8.91643	9.96249	9.42196	8.34022	7.89479	6.9262	1.64325	6.64119
KY21.Chr1.1804	0	0	0	0	0	0	0	0	0.093759	0.091291	0	0	0	0.113172	0	0	0	0.077766	0.102213	0	0	0	0	0.096495	0	0.247417	0	0.137327	0.1179	0	0	0	0	1.48461	0.507913	1.38356	0.550637	0.425883	0.153792	0.328108	0.433263	0.144968	0.239387	0.36578	0.935991	0.543701	0	0
KY21.Chr1.1805	1.03938	0.745777	2.03319	0.620806	0.43202	0.691632	1.44577	1.80592	1.54235	3.20189	3.21011	2.0721	12.2276	8.61424	8.20254	14.0615	6.94832	7.33656	10.2047	13.6001	20.4742	10.7171	5.93266	13.9006	4.93207	3.28784	6.11028	4.62642	5.51085	4.51891	11.4451	6.32623	6.69408	4.05408	4.95672	6.47907	3.86881	3.39919	5.41482	2.98586	5.03466	3.80807	4.36962	5.75272	3.13884	3.43235	0.59804	2.02587
KY21.Chr1.1806	21.6167	18.4611	28.4897	14.5856	18.0032	3.39223	3.05967	6.92203	29.0566	5.60925	6.18871	23.96	16.2773	7.58538	6.41192	12.9143	20.265	10.3774	11.8183	12.3677	18.3704	13.7194	10.9397	20.0988	20.9743	15.3859	13.8249	20.1952	21.295	9.23813	15.0103	18.2121	10.5635	5.77422	7.61886	12.5171	8.03805	6.83253	10.855	7.48053	9.63387	10.1475	7.75395	9.44931	6.92996	6.44179	1.37167	4.73083
KY21.Chr1.1807	31.6566	1.0032	0	45.6997	43.9549	11.5949	16.5929	37.9342	3.87722	64.3981	22.7303	20.2211	196.353	38.7119	56.5363	109.197	116.645	115.313	152.974	268.231	310.414	184.226	80.4356	313.266	128.809	174.74	120.375	85.3067	180.553	37.1102	42.5289	1.31035	11.8426	1.58797	6.23853	4.25051	0.5837	0.182455	1.05839	0.11385	0.359556	0.977617	0.32298	0.383012	0	0.294462	0.267547	0
KY21.Chr1.1808	0.395943	0.053405	0.031341	0.239999	0.33505	0.092215	0.646355	1.03121	0.59296	2.87552	0.733389	2.65408	19.9262	4.43139	6.33703	11.6395	10.9967	8.46262	11.1315	9.70511	29.5979	16.602	5.74599	29.7223	3.87025	6.30804	6.56084	2.79297	5.85794	0.994443	2.20876	0.063229	0.435582	0.319774	0.430556	0.423797	0.36552	0.433454	0.485105	0.270009	0.616528	0.76335	0.819863	0.763253	1.55122	1.61101	0.548609	0.338265
KY21.Chr1.1809	79.4556	46.409	115.755	109.91	57.3746	45.1193	59.2864	59.0599	72.9711	59.5449	73.5289	73.597	71.3311	69.9709	42.4359	61.8819	44.3495	34.456	50.3034	36.6999	42.8014	29.3466	25.8309	31.5473	12.6376	10.3698	15.2156	13.7732	14.8783	10.5237	19.4019	12.8542	10.9481	11.4873	8.62037	11.0029	8.74925	6.23448	8.07253	4.39938	12.2914	13.4232	10.5749	11.3844	12.479	14.0587	1.78643	7.7017
KY21.Chr1.181	105.279	103.895	186.74	109.776	107.062	76.7534	116.256	152.6	129.407	102.145	130.21	124.041	137.892	113.094	105.354	162.098	89.2788	47.8332	68.8159	53.491	74.0327	43.8075	30.5961	44.4854	28.0912	17.0029	21.3369	22.423	20.3205	15.8786	28.5949	25.8839	15.0726	23.7539	28.1428	29.9661	31.3089	30.6263	33.3883	24.5966	31.9004	33.5718	45.5639	51.8351	52.1772	46.0174	6.44094	27.4324
KY21.Chr1.1810	0.313777	0.0399	0.288368	0	0.188242	0.044527	0.064006	1.11596	0.181848	0.055264	1.04468	0.173675	0.202044	0.743394	0.323699	1.26612	0.392415	0.416174	1.64674	0.901156	1.0716	25.3832	7.89399	4.96323	28.7686	20.5218	16.8442	54.2292	62.5697	81.3616	91.4128	123.38	97.5442	90.4932	51.0583	88.0813	36.2784	19.3131	4.50793	7.62695	2.26426	2.51939	2.45261	0.539101	0.774551	2.83864	0.205641	0.993369
KY21.Chr1.1811	0.023862	0.372511	0	0.28078	0.076027	0.07103	0.120802	0.072582	0.050683	0.051917	0.04636	0.210143	0.290868	0.302534	0.41208	0.564146	1.42375	1.1494	0.465982	0.924059	0.647518	0.681096	0.84233	1.02995	1.83528	1.53957	0.363713	1.39932	1.56062	0.829295	1.35896	0.695537	0.677464	0.458595	0.098673	0.184213	0.497791	0.387381	0.152033	0.077849	1.16281	0.996851	0.87549	0.891876	0.918518	1.033	0.080292	0.063693
KY21.Chr1.1812	1.72974	22.9441	2.58231	20.5176	0.615566	1.77659	1.88328	1.4304	2.78347	1.88818	3.19116	2.97826	1.69689	2.46144	1.23911	1.13739	2.46968	1.23148	1.65766	1.73269	1.69026	1.51859	1.76537	1.03943	0.706818	0.530816	0.772266	5.18457	9.76947	25.5144	41.774	14.0817	10.7364	4.81905	5.21858	7.88059	3.05726	1.8816	3.59706	3.09349	6.5495	6.20208	7.94973	7.54304	2.45514	2.25391	0.622605	1.48373
KY21.Chr1.1813	49.2846	27.1261	59.4454	99.7565	50.0695	41.3347	57.6559	55.798	75.3924	47.5257	63.5731	88.3296	71.6774	67.9272	59.5601	74.9684	84.6268	49.9534	58.6956	60.5063	59.3431	40.4266	49.607	41.8401	24.3397	20.7277	17.525	20.5404	21.383	19.8252	26.7125	24.5909	20.3547	15.6313	14.3109	18.8906	11.3249	11.3568	9.79744	6.36679	7.52568	8.21974	13.7686	10.8394	13.5255	9.68233	1.07987	16.8778
KY21.Chr1.1814	0.04949	0	0	0.681447	0	0.181854	0.30358	0	0.368136	0.225755	0.238114	0	0.176174	0.564282	0.473866	0	0.802367	3.16517	1.92928	1.26912	1.5915	3.74476	6.13556	5.70359	6.92981	8.01804	5.80902	3.57591	5.3115	2.6086	3.63084	7.13971	4.11018	6.00633	10.4744	7.75268	6.06924	5.11745	8.8293	8.05531	12.4471	12.5299	9.20059	12.6757	7.81713	9.93537	4.6194	1.76932
KY21.Chr1.1815	15.207	12.7995	19.5439	13.395	12.7049	14.0699	23.2288	18.6764	23.3342	19.4599	26.1877	25.727	29.2417	28.5945	22.9546	21.4385	22.2385	16.5592	23.6118	31.3392	34.6428	32.9173	23.2001	35.28	38.0876	24.0642	27.7913	36.16	34.3622	25.6231	36.22	34.3633	22.7777	22.2178	22.025	26.7835	29.5273	26.4704	33.0028	23.2266	23.4463	29.7945	30.6093	31.7342	28.6715	19.5173	6.88674	22.0248
KY21.Chr1.1816	159.509	100.631	164.025	168.709	109.295	74.6279	113.443	142.414	135.995	129.475	146.628	150.976	179.518	154.862	101.128	195.902	129.904	79.7843	132.084	89.6578	111.077	94.211	71.061	78.6085	76.771	48.9441	59.2642	60.7891	58.0503	32.8504	48.7451	31.8304	24.0954	22.7757	19.1126	21.0562	30.8424	27.9602	38.9672	23.6473	33.871	34.682	40.6091	40.6045	59.2553	38.9124	6.5184	33.48
KY21.Chr1.1817	0.214914	1.35457	1.13263	2.46164	0.605553	0.536595	7.64866	1.29228	16.2305	0.255495	0.875419	1.20395	0.401602	0.747925	0.81821	0.670589	1.76123	0.627303	0.210015	0.207886	0.493196	1.13045	0.805505	0.640107	0.76274	0.543166	0.341787	0.944964	0.832379	9.54643	8.85055	20.9134	9.66355	36.5567	21.6619	16.2614	15.9371	28.3057	272.849	215.447	37.3479	42.9747	25.2652	59.1363	40.0568	25.799	13.0809	7.8945
KY21.Chr1.1818	9.31818	8.2489	11.9495	0	1.42503	0.236268	0.471849	6.32831	2.24738	5.12784	6.23806	2.46568	4.06271	6.51663	0.235895	4.61344	1.5673	1.92693	6.74777	1.59064	7.92353	12.6122	0.497151	9.90203	14.5173	3.20626	5.02868	14.6881	3.69325	350.11	263.923	1749.5	1240.03	1212.56	2030	2118.91	3490.05	1322.6	1060.19	912.029	1210.62	1706.34	1007.85	507.445	20.7736	21.4472	1.50291	4.22013
KY21.Chr1.1819	0	0	0	0.538004	0.493889	0.314497	0.36783	0	0.409114	0.148602	0	1.12857	0	0	0.494708	0.914633	0.246065	0.549291	0.371239	1.00946	0.511347	0.081928	1.16968	0	0.722069	0.051062	0	0.112749	0.163534	0.127452	0.104692	0	0.369496	1.53003	0.131876	0.233285	0.042469	0	1.00608	0.070639	0	0.113411	33.0986	23.8131	563.079	418.992	173.047	136.362
KY21.Chr1.182	23.7465	16.5595	44.4836	19.2049	16.055	16.8686	23.8244	30.1372	20.5094	24.5525	39.7523	19.212	24.8607	38.0278	22.3418	24.2782	12.7441	8.00917	11.2561	9.71427	28.3054	27.2376	5.93026	24.4235	25.1547	8.14643	9.20416	21.3405	16.416	14.1563	17.521	25.7576	14.9076	19.8312	20.076	24.9347	26.5999	24.2995	27.1029	23.1678	23.9424	24.5043	33.2907	30.8415	43.3111	30.1358	14.6448	22.5236
KY21.Chr1.1820	23.5183	19.4682	30.0782	25.9234	13.8607	14.0407	21.8274	23.0697	19.6732	18.2778	19.7952	17.9248	21.8262	18.9914	18.1979	28.096	16.1681	14.4995	16.1997	10.8482	16.5197	9.99488	7.37573	11.2124	7.29349	5.68307	3.358	4.51429	4.82577	2.9611	3.58078	3.57726	1.88481	3.35503	2.04322	2.91498	3.84411	2.75835	5.7614	3.36718	4.21206	5.23062	5.1589	5.08802	5.24845	5.44182	1.53599	5.00544
KY21.Chr1.1821	183.764	134.615	185.979	140.827	112.425	66.5216	78.988	170.684	139.867	97.2175	144.529	138.637	138.596	125.888	71.3528	163.651	166.359	89.7107	122.423	96.6277	116.89	129.562	99.5018	116.54	206.907	133.225	100.899	176.909	169.729	86.8713	114.771	104.928	61.0061	78.8401	80.654	95.5701	59.2779	54.2461	79.8159	52.2082	49.9664	47.5523	54.5328	54.5719	66.8004	54.4867	8.45878	29.6545
KY21.Chr1.1822	29.4863	14.6297	33.3873	27.6999	10.8112	12.6498	18.4536	21.647	22.8624	28.5706	34.9698	24.4501	46.109	36.3423	20.8097	36.3243	26.7037	18.2722	29.8802	28.5893	32.8333	30.7518	19.0088	26.8426	17.4834	11.7712	18.488	16.5013	18.3653	13.3102	13.3639	16.7271	9.76176	16.8314	10.4509	12.9005	21.7812	23.013	26.6841	15.3716	16.5201	16.2623	12.4228	16.4727	16.3668	12.3401	12.7372	10.5091
KY21.Chr1.1823	49.1894	9.3436	66.8609	42.688	28.3165	33.1909	47.6111	19.7179	11.1557	43.2958	52.8997	13.0986	53.8896	45.7197	34.1211	14.7865	10.3142	10.5944	26.8013	21.9505	23.3524	18.966	11.3339	14.5183	3.69438	2.90647	6.60097	2.68248	3.18855	1.91886	4.02314	2.4339	2.10817	2.35788	1.94813	1.73289	1.7929	1.19472	1.13332	0.552813	1.4349	1.21957	1.40201	1.63643	1.97513	1.29937	1.03597	2.76034
KY21.Chr1.1824	28.2786	42.9534	25.5722	26.8	28.0674	12.8712	16.5326	22.786	21.6794	17.6768	19.1099	18.1214	19.9347	15.4732	9.53863	16.2364	13.0048	7.31383	12.3178	12.7601	17.7792	9.21519	8.5162	14.6602	7.37487	5.42683	5.7686	5.95949	5.30598	3.36779	4.00878	3.63178	3.18933	6.95967	4.87991	6.03628	10.2896	8.14557	11.9862	6.83078	13.1906	15.3835	18.7204	18.4172	22.2488	13.0498	6.9732	5.25083
KY21.Chr1.1825	0	0	0	0	0.078839	0	0	0	0.064023	0	0	0	0	0	0.16745	0.106606	0.152897	0.163848	0.070217	0	0.208402	0.476169	0.294477	0.552785	0	0.11937	0	0.098736	0.170339	0.069465	0	0	0.066491	0.049457	0.070439	0	0	0.043155	0.054623	0.079027	0	0.103832	0	0	0.127824	0.10791	0.028355	0.050883
KY21.Chr1.1826	23.8904	5.39437	19.8954	6.75035	11.2447	16.8039	23.181	15.8808	22.4039	20.4138	19.8977	15.2484	22.917	12.1142	15.019	15.5256	18.6764	6.9687	18.6433	24.1397	14.796	30.1335	10.0373	18.2087	22.5637	17.9093	18.2008	21.0296	26.1193	15.0141	2.53272	15.3159	3.61586	10.0815	11.67	12.1224	10.0349	5.47372	5.69587	8.54341	9.94802	11.1727	7.41355	4.84973	6.85953	6.79304	1.84312	2.67865
KY21.Chr1.1827	0.457149	0.345465	0.603783	0	0	1.24619	0	1.70999	0.337043	0.325208	1.48707	2.56021	0.530305	1.55893	0.57543	0.563712	0.366504	0.579221	1.82424	1.20841	1.44163	0.815191	1.26762	1.41615	0.406138	0.318834	0.64732	0.533338	0	0.356703	0.325922	0	1.02236	0.24889	0.35576	0	0	0	0	0	0	0	0.293995	0	0	0	0	0
KY21.Chr1.1828	4.5231	0	6.82441	5.04857	5.60668	6.36398	3.17315	26.155	9.62741	10.5474	22.857	4.08257	6.08015	3.95961	7.50576	27.0226	0	0	3.96405	0	0	5.41926	3.95461	0	0	0	4.14245	0	5.8557	12.954	0	0	0	0	0	0	0	0	4.00033	0	3.44903	7.1952	0	0	0	0	0	3.34642
KY21.Chr1.1829	0.559527	0.461276	0.533923	0.41132	0	0	0.230759	0.515684	0.420338	0.278261	0.42708	0.708876	0	0.315851	0.402458	0	0.145313	0.130667	0	0.667082	0.323811	0.198667	0.510201	0.17442	0.199731	0	0	0	0.212463	0.380901	0.31704	0	0.17134	0	0	0	0	0	0	0.21714	0.133554	0	0	0	0	0	0	0
KY21.Chr1.183	15.2312	14.5201	40.7112	54.3172	11.1402	31.8716	54.8629	8.10251	30.5068	26.6055	104.445	46.1939	41.8132	106.141	52.9116	17.8965	47.5772	31.4266	32.0953	37.3564	63.7795	41.8765	28.1089	40.8538	20.8516	16.7985	13.6372	16.0664	18.164	14.7375	18.2349	21.4987	19.0477	19.4098	21.3859	21.3739	19.8193	15.429	22.5699	12.0092	18.7595	18.8143	12.3589	14.2497	12.5718	8.68908	1.71287	26.0704
KY21.Chr1.1830	3.37615	2.40375	18.1053	10.5416	2.96882	3.9378	3.93207	8.11322	2.34102	2.24905	5.19838	0	7.52355	0	0	7.68907	2.61217	5.35259	4.88969	7.95319	0	0	8.28584	2.50051	0	2.10697	0	0	0	2.2618	2.28252	5.41192	0	0	0	4.30197	0	1.56632	0	0	0	1.88446	2.05601	0	0	0	1.01834	0
KY21.Chr1.1831	72.7171	122.799	139.707	117.725	71.3721	59.5409	71.8554	95.1528	70.7583	69.8135	82.4192	60.0657	85.1047	76.3759	54.9309	80.5278	50.8008	30.1137	30.6334	46.8096	55.1387	39.2951	26.9385	39.7472	20.712	15.6235	12.8676	20.798	21.7301	16.0127	20.0623	21.5168	12.9534	18.8928	12.285	14.7933	26.3957	17.3016	24.3132	18.4455	25.9089	26.4834	22.1377	22.7214	14.2876	11.5002	10.4334	13.1277
KY21.Chr1.1832	121.927	116.702	137.067	86.9775	60.2861	77.5974	75.6799	94.3986	77.6959	45.805	97.1371	41.8066	33.745	53.2247	24.7878	46.0083	17.1672	9.3133	8.3527	12.1838	16.7299	9.77535	6.93002	9.2134	12.6163	8.63721	6.15202	10.8722	12.9564	6.94378	10.3539	6.7953	0.833822	6.07995	6.15349	5.18322	8.13847	5.79248	12.0098	8.09879	4.24754	7.91616	9.59618	9.25135	10.6203	7.86083	1.7682	9.41227
KY21.Chr1.1833	0.465342	2.26633	0.405841	10.8408	2.76803	0.475691	1.31108	1.96202	5.91704	1.85441	6.6305	5.53506	3.3332	2.55509	1.48856	3.71998	5.53973	3.0638	2.44149	5.45488	1.57673	5.12751	2.97946	3.45238	0.310591	0	1.72686	0.560248	2.79579	5.05616	3.84846	4.86489	6.58003	7.5265	6.83745	5.29641	6.92332	7.5396	9.65634	5.6671	5.75267	5.24877	3.76367	3.7304	4.36308	6.3472	2.20822	3.11337
KY21.Chr1.1834	28.6996	16.8672	66.1646	56.8459	63.1955	40.8801	57.7814	96.1928	85.9513	54.7739	78.7561	85.0448	65.8204	64.8682	45.531	90.6667	74.777	42.9647	58.5379	42.4404	49.0163	46.6656	43.4767	42.3377	31.0586	27.7832	29.0411	24.308	34.0069	17.3147	23.7019	18.2781	16.976	17.1957	12.3096	17.9925	15.1743	12.341	17.2761	9.80631	19.8233	19.6637	14.5069	16.6942	13.6101	10.6188	4.44829	9.34948
KY21.Chr1.1835	0.262074	1.60956	0	0.436153	0	0	0.163148	0.684474	1.17647	0.097256	0.104534	1.25757	0.390073	0.111245	0.375475	1.89394	1.173	0.592641	0.992985	0.724777	1.8372	3.02027	2.10247	3.02949	7.8074	4.16984	2.69729	8.64978	12.8526	5.82335	7.27621	21.2988	13.7807	12.0466	10.166	12.0764	43.9141	46.5808	106.928	103.545	78.0097	87.9069	37.2036	37.892	18.2279	16.9338	9.0648	5.6074
KY21.Chr1.1836	1.52471	1.62835	1.02207	2.5212	1.34076	1.33377	8.70369	15.6936	14.345	0	2.07461	4.37817	6.11408	1.22625	6.19505	28.6285	0	2.90102	0.552062	6.04591	5.16546	6.24963	7.49909	8.52197	10.8	7.45217	7.1816	6.94504	4.27991	0	1.03082	2.36771	0.504512	15.0081	0.548704	5.18715	13.5967	6.13457	102.589	41.4569	13.5538	18.0555	26.9154	44.8055	1381.27	2024.91	15191.6	12047.6
KY21.Chr1.1837	7.46788	14.5456	9.39492	9.64195	18.4764	10.1273	8.64884	9.66779	4.83107	2.69286	3.79009	2.53513	3.23441	2.86003	4.09638	6.99589	2.5921	1.41302	1.59858	2.66733	4.14151	2.90568	3.06552	2.25187	1.66869	1.51388	1.97727	1.70115	1.56656	1.3094	4.11053	2.25584	1.6119	1.23679	2.64972	4.45657	4.67068	2.24222	4.19701	1.70579	7.49052	4.87383	1.73022	2.65313	1.51989	2.4427	1.20365	3.7407
KY21.Chr1.1838	0.840554	1.43437	0.632267	2.12568	1.01512	0.681475	1.07014	0.687047	1.04119	1.92762	1.85864	0.972201	2.35533	1.7845	0.767161	0.927437	1.19876	1.75167	2.63508	2.46278	3.39452	2.4124	2.59395	3.68837	1.92227	1.80557	3.37044	2.23715	3.05296	4.03701	3.62403	4.09426	2.88678	3.89835	5.46077	6.43215	17.2657	16.4784	9.18924	5.72703	17.3848	17.5284	4.99602	7.99333	9.45213	12.7898	3.29907	4.45761
KY21.Chr1.1839	0	0	0	0	0	0	0	0	0	0	0	0	0	0	0	0	0	0	1.83363	0	0	0	1.5536	1.87539	0	0	0	2.70002	6.90136	118.745	63.34	669.725	509.413	834.954	543.099	722.731	180.247	227.899	249.878	208.512	75.8786	110.241	16.9621	31.8775	0	1.3757	0	0
KY21.Chr1.184	23.105	32.383	35.4351	22.7811	8.45341	7.12718	9.38296	9.27676	13.0045	10.2886	9.63437	12.9984	16.4638	11.771	10.2614	12.7759	17.2607	10.002	18.4106	17.5344	22.9539	21.2574	15.3961	22.0658	21.3557	16.4054	19.0114	18.5354	17.103	14.7736	18.3243	15.8231	11.7475	7.34963	8.47542	10.3793	5.95475	6.41723	10.4551	6.65105	8.61232	9.26356	7.23416	8.64051	6.13878	4.69219	2.18824	2.98226
KY21.Chr1.1840	117.241	79.0998	160.012	140.33	112.273	63.5687	92.1993	197.729	134.94	119.243	149.491	142.834	184.987	161.415	105.873	234.353	189.774	128.145	183.14	159.405	214.444	238.007	156.136	219.327	290.942	202.489	164.833	244.41	252.05	99.3537	137.51	121.195	76.6759	78.3826	70.0016	85.1702	69.4688	58.6768	71.4232	45.4497	72.0215	77.4078	75.1804	74.5645	74.1873	55.551	7.13077	41.8425
KY21.Chr1.1841	192.089	151.952	200.029	132.879	131.549	92.2659	135.125	231.795	153.586	177.827	176.498	172.232	263.817	162.942	136.93	237.789	170.746	111.642	189.796	158.114	191.405	150.215	134.431	161.637	164.622	108.519	93.0435	128.831	128.519	44.513	74.0318	71.2172	53.5273	54.2544	51.6544	58.6998	62.6272	50.2893	54.7221	36.0747	49.2767	53.7413	42.8902	52.7971	39.7489	25.839	7.42784	19.6941
KY21.Chr1.1842	73.8257	52.9871	69.2073	71.7146	42.3477	33.6305	37.9919	68.2329	52.8678	43.8166	49.6354	41.8901	45.7993	39.5199	22.8397	42.3152	28.579	20.2404	22.4596	27.1113	23.6574	25.2157	18.8469	24.9372	19.1728	13.3997	20.0281	28.2666	31.4759	29.0648	44.8861	40.2707	31.5764	26.3009	23.4218	27.7212	17.3429	13.6856	21.8875	15.1738	18.4247	22.2064	14.4964	14.3873	12.7094	13.74	2.08411	6.43379
KY21.Chr1.1843	0.524493	1.20102	0	16.7429	0.099443	0.130102	0.070548	1.0244	0.183251	0.645212	0.48576	2.4818	1.61977	0.716415	2.64012	3.85094	8.47104	6.63083	9.79049	8.86251	9.97281	5.61258	5.19553	8.65933	6.97932	4.33038	3.81744	6.51686	5.951	5.20851	5.50207	5.54496	6.04684	1.70496	3.09991	5.01874	0.802483	0.607322	0.564187	0.875991	1.35924	1.57853	1.77807	1.55339	2.67626	3.20705	0.389912	1.03424
KY21.Chr1.1844	0.642186	1.2668	1.0906	1.68887	0.596653	0.581426	0.629115	0.851106	1.25616	0.892508	1.55597	0.991893	1.03218	1.77065	0.778007	0.953097	1.82147	1.5094	1.55003	2.20572	2.40405	1.83577	1.83647	1.60592	2.47173	1.72203	2.8653	8.82731	10.1916	11.7162	14.1853	10.9568	9.53172	4.01163	3.71046	4.65813	1.57828	1.42686	2.29695	1.56438	1.45235	2.12694	1.04622	1.32202	1.0617	0.780411	0.176625	0.311119
KY21.Chr1.1845	38.8016	19.0709	38.683	23.6879	34.2734	25.7658	39.5463	41.7326	48.4951	34.1467	64.9862	36.8623	38.3134	44.4546	27.8228	37.8381	29.0168	12.2936	32.6549	47.5628	31.4751	52.1548	25.7646	31.805	18.8265	13.5108	29.7437	21.7785	22.1763	41.9646	41.7154	54.7899	43.8644	33.21	32.9667	36.3186	14.4311	15.5314	20.4342	12.0933	12.8688	13.3145	15.2615	15.3184	9.66198	7.6426	2.10428	7.57118
KY21.Chr1.1846	0.556636	2.93625	0	0	0.263112	0.298853	0.335614	9.98148	0.24466	2.80407	4.15896	0.117295	6.32947	6.51258	0.73293	19.5702	0.173052	2.58544	7.55018	20.8973	1.10175	11.082	6.87234	1.03483	1.13682	0.682542	3.25375	2.59	3.61021	11.1705	13.3037	43.4536	29.5149	10.9643	23.3435	7.48045	5.30433	1.98999	5.42446	3.28607	2.76274	3.02566	2.1239	1.14711	1.68433	2.72166	0.906312	0.287057
KY21.Chr1.1847	174.339	214.687	194.496	164.231	92.0039	93.9503	138.328	136.778	140.17	119.396	149.503	129.966	174.019	156.582	128.051	168.616	145.148	70.7597	143.226	141.654	191.868	102.714	64.9137	130.816	61.6815	42.2569	46.1853	50.9737	58.2997	43.1502	51.6272	61.477	46.5447	43.676	36.716	55.1681	47.9047	37.8273	55.6516	37.4492	62.2697	64.7066	68.6072	79.6184	94.3318	71.4583	24.995	48.2633
KY21.Chr1.1848	0	0	0	0	0.083223	0.058374	0	0.109555	0.710341	0.44182	0.290866	0.492014	0.201824	0.377675	0.170127	0.205556	0.437618	0	0.14024	0.078176	0.070639	0.081119	0.123457	0	0.802896	0.188765	0.065693	0.310675	1.13815	0.142847	0.13215	0.699852	0.669378	1.19615	0.576307	0.930284	3.53506	1.39797	3.76571	3.59813	3.84662	4.29734	3.20417	2.74065	0.899213	1.36686	0.210698	0.052329
KY21.Chr1.1849	0.399541	0.269034	0.439946	0.535955	0.239641	0.246426	0.123564	0.064187	0.294445	0.252945	0.04079	0.189039	0.206308	0.213543	0.364882	0.357471	0.34796	0.278523	0.701248	0.325199	0.568658	2.26691	1.65081	1.57503	13.0125	9.273	12.75	24.6953	26.1886	7.42972	13.6072	5.41312	4.66023	9.03962	9.55917	7.86972	6.73272	6.20024	6.12209	5.25912	10.0216	9.86095	8.33878	12.9373	23.6403	21.4573	7.74286	1.02868
KY21.Chr1.185	51.5777	24.128	35.7841	64.5899	33.1147	22.9578	25.6966	40.4366	30.8106	50.3316	54.2172	29.1207	47.4912	40.232	19.6134	30.7887	29.7824	26.2825	34.5447	26.0346	28.8995	23.9513	24.0451	22.5709	20.6481	12.8651	18.0802	14.7734	14.9636	17.9904	18.0276	16.8312	15.8866	12.5526	9.26271	12.2026	12.6028	4.68243	7.95098	5.19336	13.6291	10.5467	6.2755	9.41069	5.53151	5.61435	1.02184	2.34018
KY21.Chr1.1850	41.5844	36.4922	45.7183	43.4698	32.701	20.2868	28.6428	29.3909	37.491	27.2452	33.8383	39.1182	42.5679	35.1638	31.4947	42.2313	39.8772	18.681	35.0151	30.1507	37.8381	25.4968	23.5885	31.5807	17.4647	13.8069	18.7223	14.2712	13.8246	8.17805	11.2986	9.77223	6.83373	11.0496	8.90188	10.3384	8.79793	7.19837	11.0218	5.86489	9.93798	9.13381	9.91221	11.4189	12.2223	8.14059	3.23681	7.31226
KY21.Chr1.1851	6.05767	3.69315	4.11291	1.55169	1.06365	1.30999	1.21941	3.01164	1.79975	0.896253	1.82974	1.52011	1.07303	1.432	0.810393	1.96322	1.08823	0.557898	1.46194	1.76178	1.32868	1.45603	1.3551	1.80782	0.841092	1.64383	1.90053	1.87547	3.27218	1.14489	1.39709	1.9109	0.870222	1.67793	0.616679	1.50265	2.32502	2.0031	6.18717	2.58697	9.2373	11.4398	10.6255	22.7535	11.0278	14.6776	2.76448	2.97489
KY21.Chr1.1852	85.683	31.3879	64.1788	66.9659	41.9901	23.3969	30.7404	46.2407	33.0233	21.5539	36.5942	27.8805	21.9361	25.8161	15.2244	23.6111	19.6217	11.318	14.4626	10.2088	15.135	13.3403	11.8931	13.7646	11.7262	9.58164	8.17756	12.6208	15.4761	9.64254	14.7181	17.7941	11.8004	14.3347	11.8296	17.0533	18.6533	13.4404	19.1575	12.4786	20.4594	28.9659	18.3275	21.916	10.4379	10.234	4.43939	7.58487
KY21.Chr1.1853	19.2017	14.0492	13.2606	34.6779	8.4451	9.97175	18.303	8.39619	22.6802	13.7394	21.5072	27.6231	21.0429	21.7414	17.4178	14.5171	25.1658	13.8885	24.6792	18.098	25.5408	9.44684	10.2087	15.9348	3.97884	5.37816	6.30559	3.54735	6.48324	4.08227	6.58865	6.84838	3.8853	5.22882	4.66236	6.16191	8.07527	5.0673	6.12495	3.367	13.6683	20.7105	8.3685	10.0326	5.18173	4.70421	1.02396	2.89433
KY21.Chr1.1854	36.8201	33.4552	35.6582	51.243	21.41	14.1258	21.8085	29.807	29.6379	26.2723	31.6765	33.8028	38.9049	35.3379	22.4995	41.6221	36.3678	24.9811	28.6476	35.8084	29.9277	20.338	16.8626	19.5307	7.63983	6.91232	5.69707	4.3804	6.90488	2.79345	5.75725	3.5388	2.93219	3.39739	2.63477	4.54569	3.20268	2.03822	4.1835	2.43385	3.54603	3.55296	2.92244	3.83247	2.20646	2.47573	0.647545	5.13715
KY21.Chr1.1855	27.4027	11.2647	21.8601	40.3489	19.4109	16.0837	23.1364	21.4186	21.1669	22.2071	17.9241	19.9581	25.678	16.4262	15.728	19.2578	17.1442	11.5853	24.2399	11.7469	12.8964	9.52227	15.3125	9.91172	10.1584	7.57637	9.00228	10.2279	10.4067	7.29812	10.4344	9.89954	6.86424	7.03956	7.09474	8.40639	7.10611	6.01341	7.98551	4.54892	7.89843	7.45634	8.55485	9.18727	8.81726	7.15989	1.93	5.0427
KY21.Chr1.1856	130.368	63.0299	164.06	112.04	93.6826	77.2085	99.6649	148.351	95.8933	112.666	143.161	85.8453	135.15	121.695	88.3148	157.362	77.3989	43.694	81.6524	68.1075	96.4153	61.1567	35.0071	57.0603	38.0859	28.896	34.2878	32.349	40.5318	32.4534	46.9923	50.7636	38.8503	47.9461	40.1751	48.5	46.615	42.1393	54.564	40.9572	47.8517	46.9735	63.4497	71.3264	83.4257	84.8726	18.6825	44.1396
KY21.Chr1.1857	117	63.6942	125.738	95.0202	78.2407	86.7916	120.547	135.193	116.905	115.5	147.727	105.062	140.064	121.948	86.3235	124.247	84.5096	44.4874	66.9811	85.2401	109.657	63.5365	44.1492	83.9698	21.5129	19.4122	25.637	15.9456	18.8006	17.7343	23.6352	17.0585	16.6549	25.7069	17.1908	17.4938	19.4532	12.6539	25.469	17.8797	22.8817	27.9125	28.6084	33.9728	38.4456	37.5499	39.3974	37.6212
KY21.Chr1.1858	0	0	0.151654	0.137158	0	0	0	0	0	0	0	0	0.134363	0	0	0	0	0	0	0	0.094425	0.206214	0.076159	0.089723	0	0.077007	0	0	0.110997	0	0	0	0	0.132548	0	0	0.065249	0	0	0	0.069194	0	0	0	0	0	0	31.4591
KY21.Chr1.1859	165.553	112.962	150.608	108.489	54.2552	69.9008	94.6835	133.116	96.0484	83.8282	121.043	74.2818	83.6	81.8997	54.9074	89.7026	56.8569	38.6314	46.0586	65.6412	61.9966	38.7407	19.85	37.8399	5.96103	5.16831	11.9084	7.56186	9.51342	16.8533	19.9178	39.0639	23.9251	44.5822	25.1216	31.6402	59.4897	51.843	82.1454	48.5071	78.5167	91.2686	65.6066	93.912	68.7519	71.3695	89.7476	87.3594
KY21.Chr1.186	5.67043	1.75706	0	4.6425	0	0	0	1.75142	0	0	11.159	4.50807	0	2.81441	0	0	11.2623	0.729089	1.71773	0	4.76641	13.0657	1.82902	3.96718	2.59842	1.01269	12.2785	2.90611	1.86688	13.504	11.3517	15.1043	11.5774	49.5575	24.6949	43.1954	35.0108	6.71523	4.44991	1.93434	3.60037	7.36882	0.437647	0.992985	1.99941	0	0	0.273095
KY21.Chr1.1860	62.2108	60.9009	86.121	56.4228	62.3529	32.6331	45.1714	67.3128	49.4362	46.0626	69.3324	45.1726	44.2309	52.4289	27.7605	37.6512	23.4241	10.6827	16.9171	16.4473	22.7932	16.3724	13.6745	17.8927	15.3524	11.0029	12.7099	19.4843	21.4035	17.1626	21.6318	21.6929	12.5496	27.6074	21.1123	24.6274	13.7671	9.58558	11.4896	8.26372	12.3698	13.0357	12.8176	14.725	9.43749	8.6591	8.17024	10.0924
KY21.Chr1.1861	0	0	0	0	0	0	0	0	0.024332	0	0.027344	0	0	0	0	0.038202	0.210742	0.156446	0.067354	0	0	0	0	0.049438	0.027105	0.054445	0.03846	0.089384	0.050709	0.231105	0.040338	0	0	0.017687	0.102566	0.02166	0	0.015609	0.039531	0.014033	0.018494	0	0.020222	0	0.262481	0.112588	0.010158	0.017955
KY21.Chr1.1862	0.453131	0.068482	0.301463	0	0.172691	0.0355	0.096984	0.092619	0.07515	0.124935	0.392566	1.91921	7.65013	1.20962	5.99309	4.41543	37.9235	27.4452	26.4678	19.9462	28.909	21.9854	23.9019	37.4992	33.7959	25.8251	16.2203	22.3408	26.4568	2.98733	6.65958	3.09967	3.21903	0.562641	1.82789	2.6377	1.40436	0.790047	0.767479	0.618326	1.7232	1.55451	0.983761	1.18447	0.3876	0.142199	0.107687	0
KY21.Chr1.1863	1.49305	0.255415	0.55383	0	0.487314	0.135222	0.174844	0.813127	0.740496	0.344288	1.12647	4.84554	29.1726	5.54413	21.8988	18.7392	171.061	116.632	154.551	101.727	158.086	230.46	177.609	214.611	324.335	219.619	151.489	192.403	206.08	29.081	51.7796	28.7892	27.4118	14.4414	26.1109	31.814	7.95548	7.46313	5.31272	5.19112	8.02146	9.72009	4.24076	5.76708	1.75978	1.28067	0.365499	0.273581
KY21.Chr1.1864	7.75713	10.1671	19.0749	10.0723	14.028	11.0343	14.4377	19.4026	10.0572	10.1485	16.0938	10.5524	15.5152	14.6704	15.6906	18.9708	17.64	19.825	25.994	27.3052	41.7616	122.293	85.0849	96.9065	179.58	133.627	115.296	140.377	160.646	18.0029	20.9545	16.4413	11.8845	6.45277	3.87743	7.09229	7.58019	5.32927	10.6957	7.60359	10.6278	14.0015	10.0915	11.6598	11.2838	8.75889	4.66096	2.88676
KY21.Chr1.1865	15.8694	17.1077	24.5069	57.2713	20.869	18.5863	25.2742	23.9373	30.2776	30.6059	35.4594	42.6385	46.8695	43.669	31.5511	44.0662	44.7953	44.9826	52.9716	34.8888	43.5995	37.7506	52.3468	41.1895	31.5232	24.7415	26.0754	24.2695	27.6212	24.8129	25.5578	20.0809	19.1485	18.964	17.7948	17.6701	23.2357	20.9453	28.2457	17.442	32.0842	34.4083	38.6747	35.4948	39.1332	25.2949	7.91119	19.7964
KY21.Chr1.1866	363.331	665.599	401.179	577.289	217.082	369.163	469.866	685.153	503.733	465.117	432.584	470.535	667.624	383.58	384.807	612.158	539.741	223.498	328.12	358.674	440.046	493.122	296.479	459.109	468.564	333.017	352.982	484.359	513.404	383.08	519.262	1133.49	696.104	2020	1299.99	1680.02	1155.85	908.032	1465.44	1116.67	1037.45	1277.18	945.538	1025.64	1201.84	1113.47	702.642	459.687
KY21.Chr1.1867	74.0892	49.1602	81.053	71.5241	46.7292	25.9195	30.2885	51.0369	36.2556	32.5201	41.9544	32.1151	37.4084	34.4662	21.3504	37.3624	26.7736	16.0271	23.68	20.803	19.406	18.852	14.7434	17.3829	11.3755	8.30689	8.48359	10.9328	11.3765	9.40501	11.1722	11.8812	7.63735	8.48381	7.82651	9.29787	12.576	9.62587	15.3596	8.86916	36.5074	34.1328	23.4192	25.3944	21.7038	15.0433	3.71654	13.4344
KY21.Chr1.1868	0.285842	0	0	0.606026	0	0	0.337422	0	0.400042	0.381859	0.441947	0	0.653859	0	0.3364	0	0.44891	0.154269	0	0.459047	0.430354	0.484242	0.179419	0.213665	0	0.183003	0	0.305985	0	0.191425	0	0.48053	0	0	0	0	0	0	0	0.122744	0	0.160346	0	0	0	0	0.086325	0.152459
KY21.Chr1.1869	85.4958	56.8106	96.5674	94.7571	48.2268	31.2159	46.1417	67.7503	84.9203	61.821	72.8067	90.0824	95.6931	77.1638	54.3632	103.051	85.2061	46.6678	67.9971	60.8053	66.3633	37.1932	34.8795	44.4654	23.2496	14.0189	14.0129	14.5163	15.5286	8.76957	12.2628	12.7862	7.25458	13.0487	10.3588	12.1386	10.502	6.96125	8.1858	5.9728	7.88303	8.02309	6.22988	7.84807	6.14625	5.08932	1.19229	11.8693
KY21.Chr1.187	0	0	0	0	0	0	0	0	0.136023	0	0	1.21871	1.90158	0.323377	0.721557	1.83238	2.23807	1.00883	1.92817	2.52045	2.99248	0.566672	1.67431	2.60045	1.5431	0.288818	1.22647	0.242475	0.425945	1.74152	0.298847	0.180451	0.897359	0.577604	0.31844	0.144354	2.03971	1.61096	9.20303	8.48901	7.39852	10.2977	12.7854	16.2441	5.84308	2.19983	2.05035	0.715843
KY21.Chr1.1870	0	0	0	0	0	0	0	0	0	0	0	0	2.04303	0	1.42351	0	0.945784	0.323001	0	0	1.37926	0.513896	0.375006	0	0	0.381434	0.392818	0	0	0	0	0	0	0.321437	0	0	0	0	0	0	0	0	0	0	0	0	0	0
KY21.Chr1.1871	1.016	0.347504	0.410335	0.409842	0.464749	1.65063	1.46464	0.264654	1.49616	0.207706	0.402049	5.8862	9.41175	1.85599	6.82712	4.52808	25.9418	19.6784	34.6152	28.4976	43.584	107.274	76.1604	111.639	89.9624	74.9617	93.2266	43.9015	76.069	22.7455	23.3765	29.8758	20.9711	8.72694	11.1639	14.9846	18.9415	11.3635	14.2288	13.6214	42.5051	33.7007	38.8495	40.6229	26.8188	39.0227	34.1048	17.7823
KY21.Chr1.1872	0	0.080011	0	0	0	1.34426	1.37273	0	0.040666	0	0	0.050092	0.27589	0	1.20268	0.761282	0.40205	0.192519	0.448165	0.234813	0.195792	0.354551	0.652178	0.709503	0.364862	0.17357	0.288462	0.077622	0.071899	0.125113	0.108633	0.058442	0.173995	0.07733	0.055063	0.045989	0	0	0.043582	0	0.199382	0.096646	0	0.139634	0.172721	0.156274	0	0.040792
KY21.Chr1.1873	6.33029	0	15.2763	3.95308	0	5.90671	4.42358	3.04246	7.90095	5.06037	4.87348	6.60451	0	2.03645	5.89738	2.8834	2.93869	1.33815	0	3.97659	2.85704	7.45148	6.21438	13.1277	8.44027	3.95057	4.06848	6.75005	6.90136	0.848175	3.42379	7.10314	2.51355	5.9925	4.5562	4.0331	14.3378	3.52421	6.28623	4.91259	0.677487	4.24003	6.93903	2.17347	3.43912	3.43924	4.58253	3.28666
KY21.Chr1.1874	66.6426	67.8693	76.3822	31.0567	76.1249	35.3566	50.8828	55.7847	50.6567	23.0962	55.4278	42.3446	22.4855	42.5719	31.2623	37.8316	26.678	19.7414	27.8015	25.9227	36.1975	24.7923	18.6191	32.5222	19.3986	16.9384	17.0476	23.7853	24.3495	15.2362	21.6284	22.5478	16.0277	16.3788	14.1358	14.6074	18.3366	16.7704	19.0831	11.8459	20.303	20.0514	18.1804	19.7529	13.731	12.6841	5.56665	6.20858
KY21.Chr1.1875	0.491808	0.35492	0	0	0	0	0.286001	1.78227	0	0	0	0	1.12532	1.57017	1.21243	0.543491	2.63507	3.14244	5.46863	4.30903	1.87738	2.1473	1.28626	3.16333	2.70766	3.40369	1.30313	1.15003	3.27241	1.32584	1.39011	2.87533	0.681926	2.37168	1.75833	0.99668	1.86016	1.43513	1.24551	1.52597	0.820945	2.61957	1.2421	2.18471	0	1.07383	0.603842	0.276205
KY21.Chr1.1876	0	0.623195	0	0.752968	1.27235	1.26572	0.509713	0	0	3.37358	0.556969	0	6.44875	1.16368	1.52895	2.99019	3.91825	0.764656	1.57169	1.70425	4.89779	2.43314	1.07409	1.60747	6.63164	3.61194	0.562555	3.85717	4.77131	0.586393	0	1.73954	1.43631	0.380476	0	1.11533	0.472028	0	0.449016	0.623821	0.774271	0.807625	0.440573	0	0	0.393056	0	0
KY21.Chr1.1877	0	0	0	0	0	0	0	0	0	0	0	0	0	0	2.28889	3.74058	0	2.08156	0	0	0	0	2.37681	0	0	0	0	0	0	0	0	0	0	0	0	0	0	0	0	0	0	0	0	0	0	0	2.37613	0
KY21.Chr1.1878	14.7131	11.5118	22.0738	28.6397	17.9745	12.2488	15.1242	20.6882	15.195	13.5606	17.2212	14.772	14.9058	15.9106	13.0982	20.6612	11.2849	14.5093	12.4246	12.0316	9.81174	5.95121	9.13862	6.8609	3.70992	2.93846	3.13011	3.2405	2.75598	2.81649	5.45707	3.28006	2.9059	2.91763	2.16876	3.35969	3.58679	2.98101	5.13084	3.24003	8.04875	7.61586	9.38821	11.1194	12.377	8.85659	5.63709	11.6227
KY21.Chr1.1879	127.055	58.5119	88.4131	67.7548	63.0778	43.9188	62.4287	70.4418	45.3745	44.933	72.9665	46.8715	56.0081	61.6055	61.2222	75.5335	70.2185	74.8724	42.1588	45.3304	55.183	31.1831	21.6202	41.1884	16.1576	14.1982	15.6966	13.0354	16.4005	11.9658	25.5501	23.3618	14.4291	12.156	8.39847	12.4437	11.7194	9.62124	14.293	10.2304	11.9534	10.4778	10.2762	10.4721	6.40822	6.06956	5.2185	17.3004
KY21.Chr1.188	18.9574	9.14197	39.3754	13.1076	31.3884	17.4591	18.8177	26.2524	16.5213	8.09194	16.865	17.4694	42.8956	21.5448	35.1048	43.1713	39.3135	21.1927	37.7525	34.6666	31.9965	32.9658	30.1534	32.6255	31.3241	20.3302	22.2703	26.1755	29.1512	18.7367	19.2525	20.4048	14.8859	21.172	16.4671	18.861	7.53835	7.29087	14.3837	11.0358	9.48255	10.5978	5.74793	7.44534	3.61694	2.91881	1.31052	1.73586
KY21.Chr1.1880	14.7181	5.41456	6.96509	3.89334	5.38378	7.02437	8.43194	3.94029	6.0275	4.07566	9.10977	3.15417	4.01391	7.02887	6.92876	10.0482	8.70851	11.5601	5.59388	3.57408	6.02796	1.56852	2.71703	4.21793	5.32783	3.01359	2.59894	10.3986	18.0883	16.6236	19.4877	60.2156	30.3608	155.73	88.6306	129.213	92.2911	114.68	230.43	171.474	117.368	154.749	128.039	180.362	146.793	183.792	97.213	29.9728
KY21.Chr1.1881	0	0	0	1.53731	3.89657	0	0	0	1.0242	0	1.13715	1.28421	0	0	0	11.7739	0	0.780586	0	5.7992	0	0	2.71879	0	3.54257	1.8436	0.949311	3.15002	4.02579	0	2.04347	35.1621	13.6733	24.978	32.3396	30.1202	37.4382	41.3411	44.9955	28.02	41.162	51.9405	91.7286	93.3074	1121.4	1391.84	1410.02	1201.85
KY21.Chr1.1882	0	0	0	0	0	0	0	0.309125	0	0.368985	0	0	0	0	0.157346	0.630744	0	1.02652	0	0	0	5.45428	1.76741	1.55587	5.89285	2.09865	10.0377	28.9273	29.797	18.4327	13.0156	20.1453	20.8309	47.0377	75.1825	88.2668	74.0621	50.7016	147.606	120.815	102.474	157.019	168.334	132.904	93.393	169.598	167.628	55.3804
KY21.Chr1.1883	0	0	0	0.471872	0.177669	0	0	0	0.152938	0.584444	0.169683	0.76649	2.16826	0.179958	0.641341	1.64308	1.08343	0.631171	0.338666	0.740614	0.684477	2.36437	2.73569	2.12914	23.4975	23.7691	20.7044	70.0465	101.126	74.6207	104.226	60.2451	59.4933	29.0746	16.6067	10.9245	11.829	19.0299	17.9363	12.973	14.5947	18.6495	21.5502	27.5736	150.507	118.212	574.041	172.622
KY21.Chr1.1884	0	0	0	0	0	0	0	7.74444	6.70383	2.73682	0	0	3.59078	0	2.11649	25.6786	2.49343	0	0	5.05525	0	2.70963	25.9105	0	8.38399	0	2.05937	0	0	2.07253	0	20.5975	12.75	51.1396	21.0701	20.9034	88.8443	100.717	66.3597	47.9244	54.2059	72.5267	170.123	147.628	2311.37	2332.66	17403	9410.64
KY21.Chr1.1885	0	0	0	8.51434	2.39789	0	0	0	0	0	0	0	0	0	6.3131	6.21201	4.21965	2.88216	0	0	1.2698	5.92943	0	6.05893	33.0351	24.0362	14.545	73.0114	118.63	71.2513	81.5183	278.736	220.062	2094.14	1592.8	2178.28	2009.86	2833.63	3883.1	3481.25	1631.3	2363.13	1379.03	2423.74	1386.08	1123.55	857.572	329.298
KY21.Chr1.1886	67.5373	58.4429	94.0126	57.6329	56.8609	38.1169	49.5535	58.0474	66.5832	52.4956	71.6456	48.597	57.7005	57.2063	41.2369	49.0132	57.3574	31.0906	54.085	56.4288	65.2238	69.3414	45.5242	62.6268	64.1868	46.8176	57.1028	55.1339	71.2642	35.4379	53.954	34.85	33.5363	31.9122	37.6416	43.7151	28.0998	25.2791	29.8266	21.7257	23.9681	24.0187	34.5646	30.7503	39.4605	25.9863	5.07646	11.9375
KY21.Chr1.1887	44.6731	34.8361	54.6747	27.0342	33.3544	32.181	49.8661	57.766	45.6514	42.4061	48.9037	47.1536	54.3858	48.6906	41.1847	67.8113	35.9874	19.7284	28.48	25.8331	41.1268	23.0389	16.6711	25.9804	17.3889	16.9677	9.5267	19.4714	18.6105	9.84851	12.0177	23.6935	11.245	18.5795	10.8021	16.0338	13.5934	15.3881	13.1708	11.0695	12.3375	15.1505	17.276	18.2937	21.0503	16.2141	3.94939	5.81301
KY21.Chr1.1888	79.8989	55.3411	68.6242	70.1764	36.4611	22.3121	23.3794	74.6447	21.6734	37.7959	34.4648	19.9497	48.9865	28.0095	20.4348	61.6316	27.5162	30.8825	39.2175	28.6952	30.0144	43.0394	37.8152	30.3403	58.891	32.4661	37.2813	44.2545	41.226	26.5898	36.5624	28.2075	21.8137	19.8923	18.1953	20.6048	16.8553	14.9133	23.6902	13.6316	31.6639	36.921	52.3072	54.4275	63.6695	67.5294	37.7357	20.0626
KY21.Chr1.1889	120.873	89.3711	156.667	152.878	60.3746	61.198	75.7839	69.0076	55.1646	59.1082	62.6199	49.73	77.7121	62.5992	39.7929	54.5608	48.5863	26.9022	51.536	47.1802	75.0774	37.5541	24.1569	58.3028	30.5211	22.2298	17.3306	24.4144	23.3127	12.0542	16.7614	9.6779	5.7218	12.5586	8.71502	16.4942	10.6474	8.43004	18.5418	13.4524	10.305	10.8063	7.20166	8.79593	6.85656	5.37123	2.00823	31.0229
KY21.Chr1.189	4.68353	6.48464	4.24945	14.0345	3.53185	8.23557	12.6227	5.89236	6.59978	9.69781	14.5565	8.5954	10.6593	15.4183	11.3709	5.95869	6.03212	4.65547	6.34801	11.884	13.0884	19.3031	16.7536	19.0015	44.5056	29.4261	30.8971	41.295	39.8282	17.7493	21.7371	16.4277	12.0049	13.2696	12.2061	14.5802	11.7612	9.41896	15.0949	10.8871	14.7616	14.6943	8.15	12.0779	9.43448	9.79109	2.8865	3.4199
KY21.Chr1.1890	36.8754	28.0064	30.6303	64.663	23.7067	23.4738	27.3023	31.2826	28.4537	21.3636	32.185	40.0284	28.7322	32.1857	19.857	38.3396	30.0281	36.4464	54.3585	23.5217	34.2119	17.3984	28.9532	27.2337	11.6637	8.45916	12.0322	7.89096	7.77146	7.42209	11.5728	3.49342	5.77042	2.8383	3.25758	4.76609	4.16383	3.68606	7.00081	3.13225	8.50832	8.07366	3.12936	4.61421	2.52977	1.73585	0.577892	6.51182
KY21.Chr1.1891	136.77	124.96	153.067	128.085	88.4323	80.1535	121.208	147.427	121.253	110.913	133.032	116.014	145.542	132.195	91.7264	165.748	121.293	56.4001	117.514	96.9174	116.998	158.104	84.4847	110.6	93.9748	70.7877	95.7775	102.619	119.879	87.0917	130.209	155.942	112.373	131.426	123.636	140.581	122.725	94.9163	167.497	107.081	154.579	165.335	141.999	151.292	154.577	147.784	81.2579	65.2356
KY21.Chr1.1892	8.86259	5.05809	11.2692	5.19804	4.50951	4.50063	5.98719	7.96401	4.70188	5.12304	5.52018	4.85077	8.98293	6.88404	6.98941	11.7113	8.22911	6.12021	12.5772	8.81269	11.9855	10.4293	8.74827	11.5542	9.49971	8.79659	7.148	7.49167	10.0694	3.81348	3.78339	3.97277	2.6864	2.00446	1.34213	1.79902	2.97738	2.60465	9.3833	6.09549	20.5763	22.3301	16.1193	22.2446	7.1017	6.92746	3.97126	39.4163
KY21.Chr1.1893	85.024	65.6437	98.7146	62.0797	61.8199	50.1632	68.9712	54.8366	70.8813	72.045	94.2533	73.8266	97.4862	89.2461	65.934	83.7475	80.3441	37.6894	72.2158	76.5655	83.706	69.3763	44.2363	68.3207	47.7066	39.1056	37.4899	44.6276	43.864	18.1093	28.829	25.4551	18.5022	25.5123	24.0201	24.271	25.5162	22.187	28.0547	19.0139	22.9486	22.9636	32.913	36.2417	35.5988	26.939	6.56302	21.9956
KY21.Chr1.1894	37.1138	72.1498	131.707	58.7452	39.1724	49.9307	68.2489	95.3078	84.392	75.0631	85.5262	62.6946	75.4115	61.62	32.0106	62.1148	43.8685	15.5847	32.0276	27.3281	50.3508	29.5408	9.75622	26.5522	20.9373	12.2558	12.2835	14.0537	11.4849	9.31627	12.7847	13.486	10.6337	13.7751	10.7241	11.3753	14.2043	18.059	19.0145	15.8057	12.1865	14.7803	18.7793	25.7837	31.3352	17.4708	6.80676	19.3659
KY21.Chr1.1895	26.4336	35.7965	35.4444	40.4338	26.0827	16.101	26.2027	26.4031	25.0967	21.2814	29.1786	20.4206	25.5628	28.3871	17.4902	22.6561	13.9365	8.0415	11.9988	10.9815	15.3184	9.73596	6.41319	10.7476	7.83837	5.60921	5.05886	6.46525	6.06519	4.54587	7.2059	4.02368	3.88096	4.48171	4.34151	4.75968	3.54052	3.61274	4.65955	3.51626	3.1485	4.06653	4.69714	5.12186	5.79026	4.01949	1.58013	3.7607
KY21.Chr1.1896	9.21034	10.396	7.19195	11.079	9.28147	7.66992	10.6911	3.85716	9.84766	3.48147	15.7504	7.82933	2.56975	11.2721	7.60229	4.20289	1.42468	0.751138	1.42311	0.754289	2.02088	4.00085	0.954719	1.61805	1.18196	1.10098	0.300131	3.73632	2.79983	5.3596	11.898	21.093	17.4602	62.993	109.562	65.246	95.3817	94.0472	76.3193	47.0153	70.5334	85.8994	78.195	81.881	43.6661	41.6409	5.38381	2.15083
KY21.Chr1.1897	0	0.017935	0	0	0	0	0.028882	0	0	0.016958	0.018647	0	0	0	0	0	0.055746	0.014985	0.094347	0.061501	0.056295	0.109856	0.227394	0.057405	0.13247	0.053182	0.071548	0.176037	0.023689	0.058901	0	0.107795	0.166739	0.273099	0.327774	0.267657	0.330716	0.309406	0.340716	0.232882	1.7097	1.61165	1.51482	1.60458	0.433116	0.312855	0.144433	0.17961
KY21.Chr1.1898	42.9714	132.041	109.028	130.424	52.3344	38.5722	51.2174	43.0002	104.801	80.2436	47.2344	80.8931	70.9932	30.5377	22.3693	20.1733	27.9472	8.69021	4.98465	16.6346	23.1189	7.30854	5.75279	13.119	3.34119	3.52849	1.90238	3.10166	3.23846	2.81765	7.07376	0.331572	0.806102	1.56249	1.1388	1.4782	3.242	1.1133	18.6198	9.3536	83.5405	90.037	93.726	64.9408	109.662	72.4879	13.9051	9.49343
KY21.Chr1.1899	1.03637	0.026176	0.045143	0.038657	0.031798	0.068888	0.107736	0	0.075749	0	0.08536	0.063786	0.160534	0.119553	0.043223	0.499757	2.79616	3.55221	8.56782	5.89412	10.0829	57.2331	39.5458	41.5465	169.488	123.041	122.89	241.331	264.309	157.571	187.718	195.522	143.122	115.93	97.311	89.9723	39.5333	43.591	40.518	34.4006	27.7654	35.7554	35.6796	31.0682	34.4194	24.3341	37.9471	24.0421
KY21.Chr1.19	21.0757	19.19	18.1912	33.8496	8.0805	8.68761	6.9299	10.9469	10.6641	6.64487	11.4641	8.9816	7.43317	8.36683	4.15885	5.54678	6.47381	5.12741	6.73287	7.68109	7.83165	7.70877	7.2668	7.91456	6.37189	4.35373	5.76615	6.07588	6.39687	7.22398	7.77348	8.24639	6.03567	5.28712	5.33581	6.3767	5.35099	5.19006	8.42692	5.27362	9.68541	10.4654	7.59366	9.51741	7.72679	6.64722	0.982631	4.85096
KY21.Chr1.190	0.100589	0	0	0.197828	0.092295	0	0	0.443922	0.072376	0.070235	0	0.090474	0	0	0	0.115882	0	0.059032	0.078404	0	0	0	0.179767	0.075754	0.600011	0.463639	0.130139	0.407746	0.705016	0.077601	0.542454	0.427911	0.441765	1.29656	0.815708	1.24804	0.846713	1.28876	1.04407	0.993755	5.41458	4.69792	10.5006	15.6223	5.68473	4.79249	1.97944	0.539109
KY21.Chr1.1900	9.3428	18.3566	3.1029	31.4126	2.11856	12.8738	16.9833	35.638	25.3856	10.9393	32.4164	25.0668	15.3803	25.8162	12.0738	32.0017	26.5797	20.6978	18.3401	33.4143	47.6627	32.5591	21.6743	42.8377	12.5913	8.57569	22.7091	20.0242	25.3038	37.0169	61.1029	42.0732	39.6661	16.4231	23.1541	21.6423	18.5775	14.1821	24.1881	11.2772	32.9622	38.0034	29.5693	34.3565	28.3911	24.6192	12.8233	11.7322
KY21.Chr1.1901	141.664	103.032	149.868	95.3918	107.339	70.7581	105.963	170.347	121.815	160.238	179.145	139.711	225.804	174.727	92.9191	184.144	136.945	62.0054	134.245	137.17	151.671	164.779	101.743	156.366	220.301	133.481	156.772	229.071	208.584	155.452	225.697	211.223	163.863	95.4121	103.302	114.939	115.898	96.6003	140.532	94.1874	131.146	146.585	137.882	133.248	127.816	79.0081	45.0098	56.1121
KY21.Chr1.1902	0	0	0	0.10914	0	0.060422	0	0	0	0	0.229481	0.087707	0.112275	0.082019	0.058683	0.327831	0.157471	0.058484	0.076978	0.249545	0.306423	0.078009	0.409356	0.139464	0.299774	0.233592	0.189158	0.288846	0.415356	0.280871	0.134303	0.735603	0.133062	0	0.146752	0.061391	0	0.044399	0.565991	0.473011	5.09032	6.47319	12.3721	14.8123	35.1923	50.8903	60.5328	19.3715
KY21.Chr1.1903	0	0	0.051635	0.044879	0.069277	0	0.024674	0	0.086481	0.028006	0.032313	0.178694	0.045465	0	0.024533	0	0.132456	0	0.031773	0.141098	0.125348	0.034931	0.051614	0.030387	1.31254	0.642439	0.056202	1.23774	1.72506	0.307197	0.921716	0.267095	0.382082	0.249783	0.590854	0.220485	0.022198	0.058777	0.05048	0.01753	0.163771	0.145068	0.026489	0.169634	0.11754	0.270592	0.012229	0
KY21.Chr1.1904	0	0	0	0	0	3.06482	2.46011	0	0	0	0	0	0	0	0.62834	0	0	0	0	0	0	0	0	0	0	0	0	0	0.760679	0	0	0	0	0	0	0	0	0	0	0	0.542812	0	0	0	0	0	0	0
KY21.Chr1.1905	0.961943	4.21094	3.1005	11.7388	2.1866	1.41242	1.78431	2.10658	4.29355	3.84609	8.87883	4.64197	4.55001	9.3509	1.42441	2.26472	3.56445	1.77025	1.27518	11.3879	2.23594	3.45355	4.82431	1.27223	0.298499	0.172207	0.284051	0.3064	0.232622	1.13431	1.49677	0.764792	0.6446	0.304602	0.312321	0.543292	0.571337	0.324862	0.952688	0.601449	3.95107	4.50555	2.69833	4.16878	1.12861	1.11585	0.321824	1.66885
KY21.Chr1.1906	0	0	0	0	0	0	0	0	0	0	0	0	0	0	0	0	0	0	0	0	0	0	0	0	0	0	0	1.31791	1.18783	0	0	0	0.879331	0	0	0.82503	0	0	0	0	0.712116	0	0	0	0	0	0	25.4382
KY21.Chr1.1907	0	0	0	0	0	0	0	0	0	0	0	0	0	0	1.87644	0	0	0	0	0	0	0	0	0	0	0	2.07122	0	0	2.15899	2.17877	2.45724	4.26542	0	0	3.90808	0	0	0	0	0	0	0	1.83765	0	1.75089	0	26.7714
KY21.Chr1.1908	0	0	0	0.074016	0	0	0	0.041606	0.249927	0.036916	0	0.030947	0.11528	0	0	0.118927	0.042154	0.062055	0	0.044819	0.040257	0.050388	0	0	0.030012	0.023027	0.048339	0.077447	0.098522	0.334512	0.257449	0.165581	0.07577	0.09542	0.125199	0.141316	0.057768	0	0.107221	0.015375	0.05953	0.019955	0.08137	0.094598	0.122807	0.020047	0.076252	0.133481
KY21.Chr1.1909	0	0	0	0	0	0	0	0	0	0	0	0	0	0	0	0	0	0	0	0	0	0	0	0	0	0	0	0	0	0	0	0	0	0	0	0	0	0	0	0	0	0	0	0	0	0	0	0
KY21.Chr1.191	0.532568	0.496949	1.30205	0.754757	0.987328	0.461813	0.498949	1.62767	1.10967	3.57215	1.07253	0.847123	5.92198	1.03953	0.301088	1.90626	0.643442	0.885963	0.801216	1.05777	0.596481	0.95017	1.27358	0.902772	1.75656	1.58795	1.27183	6.06643	8.4379	16.6034	33.0439	82.7092	53.7903	69.0743	59.7326	74.6627	12.4363	9.08736	10.3561	9.35627	11.2391	13.4128	11.3471	12.2225	18.5511	16.1531	2.25629	1.06454
KY21.Chr1.1910	0.029102	0.020927	0.036894	0	0	0	0.017325	0	0.040937	0	0	0.129488	0.16029	0	0.124362	0.066176	0.734346	0.591965	0.755698	0.56537	0.665838	1.44399	2.88306	1.47098	5.10208	3.27418	6.18965	10.028	10.7758	16.3173	25.3551	40.614	33.9404	9.68861	11.8901	15.8085	1.52925	1.35548	0.92048	0.680646	1.09066	1.58144	0.345814	0.724937	0.31252	0.163089	0.056567	0.09877
KY21.Chr1.1911	1.39018	0.247445	39.1393	1.8086	26.2828	9.52601	10.1193	12.5278	1.68691	6.01953	2.9432	1.51083	8.13207	4.19268	9.30861	9.1025	1.0756	5.14269	1.0067	8.73291	7.05858	2.04551	0.426477	2.83146	0	0	0.223367	0	0.947245	0	1.40979	0.557109	2.29998	1.645	1.50087	1.54998	0.562268	0.161238	0	0	0	0	0	0	0.472035	1.32175	0.943463	8.30044
KY21.Chr1.1912	0	0	0	0	0	0	0.306	0	0	0.184142	0	0	0.860976	0.205972	0.339251	0	0	0	0	0	0.199542	0	0.663486	0.901214	0.251794	0	0.420821	0	0.532419	0	0.193044	3.13826	0.623304	3.69082	3.16324	4.50268	0.343755	0.145988	0	0	0.16097	0	0	0	0	0.269463	0	0.429368
KY21.Chr1.1913	0.327451	0.434808	0	0.33115	0.302647	0	0	0	0	0.221706	0.259909	0	0	0	0	0	0	0	0	0	0	0	0	0	0	0	0.23055	0.366993	0.312683	0	0.468628	0	0	0	0	0	0	0	0	0	0.368343	0	0.628779	0.196948	0.232082	0	0.103811	0.292091
KY21.Chr1.1914	13.0945	2.01102	5.22593	2.75957	5.19443	1.40079	3.63857	13.9831	6.79951	2.71916	4.25999	6.78014	3.81778	3.35316	3.46126	15.0244	6.25853	1.74981	11.7002	2.38822	9.04192	5.00403	9.87297	6.85308	9.42097	5.82403	7.10107	6.65461	8.83663	1.53316	1.13782	2.41206	2.41828	6.91122	6.42746	8.78874	2.92286	2.38307	2.47992	1.11342	2.35755	3.93989	1.61274	1.47462	4.39447	11.3229	2.94364	4.57951
KY21.Chr1.1915	0.809062	0.072992	0.71654	0.870704	0.310341	0.31503	0.476097	0.400529	0.144207	0.419627	0.424706	0.57503	0.593342	0.474529	0.496603	0.615319	1.09064	0.733091	0.567686	0.411134	0.872027	6.00798	2.02904	2.60798	11.8469	6.88964	7.0831	14.087	14.2021	6.30497	7.98857	2.86316	1.5599	2.12303	1.6545	1.69415	4.02388	3.31642	6.1624	3.38505	5.6805	6.77675	4.61106	4.93638	6.50764	4.25566	2.54321	2.26658
KY21.Chr1.1916	64.2214	73.4684	38.7917	46.9211	27.305	15.2448	18.2614	46.265	39.1734	23.1335	31.9051	39.9594	27.4476	28.6047	15.6764	38.8146	36.7889	32.8881	34.3475	21.8273	24.5283	35.0503	22.5651	32.2666	28.2134	15.5282	16.1696	29.3331	28.4085	62.3367	85.0033	50.0126	39.2809	23.1528	23.9753	34.0671	5.30255	3.19913	4.36791	3.96659	5.61386	6.62779	3.20776	4.69173	3.86103	4.60274	1.05117	11.2735
KY21.Chr1.1917	0	0.10215	0	2.15046	0	0.090526	0	0.166756	0.101008	0	0	1.91848	1.55279	0.573794	4.88112	1.90632	4.96314	2.41933	3.71614	2.78903	2.38699	1.98404	3.6466	3.7781	1.68295	0	1.5248	0.457598	1.45928	2.33175	2.05492	7.0243	6.78621	3.33241	7.43589	7.7836	3.54609	4.2078	8.63656	6.6791	9.04285	10.0477	10.1159	13.2335	13.7985	10.9281	9.11385	6.05228
KY21.Chr1.1918	52.7874	24.8988	96.4292	43.7775	86.6427	52.634	75.5504	111.744	104.205	69.8849	91.6224	88.301	57.1162	58.5425	44.0025	84.8344	28.5967	16.1698	19.7015	20.3954	19.9518	10.685	10.9812	11.6035	7.09422	5.57519	5.78149	6.36545	7.59709	7.36807	6.73701	12.1783	8.11932	11.4763	10.0755	11.3242	9.01007	6.09835	9.54209	5.72399	16.2076	16.3772	13.416	14.1849	8.19302	8.5181	4.46153	8.08963
KY21.Chr1.1919	20.7149	16.7543	0	0	0	12.2601	25.0895	34.7349	0	0	33.8506	0	20.9371	24.4506	13.5124	20.3614	0	0	0	0	10.5014	0	0	5.15015	0	0	0	0	0	0	0	0	0	3.32092	0	0	0	0	3.5978	0	4.17032	10.4192	4.0881	5.76776	5.08274	7.26436	2.91891	3.30465
KY21.Chr1.192	27.2199	15.18	24.3304	57.889	9.58559	6.05995	7.09435	8.5199	7.77097	7.31088	7.55818	7.75593	10.1225	7.03818	6.00786	9.04378	8.27149	7.2965	7.88354	7.03601	7.61394	4.04878	5.54718	5.78628	4.27392	3.99435	2.2103	3.15201	2.91556	3.8819	1.64961	0.701665	0.81439	0.798811	0.578794	0.771713	0.878919	0.730443	1.76156	1.1614	4.60456	4.45017	3.7352	4.93776	2.34283	1.78265	0.409284	7.67624
KY21.Chr1.1920	91.3539	83.9297	123.372	80.6563	63.3577	54.1339	85.3807	87.4377	48.6891	43.131	68.9931	63.9422	69.9069	81.6967	84.737	123.781	85.283	53.432	114.083	73.0797	132.062	102.294	83.5276	130.379	108.76	102.754	104.989	115.356	165.674	75.6511	102.1	87.8122	68.2652	57.2934	40.2953	49.2796	30.9202	25.9215	30.6041	19.3365	40.5669	41.428	33.6685	32.2174	31.1195	24.6411	15.1301	17.2246
KY21.Chr1.1921	85.7238	61.8462	120.296	54.9334	61.5504	39.2288	53.6914	90.6365	63.4451	59.3531	69.7636	62.9495	83.1694	66.0101	49.308	95.0253	58.766	37.1371	56.0247	46.056	63.7634	60.822	39.3934	59.8914	36.4215	32.7323	32.5564	27.7279	37.2924	18.2248	25.0976	31.0035	18.0246	19.8595	17.3379	20.8762	18.7649	14.1818	24.6326	14.7755	19.453	21.3672	22.4072	24.0033	22.104	20.8123	12.7848	21.2039
KY21.Chr1.1922	84.4227	73.3808	99.1387	64.7678	71.7473	47.3418	55.0823	89.4032	67.5925	37.4497	50.622	57.4827	40.1723	39.0388	32.9065	43.7324	36.5665	19.4805	27.8064	25.3663	35.0809	19.4729	16.0201	30.4976	12.4805	11.7805	15.4629	11.9338	13.988	12.1436	17.1865	12.5922	10.0295	10.3451	7.16695	9.03188	9.88809	8.27	11.005	6.37144	11.4202	11.7596	12.9368	10.7875	14.2239	9.56859	7.00496	8.1819
KY21.Chr1.1923	6.55731	0	0	2.36764	0	0	0	0	0	0	0	0	0	0	0	0	0	0	0	0	0	0	0	0	0	1.70487	0	0	0	0	0	0	0	0	0	0	0	0	0	0	0	0	0	0	0	0	0	0
KY21.Chr1.1924	41.0555	0	0	0	0	0	0	0	0	0	0	0	0	0	0	0	0	0	0	0	0	0	0	0	0	0	0	0	0	0	0	0	0	0	0	0	0	0	0	0	0	0	0	0	0	0	2.88812	0
KY21.Chr1.1925	1.17907	8.89858	19.8107	9.00122	22.9922	4.84612	7.16235	6.35844	38.7537	15.9917	17.1566	35.1663	19.7276	16.1528	5.37859	5.10545	26.6453	2.64746	7.09764	2.3887	9.71116	6.48055	14.7216	7.92167	0.556036	0.17112	8.32384	0.523297	0.368347	6.45664	0.608267	9.20135	1.88171	6.64857	1.55853	2.2037	3.49017	0.585159	1.62413	1.18053	4.38381	4.79503	4.42146	0.881394	0.958287	0.77914	1.98578	1.78998
KY21.Chr1.1926	3.96115	2.07352	3.78506	3.94441	4.18225	1.65754	1.90484	5.08711	2.86332	1.73784	3.08087	2.79704	3.23929	3.12572	2.66136	7.97779	3.6682	2.06746	2.55397	4.37026	3.80506	1.97658	1.43563	2.82004	1.25168	1.21477	0.833157	0.399608	1.17651	0.800688	0.629278	0.343518	0.591414	0.254206	0.179877	0.343219	1.31774	1.09987	3.16504	2.49868	7.43041	8.61189	3.62251	5.40807	1.76118	1.52151	0.699936	5.27867
KY21.Chr1.1927	164.87	160.608	140.15	130.19	83.4636	119.071	171.673	132.868	197.016	75.6132	182.88	189.644	88.1169	160.841	127.862	107.493	193.066	99.7642	124.091	135.392	206.066	133.079	106.577	204.91	64.2125	44.0573	95.3633	62.1165	76.3295	73.0326	149.898	102.764	100.049	136.946	133.385	153.095	77.7649	59.5285	58.5713	36.6846	34.1063	38.601	30.5154	32.6014	22.6998	20.311	19.0745	31.4692
KY21.Chr1.1928	13.2206	12.092	40.6103	15.1721	7.59791	13.3854	18.4867	30.9178	17.6762	16.0738	30.2881	17.2031	25.9134	30.3189	18.1122	36.4706	21.5535	8.85443	23.1257	33.1504	27.8439	19.7703	15.3442	20.5698	16.3829	12.769	8.1147	8.89472	10.2935	3.32311	8.21739	3.60478	5.21942	2.67393	3.70528	3.93745	5.08824	3.86251	11.082	7.10602	23.8404	27.7855	17.627	23.1354	13.0796	8.59008	3.08441	26.0029
KY21.Chr1.1929	115.183	130.478	139.541	92.4697	50.1258	55.5326	65.385	93.2763	88.3154	60.1725	71.8939	79.2639	73.3657	63.4575	46.581	81.7775	66.6678	23.481	56.3502	41.4034	44.673	29.6308	26.7954	31.3572	28.4101	20.05	20.0017	23.5648	22.2978	9.50573	16.4899	9.58854	7.83044	8.69885	6.27056	9.14588	9.29383	8.10466	10.53	6.4125	9.66822	11.0089	9.44297	10.4297	10.7156	8.30433	2.90328	11.2256
KY21.Chr1.193	228.401	180.983	225.339	143.887	118.257	98.8183	146.681	171.156	179.357	165.119	198.849	183.827	222.871	174.227	116.811	189.756	158.54	66.7595	143.5	92.4229	134.194	84.1719	61.5553	83.6475	55.89	53.4516	48.1688	53.8889	57.4413	37.0163	47.6604	38.427	25.1131	27.559	23.394	26.6528	25.4771	23.7771	32.9922	23.8987	29.7374	30.7662	26.0362	36.1845	31.7172	28.5883	6.798	36.6919
KY21.Chr1.1930	21.0706	11.8614	28.4231	18.4255	27.1167	17.9688	27.0847	23.8863	15.9744	15.4288	22.4912	13.1188	14.591	17.2612	16.9498	13.9247	5.91172	2.71559	8.45931	5.35956	8.26613	3.97822	1.99254	3.67941	0.553575	0.972453	1.0236	1.09229	0.528399	1.14228	1.4045	0.465694	0.298735	0.700935	0.325347	0.568789	0.8438	0.877617	0.731378	0.617813	1.06393	1.19571	0.824715	1.51004	1.05111	0.693212	0.561102	3.62184
KY21.Chr1.1931	22.6657	7.09133	31.9998	11.1816	15.1582	10.0947	8.87041	15.2247	9.44452	7.05459	8.4529	4.60161	5.50939	3.74212	3.20368	4.16833	3.93712	2.71275	3.80378	4.92574	4.52506	4.46414	3.19469	4.32146	6.42385	4.49328	4.83089	6.74619	6.39595	3.27999	2.00899	5.7027	2.94681	4.20422	4.1331	5.01418	6.43783	4.9487	5.05247	4.10884	6.55438	6.95429	5.90121	5.99905	3.39612	3.86196	0.848827	1.12258
KY21.Chr1.1932	0.186666	0.162355	0.425916	0.134009	0.538717	0.555177	0.771837	1.11724	0.412588	0.22996	0.318448	0.084606	0.106554	0.07708	0.236212	0.487271	0.209698	0.293901	0.282305	0.213128	0.381235	0.700903	0.737787	0.846827	1.55014	0.825081	1.30647	2.08432	2.18495	10.2411	8.25006	20.5812	11.8856	13.015	13.943	17.9971	2.39349	1.58485	3.29953	2.47685	2.53196	2.88674	2.40857	2.94269	4.04427	3.63433	0.873028	0.704242
KY21.Chr1.1933	0.117614	0	0	0	0.511938	0	0	0	0	0	0	0.104326	0.770081	0	0.141395	0	0.191045	1.01221	0.270571	0.300937	1.41955	5.54003	6.67368	6.29226	14.7427	8.84484	5.15417	14.2867	12.9876	6.12798	8.67788	16.2128	12.774	7.10776	6.94629	8.83418	2.40317	3.16534	1.74116	1.66115	5.48089	4.60512	12.0658	16.0136	6.52192	4.31327	1.35549	1.2266
KY21.Chr1.1934	175.261	162.465	221.526	149.952	130.212	93.0787	114.509	161.873	147.221	107.758	142.896	131.914	128.776	126.74	79.0482	121.153	115.12	55.7701	98.1979	71.9657	108.19	89.9638	60.0128	88.7536	81.8123	54.4179	57.9863	68.0295	71.8515	25.6071	36.8994	24.5623	22.2877	16.5444	12.326	16.7046	11.9399	10.113	14.7143	8.57719	13.8209	13.6452	14.263	16.3037	15.8156	9.72595	3.16463	18.3228
KY21.Chr1.1935	37.4265	66.7337	76.8706	38.4262	62.9398	28.8229	34.1794	87.9059	51.8351	36.711	62.4376	45.9343	49.8358	53.3865	26.9241	61.0747	33.9554	16.4771	17.0527	31.9871	33.8774	46.5035	19.5922	35.1639	36.3527	26.8593	13.6648	25.1197	27.1671	15.0167	20.3101	20.8448	15.2613	15.3552	14.3955	19.032	15.2422	13.6625	18.3967	11.0048	17.6167	15.7326	15.9768	20.5448	11.1156	6.90994	7.205	5.46848
KY21.Chr1.1936	0	1.40777	0.378696	7.64368	1.24194	0.988373	0.493467	0.678795	0.783449	14.4889	1.08731	1.47352	13.2187	0.454346	0.657875	1.28662	1.96693	0.746377	0.204549	0.221802	2.33724	1.66248	1.03986	3.13809	0.235386	0.705121	0.363083	0	0	4.35239	0.95484	3.62232	1.30851	0.297105	0.609914	1.4397	0.152328	1.17942	1.57782	1.58316	0.60461	0.315328	0.344033	2.58622	0.959116	0.613856	1.0224	0.293312
[truncated: 17,347 more rows]
