# Supplementary material for: Quantitative proteome dynamics across embryogenesis in a model chordate
Source: iScience. 2024 Feb 29;27(4):109355. doi: 10.1016/j.isci.2024.109355 (PMC10951915; doi:10.1016/j.isci.2024.109355)
Supplement: Table S9. Xenopus TPM RNA-seq time series from Session et al. 2016 and Hu et al. 2017, related to Figure 4 [file mmc9.xlsx]

## Sheet: frog_TPM
gene_id	session.et.al.oo12_1	session.et.al.oo34_1	session.et.al.oo56_1	session.et.al.egg_1	session.et.al.egg_2	session.et.al.st08_1	session.et.al.st08_2	session.et.al.st08_3	session.et.al.st09_1	session.et.al.st09_2	session.et.al.st10_1	session.et.al.st10_2	session.et.al.st10_3	session.et.al.st12_1	session.et.al.st12_2	session.et.al.st15_1	session.et.al.st15_2	session.et.al.st20_1	session.et.al.st20_2	session.et.al.st25_1	session.et.al.st25_2	session.et.al.st30_1	session.et.al.st30_2	session.et.al.st35_1	session.et.al.st35_2	session.et.al.st35_3	session.et.al.st40_1	hu.et.al.st02_1	hu.et.al.st02_2	hu.et.al.st05_1	hu.et.al.st05_2	hu.et.al.st09_1	hu.et.al.st09_2	hu.et.al.st11_1	hu.et.al.st11_2	hu.et.al.st13_1	hu.et.al.st13_2	hu.et.al.st17_1	hu.et.al.st17_2	hu.et.al.st19_1	hu.et.al.st19_2	hu.et.al.st21_1	hu.et.al.st21_2	hu.et.al.st23_1	hu.et.al.st23_2	hu.et.al.st26_1	hu.et.al.st26_2	hu.et.al.st28_1	hu.et.al.st28_2
XBXL10_1g1	0.032076	0	0	0	0	0.078791	0	0.0666	0	0	0	0.091293	0	0	0	0	0	0	0	0	0	0	0	0	0	0	0	0	0	0	0	0	0	0.158759	0.12418	0.241896	0.165541	0.102844	0.038068	0.10288	0	0	0.043127	0	0.198098	0.28342	0.272091	0.027064	0.19157
XBXL10_1g10	245.71	95.2676	152.667	50.4666	101.265	56.0997	89.5929	106.725	56.3572	83.2044	32.0116	42.2262	53.7635	22.1484	31.1345	24.2799	32.1094	20.485	24.7678	13.9495	19.5262	10.6002	14.8336	7.75382	11.163	9.73523	6.74646	40.682	40.5392	57.2953	59.5968	47.1387	50.8802	33.2205	30.5499	20.8134	21.1951	21.9419	20.5933	17.583	16.8138	16.8423	16.8308	13.7455	11.7333	9.00602	9.46853	8.40779	8.99388
XBXL10_1g1000	0	0.008798	0	0.025117	0	0.191394	0.133562	0.087288	0.361307	0.081285	0.170406	0.074963	0.105973	0.285017	0.056096	4.32318	0.381421	4.38664	0.554763	4.95934	0.950111	1.61198	0.509825	1.23361	0.272476	0.271637	0.677249	0.067424	0.068036	0.09592	0.068856	0.139909	0.051826	0.164421	0.162067	0.563771	0.428289	2.05368	2.16159	3.71064	3.23864	4.09741	3.96011	4.77504	3.7673	5.08062	3.95909	4.04666	4.02805
XBXL10_1g10000	20.9425	37.1645	26.1653	39.7809	20.0097	14.9812	9.17819	9.19488	12.2721	8.74891	4.16929	3.99205	3.227	2.58844	1.22517	9.37206	7.00144	11.4818	2.72783	13.1885	6.20129	6.00995	2.83394	3.57594	0	2.2398	1.414	48.1161	47.3851	31.8384	34.777	9.09429	11.3699	3.16953	4.53335	12.7987	12.8286	21.7945	20.8663	25.8271	30.3169	24.5518	18.8913	20.5853	20.7068	25.3086	24.3207	16.2494	16.9257
XBXL10_1g10001	0	0	0	0	0	0	0	0	0	0	0	0	0	0	0	0	0	0.032382	0	0	0	0	0	0	0	0	0.013041	0	0.025451	0	0	0	0	0	0	0	0	0	0	0	0	0	0	0	0	0	0	0	0
XBXL10_1g10002	0.007659	0.021898	0	0	0	0	0	0	0	0	0	0	0.03722	0	0	0	0	0.332895	0.030316	0.452733	0.101751	0.617109	0.135437	0.243839	0	0.149851	0.279772	0	0	0	0	0	0	0	0	0.048883	0	0	0.022991	0.020707	0.169931	0.361238	0.155402	0.488733	0.329224	1.25817	1.23742	0.797191	0.861089
XBXL10_1g10003	0	0	0	0	0	0	0	0	0	0	0	0	0	0	0	0	0	0.230505	0	0	0	0	0	0.055085	0	0	0	0	0	0	0	0	0	0	0	0	0	0.063034	0	0	0	0	0	0	0.068058	0.360309	0.269914	0.061082	0.098647
XBXL10_1g10004	0	0	0	0	0	0	0	0	0	0	0	0	0	0	0	0	0	0	0	0.218097	0	0	0	0	0	0	0	0	0	0	0	0	0	0	0	0.193427	0	0.05458	0.10283	0	0	0	0	0	0.228982	0	0	0.354372	0
XBXL10_1g10005	31.9114	73.325	99.5283	289.865	434.862	250.231	332.09	296.115	234.935	297.244	259.189	299.791	251.013	203.6	190.801	128.422	107.817	128.489	115.149	140.429	106.215	108.556	72.5856	75.7836	49.1281	39.556	47.9848	275.992	280.44	350.674	348.43	315.185	317.187	221.706	218.523	175.06	169.151	183.749	177.73	170.456	171.378	160.827	160.516	151.832	147.08	136.987	128.557	97.1581	95.8781
XBXL10_1g10006	0	0.113901	0.053827	0	0	0.111767	0	0.102749	0.105809	0.209745	0.889023	1.08462	0.889279	1.1224	0.477505	0.34149	0.29334	0.572536	0	0.131632	0	0.174967	0.042834	0.199103	0	0.047356	0.241683	0.222504	0.174018	0.078856	0.317446	0.215587	0.224773	0.066136	0.411058	0.198608	0.068103	0	0.124238	0	0	0	0	0.218381	0.161548	0.838811	0.964623	0.099925	0.755402
XBXL10_1g10007	0	0	0.019591	0	0	0.112248	0	0	0.415185	0.28283	1.80168	1.61717	1.64808	0.501856	0.267903	0	0.129541	0	0	0	0.030406	0.22824	0.03009	0.136192	0.370448	0.066601	0.069901	0	0	0.02704	0	2.47887	1.84781	1.71118	1.77141	0.222377	0.293797	0.070098	0.061445	0.018473	0.052968	0.045598	0.023221	0.141868	0.113771	0.15945	0.124306	0.297397	0.408343
XBXL10_1g10008	10.7084	12.4919	42.4027	22.4056	25.242	297.792	330.038	298.857	348.906	402.75	556.144	393.324	187.716	196.943	120.629	95.8781	52.8315	64.4519	58.6257	62.8123	44.9749	38.2483	18.9878	25.0882	15.3223	13.14	12.0402	29.5107	27.945	88.6439	93.7326	307.983	300.15	190.664	192.864	136.027	143.446	95.0513	93.6118	74.5813	70.6549	52.0778	53.9419	63.3399	61.329	55.685	57.9246	39.2958	40.452
XBXL10_1g10009	24.8333	58.0963	68.0176	91.5955	99.6527	200.065	187.694	141.817	202.444	179.476	249.4	230.005	217.537	291.303	234.894	268.829	185.656	190.692	103.137	163.155	73.4573	99.772	36.0909	68.8618	20.8502	21.2668	50.59	76.6368	77.0986	201.556	202.598	361.006	355.778	344.87	344.11	375.607	377.348	315.737	317.895	240.802	234.403	199.519	192.633	196.424	191.215	154.576	159.511	110.511	112.142
XBXL10_1g1001	0.496873	2.11138	1.72079	4.73725	3.55037	11.6078	9.25038	7.52644	10.806	8.46936	4.14866	1.3174	0.787786	0.260984	0.273076	0.120548	0.045381	0.146244	0.068818	0.21364	0.062338	0.293926	0.095141	0.392706	0.368523	0.133409	0.44508	5.87111	5.33093	16.2493	15.8703	2.98431	3.39234	0.449938	0.332235	0.090171	0.110838	0.17386	0.251616	0.339449	0.215119	0.329481	0.312015	0.398854	0.495779	0.503153	0.630279	1.19481	1.14651
XBXL10_1g10010	0	0	0	0	0.218939	0	0	0	0	0	0	0	0	0	0	0	0	0.174529	0	0.143248	0	0.09456	0	18.6539	2.36393	2.95265	118.524	0	0	0	0	0	0.202873	0	0	0	0.17819	0	0	0	0	0	0	0	0	0.67959	0.246267	0	0
XBXL10_1g10011	0.005964	0	0	0	0	0	0	0	0.134304	0	0.590155	0.084547	0.032532	0.111616	0.037347	0.984004	0.029163	1.49351	0.061616	1.0916	0.104705	0.072117	0.016816	0.016436	0	0.008883	0.111691	0	0	0	0	0.059459	0.062325	0	0.05704	0.104835	0.026831	0	0.02457	0	0.022947	0.029626	0.027792	0.203158	0.032142	0.612158	0.70928	0.16257	0.126941
XBXL10_1g10012	0	0	0	0	0	0	0	0	0.242872	0	5.29665	3.50712	1.65243	3.99841	1.41061	11.5079	5.39768	9.5659	3.85041	11.0431	2.87852	3.19665	1.09143	1.21727	0	0.499853	0.794482	0	0	0.045852	0.036228	0.571197	0.59856	4.57507	4.16163	3.53398	3.16012	1.74383	2.15291	1.94653	1.7157	1.23827	1.63122	2.96336	3.10044	2.89743	1.85219	0.895124	1.10501
XBXL10_1g10013	0	0	0.023859	0.063046	0	0	0	0	0	0	0	0	0	0	0	0.073647	0	0.146806	0	0.559424	0.037023	0.592541	0.14652	0.379032	0.452207	0.192066	0.419815	0	0	0	0	0	0	0	0	0.104244	0.080904	0.353969	0.321903	0.555721	0.820276	0.837701	1.06311	0.820833	0.42222	1.89529	0.930162	1.5958	1.51252
XBXL10_1g10014	0	0.014316	0	0	0	0.200874	0	0.0071	9.40337	3.30432	53.6463	40.3573	42.5439	75.2021	32.7436	98.4902	43.7467	55.9894	9.02887	55.4617	7.70054	13.9832	2.76364	4.50636	1.9708	1.64834	2.8064	0.031373	0	0	0.017688	65.216	60.571	110.858	123.088	148.082	155.981	144.166	138.681	137.057	127.114	103.194	90.3109	63.4183	66.826	63.7984	68.4303	49.1413	45.361
XBXL10_1g10015	0.38037	0.601622	0.512555	0.244656	0	0.771578	0.391131	0.239283	0.580465	0.274511	0.645778	0.296562	0.282452	0.069469	0	0	0.208487	0.263837	0.141622	0.327217	0.080037	0.309406	0.19384	0.07841	0	0.061786	0.080276	0.156698	0	0.149545	0.416698	0.201244	0.559462	0.244649	0.318008	0.238521	0.061316	0.150288	0.33691	0.403869	0.364289	0.404783	0.190303	0.066219	0.073209	0.3253	0.189994	0.241818	0.151443
XBXL10_1g10016	5.65937	18.7802	19.9001	7.54876	1.06496	23.035	14.5464	17.6343	20.8649	15.6236	16.2545	13.7692	13.6797	15.216	8.50944	26.4599	16.5776	24.2641	10.2014	29.2403	11.7614	19.3781	6.89142	12.0959	6.12296	5.33555	8.95789	3.59286	3.85278	12.3238	12.8633	31.8928	29.4472	14.9583	14.9281	31.2697	31.7331	32.0983	31.4786	35.739	34.6288	37.1418	34.7806	22.2434	22.7188	26.2431	27.9372	18.7306	17.092
XBXL10_1g10017	2.84994	7.43053	14.1485	9.38946	3.90482	61.5842	56.4681	50.2766	57.9988	52.5693	33.1141	12.0753	8.22752	8.11152	3.11146	10.5649	3.52419	8.19586	5.42968	10.519	6.2871	6.75247	2.76719	5.33321	1.22053	1.64728	2.27894	4.3128	4.91336	23.7879	22.8885	23.8308	25.7909	8.71756	9.01851	7.77809	7.83845	8.67316	8.01738	9.63337	10.6835	8.04578	8.9673	4.2191	4.74365	13.5845	11.6476	8.99735	8.84676
XBXL10_1g10018	0.019642	0.106791	0.226194	0.422614	0.120345	5.44754	2.34623	2.34384	5.04441	2.97296	4.20588	1.61765	1.46902	1.6647	0.922495	0.154552	0.052507	0.371049	0.090577	0.534928	0.120326	0.40124	0.053844	0.335135	0	0.054244	0.168349	0.325895	0.374375	0.964718	0.94943	1.00298	1.2484	0.492935	0.400697	0.144123	0.139323	0.321747	0.444721	0.097792	0.313046	0.648967	0.717003	0.905328	1.33577	1.32417	0.756571	1.13979	0.980192
XBXL10_1g10019	0.984177	0.588472	1.07807	0	0	0	0	0.359036	0	0.526041	0.676598	0	0.477937	1.0866	0	0	0	0	0	0	0	0	0	0	0	0	0	2.3772	3.08507	0.852607	4.06596	0.756672	3.14127	1.34785	0	0	0	0.564529	0	0	0	0	0	0	0	0	0	0	0
XBXL10_1g1002	2.74302	10.9226	9.30896	35.5857	17.0074	25.7949	21.0629	18.3829	26.7062	20.6547	23.1809	19.5132	15.6825	10.3308	9.67267	4.87419	4.11743	4.83306	2.07164	5.87103	2.16343	5.46193	1.68232	6.2327	2.05299	1.92347	4.29143	28.7373	26.931	34.3094	33.2404	35.6284	34.3358	19.3802	17.2862	5.99636	6.335	5.23293	4.83936	5.71807	6.01107	6.71426	6.79924	5.5357	5.84435	4.13404	3.91367	6.0916	5.43851
XBXL10_1g10020	0.188748	0.824968	3.18114	13.2786	25.9113	8.29359	10.1944	9.63697	8.22136	8.51794	3.03455	1.77469	1.40967	2.63973	1.08119	6.11846	2.32439	4.55029	1.06348	5.58049	1.7461	2.03332	0.788238	1.12604	0	0.302692	0.480953	3.08316	3.1757	5.13584	3.98448	4.14596	5.30759	3.61643	3.72495	4.13824	4.40613	3.48542	3.15405	4.53191	3.57467	4.18561	2.93266	2.30432	1.90049	0	0	0.032419	0
XBXL10_1g10022	0.445427	0.365061	0.7323	0.110296	0	0.070238	0.078087	0.180784	0.146677	0.058737	0.164867	0.145047	0.121728	0	0.081782	0	0	0	0.043052	0	0	0.02812	0.024384	0.060007	0	0.00688	0	0.494682	0.466793	0.559289	0.755453	0.231946	0.270328	0.179344	0.404967	0.244105	0.093835	0.077579	0.114524	0.026043	0.07999	0.173215	0.130157	0.136659	0.076764	0.167834	0.101898	0.039874	0.062892
XBXL10_1g10023	3.07212	9.11589	7.06829	17.6464	25.2946	8.845	9.23506	9.31138	7.65801	7.64362	3.22844	2.26315	2.16655	4.09829	3.36395	12.7345	7.064	12.4164	2.27235	12.6079	2.41098	6.49341	1.70977	3.29283	0.460827	0.881425	1.99188	4.38827	5.33957	2.35495	2.21077	0.834581	0.648579	4.7207	4.70473	7.13784	7.81131	7.35377	7.36984	7.00087	6.84433	7.14487	5.25781	7.67744	8.39598	0.640141	0.774776	0.15025	0.396729
XBXL10_1g10024	0	0.049677	0	0	0	0.128404	0	0	0	0	0.12132	0	0	0	0	0	0	0.073716	0	0.221691	0	0.092616	0	0	0	0	0	0	0.261716	0	0	0	1.38433	0	0.293178	0	0	0	0	0	0	0	0	0	0	0	0	0	0
XBXL10_1g10025	0	0	0	0	0.019328	0.041807	0.074898	0.030269	0.024963	0.084059	0.091432	0.029444	0.01236	0	0	0	0	0.297104	0	0.241485	0.023696	0.119752	0.055292	0.138882	0	0.018736	0.061252	0.084684	0.029837	0.148547	0.211544	0.212219	0.102662	0.071123	0.102384	0.069295	0.018453	0.090112	0.131927	0.124028	0.288976	0.423776	0.459664	0.564331	0.342718	0.222598	0.34893	0.254808	0.278927
XBXL10_1g10026	0.011511	0.064746	0.093201	0.517069	1.00065	0.44067	0.66306	0.322505	0.25223	0.252681	0.22298	0.071862	0.08286	0.395995	0.281843	1.59087	1.14066	2.14764	0.464817	1.92988	0.489769	0.555893	0.205054	0.264956	0.205321	0.102424	0.268422	0.14301	0.100188	0.091698	0.108943	0.024859	0.092451	0.211119	0.203622	3.07287	3.33458	3.83293	3.58827	2.91443	3.68572	3.34119	3.21879	0.775692	1.15002	1.67596	1.49213	1.33702	1.05782
XBXL10_1g10027	13.7137	53.6081	52.995	182.261	139.447	102.581	119.756	91.2753	90.0338	102.985	104.518	125.383	104.751	175.088	162	140.539	140.596	116.772	54.1602	102.839	39.3414	42.5868	16.8641	24.3389	13.3899	11.3295	15.3012	144.849	146.213	200.98	195.823	185.895	183.735	284.775	282.242	281.997	277.518	228.11	214.905	170.829	154.164	123.507	114.318	104.974	107.315	78.7838	74.2634	59.0063	58.8025
XBXL10_1g10028	4.29855	21.5463	23.8611	8.93004	0.821842	43.1589	23.8495	24.7388	50.964	32.7133	37.9564	19.0482	15.1587	19.6282	9.07813	19.8316	12.2893	20.0635	8.59576	22.3364	7.08866	7.2042	3.67519	3.76102	1.9156	2.12825	3.02682	1.00017	0.780765	3.58703	3.439	17.314	17.1981	9.16369	8.93064	13.9943	13.0792	16.0134	16.2643	16.4684	17.4994	16.1469	15.8312	14.9658	15.216	20.38	18.7807	13.4817	12.8634
XBXL10_1g10029	8.75553	5.83284	13.4487	2.63014	1.94212	4.25246	7.104	9.4384	4.10717	6.53301	2.7931	4.99672	5.26863	2.64418	3.94938	0.822681	1.80615	0.904807	1.40417	0.367399	0.570626	0.199126	0.165053	0.091861	0	0.03893	0.011726	4.37135	4.01177	4.92252	5.20288	6.48866	4.95623	4.97566	4.66591	1.86049	1.86924	1.3195	1.32335	0.772812	0.838105	0.138737	0.548038	0.225418	0.473575	0.130004	0.15091	0.075912	0.069565
XBXL10_1g1003	6.78275	23.8325	26.2636	36.0837	46.6755	25.6447	42.6261	41.5251	21.9717	32.0576	10.9047	8.41929	6.67196	3.86429	2.67463	3.33684	2.56994	3.62739	2.63743	5.01707	4.80987	4.67554	3.59804	6.19201	3.26891	2.76911	4.27653	53.4484	54.4552	52.7619	53.411	34.3546	34.1566	20.4317	18.3546	4.20474	4.60298	4.7014	4.4706	5.53267	5.0697	5.59804	4.72528	6.38992	6.36228	9.95879	9.41355	7.54495	6.88035
XBXL10_1g10030	0.007113	0	0	0	0	0	0	0	0	0	0	0	0.008176	0	0	0	0	0.150183	0.025873	0.45777	0.087541	0.4619	0.116837	1.10381	0.715027	0.379827	1.1995	0	0	0	0	0	0	0	0.02081	0	0	0	0	0.102479	0.087496	0.181566	0.449917	0.628651	0.616123	0.354928	0.474069	0.830414	0.60699
XBXL10_1g10031	1.44745	8.54227	15.6964	135.243	97.6645	79.8929	91.7704	65.9318	72.1009	77.5367	64.7986	54.9597	40.8428	33.905	24.3806	12.3698	8.40475	8.9382	6.52568	12.7848	5.68385	12.9122	6.23185	18.1203	6.71093	7.17722	11.5307	182.478	191.486	176.466	178.78	159.531	154.97	100.827	97.6692	35.5345	31.7888	18.0642	19.0915	17.4109	19.2208	19.55	21.561	26.7918	23.8319	30.4068	27.8361	28.3556	28.8038
XBXL10_1g10032	0.004238	0.025018	0.062386	0.11408	0.038888	0.124179	0.031445	0.038959	0.076148	0.068177	0	0.133042	0.107503	0.049049	0.053678	0.083825	0.042986	0	0.01695	0.066078	0.019142	0.019741	0	0.054247	0	0.005304	0.038114	0.120509	0.042288	0.014581	0.022565	0.01283	0.013088	0.034855	0.169262	0.011559	0.011906	0	0.010882	0.019934	0.010208	0.013077	0.03714	0.013098	0.014323	0.051732	0.022335	0.029346	0.023165
XBXL10_1g10033	0	0	0	0	0	0	0	0	0	0	0.056952	0	0	0	0	0	0	0.044317	0	0.058777	0.044552	0.022262	0	0	0	0	0	0	0	0	0	0	0	0	0	0	0	0.063632	0.131506	0.120764	0	0	0.14555	0.157677	0.183497	0.275944	0.120988	0.185725	0.182172
XBXL10_1g10034	0.265323	0.789583	0.753964	0.619395	0.571227	5.33594	5.05893	4.02326	4.84329	4.61537	1.93404	1.30294	0.787185	0.409328	0.279115	1.41118	0.403863	2.1366	0.330271	3.19852	0.356657	0.877607	0.113537	0.570815	0.222723	0.226192	0.354496	0.516458	0.370969	0.937769	1.47925	0.794152	0.781515	0.472185	0.301392	0.604996	0.529344	1.07073	1.06447	1.39214	1.52252	1.37986	1.19713	1.58759	1.53018	1.60465	1.86366	1.3899	1.20846
XBXL10_1g10035	0.02481	0.263829	0.0294	0	0.08721	0.175981	0	0.024783	0.208199	0.051294	0.135204	0	0.027544	1.66898	0.445377	23.648	11.8207	27.6516	8.9659	41.5047	12.4557	24.9532	7.61133	10.6943	5.47621	4.12229	5.73803	0	0	0	0	0.058372	0.136013	0.862231	0.876212	28.5078	29.2367	37.6886	41.2387	57.8246	61.0037	69.5013	64.8164	69.8008	65.0037	51.255	44.6747	32.7705	31.8329
XBXL10_1g10036	0.070601	0.148244	0.145653	0.713119	0.760657	5.38817	4.8434	5.69245	5.08814	6.24218	3.81242	2.64017	2.03876	0.811148	0.821359	0.376153	0.214571	0.27391	0.213795	0.197341	0.331451	0.270548	0.211495	0.248609	0.336682	0.173292	0.142548	0.776476	0.799379	1.25859	0.997516	2.07684	2.19628	0.751365	0.629991	0.382037	0.211333	0.430721	0.348608	0.780366	0.591655	0.57284	0.606559	0.597773	0.64442	0.574365	0.59183	0.405523	0.503945
XBXL10_1g10037	0.028524	0.159428	0.079214	0	0	0	0	0.037358	0	0	0.164374	0	0.034043	0.132307	0	0.23361	0.132335	0	0	0.191057	0.127938	0	0.187237	0	0	0.242821	0.33806	0.094999	0	0	0	0	0	0.109429	0	0.216497	0.111187	0.272911	0.407227	0.911686	0.750542	0.738422	0.461932	0.272914	0.398535	0.186142	0.821894	0.083045	0.259218
XBXL10_1g10038	0.065373	0.134929	0.351969	2.69392	2.46524	6.799	9.83435	6.94982	6.54732	7.18116	1.89746	1.27493	0.8354	2.14244	1.27002	3.01155	1.13727	2.84215	0.610836	2.85219	1.01604	1.29829	0.707343	0.853213	0	0.401098	0.583131	4.65229	4.05565	7.50278	7.97597	4.78485	5.82222	2.28536	2.80664	4.5289	4.7272	4.87078	5.20442	4.32467	3.78842	3.3099	3.24284	3.53511	3.09392	2.67586	3.1833	2.92936	2.76936
XBXL10_1g10039	6.39124	35.2104	15.1365	369.482	100.876	135.386	56.4451	31.943	118.206	47.5397	56.4204	25.7004	20.3358	16.846	8.1262	15.3679	7.80654	13.5899	0.904132	14.4705	1.32416	5.13721	0.670605	1.81458	0.35208	0.451768	1.33102	450.295	455.341	279.402	278.735	58.8268	58.2856	16.9059	16.9872	28.2097	29.0567	26.2182	24.2162	17.8658	16.8877	19.3801	18.9344	18.6812	18.8524	15.5546	16.4957	18.4131	19.1455
XBXL10_1g1004	5.03392	38.8092	38.8162	51.8537	37.653	99.4402	87.6638	88.9069	97.6469	91.2891	81.3693	64.0059	50.8033	25.0962	16.6327	11.3073	5.53226	11.211	5.72009	12.6258	7.68365	12.0916	4.7083	9.88464	5.48221	4.12577	5.66108	39.8883	39.8358	57.4948	55.7464	86.8331	87.8393	33.0503	30.5963	8.22877	7.97587	9.98366	8.17769	13.4641	11.4939	17.0322	15.6947	15.516	13.4669	19.6742	18.5109	19.2574	17.7037
XBXL10_1g10040	11.6667	17.6116	14.9186	152.891	98.1612	95.3211	74.0376	59.5655	70.2357	63.9794	22.4261	12.5187	10.8028	14.2704	9.55568	17.8753	10.9986	16.7602	5.66256	16.9901	6.13778	7.67968	2.39646	5.35134	1.54141	1.43247	3.05357	145.19	148.677	104.552	108.726	30.5176	33.435	16.7976	15.7372	22.0039	22.3294	21.7622	21.3472	21.2041	20.8531	18.6631	17.5236	15.191	15.739	18.225	18.9043	12.6309	12.2588
XBXL10_1g10041	0	0	0	0	0	0	0	0	0	0	0	0	0	0	0	0.25384	0.068085	1.17273	0.158528	2.07625	0.413352	1.27178	0.118441	0.8597	0	0.527681	0.598821	0	0	0	0	0	0	0	0	0	0.04345	0.432886	0.722063	1.82507	1.64397	3.05985	2.10951	4.18687	3.48236	3.99105	3.83637	2.92219	2.91296
XBXL10_1g10042	183.96	186.732	190.934	42.8101	29.0928	72.769	75.614	84.5658	78.7659	89.9939	82.412	94.2601	93.5847	73.3757	87.9467	68.7435	76.1818	74.4831	108.718	84.4848	111.244	95.0138	110.412	114.047	111.419	95.8951	121.795	38.5049	30.3981	37.6814	40.0315	80.8651	86.6509	75.4379	74.076	97.5894	98.1919	88.2483	90.4168	86.5527	86.6687	87.7846	85.9171	85.4328	83.2906	104.732	99.5814	104.921	100.748
XBXL10_1g10043	0	0	0	0	0	0.113499	0	0.007523	0.608926	0.377651	0.296123	0.191513	0.108247	0.321835	0.16931	7.54872	5.05425	6.42484	5.63739	3.37864	2.44024	3.06224	2.57662	3.96088	1.32196	2.61612	3.27685	0	0.014842	0	0.015607	0.390429	0.266446	0.096377	0.016726	1.46247	1.34411	5.45451	4.58766	7.33448	7.059	4.50877	3.46907	3.47813	3.6691	4.34244	4.03498	4.62084	4.56981
XBXL10_1g10044	7.44595	26.8332	37.9818	15.5636	21.3777	39.7844	62.8188	63.1884	38.8526	63.5305	29.4227	30.5589	21.6391	13.7037	12.5208	3.52644	2.94419	3.41946	2.90712	5.90957	3.90717	4.83247	3.53645	5.36022	2.88628	2.43355	3.18753	10.8256	11.5208	27.4879	26.2322	48.3668	50.4069	24.8865	21.1728	6.22067	5.71979	4.14666	4.77956	4.88967	5.15202	6.38671	7.69522	6.65252	6.68091	11.7825	11.6084	12.4195	12.0546
XBXL10_1g10045	4.01877	31.7562	17.8915	52.4786	39.6912	60.5154	53.5686	46.5726	62.3763	52.8964	61.9625	57.8633	49.7434	37.241	27.6552	14.3884	6.95226	12.3262	3.24878	14.7419	4.2843	8.66674	2.62101	4.62589	3.3588	1.99679	2.56394	67.9867	63.4877	87.0498	85.7674	88.7075	82.7671	45.1917	41.1385	13.731	13.6831	15.6769	15.452	15.1588	15.1881	15.2453	15.0174	11.3942	10.8533	14.3181	14.0275	10.1521	10.5779
XBXL10_1g10046	0	0	0	0	0	0	0	0.029402	0	0	0.242348	0	0	0.084968	0	0	0	0	0	0.338466	0	0	0	0	0	0	0	0	0	0	0.080541	0	0	0	0	0	0	0	0	0	0	0	0	0.610181	0.962356	0.218417	0.383976	0	0
XBXL10_1g10047	8.1565	12.1495	14.1717	17.0601	13.644	47.8794	47.0167	37.3971	49.1534	49.2616	46.048	37.4406	28.9495	36.6718	24.4561	38.4363	28.1238	31.6765	11.6948	31.2975	9.88566	19.7847	4.72936	12.3694	3.59813	3.65366	6.86515	16.7762	16.4557	25.4592	25.0741	59.0409	61.4872	23.906	23.3995	32.9284	33.7538	33.6881	31.5742	30.7165	31.3441	29.6928	28.7099	30.9343	28.9121	34.7685	34.1634	23.2158	23.1876
XBXL10_1g10048	65.7607	145.143	160.622	354.558	519.446	223.29	319.422	301.086	218.395	294.916	238.913	303.656	273.347	218.625	221.532	128.795	135.285	115.996	151.671	118	137.451	120.531	93.9305	128.254	75.0922	75.2948	104.444	482.696	468.853	484.301	478.876	431.739	434.637	352.825	324.227	192.201	190.414	173.785	164.528	149.057	145.018	137.759	135.715	139.532	140.72	123.23	119.431	108.45	105.85
XBXL10_1g10049	100.764	138.738	193.53	284.679	342.716	175.362	256.157	223.568	178.823	223.026	457.871	604.012	654.226	1142.27	962.146	698.595	676.297	595.519	455.495	515.516	391.642	254.553	188.721	210.577	118.795	118.55	137.392	218.813	224.548	239.65	220.229	326.262	312.282	973.542	1024.28	787.31	821.763	743.458	735.76	590.171	557.827	404.495	392.352	358.256	368.515	315.454	278.796	199.775	202.286
XBXL10_1g1005	0.01215	0.24519	0.108033	0	0	0.245688	0.037839	0.061031	0.257597	0.213671	0.359508	0.371805	0.137991	1.04754	0.402961	0.830499	0.218711	2.15724	0.476801	7.52722	1.00582	5.52216	1.32625	4.45978	0.263238	1.41034	3.70924	0.263058	0.555137	0.022427	0.038464	0.039329	0.020672	0.3796	0.187834	0.314045	0.197056	0.539595	0.522192	2.61734	3.06019	5.54303	6.84161	10.1285	9.80828	12.6721	14.0319	12.4851	13.3624
XBXL10_1g10050	0	0	0	0	0	0.148134	0	0	0.751406	0.206837	0.57787	0.18225	0.133904	0.266226	0.166051	0.349474	0.099392	0.186192	0	0.05155	0	0.031182	0.071274	0.070716	0	0.014234	0.024248	0	0	0	0	1.23811	0.697002	0.204172	0.239641	0.07452	0.050802	0.104715	0.093599	0.02122	0.087042	0.112394	0.052863	0.027664	0.061017	0.10285	0.09093	0.036303	0.071138
XBXL10_1g10051	37.7039	32.3339	39.0162	25.6362	31.5085	33.6497	39.5474	39.364	31.2012	38.0412	29.3484	33.5307	29.156	21.6218	21.1218	6.89093	8.21653	3.45658	5.7979	2.32575	2.72124	2.77462	3.7838	6.29999	6.52068	5.07256	8.33926	26.9725	26.1862	27.5131	28.7437	33.9127	32.8177	24.9819	24.4892	8.59734	8.54826	4.3255	4.14451	3.09641	2.74227	2.37677	1.61293	2.83174	2.81233	3.31639	3.00823	2.78615	2.49558
XBXL10_1g10052	0.073396	0.050257	0.08962	0	0.016034	0.073025	0.331502	0.243204	0.100249	0.153174	0.0284	0	0.046486	0	0	0.049255	0	0.04052	0.028269	0.031169	0.110048	0.143134	0.22985	0.343398	0.204731	0.301531	0.421789	0.04193	0.026495	0.168827	0.065227	0.141081	0.180163	0.077772	0.029809	0.00975	0.009976	0.024944	0.009193	0.064587	0.034219	0.171987	0.097207	0.191996	0.192078	0.23317	0.173789	0.184919	0.165972
XBXL10_1g10053	0	0.01859	0	0	0.039357	0	0	0	0	0	0.113493	0.131019	0.032769	0.027044	0	0	0	0.054406	0	0	0	0.029216	0	0.034166	0	0.023546	0.045618	0	0.025587	0	0	0.160471	0.067631	0.208064	0.215333	0.056026	0.057394	0.210963	0	0.023743	0.024414	0.094507	0.029496	0.181081	0.102579	0.129684	0.116451	0.197519	0.220336
XBXL10_1g10054	0	0.009298	0	0	0	0	0	0	0	0	0.174174	0.156235	0.070779	0.96548	0.260777	1.31607	0.524442	1.06237	0.168688	1.13425	0.193738	0.316512	0.101214	0.222407	0	0.090707	0.134522	0	0	0	0	0.065974	0.017262	1.41696	1.48751	0.216625	0.252034	0.520853	0.393352	0.381264	0.366702	0.243712	0.274577	0.398498	0.159066	2.34595	1.65875	0.503674	0.751864
XBXL10_1g10055	0.738912	0.427946	0.944846	0.188089	0.156439	0.740825	1.06109	1.31011	1.08775	1.19082	0.494181	0.663205	0.500917	1.27827	1.45027	0.961548	0.638164	0.68588	0.265321	0.740248	0.100452	0.231891	0.060064	0.122478	0	0.034929	0.082688	0.244697	0.084054	0.490943	0.452311	0.29519	0.22124	1.42793	1.52373	0.491166	0.193647	0.252135	0.335804	0.302304	0.180007	0.148428	0.178372	0.268459	0.252729	0.733793	0.687481	0.267323	0.395752
XBXL10_1g10056	25.7509	11.5259	33.2043	41.4481	61.3372	125.993	162.069	149.204	114.9	155.53	126.012	141.849	130.42	127.241	116.028	85.4688	73.9016	59.7719	35.212	55.4986	30.3597	38.185	19.4711	32.1786	17.3313	15.8795	23.0513	53.696	54.2934	106.224	103.821	161.032	161.918	214.601	206.166	133.631	128.537	125.723	125.53	94.4476	87.4564	71.3522	68.4265	72.9465	72.675	44.0395	46.2994	36.945	39.1649
XBXL10_1g10057	97.0394	108.147	57.8799	14.0655	1.84382	7.56772	4.39583	2.43983	6.4319	3.71775	6.21056	5.96266	6.23524	14.5292	7.837	4.34969	8.39362	4.92129	4.44782	4.56232	2.8164	20.1073	9.24279	68.865	34.0555	25.966	92.6325	9.74207	10.0975	4.38495	4.6293	8.49455	10.3682	4.88626	5.22511	10.2055	5.96888	2.56321	2.56024	2.83281	3.61712	4.44048	5.16189	4.29376	3.95934	17.9527	19.7799	35.0263	37.0361
XBXL10_1g10058	0.007786	0	0.021972	0	0	0	0	0	0	0.040562	0	0	0	0.0411	0	0.211943	0.076585	0.384793	0.030562	1.4183	0.307963	1.184	0.44438	1.25333	0	0.666156	1.07281	0.020861	0.021622	0	0	0	0.054934	0	0	0.072095	0.123054	0.326806	0.474803	0.657316	1.07402	1.41326	1.68189	2.68366	3.23099	5.32262	4.46925	5.84954	6.13431
XBXL10_1g10059	0.014631	0.164846	0.550996	0.87158	0.743854	2.41176	0.896141	2.76645	1.71795	1.51333	2.37166	1.16088	0.751183	1.033	0.850938	0.681765	0.582421	0.840346	0.187971	1.21334	0.416562	0.709858	0.203519	0.60736	0.836167	0.314937	0.548505	0.102496	0.45126	1.12334	0.504354	0.125621	0.065994	0.288586	0.541	0.509925	0.347077	0.710971	0.632758	0.573226	0.734872	0.704184	1.1421	0.438477	0.277005	0.050999	0	0.272952	0.073156
XBXL10_1g1006	0	0	0	0	0	0	0	0	0	0	0	1.13833	0.474893	0	0	0	0	0	0	0	0	0	0	0	0	0	0	0	0	0	0	2.3836	0.343897	0	0	0	0	0	0	0	0	0	0	0	0	0	0	0	0
XBXL10_1g10060	0	0.040882	0	0.276825	0	0.037409	0	0.065433	0.036342	0	0	0	0.034583	0	0	0	0	0	0	0	0	0.015406	0.015762	0	0	0	0	0.019147	0	0	0	0	0	0.044361	0	0	0	0	0	0	0.038048	0	0	0.024301	0.026757	0.055324	0.048517	0.081411	0.08916
XBXL10_1g10061	0	0	0	0	0	0	0	0	0.185286	0.214803	0	0.243756	0.12403	0	0.074375	0	0	0	0.037058	0	0	0	0	0.022712	0	0	0	0.104121	0	0	0.027426	0.507224	0.569679	0.704243	0.67043	0.402192	0.266609	1.09495	0.514561	0.270861	0.187386	0.08552	0.090011	0.042762	0	0	0.076194	0.111885	0.131526
XBXL10_1g10062	0.100424	0.488649	1.07877	3.33981	2.05703	2.57752	1.92596	1.86003	2.58781	2.23146	2.17284	1.38653	0.843122	1.32006	0.565504	3.79893	1.31303	3.67292	1.15701	4.11056	1.24484	1.9828	0.5774	1.256	0.668264	0.446586	0.814308	2.12392	2.4355	4.18121	3.98382	3.19746	3.3473	1.40938	1.42926	2.61381	2.73614	4.30403	4.60866	3.15838	2.82586	2.607	2.34061	3.25532	2.64357	3.43841	3.34118	2.4586	2.39914
XBXL10_1g10064	28.8239	58.3887	52.3928	63.8044	82.8161	19.3508	28.41	25.2873	22.2146	24.3626	11.5576	8.24283	6.7009	3.06124	1.39959	7.02632	4.79045	7.09203	2.99455	7.43296	5.72138	8.38723	5.59849	7.6776	6.41555	4.56455	9.14995	68.4174	72.1522	45.0037	45.7171	8.49465	7.83778	1.47226	0.717253	1.74024	2.34388	2.01042	2.68663	4.54618	4.46773	5.74022	6.08868	6.16033	6.28799	10.118	10.0038	10.5703	11.4709
XBXL10_1g10065	1.73151	7.21313	4.63058	39.3676	17.2018	35.5474	19.2068	15.377	41.974	23.6219	46.4814	29.5879	28.5806	39.3853	23.82	42.8609	29.6322	39.8652	5.91912	43.3479	8.15198	17.0264	4.52973	7.99737	3.14104	2.5928	6.91279	23.4789	22.9408	21.4838	21.2026	27.1188	26.7095	26.5605	24.8896	32.1085	33.8447	32.4665	32.0329	30.6444	29.1325	30.6825	29.9333	28.2138	27.4415	40.1711	37.1916	35.5314	34.518
XBXL10_1g10066	7.70712	26.2112	38.2901	8.22091	0.523465	55.5846	55.0432	62.2602	49.8755	60.286	43.7096	47.7048	35.1082	26.0344	20.6912	19.9663	11.0962	21.7731	9.45765	25.2849	11.0017	15.6583	6.13493	9.06113	3.77052	3.67654	6.16929	2.26924	2.5187	14.0583	13.1307	40.5652	37.8353	25.4871	25.0354	10.799	11.5617	14.9724	15.6107	16.2973	16.6544	16.4668	15.9767	21.8634	20.2559	21.0253	18.8198	14.0012	13.1537
XBXL10_1g10067	0	0	0.020942	0	0	0	0	0.03002	0.074371	0	0.079666	0.043802	0.026046	0	0	0.057776	0	0	0	0	0	0.078362	0.016577	0.191336	0.399106	0.080793	0.156305	0.022154	0.045294	0.063368	0.049937	0.140599	0.117337	0.076929	0.053588	0.025344	0.077582	0.148895	0.047507	0.043066	0.176782	0.086049	0.161579	0.138285	0.062086	1.25662	1.31599	0.544714	0.568689
XBXL10_1g10068	0.232869	0.162637	0.670946	0.099147	0.094076	4.73184	2.99744	3.1139	4.81176	3.8905	4.79523	3.70595	2.79577	2.4067	1.70934	1.56047	1.30702	3.77766	0.999305	4.37935	1.4938	3.91321	1.11745	5.72181	2.21153	1.92577	4.92614	0.496409	0.56311	1.9033	2.12617	7.58831	8.71474	9.87805	10.2386	7.92395	7.82182	7.26209	6.68568	6.1685	6.83531	6.63066	5.60418	5.48399	5.52604	5.53385	5.3558	5.74339	5.76435
XBXL10_1g10069	0	0.247471	0.083047	0	0	0	0	0	0	0	0	0	0	0	0	0	0	0	0.236753	0	0	0	0	0	0	0	0	0	0	0.267079	0.414386	0.353696	0.242644	0.531485	0.111355	0	0.217133	0.089814	0.099941	0.090973	0.0932	0.120218	0.113588	0	0	0.081176	0	0	0.166772
XBXL10_1g1007	0.019604	0.053672	0	0	0	0.048032	0.062765	0.091784	0	0.046668	0.054172	0.055203	0.06858	0	0.176601	1.17205	0.183313	1.78627	0.669539	3.83067	1.30068	0.877804	0.611608	0.569895	0	0.18674	0.205192	0.025085	0.051383	0	0.056189	0.15798	0.06563	0.057199	0	1.91619	1.8391	4.58302	4.95386	9.11586	8.52059	10.7933	8.76078	8.38704	6.23316	7.66678	6.29696	5.01384	4.4969
XBXL10_1g10070	4.20323	3.30707	3.2934	0.872294	1.1678	1.14342	2.17561	1.78516	1.28119	1.74829	21.1803	26.6625	27.1331	42.2493	50.88	45.9362	58.0696	30.4836	9.49407	25.3835	14.9908	18.3087	9.2251	11.0534	5.32777	2.7277	6.85874	0.54193	0.388999	0.077026	0.554163	1.10271	1.23092	8.99119	11.8259	27.8665	24.0325	24.5242	21.7661	21.1955	19.8674	20.6123	19.591	19.0601	18.9004	22.4071	23.5339	15.3254	14.3073
XBXL10_1g10071	0	0	0	0	0	0	0	0	0	0	0	0	2.66279	0	0	0	0	0	0	0	0	0	0	0	0	0	0	0	0	0	0	0	0	0	0	0	0	0	0	0	0	0	0	0	0	0	0	0	0
XBXL10_1g10072	0	0	0	0	0	0	0	0	0	0	10.149	0	0	0	0	0	0	0	0	0	0	0	0	0	0	0	0	0	0	0	0	0	0	0	0	0	0	0	0	0	0	0	0	0	0	0	0	0	0
XBXL10_1g10073	0	0	0	0	0	0	0	0	0	0	0	0	0	0	0	0	0	0	0	0	0	3.79569	0	0	0	0	0	0	0	0	0	0	0	0	0	0	0	0	0	0	0	0	0	0	0	0	0	0	0
XBXL10_1g10075	0	0	0	0	0	0	0	0	0	0	0	0	0	0	0	0	0	6.1664	0	0	0	0	0	0	0	0	0	0	0	0	0	0	0	0	0	0	0	0	0	0	0	0	0	0	0	0	0	0	0
XBXL10_1g10076	0	0	0	0	0	0	0	0	0	0	0	0	0	0	0	0	0	0	0	0	0	0	0	0	0	0	0.140906	0	0	0	0	0	0	0	0	0	0	0	0	0	0	0.500372	0	0	0	0	0	0	0
XBXL10_1g10077	48.4242	132.59	133.723	148.79	189.429	270.888	255.095	225.477	259.986	249.286	266.482	246.578	205.718	177.568	155.511	56.2683	53.5136	34.1429	18.0202	28.3749	13.2452	17.199	6.15177	9.94416	4.37184	4.96363	7.29073	159.691	150.873	165.172	164.224	167.504	162.301	210.995	196.098	82.7739	85.7708	72.4846	76.0609	50.7854	49.8958	33.2693	32.3369	37.7457	42.4851	28.4698	29.6314	17.2156	16.5978
XBXL10_1g10078	167.373	118.064	130.04	174.132	328.852	108.711	160.85	170.243	103.873	149.929	102.88	142.284	108.873	59.6743	62.8599	14.3001	16.3182	11.7883	14.3002	15.1737	13.4139	12.3127	13.8554	16.447	6.26666	13.3907	18.514	152.846	161.521	224.968	233.02	161.584	155.517	76.8751	70.6402	14.8731	16.0611	9.70709	9.91183	7.93564	9.22927	12.2272	11.6953	4.47446	6.90278	15.839	13.3352	12.3416	11.7647
XBXL10_1g10079	0.376883	2.95468	2.38405	25.9444	12.0933	27.1383	25.0609	16.8762	30.9603	22.6469	27.3253	13.2649	11.7655	4.2382	1.87629	0.273971	0.18402	0.129387	0.024211	0.054663	0	0.034233	0	0.185192	0	0.02826	0.249048	3.78703	2.74877	4.81745	6.95772	14.3535	7.34091	4.04604	4.3512	0.773876	0.689543	0.478688	0.440292	0.13824	0.177436	0.114684	0.107589	0.067378	0.248435	0.497941	0.538204	0.903578	0.540185
XBXL10_1g1008	0.07789	0	0	0	0	0	0	0	0	0	0	0	0.090566	0	0	0	0	0	0	0	0	0	0	0	0	0	0.067693	0	0	0	0	0.373814	0	0.166468	0	0	0	0	0	0	0	0	0	0	0.404768	0	0	0	0
XBXL10_1g10080	17.5894	76.0654	69.1638	176.674	147.793	158.76	195.252	165.619	146.591	179.261	153.25	167.466	126.996	146.731	108.354	52.955	47.0275	56.1551	26.2121	59.178	23.8737	32.7438	13.3842	19.7419	7.62838	8.13511	11.7105	291.717	284.757	292.863	287.621	285.397	291.422	265.113	251.922	135.17	130.621	119.547	114.395	88.0824	81.4129	67.6842	66.2303	78.8784	76.2154	77.1432	73.0403	51.7656	54.4794
XBXL10_1g10081	0	0	0	0	0.045925	0	0	0.052428	0	0.104015	0.05357	0	0.023381	0	0	0	0	0	0	0.033255	0	0	0.021821	0	0	0	0	0.325315	0.211136	0.168737	0.298423	0.374274	0.155194	0	0	0	0	0	0	0	0.029212	0	0	0	0.041299	0.083564	0.098449	0.024704	0.058254
XBXL10_1g10082	0.005307	0	0	0.173584	0.125874	0.089821	0.098316	0.099892	0.176545	0.103267	0.032492	0.147232	0.077837	0.024497	0	0	0	0	0	0	0	0	0	0.099732	0	0.069064	0.077851	0.981	1.07736	1.5435	1.37406	1.29903	0.868827	0.311327	0.324472	0.022939	0.023977	0.077966	0.022215	0.038339	0.040739	0	0	0.074977	0	0.079192	0.054416	0.023236	0.061546
XBXL10_1g10083	22.2405	41.4619	51.6206	153.551	87.2046	119.772	96.7497	83.1294	121.345	77.689	56.669	19.7379	19.3027	3.96028	1.38984	0.132053	0.248806	0.142662	0.049666	0.137556	0.084116	0	0.027078	0.014111	0	0	0	87.2248	98.8552	78.6863	87.7635	55.8211	52.6987	12.7844	10.3933	0.981965	0.763771	0.498038	0.539326	0.217279	0.406906	0.26623	0.226771	0.071055	0.183612	0.095418	0.085054	0.161189	0.13912
XBXL10_1g10084	0.01884	0.028158	0.028391	0.158837	0.474768	2.72467	3.03805	2.81937	1.79924	3.22759	6.89866	2.56811	2.25114	5.75336	1.96339	10.2855	3.43934	12.1725	5.18272	20.5382	8.02769	11.5732	3.95962	5.35097	2.18736	1.49827	1.95156	1.23052	0.937994	1.91572	1.75838	3.10619	2.66047	5.60214	4.27944	15.2353	16.1079	36.3458	43.4234	37.4147	35.157	32.2448	34.4253	40.2379	46.633	41.0037	33.1151	23.1617	21.2136
XBXL10_1g10085	405.584	119.79	0	79.6906	44.2572	30.2932	21.9707	0	0	27.1439	0	73.7944	93.7813	91.7714	122.55	625.523	557.924	801.638	839.071	935.191	977.637	1227.04	1425.96	1565.24	2029.61	1890.47	1948.85	83.4353	77.619	50.5518	44.0274	40.0105	46.3134	169.393	194.511	596.771	621.771	767.6	800.995	1037.85	1066.45	1109.39	1188.7	1171.63	1255.57	1075.54	1105.78	1074.65	1112.47
XBXL10_1g10086	0.009869	0.130616	0.018982	0.568495	0.293011	1.60808	1.25614	0.912602	1.51034	1.33547	0.338344	0.218565	0.119864	0.144576	0.058353	0	0	0	0	0.011643	0.015084	0	0.007412	0	0	0	0.033402	0.314502	0.238025	0.238462	0.291594	0.235568	0.158523	0.10656	0.08905	0	0.010829	0	0.009954	0	0	0.012456	0	0.011803	0	0.043632	0.007688	0	0.030988
XBXL10_1g10087	60.0557	130.267	99.2491	57.1673	27.7952	134.211	110.858	102.586	122.884	116.552	106.986	100.035	99.488	69.7908	58.7568	32.3636	30.1031	27.441	11.4092	29.0162	11.6538	20.5383	7.69715	13.9637	12.2136	6.64654	9.87758	78.3783	71.6929	104.962	110.184	170.017	176.846	103.374	95.6665	41.7527	38.8387	32.3919	29.5917	29.7941	32.6573	34.9887	33.9324	29.655	27.71	24.2293	27.0563	34.848	36.0591
XBXL10_1g10088	2.64495	27.3427	15.9132	9.81713	8.14367	15.9476	17.1341	17.4399	15.2274	18.3337	19.1968	17.8417	17.4768	21.1301	14.8173	39.6723	21.4815	40.4871	20.0038	42.4847	24.4392	24.0354	12.894	12.1599	3.65281	6.14659	5.36625	6.35228	5.68733	5.66472	5.83369	5.88728	6.09721	9.68117	10.1203	32.8932	32.2075	39.6732	43.2357	57.8135	59.4599	57.6913	56.3832	60.3896	54.881	64.8973	58.6477	43.6064	40.5655
XBXL10_1g10089	0	0	0.02668	0	0	0	0	0	0	0	0	0	0.011635	0.046512	0	0	0	0	0	0.160007	0.042419	0.020631	0.021103	0.022531	0	0.013838	0.063283	0.109394	0.084157	0	0	0	0	0	0	0	0	0	0	0.0262	0.109456	0.175132	0.294239	0.502065	0.400687	0.206878	0.142219	0.180407	0.139887
XBXL10_1g1009	0	0	0	0	0	0.101381	0	0.006402	0.337362	0.516934	0.117058	0	0.02778	0	0	0	0	0.054209	0	0.148859	0.067421	0.14293	0.259963	0.470823	0.568296	0.426075	0.507319	0	0	0	0	0.014217	0	0.052047	0.027032	0.013077	0.06702	0.066331	0.04895	0.099766	0.13594	0.399436	0.361067	0.294421	0.353723	0.153674	0.069315	0.236315	0.209743
XBXL10_1g10090	0	0	0	0	0	0.537455	0	0	0	0.457964	0	0	0	0	0	0	0	0	0	0.60218	0	0	0	0	0	0	0	0	0	0	0	0.397062	0	0	0	0	0	0	0	0	0	0	0	0.50981	0	0	0	0	0
XBXL10_1g10091	4.34872	18.311	16.7144	8.30022	2.01177	34.4808	26.5136	19.3016	35.269	29.3964	36.7314	38.7106	33.1045	39.5789	35.1503	23.2209	16.5394	18.028	3.29842	18.7099	3.7376	7.56882	1.93592	2.93411	1.95035	1.60292	2.57921	13.2115	11.629	24.1498	22.6812	50.298	51.5494	59.8079	59.848	33.7968	31.8693	27.2747	25.0507	22.298	23.3011	22.2995	22.3796	21.9948	20.0535	20.9767	19.7251	17.098	15.9433
XBXL10_1g10092	4.1375	16.0281	11.8598	81.1131	52.8153	68.1498	61.9374	50.3673	58.562	57.1319	60.8802	57.5273	44.3296	51.759	39.9276	36.2334	29.2483	27.7516	20.6175	21.2257	13.4861	9.05469	6.21513	3.74512	2.77784	3.42625	2.76284	74.2587	75.5263	85.6049	87.412	82.7431	81.964	96.3498	91.7115	83.6488	84.1658	93.9272	96.8557	64.7422	57.6803	47.0665	36.0421	30.5884	34.1199	23.8386	23.6226	16.9718	16.4666
XBXL10_1g10093	0.015145	0.040913	0	0	0.061174	0.144316	0.188812	0.017432	0	0	0.080371	0.16611	0.034077	0.217627	0	0.251939	0.067697	0.12216	0	0.293633	0.059554	0.061525	0	0.458024	0.744126	0.232132	1.2036	0	0.120766	0.056168	0	0.197959	0.051345	0.22212	0.092987	0.133717	0.045516	0.037674	0.041882	0.037902	0.077671	0.151483	0.285341	0.299617	0.275114	0.458948	0.311711	0.220144	0.344988
XBXL10_1g10094	0	0.077094	0.01342	0	0	0	0	0.012967	0	0.025323	0	0.028218	0.027929	0.084085	0.053832	0.845234	0.207335	0.957277	0.234701	0.82357	0.021974	0.289406	0.064659	0.145346	0	0.066704	0.217241	0	0	0.020506	0	0	0.018978	0.183129	0.17393	1.71063	1.57496	1.93831	2.42842	1.21307	1.03428	1.19213	0.862687	1.08224	1.0756	1.7438	1.54644	1.25465	1.25849
XBXL10_1g10095	0	0	0	0	0	0	0	0	0	0	0	0.08106	0.034047	0.214008	0.18838	0.33828	0.078015	0.068828	0.046963	0.051884	0	0.032412	0.05271	0	0	0.007547	0	0	0	0	0	0.037188	0	0.706793	1.08255	0.513442	0.63728	0.492637	0.226155	0.259726	0.358246	0.54403	0.254847	0.038245	0.08428	0.298939	0.530115	0.126161	0.479081
XBXL10_1g10096	0.368542	1.06316	0.974225	0.260701	0.121019	1.29112	1.39	1.07776	1.35868	1.28713	1.09597	0.530097	0.795023	0.145587	0.127869	0.061944	0	0.015136	0	0	0.014774	0.122048	0.044282	0.262513	0.181671	0.108862	0.309001	0.345051	0.337199	0.328169	0.248007	0.35893	0.638369	0.203231	0.105078	0.051018	0.010436	0.008612	0.009582	0.017337	0.008888	0.023094	0.010854	0.06816	0.062668	0.033532	0.117405	0.095441	0.127013
XBXL10_1g10097	0.012942	0.035181	0	0.187932	0	0.788006	0.887031	0.338072	0.719832	0.706998	0.579	0.222568	0.449921	0.063686	0.226685	0.544748	0.058882	2.63938	0.539671	6.47412	2.2993	3.03	0.325903	1.46281	0	0.444765	0.720342	0.631296	0.286948	0.90279	0.670874	0.579793	0.832267	0.889675	0.381055	0.485301	0.539075	0.889694	0.913635	4.80881	5.32231	8.31991	9.006	8.27741	9.61989	11.8088	10.3257	6.94484	7.42905
XBXL10_1g10098	6.14996	19.2432	13.8455	84.6799	55.189	65.9479	42.4929	43.2461	55.3069	41.5009	50.9042	38.9681	41.5249	54.2459	32.585	43.8105	23.1649	33.0797	7.06456	25.0141	5.8535	16.2593	2.58598	11.41	2.14512	2.24451	7.55642	36.8151	35.6711	28.2923	28.8869	32.8963	32.5947	60.6352	61.4127	39.274	37.953	29.0326	25.7816	21.1826	20.5242	16.9868	16.7214	12.5914	11.8582	12.1031	11.3515	9.60303	9.73097
XBXL10_1g101	0	0	0	0	0	2.2376	0	0	0	0	0	0	0	0	0	0	0	0	0	0	0	0	0	0	0	0	0	0	0	0	0	0	0	0	0	0	0	0	0	0	0	0	0	0	0	0	0	0	0
XBXL10_1g1010	12.7643	36.8825	35.9236	67.1191	84.6288	46.9399	58.8209	61.3869	45.8172	56.9553	44.9178	52.5127	45.9257	24.0688	22.2345	10.1808	9.69673	13.932	14.7661	18.2588	19.5103	19.0703	14.8706	18.8892	12.6767	12.6364	16.4465	69.0381	68.7216	69.4258	71.0552	57.8969	60.6112	35.8597	31.6859	15.8036	16.7722	26.0381	27.2034	21.1314	22.798	21.6821	18.7179	16.816	16.5392	22.1873	20.7528	18.0631	18.2784
XBXL10_1g10100	0	0	0	0	0	0.193489	0	0.08648	4.59563	1.4851	7.59535	3.03652	4.38421	3.77748	1.64377	8.71594	22.5159	5.0666	2.46421	3.12657	2.49398	0.55666	0.223287	0.043074	0	0.041677	0	0	0	0	0.054449	1.47156	2.49004	5.11156	3.75433	23.916	23.2451	16.2339	14.6782	9.32818	6.91726	2.23373	3.0512	2.51638	2.0082	1.26382	1.45559	0.488003	0.575085
XBXL10_1g10101	11.8261	34.7254	48.3678	15.8245	4.69854	47.2897	36.3491	39.0867	54.6025	45.8085	38.0614	20.6999	16.6697	10.696	6.30538	14.9534	9.01885	14.387	8.23503	17.6109	10.1734	17.1026	8.08312	14.25	8.80724	6.52415	9.1636	4.19077	3.96831	8.77356	9.79641	23.3524	24.2017	11.3071	10.9707	7.82985	7.98167	13.1536	14.0632	15.1102	16.208	14.0004	14.7152	16.2058	16.6584	20.715	20.4441	15.7904	14.7974
XBXL10_1g10102	738.868	352.327	710.234	1237.66	1955.29	953.149	1139.55	1294.31	1036.56	1176.9	2060.73	2607.94	3233.59	2289.76	2513.06	443.436	532.125	236.049	309.049	147.383	176.654	105.747	103.994	83.5149	83.0438	94.6907	81.3692	924.274	937.914	716.652	746.037	890.481	898.693	1306.54	1334.96	298.067	300.685	225.443	221.617	146.119	142.046	95.0924	96.0537	103.032	102.968	97.3319	97.0311	76.791	80.4377
XBXL10_1g10103	57.7498	115.362	109.797	421.428	312.912	238.231	202.712	177.232	215.446	201.981	243.583	243.329	231.256	314.229	244.648	259.048	198.906	216.088	77.8589	211.611	76.9239	157.765	53.0811	104.847	44.7947	41.1499	57.2801	344.743	341.273	376.74	377.622	324.389	305.783	348.538	339.173	290.778	284.402	267.926	268.927	245.334	243.982	224.507	215.046	204.418	202.057	179.088	174.374	171.703	168.713
XBXL10_1g10104	5.13432	5.76556	14.7886	45.0329	50.8472	24.1999	29.3692	26.2423	25.2565	26.0493	23.874	21.1538	13.6585	10.1066	5.97622	3.76356	1.24738	2.82528	3.8183	3.71659	2.38319	3.45484	2.16099	4.20205	2.39566	2.48659	4.78125	79.7632	73.874	64.4503	63.2194	38.7751	35.6225	15.9385	14.4114	3.89183	2.76477	2.61782	2.43766	3.29323	3.38268	3.13354	3.08369	3.66083	2.89001	4.35524	4.05811	3.53301	4.5353
XBXL10_1g10105	0.033369	0.06766	0.217376	0.056006	0	0.353797	0.158366	0.107204	0.315694	0.235547	0.395927	0.137303	0.104876	0.237748	0.047943	0.068135	0.037139	0.067528	0.029558	0.027211	0.132196	0.084519	0.016481	0.05383	0	0.018336	0.051865	0.020765	0.021213	0	0	0	0	0.047193	0	0	0	0	0	0.060248	0.041143	0	0	0.079429	0	0.800475	1.55683	1.08322	0.742836
XBXL10_1g10107	45.5499	114.869	115.237	40.3185	12.1278	101.46	93.7052	132.34	102.938	112.482	95.2586	92.5039	95.0498	87.009	76.1791	81.146	62.2803	87.739	67.8309	96.822	76.7001	107.957	68.2392	104.818	60.2258	57.9151	73.1783	17.3471	14.8853	24.8146	25.032	91.4597	84.7126	94.2222	91.3787	85.7749	85.6133	81.5142	86.0086	85.8747	97.5076	96.108	102.109	107.891	109.024	125.965	125.275	118.797	117.918
XBXL10_1g10108	43.4706	90.4472	113.602	98.3216	153.376	174.682	265.924	254.86	183.546	257.254	448.72	598.734	576.454	849.475	826.838	561.584	591.649	429.259	323.973	330.631	213.211	147.149	114.278	100.002	95.4996	89.0026	67.7621	119.846	118.51	183.594	182.493	515.48	487.725	1528.55	1561.9	1248.35	1205.07	1065.15	1038.47	647.625	611.917	459.086	427.153	369.834	375.033	242.311	241.478	197.792	194.273
XBXL10_1g10109	0.729104	0.22514	0.831102	0.088117	0.061236	1.27147	0.096068	0.13928	11.2542	7.95134	83.679	119.731	116.644	163.177	171.213	125.692	124.591	78.8249	8.23336	62.4053	8.93697	16.2046	3.96756	7.9533	2.67943	1.73839	5.67338	0	0.122103	0.226481	0.044731	54.9344	49.171	100.302	104.98	104.419	109.061	88.6543	81.8869	70.7601	67.9113	67.3176	61.4302	56.0305	54.1727	54.6739	57.5557	45.1014	42.8646
XBXL10_1g1011	0	0	0	0	0	0	0	0	0	0	0.220269	0.054086	0.124923	0	0	0.087751	0	0.161958	0.067565	0.354686	0	0.020584	0.018773	0	0	0.00529	0	0	0	0	0.025667	0	0.029932	0.026273	0.027477	0	0.027226	0	0	0.112589	0.161586	0.120899	0.141777	0.147953	0.195539	0.148371	0.257801	0.073291	0.071833
XBXL10_1g10110	120.688	77.0091	110.359	42.2267	29.466	68.2325	90.4815	114.475	69.5108	92.7051	48.7339	58.1641	46.4249	18.8605	15.6555	9.36977	8.48255	10.0109	12.1436	9.6686	12.4186	7.92032	9.37734	6.50446	3.55818	6.15284	4.54466	31.8376	31.4153	45.0045	39.982	64.0984	62.6768	37.2985	34.581	10.4844	11.2553	14.6276	15.526	11.9921	11.2365	9.92465	8.68165	8.37274	7.93902	10.0639	9.95388	6.43974	7.12436
XBXL10_1g10111	26.1465	32.8201	59.5661	11.4569	1.47758	51.2232	42.9275	53.3354	53.5273	53.7706	48.2646	39.9534	36.0673	23.738	20.5142	28.9137	16.7889	32.5628	24.5797	38.6804	31.1251	34.5141	27.5144	28.1312	18.9973	16.3467	18.3301	3.05145	2.56408	4.24394	3.89228	17.7567	17.3561	9.39894	9.30459	13.8946	14.4013	23.2487	22.1262	30.3566	32.3662	37.0556	38.1808	35.7268	38.6858	39.778	40.0988	39.0294	37.1244
XBXL10_1g10112	9.35392	33.923	24.3027	23.7175	5.74163	79.5338	41.5685	37.2588	79.5571	48.6579	70.8376	52.4221	55.5707	62.923	42.4414	29.283	24.8295	26.4125	6.4273	27.8651	7.394	18.4829	5.47155	10.1766	3.92896	4.672	6.57358	16.8195	16.8898	42.7265	41.2689	88.0365	87.4968	75.8459	75.0123	46.8861	44.1	34.6217	34.2214	28.9635	29.8904	26.8658	26.9941	23.9128	22.4725	26.3314	25.3942	21.1519	22.6742
XBXL10_1g10113	14.376	50.9712	46.9154	165.527	183.096	107.312	122.663	108.711	92.8689	104.33	73.5266	44.466	38.9038	36.4529	18.4925	34.3379	20.0221	31.219	24.733	42.7178	27.8816	35.2345	26.4794	30.0896	24.9536	28.1451	18.1528	126.443	127.907	116.907	123.303	71.5471	73.218	21.494	20.6058	21.0308	22.8074	24.9422	24.5235	25.7492	27.0006	32.0467	32.9852	39.1212	39.6694	42.9608	43.7576	44.6339	41.7537
XBXL10_1g10114	0	0	0	0	0	0	0	0	0	0	0	0	0	0	0	0	0	0	0	0	0	0	0	0	0	0	0	0.138515	0	0	0	0	0	0	0	0	0	0	0	0	0	0	0	0	0	0.128402	0	0	0
XBXL10_1g10115	0	0	0	0	0	0	0.018221	0	0	0	0.056551	0.08076	0.183558	1.22209	0.61159	0.554088	0.339326	0.303318	0.144747	0.510304	0.232537	0.590474	0.428815	0.701751	0.424945	0.217567	0.747747	0.005919	0	0	0.006814	0	0	0.936029	1.03805	0.721228	0.547019	0.440487	0.665051	0.211714	0.22361	0.184471	0.103833	0.228248	0.185343	0.426499	0.605853	0.333682	0.335179
XBXL10_1g10116	0	0	0.00756	0	0.010322	0	0	0	0	0	0.019385	0.064913	0.105406	0.338649	0.275641	0.855664	0.454158	0.766209	0.357188	1.01377	0.688049	0.557598	0.573556	0.661779	0.275258	0.363782	0.533561	0	0.005356	0	0	0	0	0.085522	0.149998	0.36671	0.371943	0.796167	0.739437	0.520013	0.43709	0.433646	0.532862	0.383882	0.340364	0.346054	0.458686	0.382989	0.466633
XBXL10_1g10117	0.004266	0	0	0	0	0	0	0.007137	0	0	0	0	0.005711	0	0	0.03632	0	0.019687	0	0	0	0.010482	0	0.012079	0	0	0	95.2791	91.0105	105.71	105.369	83.3317	79.0957	10.6201	9.36682	2.19569	2.03069	3.59515	3.57705	5.01982	5.60294	7.57322	8.64845	9.87683	9.36994	12.1962	10.8262	11.5142	11.5768
XBXL10_1g10118	0.099711	0.827076	0.537309	0.395667	0.030629	0.799482	0.290513	0.280423	0.863153	0.320692	0.650074	0.168718	0.104673	0.246611	0.04464	0.553378	0.248518	0.921647	0.239641	1.65144	0.418415	1.75083	0.632761	2.55416	0.370948	0.836252	1.99622	0	0.017836	0.049249	0	0.021859	0.112599	0.039174	0	0.019774	0.020251	0.016774	0.037289	0.269705	0.380698	1.1165	1.41671	2.21616	2.19345	4.00338	4.13309	2.57661	3.10645
XBXL10_1g10119	0.015234	0.090024	0.022466	0	0	0.388791	0.174341	0.137692	0.263079	0.253402	0.09573	0.193102	0.087427	0.040615	0	0	0	0	0	0.017523	0	0.021661	0	0.118283	0.428432	0.019519	0.025045	0.062927	0.021954	0.060747	0.094648	0.134859	0.111635	0	0	0	0	0	0.023014	0	0	0	0.061379	0.163725	0.058787	0.141535	0.200425	0.137041	0.144782
XBXL10_1g1012	86.6978	206.083	150.682	114.978	60.1859	189.532	162.217	116.553	179.751	164.129	190.245	164.152	170.131	205.655	169.782	92.0956	107.391	77.2722	42.0837	73.0552	33.0251	47.9809	29.7508	36.7393	18.8793	21.798	22.4153	75.2939	67.8479	188.196	208.59	312.098	324.603	321.919	305.745	209.758	199.505	115.554	121.056	89.6027	87.1504	72.302	72.1167	79.9629	81.8833	62.2502	56.4504	62.8344	82.911
XBXL10_1g10120	21.9532	64.052	73.0983	34.8623	34.1291	80.6603	101.53	104.137	78.7468	96.9915	71.7067	83.5078	70.9598	62.3571	60.9272	44.3174	39.3086	50.0282	42.076	49.6514	42.599	42.8146	36.2622	32.4038	27.7558	27.6911	22.4015	28.325	27.7092	55.3883	48.056	77.4751	77.8991	61.1138	60.4063	41.9754	43.9245	43.9054	46.3041	43.8003	41.8045	34.3689	35.165	37.9451	39.1472	36.6774	37.051	28.769	28.2858
XBXL10_1g10121	0	0	0.057507	0	0	0	0	0	0	0.055664	0.062798	0.09221	0.10241	0.114499	0	0.140542	0	0	0.077843	0.109597	0.043335	0.095858	0.152412	0.051512	0	0.066162	0.073328	0	0	0	0	0	0	0.068128	0.107419	0	0.034849	0.040601	0	0.026834	0.055097	0.071359	0.033623	0	0.042072	0.054868	0.06697	0.134204	0.035085
XBXL10_1g10122	0.033577	0.173166	0.22889	0.604052	0.343272	0.377541	0.653495	0.184141	0.323704	0.375699	0.370312	0.205313	0.295812	0.20354	0.157054	0.55111	0.235818	0.546011	0.320908	0.596778	0.44472	0.601332	0.474211	0.669121	0.303951	0.198272	0.393082	0.195858	0.379643	0.903714	1.05062	0.181465	0.169141	0.215883	0.160874	0.149137	0.091614	0.183542	0.117622	0.194156	0.272628	0.343952	0.552574	0.200765	0.26757	0.603096	0.672361	0.697879	0.519667
XBXL10_1g10123	8.41582	13.5083	19.3704	25.8936	24.7322	52.093	43.4365	35.6865	50.3758	40.8479	19.3302	7.7098	6.12617	10.0249	7.21101	11.4105	8.42406	9.77759	3.3701	9.85384	4.9924	8.44887	2.7849	8.29547	3.36057	2.42341	6.04108	16.2274	16.4187	16.6882	16.5849	8.85151	10.5561	4.85062	4.43855	6.71285	6.09201	5.6827	5.16284	6.31951	7.15414	7.58788	7.16783	7.87502	7.69731	6.0557	6.21949	6.65357	6.01423
XBXL10_1g10124	0	0	0	0	0.015295	0	0.104876	0	0	0	0	0.087879	0.00452	0.043816	0.069251	3.72216	0.368007	13.8157	3.04541	27.5937	8.85988	34.9815	14.9244	15.8499	4.02127	4.57914	10.9416	0.038999	0.07404	0	0.00877	0.019879	0.071256	0.027101	0	0.20286	0.451257	3.51413	3.9704	8.06967	13.1298	16.7738	19.3196	24.2103	26.4033	23.7684	26.8057	28.0376	26.2802
XBXL10_1g10125	0.001507	0	0.014625	0.010911	0.030745	0.087596	0.088873	0.026538	0.067557	0.050928	0.047303	0.043953	0.022919	0	0	0.013851	0	0.006262	0	0.004878	0	0.006064	0.002716	0.019246	0	0.003841	0.016239	0.487808	0.561024	0.079682	0.096183	0.113332	0.105023	0.057737	0.06278	0.003452	0.007076	0.011765	0.003259	0.002866	0.009071	0	0.006926	0.011636	0.008517	0.027178	0.023597	0.025949	0.017269
XBXL10_1g10126	0	0	0	0	0	0	0	0	0	0	0	0	0	0.055519	0	0	0	0.204635	0	0.125428	0.117788	0.188876	0.057587	0.210186	0	0.08555	0.083797	0	0.042512	0	0	0	0.055756	0	0	0	0	0	0	0.320667	0.082186	0.320764	0.501079	0.365131	0.289068	0.383214	0.226869	0.534609	0.656871
XBXL10_1g10127	0	0.059899	0	0.328032	0.103392	0.114835	0.326907	0.116487	0.116496	0.11873	0.25129	0	0.077614	0	0	0	0	0	0	0	0.101208	0.049262	0	0.110688	0	0.013483	0.112551	0.069215	0.21473	0.398559	0.156786	0.265721	0	0	0	0	0.082966	0	0.076033	0.068801	0	0.27545	0	0.09018	0	0.139037	0.241815	0.245079	0.52732
XBXL10_1g10128	31.7441	89.903	69.0684	39.6771	33.2753	47.7367	32.9562	40.4275	55.022	38.8535	25.1273	10.7349	13.2172	3.2669	1.13363	0.115524	0.249389	0.118316	0.111573	0	0	0	0	0	0	0	0.023268	21.6487	21.9928	19.1679	21.2429	18.8311	22.3958	1.65683	1.53286	0.235578	0.289081	0.039698	0.088541	0	0.164495	0.160379	0.100559	0.052562	0	0	0	0	0
XBXL10_1g10129	0.026319	0.036703	0	0	0	0	0	0	0	0	0	0	0	0	0	0	0	0.056474	0.055162	0.04573	0	0.174241	0.181743	0.418026	0.725351	0.197326	0.178187	0.173894	0.133068	0	0	0.055195	0	0	0.157929	0	0	0	0.046787	0.042268	0	0.056456	0	0.166177	0.061076	0.594089	0.149715	0.860347	0.756065
XBXL10_1g1013	0.05719	0.269006	0.17299	0.19443	0.155908	1.55391	0.960146	0.877636	1.57581	0.946008	0.493314	0.16467	0.107893	0.332579	0.097295	0.462976	0.245367	0.366757	0.116971	0.697571	0.15187	0.469243	0.138545	0.803115	0.385289	0.262886	0.661061	0.124269	0.080876	0.184285	0.142865	0.076994	0.128201	0.104037	0.092226	0.238582	0.16081	0.213266	0.176688	0.163347	0.185207	0.24673	0.172207	0.46258	0.380252	0.31089	0.429013	0.58856	0.555905
XBXL10_1g10130	15.1167	33.3651	38.8383	13.2457	4.80501	17.4015	17.7959	18.4043	14.0401	18.4743	13.7156	19.3467	16.9186	12.8209	12.791	14.3539	10.5243	12.4811	7.65822	15.0936	8.28858	15.9572	6.83134	11.4897	10.0221	6.38064	10.0368	8.10055	8.43737	17.5476	17.2159	18.4575	17.176	12.5314	11.7592	13.4978	13.1592	15.42	17.1619	18.582	18.3326	16.8933	19.3552	20.8627	21.1486	26.7619	26.1426	26.9245	24.6835
XBXL10_1g10132	3.65101	11.1049	9.47505	32.9225	18.5015	19.2649	17.4177	12.8813	19.2758	17.091	15.3748	15.4579	12.6126	9.00268	8.7423	2.95756	1.97897	3.15221	1.07286	7.24833	2.28067	7.78189	2.3267	9.07893	2.43601	2.87292	7.90902	52.0219	53.5742	46.8477	54.7048	36.6858	34.9034	29.3216	26.8808	8.48846	7.7815	6.08298	5.46462	5.45401	4.83578	6.38544	5.52352	9.38777	8.12025	13.4789	13.5349	14.5909	13.473
XBXL10_1g10133	15.082	43.4083	38.1657	146.787	120.927	66.8846	86.7171	76.9057	63.9223	77.9225	60.2407	61.4701	54.9497	59.6642	54.5749	46.0103	42.5655	44.2592	27.0041	49.8307	27.451	35.2645	19.5836	23.0088	14.3019	13.5849	15.9125	162.291	160.257	143.851	142.714	87.2001	84.0953	82.1776	80.786	73.3142	73.1016	77.8491	79.2406	71.3014	66.5733	59.7666	56.7835	57.5914	57.3964	56.6978	52.0331	43.1468	42.9841
XBXL10_1g10134	2.10107	6.40392	3.23955	62.7105	18.3648	34.197	18.7331	12.2177	47.0606	18.3874	22.993	11.6417	8.17474	5.15502	2.93186	3.34383	1.12398	2.51829	0.815152	3.4856	0.415391	0.580068	0.093878	0.341736	0.347483	0.102553	0.37178	155.094	155.712	163.362	161.57	90.9739	95.1043	33.7954	30.6494	14.688	12.1867	11.5923	10.4668	9.59683	10.0343	9.23773	9.28153	9.28214	9.30236	11.3044	10.8144	8.03419	7.60227
XBXL10_1g10135	0.81746	4.08725	2.49494	1.22532	0.789833	22.6864	15.6572	14.2936	20.4705	14.944	15.2777	9.84047	8.87294	16.6211	10.5448	8.81248	6.8456	10.0082	7.23123	10.7593	6.58241	2.79643	2.25665	2.06045	0	1.03527	1.11389	2.85077	2.83285	6.00901	6.53069	22.3659	21.6961	33.1083	31.3061	51.7252	46.6919	52.2554	44.9899	40.2127	38.1521	31.2108	27.4305	27.3641	25.7148	19.1722	19.4534	16.936	16.1818
XBXL10_1g10136	1.31181	6.83256	4.57037	20.171	7.01946	28.9112	15.4285	10.4599	39.5134	14.4285	15.9624	4.72766	4.32557	11.4161	4.02975	9.34356	3.71079	5.80765	0.659731	6.81323	0.728073	1.04842	0.206131	0.522392	0	0.096537	0.649005	14.4458	13.3716	26.5896	27.1753	20.3574	24.6474	15.6847	14.9744	20.9872	22.1186	17.8555	15.9859	12.2	12.1348	11.308	10.7405	10.5548	10.0709	9.28544	9.92624	7.02663	7.18646
XBXL10_1g10137	0.013201	0.074975	0.024345	0.557395	0.449916	0.297586	0.10904	0.226516	0.203698	0.435748	0.290246	0.185694	0.123916	0.07866	0	0	0.019362	0.034366	0	0.068149	0	0.16422	0.095873	0.231431	0.758018	0.132834	0.252033	0.418192	0.399522	0.408816	1.15537	1.95108	1.90601	0.336072	0.732441	0.069248	0.020861	0.058046	0	0.029379	0.015085	0.094489	0.129291	0.299721	0.275595	0.368252	0.233477	0.40972	0.552801
XBXL10_1g10138	30.8686	81.0067	51.0391	13.2319	1.51623	73.8241	22.6717	27.1375	78.8511	39.2152	80.892	41.4375	48.4558	44.8452	24.8204	15.4617	9.66074	12.8464	2.47765	10.6197	1.96249	8.58492	1.40046	3.91609	1.45672	0.94059	2.19574	2.16405	2.72018	4.72009	4.4513	25.7017	30.5132	12.4736	12.523	11.259	11.2107	7.39159	7.62642	6.10076	5.55224	5.3602	5.35216	4.58719	5.29788	4.91272	5.04321	5.8129	5.24511
XBXL10_1g10139	4.50761	31.7027	18.1699	32.0123	8.63504	94.8462	54.8351	45.3914	102.053	63.8335	49.0241	20.92	10.2915	2.43802	0.829523	2.8978	1.03757	4.23584	0.948759	7.76407	1.45224	3.37672	1.32598	1.89134	0.289025	1.11532	1.83553	20.655	19.5176	35.2581	33.4862	46.0538	50.9132	4.87656	3.66525	0.807361	1.247	2.70565	2.63472	4.55128	5.33253	5.97344	5.68119	8.53505	6.88259	11.8556	12.1725	11.7699	11.6292
XBXL10_1g1014	0	0.048042	0	0	0	0	0	0	0	0	0	0.095145	0	0	0	3.41001	0.767538	4.78099	2.02187	7.58653	3.42065	7.83956	4.61574	5.32261	4.88304	3.70393	4.56308	0	0.041245	0	0	0	0	0.045036	0	1.6412	1.71972	3.87793	4.73236	9.57317	9.99158	11.4528	11.5878	12.1673	12.4844	12.5787	11.383	9.61102	8.9085
XBXL10_1g10140	0.014896	0.116207	0.080664	0	0	0.0443	0	0.005598	0	0.023436	0.050023	0.029281	0.014807	0	0	0.096531	0.078418	0.143877	0.038621	0.05491	0	0.049588	0.011012	0.069861	0	0.032903	0.012403	0	0	0	0	0	0	0	0	0	0.009574	0.039947	0.02634	0.041192	0.00821	0.010099	0.063808	0.078285	0.066293	0.105657	0.043041	0.059101	0.025006
XBXL10_1g10141	0	0	0	0	0	0	0	0	0	0.055941	0	0	0	0.053118	0	0.094655	0	0.197679	0	0.213519	0.06326	0.560923	0.212888	3.02498	1.43314	2.09286	2.90063	0	0.034981	0	0	0	0	0	0	0	0.051741	0	0.094897	0.21273	0.172875	0.270103	0.213413	0.482939	0.341378	0.437254	0.426775	0.77676	0.635322
XBXL10_1g10142	233.382	235.123	233.537	254.164	263.143	181.197	222.846	189.898	144.373	194.095	58.6984	44.2042	41.7753	14.0624	12.1966	33.6258	22.8974	38.9067	35.4201	46.115	40.2841	39.8041	35.9779	43.297	32.3081	28.9901	43.5621	401.33	392.623	458.597	472.234	126.81	146.725	21.2426	22.1602	39.4805	40.7726	55.1009	57.0995	73.4051	70.0329	61.519	71.4206	65.2305	66.2169	99.6366	91.2472	76.9544	77.1381
XBXL10_1g10143	43.631	23.203	12.0805	3.51185	0.821505	2.85399	3.2185	1.98137	3.15978	0.729979	4.08888	2.30442	1.79756	1.748	1.29786	0	0.258665	0	0	0	0	0	0	0	0	0	0	4.10525	4.10556	3.98197	4.26044	3.36078	3.85889	0.998808	0.172515	0.166761	0.511143	0	0	0	0	0	0.176045	0.183991	0	0	0.115516	0.234198	0.091161
XBXL10_1g10144	0	0	0	0	0	0	0	0	0	0	0	0	0	0	0	0	0	0	0	0	0	0	0	0	0	0	0	0	0	0	0	0	0	0	0	0	0	0	0	0	0	0	0	0	0	0	0	0	0
XBXL10_1g10145	0.261463	0.291814	0.4641	0.295405	0.10446	0.322276	0.132471	0.106952	0.439625	0.047614	0.054494	0.054281	0.065136	0	0	0	0.042643	0.365613	0.161922	0.697533	0.162674	0.201124	0.060172	0.124308	0	0.046956	0.236055	0	0.049442	0.033865	0.027067	0.062509	0.113677	0.02789	0.028911	0.013758	0.02818	0.057559	0.012831	0.427209	0.477773	0.481317	0.724226	0.911502	1.08083	0.235213	0.326594	0.421706	0.343338
XBXL10_1g10146	6.50037	30.6803	35.4504	14.9372	3.49845	72.2347	77.5671	79.4108	66.7662	81.2978	83.3198	103.96	91.7896	116.88	108.177	125.252	99.5344	132.841	97.0961	114.324	70.0182	65.9288	39.1235	33.6457	22.437	22.4697	22.7983	11.3112	10.4079	23.3335	21.1164	48.825	50.4262	77.3403	78.3205	86.7209	100.298	93.4392	97.4793	85.6669	85.9845	63.7974	63.3366	82.0483	85.1324	87.7309	80.5486	59.6835	57.7496
XBXL10_1g10147	0.004219	0.665397	0.116924	0.031402	0.048041	0.293277	0.302756	0.381994	0.452247	0.338741	0.888893	0.773667	0.256778	0.299408	0.148986	0.381768	0.197013	0.174745	0.028249	0.206095	0.031416	0.026062	0	0.009299	0	0.006679	0.040093	0.132238	0.110143	0.479534	0.336266	0.37111	0.393842	0.183344	0.14886	0.443702	0.348909	0.270612	0.184375	0.219636	0.13497	0.222498	0.18706	0.12655	0.126662	0.282202	0.293693	0.177861	0.134057
XBXL10_1g10148	0.088862	0.172312	0.196126	0.235535	0.019916	0.567975	0.251624	0.045942	0.751544	0.114663	0.381166	0.234821	0.168097	0.191152	0.228906	1.81774	0.710102	3.80218	0.950533	7.8007	2.65518	7.58819	2.43395	6.14213	2.09263	2.6459	5.10809	28.1394	24.7017	24.9887	23.9983	37.8969	35.6849	8.30952	7.16745	3.7675	3.3938	7.06299	7.61867	11.3777	11.782	14.0696	14.2714	14.9785	13.5799	13.7444	12.8841	12.9172	12.1606
XBXL10_1g10149	0.028865	0	0	0.077932	0	0	0	0	0.05284	0.057563	0.115724	0.567196	0.317558	1.17934	0.644957	2.21648	0.639606	2.38477	0.619995	3.52706	0.950521	3.17798	1.33731	2.56148	0.57637	0.937652	2.14906	0.066654	0	0	0	0.0426	0.089718	1.60275	1.99133	1.02619	0.936089	2.56605	2.08199	3.48566	3.3189	4.9493	5.29304	7.183	7.87822	5.63166	6.15879	6.78333	5.91196
XBXL10_1g1015	1.64387	5.69684	6.17402	4.31133	2.0913	20.8672	16.6892	14.9051	21.9521	17.6665	13.7886	5.93624	4.93325	1.91323	0.688836	0.878089	0.285585	0.88647	0.400594	2.10771	0.884267	1.34279	0.91271	1.16349	0.483559	0.849039	0.753732	1.74062	1.6557	6.75668	6.71308	11.6986	12.4291	1.63327	1.64668	0.582585	0.520806	0.403086	0.361882	0.901221	0.917419	1.36757	1.49737	1.49851	1.45602	1.70964	1.6419	2.5339	1.92178
XBXL10_1g10150	22.4255	54.6187	59.8168	33.9976	74.1988	55.5574	69.1585	79.909	54.7584	65.7284	27.9127	15.5204	12.9012	4.72706	2.71866	2.65695	1.68342	2.47381	2.96822	3.03506	3.41234	4.96251	3.39628	4.16158	3.48817	2.86668	3.45991	22.7285	21.8694	33.5627	34.607	18.1826	22.1529	5.8398	4.64565	0.883871	1.02147	1.12856	1.10119	1.39659	1.67022	2.06827	1.80303	1.89789	1.47517	4.26683	4.0633	3.88312	3.91658
XBXL10_1g10151	2.25993	0.60847	0.434388	0.269261	0.051156	0.44565	0.42558	0.385522	0.47644	0.721267	0.673391	0.478684	0.243084	0.061308	0	0	0	1.16196	0.132549	2.80503	1.35449	2.2105	0.81151	0.843309	0.664376	0.274772	0.341596	0.095881	0.032637	0.526913	0.491214	1.36584	2.05595	0.810542	0.979412	0.500166	0.444295	0.471473	0.104657	0.793748	0.522831	1.01247	1.51014	1.36097	1.19078	1.79542	2.26492	1.19243	1.05888
XBXL10_1g10152	1.5977	10.5338	7.60411	9.91812	5.22099	14.4989	14.5652	13.2872	13.7642	13.829	8.25769	3.76939	2.59001	2.01837	0.803724	1.29406	0.174537	5.24906	0.878361	11.2668	2.68385	12.592	2.68201	12.7463	3.02255	2.7111	10.0483	6.75308	5.62475	11.0472	10.8946	9.59038	11.0386	2.77323	1.97205	0.394093	0.25928	1.15797	1.38953	5.22131	5.29976	8.85643	11.8968	12.4115	11.0772	11.0911	11.6905	11.1126	12.0262
XBXL10_1g10154	0	0	0	0	0	0	0.052663	0	0	0	0	0	0	0.044539	0.048412	0	0.038131	0.093704	0.029056	0.115759	0	0.426311	0.293159	2.73169	3.24576	1.06938	3.93601	0	0	0	0	0.026287	0	0.042566	0	0	0	0.049794	0	0.051451	0.098926	0.02807	0	0.121215	0.104868	1.04271	0.820572	0.885993	0.974342
XBXL10_1g10155	0.115049	0.294236	0.286439	0	0.438798	0	4.15317	4.97963	0	9.27811	0	4.52482	9.32415	0	4.45701	0	4.25493	1.20709	9.95249	0.417884	19.6344	2.49841	12.4294	10.7304	26.0131	22.2995	11.7486	0	0	0	0	0	0	0	0.8375	0.685847	0	0	0.66731	0.660349	0	0	0	2.11021	1.01197	2.30803	1.08881	3.93133	5.1742
XBXL10_1g10157	0	0	0	0	0	0	0	0.036545	0.386104	0	0	0	4.54486	0	1.65308	0	0	0	0	0	0.639559	0.353411	0.198514	0.290461	0	0.320526	0.275602	0	0	0	0.032866	0.970832	0.596433	0.270721	0.58451	0.715444	0.252232	0.720163	0	0.759153	0	0.243292	0.353305	0.812444	0.547863	1.21684	0.67835	1.24544	0.93685
XBXL10_1g10158	0	0	0	0	0	0	0	0	0	0	0	0	0	0	0	0	0	0	0	0	0	0	0	0	0	0	0	0	0	0	0	0	0	0	0	0	0	0	0	0	0	0	0	0	0	0	0	0	0
XBXL10_1g10159	0	0	0	0	0	0	0	0	0	0	0	0	0	0	0	0	0	0	0	0.333468	0	0	0	0	0	0	0	0	0	0	0	0	0	0	0.09002	0.08837	0	0	0	0	0.076486	0.101751	0	0	0	0.0702	0	0	0
XBXL10_1g1016	14.9763	40.1674	28.7202	206.845	433.907	186.687	258.949	240.177	177.709	232.25	137.496	139.557	101.152	40.4096	49.634	43.106	43.7116	35.7906	32.6806	36.1225	32.4376	35.8211	22.9126	27.0745	17.5537	15.3508	23.621	207.646	217.068	203.912	192.767	145.48	142.786	23.4534	24.7396	26.5984	24.5029	21.2503	21.7029	23.5886	22.4568	28.8403	25.991	26.3152	26.9382	26.1247	25.6899	22.1944	21.3082
XBXL10_1g10160	0	0	0	0	0	0	0	0	0	0	0	0	0	0	0	0	0	0	0	0	0	0	0	0	0	0	0	0	0	0	0	0	0	0	0	0	0	0	0	0	0	0	0	0	0	0	0	0	0
XBXL10_1g10161	0.337806	0.353423	0.485604	0.185132	0.03165	0.386499	0.089422	0.179835	0.38857	2.20968	1.14196	4.99061	0.021646	0.801998	0.769911	1.0202	0.690757	0.95859	1.21658	1.04763	0.729225	0.363468	0.255203	0.407874	0.624286	0.450084	0.451621	0	0.092204	0.148542	0.152336	0.369667	0.109592	0.099403	0.669987	0.093223	0.520279	0.164228	0.831647	0.293266	0.541301	0.256697	0.264818	0.30272	0.274897	0.529847	0.354578	0.62583	0.746035
XBXL10_1g10163	0.012815	0	0	0	0	0	0	0	0	0	0	0	0	0	0	0	0	0	0	0	0	0.140645	0.068477	0.952789	0	0.62491	1.81788	0	0	0	0	0	0	0	0	0	0	0	0	0	0.032469	0	0	0	0	0	0.082771	0	0.035113
XBXL10_1g10164	0	0	0	0	0	0	0	0	0.443816	0	0.29102	0.45902	0.3563	0	0.481962	0.647866	0.380948	0.41826	0	0	0	0	0	0	0	0	0	0	0	0	0	0	0	0	0	0	0	0	0	0	0	0	0.158232	0	0	0	0	0	0
XBXL10_1g10165	0	0	0	0	0	0	0	0	0	0	0.067141	0	0	0	0.070518	0	0.114972	0.049622	0	0	0	0.057041	0.081185	0.457072	0	0.302523	0.546916	0	0	0	0	0	0	0	0	0	0	0.080532	0	0	0	0.053937	0	0.120819	0.063607	0.03226	0	0	0.078088
XBXL10_1g10166	0	0	0	0	0	0	0	0	0	0	0	0	0	0	0	0	0.099826	0	0	0.199907	0.06587	0.109834	0.094176	0.650208	0	0.559446	1.93546	0	0	0	0	0	0	0	0	0	0	0	0	0	0	0	0	0	0	0	0	0.077269	0.091229
XBXL10_1g10167	0	0	0	0	0.095291	0	0.149953	0.03467	0	0	0.90275	0.479947	0.843107	0.631229	0.641827	0	0.989609	0	0.28223	0.313642	0	0.067737	0.148304	0.332009	0	0.085283	0.256229	0.01996	0	0	0	0	0.296499	0.094895	0	0.238565	0.374333	0.261101	0.294401	0	0.169602	0.062872	0	0.100285	0.23485	0.267907	0	0.41393	0.285289
XBXL10_1g1017	0	0	0	0	0	0	0	0	0.033366	0	0	0	0.007443	0	0	0	0	0.056301	0	0.065394	0	0.013384	0	0	0	0.006926	0	0	0	0	0	0	0.036431	0	0	0	0	0.040875	0.030382	0.027488	0	0	0.017234	0	0	0.068904	0.054109	0	0.03388
XBXL10_1g10170	0.04722	0	0	0.178597	0	0	0	0	0	0	0	0	0	0	0	0	0	0	0.234524	0	0	0	0	0	0	0	0	0	0	0	0	0	0	0.3577	0	0	0	0	0.190913	0	0	0	0	0	0	0	0	0	0
XBXL10_1g10171	0	0.039984	0.109475	0	0	0	0	0	0	0	0.585983	0.142999	0.342973	0.148711	0	0	0.591785	0.708848	0.058002	0.21149	0.11283	0	0	0	0	0	0.058598	0	0	0	0	0	0.153205	0	0	0	0	0	0	0	0	0	0	0	0	0	0	0	0
XBXL10_1g10172	7.93009	5.99403	6.8916	3.88448	3.37278	0.805044	3.78028	1.70806	4.58228	2.76791	22.5093	15.2617	35.272	82.8594	38.1401	90.0315	92.0464	63.2429	48.0634	35.1648	40.0478	15.2542	5.1959	7.93788	0	2.05795	0.753156	25.4223	24.7406	11.8084	15.4203	14.8043	29.5638	122.64	137.117	190.885	194.44	101.328	51.8707	74.3914	80.2222	79.2559	44.8843	38.509	42.4714	39.1805	51.4634	42.6488	38.1626
XBXL10_1g10173	6.63932	26.3451	27.8205	8.00302	5.79569	18.1168	23.9585	29.0524	16.6623	22.554	14.9888	18.3376	14.7594	16.5711	11.6447	17.5336	15.0132	23.7172	30.1629	28.8694	34.8887	30.9475	31.1443	29.034	27.7456	24.8921	21.61	3.38238	3.36744	8.3701	8.40844	19.6289	17.7301	19.0625	17.8971	18.6644	21.5745	21.4983	19.5476	22.8341	23.1696	30.5359	32.2122	34.357	31.8556	27.2123	28.9054	36.0716	35.2508
XBXL10_1g10174	2.3642	4.05593	5.24636	3.51293	2.51955	19.3869	20.9672	18.8512	18.0043	20.6965	15.4436	15.6084	10.1769	4.29602	3.36105	3.37409	2.03724	4.44579	4.57993	6.92757	5.79798	6.40402	3.26704	3.51764	1.56861	1.71595	2.0049	1.77841	1.97149	6.14847	5.09712	9.83563	10.346	4.8468	5.12351	3.96125	3.98146	5.20552	4.73026	6.21671	5.87912	6.31861	6.4926	7.14284	7.56785	10.3584	9.67954	7.19937	6.64898
XBXL10_1g10175	0.558143	0.854142	0.624026	0.110553	0.10772	1.05535	0.587093	0.49023	0.45896	0.317598	1.02699	1.03325	0.691974	0.706925	0.916816	1.04328	1.07788	0.510674	0.237594	0.395591	0.368322	0.637785	0.349221	0.504037	0	0.26485	0.653403	0.097672	0.033773	0.138857	0.143805	0.285471	0.125434	0.218202	0.190102	0.148337	0.340559	0.094217	0.139326	0.094879	0.129326	0.210268	0.326637	0.041507	0.182362	2.82428	2.62173	3.20255	2.90296
XBXL10_1g10176	34.7575	24.2258	34.4526	18.6421	24.4828	105.601	99.0319	111.772	128.059	109.554	101.837	59.6001	59.7807	69.4977	49.3242	55.1342	51.2582	46.8773	42.2739	42.5376	35.5538	46.3602	27.0225	41.9379	16.1684	20.0858	37.6032	31.8409	33.3467	39.9494	38.6351	120.393	121.502	36.8497	37.3409	58.691	58.0414	44.0904	51.4781	38.1649	40.1496	41.3868	43.0958	44.9945	42.2521	27.1602	27.74	27.5596	26.721
XBXL10_1g10177	0.007976	3.81845	0.723008	0.120824	0.024643	0.473646	0.156202	0.326785	1.64572	0.533911	12.3114	14.3634	18.3207	43.9354	34.7576	81.7219	52.0145	65.0809	8.34009	48.9259	9.75588	14.045	4.57282	8.28966	3.22024	2.08702	3.56144	0.28656	0.150689	0.296988	0.334688	2.30206	1.88287	6.31739	5.13091	10.9291	10.3252	11.4829	11.8351	7.60436	7.37783	11.5318	4.88778	11.9092	9.13136	22.1311	32.6919	20.9186	21.1801
XBXL10_1g10178	5.95264	13.0188	22.8413	1.87397	0.237156	13.6561	8.97448	9.86673	15.7059	11.4572	9.27718	5.97392	8.12036	7.78777	5.52667	4.89125	4.65569	4.47294	3.25608	4.18013	4.04063	3.19364	2.32236	2.00937	1.02766	1.59671	1.37834	0.520486	0.382372	1.32928	1.38272	5.62181	5.62335	9.43466	9.69916	7.1277	7.1307	7.76109	7.37638	6.75717	7.03336	6.16506	4.82251	5.82489	5.45865	9.27027	8.4309	4.58089	4.40729
XBXL10_1g10179	1.60589	7.02832	8.84189	4.44456	3.59329	13.6392	11.9009	14.6032	12.9118	14.1342	6.84291	5.16014	2.82215	2.03443	1.23706	2.54232	2.11099	2.88743	1.46357	2.66511	2.04437	1.90239	0.973713	1.34058	0	0.858874	0.906458	0.743505	1.21615	3.33631	2.72557	3.77526	3.42517	1.10485	1.48837	2.75359	3.84029	3.68614	3.38707	3.42405	3.61952	3.06028	3.3501	3.61966	3.89633	3.08256	3.37863	2.28941	2.10325
XBXL10_1g1018	0	0	0	0	0	0	0	0	0	0	0	0	0	0	0	0	0	0	0	0	0	0	0	0	0	0	0	0	0	0	0	0	0	0	0	0	0	1.21965	1.33367	0	0	0	0	4.64556	3.14757	2.63244	1.093	0	0.861345
XBXL10_1g10180	51.2749	167.858	152.725	52.0694	26.612	119.03	82.757	103.757	103.148	79.5524	46.8432	38.9182	50.1303	35.0744	41.2153	44.0764	41.6117	48.4976	35.0705	57.6833	45.9069	62.1173	46.236	73.8318	51.0204	43.8082	63.5655	23.4446	20.4246	36.7442	36.529	51.5926	52.3097	20.463	19.0198	23.2032	26.4761	25.3619	26.6178	38.7618	38.7598	48.0375	50.1959	52.4667	57.6632	61.8447	53.7889	53.7804	55.3612
XBXL10_1g10181	9.06567	22.0576	17.9934	43.0673	53.9271	21.7295	26.8348	23.638	33.9261	33.9919	131.153	206.862	485.371	236.045	417.077	101.464	189.363	122.953	280.46	144.815	259.871	150.347	165.696	105.262	96.9072	91.0109	52.7014	64.8419	71.712	71.1142	73.099	73.3008	74.4666	296.883	221.003	333.775	347.783	592.222	464.969	380.157	350.139	274.378	259.679	557.564	684.028	742.258	509.112	229.181	237.494
XBXL10_1g10182	0	0	0	0	0.019404	0	0.03032	0	0.101444	0.02155	0.04324	0	0.046647	0.017731	0.022283	0	0.017223	0	0	0	0.018861	0	0	0.009473	0	0	0.006559	0	0	0.050565	0	0.059945	0.093445	0.040919	0.056934	0	0	0	0	0	0	0.01516	0	0	0.01648	0	0.009976	0	0.007819
XBXL10_1g10183	0	0	0	0	0	0	0	0.015005	0	0	0	0	0.009534	0	0	0.095079	0	0	0	0.039865	0	0.017054	0.075576	0.134542	0	0.04613	0.019049	0.034095	0	0	0	0	0.034732	0.039304	0.040999	0	0	0	0	0.025048	0	0	0	0.043163	0	0.032649	0	0.177913	0.163469
XBXL10_1g10184	0.289933	0.940601	0.709982	0.559666	0.058497	3.32127	1.2373	1.06918	3.68374	1.71275	1.89201	0.867403	0.926337	0.393279	0.277359	1.2175	0.152466	1.77939	0.140146	3.46039	0.274119	1.54225	0.283285	1.32726	0.222388	0.277839	1.36266	0.346292	0.361585	0.561293	0.482545	1.90573	1.92507	0.549427	0.694683	1.10381	1.0491	1.96911	1.93857	2.70345	2.9945	3.89277	3.97516	4.99552	4.51207	7.66908	7.60631	7.09607	6.88917
XBXL10_1g10185	0	0.138458	0	0.067412	0	0.088923	0.219676	0.059532	0.18148	0.040222	0	0	0.009793	0	0.050351	0	0	0	0	0.058513	0	0	0	0.019449	0	0	0.013913	0.078306	0.020426	0.140422	0.022012	0.025024	0.025822	0	0	0	0	0	0	0	0	0.077409	0.097047	0.101452	0.111595	0.092462	0.048005	0.111974	0.164477
XBXL10_1g10186	0	0	0	0	0	0	0	0	0	0	0	0.027161	0.144726	0	0	0.237389	0.06528	0.863768	0.088994	1.18857	0.078854	0.599401	0.098536	0.171916	0	0.043679	0.099836	0	0	0.01785	0.014019	0.015862	0.065846	0.673735	0.704334	0.142587	0.131948	0.301559	0.188315	0.830802	0.9049	1.41982	1.3119	0.923349	0.728479	0.92236	0.635337	0.959748	1.04324
XBXL10_1g10187	17.2774	19.1063	35.8793	78.1395	40.382	39.9133	34.1714	32.474	34.7157	33.4364	32.641	32.696	31.2876	19.7799	22.1718	14.9165	9.44403	15.9692	5.08608	23.9122	8.99651	24.7777	12.3045	31.3292	14.2035	13.0257	33.5086	35.2228	34.3432	39.1448	37.5073	22.7729	17.3342	16.2618	15.0349	5.30612	4.78841	5.85985	5.59851	6.93453	7.93688	8.2116	8.15147	10.3829	9.51001	24.2888	24.5621	27.0596	25.0966
XBXL10_1g10188	0.896536	5.81895	6.50542	2.96753	1.42631	7.32117	7.07237	7.24934	6.25186	6.65886	7.3676	6.8287	5.39367	6.07899	5.05308	28.1381	18.2129	36.5756	18.2194	44.403	22.8932	32.0433	12.9908	20.7271	5.87871	6.14445	17.213	1.97663	0.849934	4.77493	4.60466	8.0602	9.44528	8.05915	7.27273	26.2245	26.4287	52.5627	52.0671	58.0824	55.6799	58.1124	57.017	36.809	38.4134	35.6055	32.2136	27.7237	25.3274
XBXL10_1g10189	20.8611	82.1009	81.3221	36.8947	2.06797	114.172	71.7557	109.38	123.152	92.6367	143.649	109.019	133.521	141.431	116.726	172.813	116.57	166.282	122.334	163.765	140.376	197.765	127.085	222.882	113.292	122.231	193.205	23.0472	19.3997	15.6277	13.7026	104.325	112.74	95.9066	91.8409	135.458	126.136	106.909	106.994	134.565	138.181	140.793	137.292	124.618	118.99	107.366	104.493	112.511	111.913
XBXL10_1g10190	0.734262	3.54113	1.48935	11.3026	4.83765	12.8654	6.90572	5.35635	13.1799	7.5543	36.2724	25.4296	27.0803	64.0859	41.3224	36.3985	26.0475	31.5227	4.71989	29.6755	4.7434	11.3317	2.45218	4.50427	2.54339	1.54421	3.01158	12.3028	12.6583	9.50319	10.2472	13.4201	14.2911	76.7917	74.8997	50.9739	50.3636	44.7496	41.0619	32.6521	31.0389	28.4417	25.4458	21.6043	23.3929	19.7795	19.33	16.8767	16.0625
XBXL10_1g10191	2548.79	1058.25	968.089	213.688	265.437	153.089	156.717	216.687	153.353	170.442	206.745	272.496	299.955	428.631	500.887	772.179	812.339	1034.99	1529.85	1083.86	1792.93	1459.28	2327.82	1699.27	2413.54	2419.82	2191.74	298.849	272.79	247.04	246.827	133.187	148.972	245.523	247.99	570.926	579.742	675.611	653.929	913.96	958.176	1028.85	1092.04	1098.55	1103.89	1168.18	1228.33	1247.4	1282.22
XBXL10_1g10192	280.46	727.463	706.951	209.069	137.121	238.249	357.248	438.813	348.094	484.538	1416.03	2207.01	2064.55	3314.98	2602.7	2935.14	3416.76	3857.8	4913.71	2399.9	3467.01	848.997	880.415	171.655	138.726	130.632	65.8659	297.045	288.88	265.565	235.847	1474.28	1330.75	5921.31	5751.01	7062.05	7302.86	6271.35	7076.39	4209.21	3908.55	2889.16	2648.43	2155.25	2354.59	1386.59	1251.53	423.295	402.24
XBXL10_1g10193	2.05155	2.93966	2.89379	8.21012	6.0207	8.74556	6.68718	6.4445	10.2502	8.41595	13.2092	10.8589	15.8752	14.1804	9.73475	8.99617	11.6734	10.2576	5.65976	4.35841	3.86091	1.16873	0.826236	0.572695	0.474359	0.307854	0.688753	3.51127	4.09019	4.89345	5.07359	12.2182	11.4822	23.6195	26.456	21.241	26.5242	18.3494	21.1763	7.62555	7.7777	6.18323	4.55513	2.0982	2.97232	0.688236	0.491151	0.715454	0.617285
XBXL10_1g10194	18.3886	66.4731	85.4784	42.548	45.9305	65.1148	109.978	123.897	70.1317	102.464	42.4248	38.2648	31.6048	28.8282	27.2866	41.9061	39.5175	50.2125	87.5187	69.2269	104.488	72.0467	75.3585	77.9253	62.0384	66.395	70.9969	46.4842	44.4605	65.1175	63.682	39.3246	43.1021	24.0796	24.3212	29.7623	29.4502	34.9793	38.9215	50.7855	51.197	54.7841	58.2883	61.1192	64.7968	67.4959	67.4299	69.0888	67.0263
XBXL10_1g10195	8.20017	18.4305	40.9794	1.47061	0.510544	1.997	2.27858	2.59026	3.12226	2.88764	6.98689	5.69121	4.83144	5.0582	5.06447	0.99388	1.10157	1.25979	0.686514	1.55625	1.05022	2.61252	0.776052	1.86639	0.986221	0.886079	2.0605	0.414109	0.414103	0.328151	0.450906	0.929018	0.744014	2.45065	2.68309	1.77057	1.44802	0.973156	0.910644	1.05988	1.48046	2.99688	2.62982	2.35408	2.41986	2.16516	1.91576	2.91787	2.61974
XBXL10_1g10196	42.9565	81.7087	75.9043	48.2604	8.24702	187.771	146.391	147.357	204.002	156.069	139.059	59.0648	48.3389	53.0735	34.5489	26.8305	18.9212	20.4041	5.92345	18.9437	5.36391	11.3461	2.69448	6.15183	1.9681	1.61261	3.08176	9.2839	8.97932	36.9308	36.3519	55.7048	58.5022	47.9643	47.2041	34.2211	34.7809	31.0908	26.89	22.1989	22.3269	18.8726	18.2158	18.3126	16.3239	14.4264	15.156	10.3122	10.3375
XBXL10_1g10197	0.04183	0.07368	0.069336	0	0.053174	0.12428	0.166388	0.045515	0.067015	0.054657	0.153394	0.222327	0.044278	0.141563	0.21572	0.118847	0.570431	1.1518	0.536917	5.20337	2.02972	11.5438	6.42646	14.7532	4.54694	5.06669	15.0048	0.06404	0	0.274674	0.062753	0.081032	0	0	0.229247	0.778222	0.718646	0.797659	0.867213	1.48843	1.59709	3.51179	3.35683	5.46477	3.95311	5.88552	6.88553	8.92887	8.3435
XBXL10_1g10198	0.007477	0	0	0	0	0	0.134684	0	0	0.047424	0	0.051883	0	0.071452	0.139217	0.062145	0	0.673571	0.03675	0.762957	0.166399	0.429298	0.161722	1.27322	0.479769	0.433606	2.0459	0	0	0	0	0	0.035661	0.062089	0	0.120083	0.061366	1.08482	0.197096	0.406403	0.730854	0.813149	0.636045	1.06191	0.95029	0.368066	0.303456	0.354535	0.351287
XBXL10_1g10199	0	0	0	0	0	0	0	0	0	0	0	0	0	0	0.069645	0	0	0.192725	0.047453	2.7505	0.751906	3.93714	1.53391	1.68525	0.320537	0.742056	0.866366	0	0	0	0.015978	0	0	0.018375	0	0	0.056085	0.127396	0.051643	0.886384	1.20009	4.24119	5.48758	7.90249	11.3125	9.76913	10.1175	5.56302	6.1228
XBXL10_1g1020	0	0	0.039851	0	0	0	0	0	0	0	0	0	0	0	0	0	0	0	0.051427	0	0	0	0	0.03631	0	0	0	0	0	0	0	0	0	0.116949	0.081463	0.079597	0	0	0	0	0.034636	0	0	0	0.049045	0.08121	0	0.054525	0
XBXL10_1g10200	0.540387	2.0841	1.13006	0.177627	0.106469	0.525414	0.72199	0.718239	0.813112	0.896056	0.541109	0.374042	0.331233	0.076268	0	0.065994	0.037	0.099294	0	0.10741	0	0.085553	0.017065	0	0	0.018738	0.065931	0	0	0.06207	0.098437	0	0	0.075662	0.052622	0.025074	0.07709	0.126548	0.070605	0.084886	0.043547	0	0.106362	0.027752	0	0.064282	0.055953	0.074742	0.088141
XBXL10_1g10201	0.103261	0.393362	0.333219	0.129632	0.042708	1.07677	1.30303	1.2743	0.945143	1.16455	0.23796	0.309577	0.097497	0.03667	0.055594	0	0	0	0	0.154498	0	0.144393	0.060276	0.166385	0	0.041444	0.090367	0.352873	0.174714	0.744005	0.565283	0.486803	0.288847	0.125023	0.063927	0	0.081409	0.025057	0	0.067374	0.051982	0.179544	0.04258	0.16092	0.078301	0.284121	0.301752	0.474914	0.457605
XBXL10_1g10202	4.3872	11.2755	7.70912	46.9139	16.8065	25.5319	13.3656	9.90482	24.5402	13.3144	11.6201	5.49686	3.65926	2.18061	0.633731	6.07416	2.54097	6.77589	0.615969	7.9386	0.914579	1.94498	0.347369	0.928277	0.402399	0.219163	0.685105	32.8546	33.5017	37.4153	38.0384	19.3452	18.6044	3.04393	2.97328	4.59011	5.71221	7.70362	7.63078	7.27999	7.5961	7.21558	6.50399	7.58688	7.47756	13.6286	14.6046	9.35008	9.44234
XBXL10_1g10203	5.83209	20.7875	19.2845	59.8462	41.5465	53.6122	49.5422	40.5913	46.7872	48.56	46.1099	40.6886	38.1268	49.565	38.5643	52.8652	36.7424	53.5976	23.8141	53.4387	21.1532	44.5893	15.7629	41.6989	16.6877	17.1476	32.393	32.8292	32.7346	39.1885	40.209	40.8268	39.1291	42.5282	41.807	58.1399	61.2036	60.0545	61.2072	54.436	54.7641	52.8371	50.8253	46.4438	44.6972	51.5508	52.1553	53.4109	50.5047
XBXL10_1g10205	7.75248	37.331	24.3698	9.48691	0.647406	64.5046	57.3273	49.8355	57.6879	55.9566	52.7013	62.3564	63.0349	31.3834	35.4568	9.68352	8.53807	11.6156	3.9451	16.5444	5.78416	13.9525	5.08286	10.2394	4.91165	4.80656	6.90685	3.98979	3.63613	24.0778	24.8365	75.8847	76.3403	47.6426	43.163	13.2454	12.7967	10.2259	9.88689	12.0732	12.133	15.2999	16.1871	14.9318	14.9112	19.8358	18.1302	20.7664	20.868
XBXL10_1g10206	0	0.010576	0.012423	0.029941	0	0.060006	0	0.01446	0.059863	0.053125	0	0	0.009664	0.015058	0	0.080088	0.064997	0.047433	0	0.054659	0.024174	0.042088	0	0	0	0.002862	0.00659	0.032668	0.016728	0.094005	0.095567	0.063585	0.022364	0.019855	0	0.036459	0.018661	0.015145	0	0	0.031796	0.020386	0.019098	0.039885	0.088444	0.034657	0.015555	0.078077	0.024425
XBXL10_1g10207	2.5297	8.5376	11.0139	8.58915	2.83698	25.0291	13.7811	14.1373	25.9106	17.1296	20.0431	12.8531	13.0622	20.168	9.76352	30.1742	13.1272	30.1572	7.16262	39.5166	8.67807	15.5674	5.13601	7.86457	2.9963	3.51539	4.99807	3.64383	3.2559	7.49516	7.53919	21.7182	23.7199	23.9494	27.374	47.2655	48.4805	55.3786	58.0479	53.7423	52.3521	48.1514	45.0985	43.7038	43.8116	48.71	48.2155	38.5373	38.1275
XBXL10_1g10208	4.84028	9.52222	11.1462	29.9678	30.6453	72.8907	60.2579	45.9952	68.5398	59.1161	39.0691	19.3597	15.7975	21.5252	14.0219	16.1265	8.74717	12.0618	2.38909	12.3065	1.94737	2.99793	0.692203	1.64854	0.430536	0.508323	1.13568	18.5284	17.602	26.2347	23.7698	13.6811	15.1868	24.6138	26.3061	21.3447	21.0334	17.4103	14.4889	13.5603	13.521	12.796	11.9323	11.2328	10.6176	10.5662	10.7558	7.70935	7.89041
XBXL10_1g10209	4.75236	23.4565	16.7367	45.5019	24.5536	64.0643	66.1186	51.0331	58.2021	60.1876	52.3823	46.4388	36.3583	32.816	23.1939	16.1198	8.09297	14.8042	5.35626	16.7705	5.37536	10.3129	2.56852	7.48691	2.20661	1.85013	4.14306	16.9968	16.4126	34.8341	35.3257	79.6752	78.8408	33.8051	31.0745	16.0902	15.4702	16.0326	14.4629	16.2414	16.825	19.0281	18.0066	17.6534	16.6411	20.5658	20.3977	18.6884	18.6334
XBXL10_1g1021	0	0	0	0	0	0	0	0	0	0	0	0	0	0	0	0	0	0	0	0	0	0	0	0	0	0	0	0	0	0	0	0	0	0	0	0	0	0	0	0	0	0	0	0	0	0	0	0	0
XBXL10_1g10211	0	0	0	0	0	0.080486	0.260497	0.113712	0.203204	0.267854	0.315623	0.181923	0.093906	0.166988	0.048019	0.28309	0.305869	0.269685	0.144998	0.268921	0.097164	0.323194	0.04887	0.165533	0	0.131812	0.433873	0	0	0	0.02178	0	0.025576	0	0	0.112329	0.114699	0.361422	0.465563	0.305912	0.254365	0.254795	0.215686	0.075283	0.41399	0.282345	0.328488	0.201775	0.108222
XBXL10_1g10212	0.009805	0	0	0	0	0.027953	0	0.005614	0.668539	0.282656	7.07609	3.00431	3.56838	9.3963	5.48749	9.05261	8.78262	9.85851	5.14282	8.57962	4.60682	5.73001	3.59146	5.86965	3.47539	3.70331	5.56371	0.041417	0	0.014521	0.011391	0.168824	0.210621	4.79756	5.36545	10.1086	10.6839	7.95057	8.73975	7.05748	6.70293	7.28571	6.88877	6.24164	6.77567	4.79569	4.943	6.04588	6.37348
XBXL10_1g10213	0.014152	0.029856	0.016521	0	0	0.05841	0	0.026298	0.028857	0	0.062097	0	0.033172	0.062531	0.030374	0.162348	0.135198	0.361569	0.23958	0.48805	0.176143	0.277115	0.308776	0.53786	0	0.297675	0.693013	0.019898	0	0	0	0	0	0.109675	0.090816	0.439062	0.470557	0.261168	0.253876	0.583154	0.58272	1.02137	0.744154	0.807887	0.916221	1.08538	1.33167	0.998586	0.96625
XBXL10_1g10214	0.104435	0.293166	0.139117	0.11407	0.041184	1.43459	0.711635	0.590712	1.65014	0.824396	17.2834	7.85217	8.03284	3.61341	2.06929	0.174774	0.033445	0.416247	0.105402	0.616599	0.161936	0.269898	0.057507	0.038781	0.447024	0.025243	0.026091	0	0	0	0.02994	0.033711	0.035276	0.030818	0	0	0	0	0	0	0	0	0	0.596667	0.622509	0.721423	0.18294	0.438588	0.360869
XBXL10_1g10215	0	0	0	0	0	0	0	0	0	0	0	0	0	0	0	0	0	0	0	0	0	0	0	0	0	0	0	0	0	0	0	0	0	0	0	0	0	0	0	0	0	0	0	0	0	0	0	0.148646	0
XBXL10_1g10216	13.5595	31.4688	26.2267	109.461	73.547	121.462	102.8	78.4221	108.856	94.629	108.888	75.8085	65.9389	52.6469	37.1181	20.9958	15.3003	15.6817	4.97698	15.763	5.35249	8.90046	3.44623	5.10286	1.59277	2.06327	3.1019	82.1504	80.8837	105.982	108.119	105.605	105.06	58.4437	55.5827	21.5414	18.4654	17.0137	14.8886	14.9676	15.603	15.3224	14.9239	15.312	14.8863	13.5896	13.7108	11.7455	11.5112
XBXL10_1g10217	8.94577	23.886	34.112	7.26011	0.392838	38.1332	20.3072	13.122	37.2731	21.3052	15.9217	8.13171	3.74193	3.14506	1.24356	3.56428	1.41417	4.68189	2.63562	8.05579	3.5989	6.83591	2.87892	6.95771	3.40358	2.40265	4.57877	0.905513	0.964474	4.18358	3.34852	13.4729	12.8279	3.53807	2.9946	2.20465	2.47821	4.39541	4.47244	7.00435	7.09547	10.2573	11.2882	11.0362	10.2458	13.0968	11.8689	11.5346	10.0332
XBXL10_1g10218	0.116974	0.413319	0.56045	1.8153	1.19965	14.7392	8.89451	6.30419	12.4321	8.57002	6.07295	3.48872	1.83375	1.59285	0.867513	2.76871	0.835515	2.64606	0.362205	3.84503	0.4052	0.582777	0.097588	0.469628	0.132924	0.052048	0.281219	3.01185	2.72764	7.83749	6.77733	10.4271	11.1505	1.81116	1.7661	2.97666	2.96828	2.80065	2.82691	3.62927	3.46933	3.62044	3.70687	3.91638	4.14369	5.46459	4.87097	3.55582	3.77511
XBXL10_1g10219	0.008667	0	0	0.13156	0	0.045019	0.067723	0.050278	0.089405	0.14553	0	0	0.097472	0.119184	0	0.205925	0	0.290295	0.075233	0.381213	0	0.288812	0.082196	0.021549	0	0.050214	0.179357	0.089246	0.152287	0.042251	0.135438	0.075985	0.039727	0.035049	0	0.034238	0	0.113424	0	0.085988	0.02946	0.038343	0.107528	0.037629	0	0	0.027733	0.193819	0.109049
XBXL10_1g1022	0.069824	0	0	0	0	0	0	0	0	0	0	0	0	0	0	0	0	0	0	0	0	0	0	0	0	0	0	0	0	0	0	0	0	0	0	0	0	0	0	0	0	0	0	0	0	0	0	0	0
XBXL10_1g10220	9.39499	17.662	31.8965	6.74596	11.5606	10.4797	16.3617	17.8419	13.2663	17.9726	9.98381	16.7868	12.0005	19.7039	18.5632	40.3289	36.954	46.4521	52.2171	51.3084	57.045	38.373	33.9245	27.8158	22.0532	18.3842	19.2852	6.31061	6.11141	11.3001	11.248	15.4038	16.2254	22.268	22.9261	49.2775	52.28	57.491	56.7349	56.1657	52.8623	54.696	51.3913	48.2202	48.6453	47.5566	47.0344	37.0455	36.4161
XBXL10_1g10221	0.399188	1.96947	1.96827	3.45994	2.41557	12.6023	9.52508	8.57674	12.2932	9.65032	6.80344	2.97894	1.92135	1.51515	0.552733	0.766669	0.123755	0.88452	0.277852	2.40137	0.566837	1.9015	0.548356	2.06436	0.776652	0.744356	1.27202	1.88629	1.99217	5.49414	5.37803	3.48849	3.45704	0.530726	0.573599	0.114405	0.108492	0.322376	0.344702	0.710723	0.888179	1.10731	1.28774	1.82505	1.73028	3.13346	2.93126	2.78222	2.79197
XBXL10_1g10222	3.97721	18.6362	22.3744	9.97822	3.06969	29.7881	32.799	31.4549	28.3615	29.6155	20.4789	22.2413	15.693	17.3358	14.551	5.93466	3.66686	5.085	3.16608	6.82752	3.05756	7.06854	3.25536	7.86931	4.18347	3.32347	5.69717	7.65623	8.00102	19.1686	19.0939	44.5495	39.6471	32.5676	30.6532	10.7845	10.7634	9.60589	9.49012	7.77095	7.52564	7.36132	8.06841	8.74402	6.66574	15.3773	15.0749	14.0233	14.1476
XBXL10_1g10223	0.007752	0	0	0.062209	0	0	0	0.012231	0	0	0	0.306517	0.292448	0.355507	0.140088	0.806907	0.996175	0.650985	0.388906	0.963466	0.185995	1.01323	0.400361	0.455008	0	0.196459	0.113034	0	0.02792	0.038735	0	0.069631	0.220017	1.57386	2.20905	3.16713	4.43757	3.71133	4.21535	1.29233	1.96684	1.00193	1.75165	0.999013	1.52661	5.51914	4.10885	6.38995	6.3978
XBXL10_1g10224	0.113703	1.32969	0.814607	0.674077	0.167387	1.16338	1.447	0.348422	1.39224	0.683204	0.546687	0.29945	0.508056	3.278	0.84254	38.0282	22.2448	43.1201	14.5233	67.4805	18.9349	38.4444	14.0761	16.5928	11.338	9.67618	7.86613	5.74215	5.98047	3.49703	2.61664	1.63057	1.07283	1.35179	0.641624	26.3681	29.1392	67.9003	65.6039	82.8911	87.9444	89.0358	95.6969	86.5924	99.1255	71.9117	68.3579	63.1407	62.6269
XBXL10_1g10225	0.71578	4.99578	5.44478	2.70294	0.8065	18.2901	14.1041	14.5288	21.7556	17.6664	12.2939	5.02222	3.49408	1.60909	0.900224	1.21378	0.803382	1.19199	0.49288	2.36221	1.10958	1.39887	0.528956	0.687702	0	0.233238	0.498202	0.925694	1.14636	4.0422	3.8705	10.963	11.9236	3.11781	2.12372	1.53384	1.41681	1.15511	1.0571	1.35875	1.3506	1.41424	1.82421	2.41301	2.46567	1.90274	1.58873	2.34767	2.13235
XBXL10_1g10226	4.75265	16.7646	14.8101	54.6379	42.4605	36.3646	38.4839	31.5745	34.1149	33.8087	25.9397	19.7475	15.4115	14.2233	8.71154	16.1194	9.21311	14.1954	6.43993	16.2113	7.27846	15.1305	6.31552	14.7587	7.08976	6.09025	11.8629	42.6189	43.0547	58.9811	57.5699	28.6598	26.4548	18.7052	16.5162	13.4395	14.6588	16.9006	16.1834	16.8566	16.225	15.3684	15.827	15.4115	15.4333	15.7113	16.2936	15.374	15.155
XBXL10_1g10227	0.217657	1.10294	1.45945	4.38779	3.70487	3.67304	2.31117	1.97306	4.01913	2.30568	2.50872	1.13499	0.97983	0.74459	0.508946	3.62966	1.91108	2.30087	1.19847	2.17336	1.44548	1.43498	0.778715	1.26359	0.679182	0.5025	0.89229	0.261152	0.317504	2.05049	2.13487	6.76986	6.30497	1.74457	1.9764	3.12573	3.62434	3.80594	3.65434	2.94638	3.13694	2.83263	3.35299	2.25346	2.08309	1.21004	0.691081	0.891172	0.861414
XBXL10_1g10228	0	0	0	0	0	0	0	0	0	0	0	0	0	0	0	0	0	0	0	0.330711	0	0	0.18682	0	0	0.057187	0.167215	0	0	0	0	0	0	0	0	0	0	0	0	0	0.899857	0.590272	0	0.577273	0	0	0	0	0
XBXL10_1g10229	0	0	0	0	0	0	0	0	0	0	0	0	0	0.016215	0	1.09662	0.030871	1.08649	0.132287	1.707	0.164181	0.172219	0.022215	0.046844	0	0.028346	0.065949	0	0	0	0.010265	0.034891	0	0	0.010982	0.135488	0.1916	1.11722	1.20467	2.94863	3.40965	2.62502	2.31657	1.70673	1.45122	1.01318	0.720944	0.61138	0.581222
XBXL10_1g1023	0.205046	0.764632	0.22191	0.225967	0.199314	0.306958	0.188173	0.193214	0.81271	0.365445	2.36585	1.657	1.50659	1.15016	0.522557	2.10407	0.268002	4.89216	0.880801	9.03627	1.47761	5.83593	2.40401	3.99648	1.10915	1.49072	2.45831	0.148515	0.118837	0.142965	0.147273	0.523982	0.377818	1.06898	0.973856	0.642474	0.316366	1.39751	1.36061	3.30316	3.7117	4.72423	5.99239	11.1389	11.6686	10.9957	11.8234	11.4941	10.9339
XBXL10_1g10230	0	0.077647	0.024916	0	0	0	0	0	0	0	0	0	0.010789	0.136463	0	0.262457	0	0.115034	0	0.092356	0	0.598289	0.342741	1.24802	0.946451	0.682995	0.915291	0	0	0	0	0	0	0.081981	0.028589	0.08227	0.084257	0.046395	0.077509	0.163174	0.095766	0.062255	0.263261	0.245093	0.405311	0.684545	0.2996	0.441017	0.409472
XBXL10_1g10231	76.1573	162.618	212.415	422.456	477.127	229.372	337.786	303.672	200.643	293.445	219.419	266.436	238.112	308.862	272.803	249.94	242.77	247.054	179.438	197.917	158.362	129.214	80.5391	86.2313	45.9661	44.3293	50.5594	439.389	451.323	510.645	509.321	362.282	344.02	437.872	442.346	383.522	391.318	362.677	337.101	284.122	278.347	226.829	219.355	186.178	207.49	129.437	126.785	124.672	131.333
XBXL10_1g10232	16.0662	20.9585	60.775	39.7814	36.6399	69.5891	83.2107	85.4679	79.479	86.2879	120.014	140.047	129.114	154.014	165.437	78.8421	79.4991	51.7639	30.2446	46.9738	26.4438	23.7072	11.1529	12.7104	5.39232	5.21547	7.52344	32.7148	30.1671	51.609	47.7345	91.4476	98.1168	161.171	156.751	100.931	108.777	72.3573	67.6133	47.6947	50.3098	40.315	42.9558	30.3376	30.0673	35.6034	35.4545	21.582	22.2609
XBXL10_1g10233	0	0	0	0	0	0	0	0	0	0	0	0	0	0	0	0	0	0	0	0	0	0	0	0	0	0	0	0	0	0	0	0	0	0	0	0	0	0	0	0	0	0	0	0	0	0	0	0	0
XBXL10_1g10234	4.8297	14.2948	15.6085	67.9031	50.554	46.5886	55.0013	47.6081	41.1736	53.6045	37.5387	35.178	29.1955	21.7054	19.3068	6.7555	5.48138	6.25959	3.34182	8.19446	3.80391	6.7945	2.64668	4.74295	2.06117	1.83818	2.56049	76.3752	76.6463	84.1237	85.3897	73.0096	72.0348	56.5626	50.8554	14.2516	16.8702	13.4994	14.0716	10.8998	11.6939	11.8256	12.5751	11.4436	12.8376	21.7413	19.5544	20.2389	17.8227
XBXL10_1g10235	237.682	273.966	385.948	36.1127	3.73103	59.1651	22.7235	19.1123	64.9486	34.5363	56.6128	26.9856	17.6862	29.3079	17.344	11.7661	8.52964	15.0372	15.4853	22.0329	25.7836	60.9842	65.9318	124.17	88.3106	90.261	126.987	11.7201	11.2391	7.52522	6.79723	34.3784	41.0808	16.2625	14.7798	6.4946	5.98141	4.03224	3.81698	5.74242	6.29497	10.374	10.58	15.9367	15.1806	36.08	42.4461	65.5487	58.0385
XBXL10_1g10236	0.07272	0.037594	0.0161	0.048921	0.024727	0.427758	0.154262	0.143892	0.231528	0.223964	0.114027	0.072693	0.097292	0.037742	0.119666	0.437436	0.035087	0.474218	0.196432	0.765379	0.023335	0.177234	0.049461	0.151112	0	0.060974	0.117758	0.081536	0	0.099903	0	0	0.08842	0	0.016666	0.031144	0.082282	0.314293	0.364655	0.512084	0.613661	0.729393	0.594834	0.764556	0.654887	0.756272	0.807392	0.679053	0.646367
XBXL10_1g10237	0.018206	0	0	0	0	0	0	0	0	0	0	0	0	0	0	0	0	0	0.03124	0	0	0	0	0	0	0	0	0.019932	0	0	0	0	0	0	0.023852	0.046085	0	0	0.065333	0	0	0	0.02463	0.025726	0	0.037366	0.032451	0	0.012821
XBXL10_1g10238	2.21001	0.773081	2.08616	3.21798	4.72807	11.8548	13.6306	9.88743	11.084	11.2672	5.22625	4.09454	2.84158	0.963917	0.892598	3.35716	0.851805	7.40529	1.02991	13.1145	2.27649	6.09166	1.54668	7.12514	1.49053	2.1156	5.52702	14.9767	13.5652	32.1483	32.1633	39.7715	41.406	6.44295	5.07008	0.759536	0.704264	3.46912	3.97045	7.11336	10.0323	14.5275	17.8499	20.3046	18.9912	14.0036	12.0962	16.8628	14.8567
XBXL10_1g10239	1.48259	8.56833	5.28936	1.7501	0.693057	5.59589	5.04422	4.17905	6.87859	5.04031	7.03855	6.51947	6.95601	5.59059	6.84988	0.51549	1.71459	0.905756	0.224737	9.13385	2.9399	17.8894	11.7628	8.16968	13.2903	11.0073	4.14534	0	0	1.56108	0.709294	0.927982	1.31209	0.546541	0.315003	0.360397	0.61736	0.203449	0.056648	0.4588	1.2522	4.42577	7.97235	14.8681	22.3096	21.0939	22.4985	32.5002	32.5919
XBXL10_1g1024	49.0433	101.095	48.1344	286.734	241.959	140.576	177.152	149.009	115.633	113.256	23.479	9.55521	8.98346	4.41015	3.95846	7.20315	5.44566	9.52191	5.21683	9.47138	5.77415	8.73196	5.29354	10.1676	2.21954	5.07498	9.29936	421.487	435.146	327.884	357.087	27.0431	33.1079	2.79809	3.51021	6.10173	6.69882	6.32005	6.41771	6.26695	8.29525	8.69636	10.1226	10.8815	7.89505	11.0443	10.6066	11.1508	11.0188
XBXL10_1g10240	0	0.126376	0.042045	0	0	0	0	0.017492	0.046403	0.035347	0	0	0.010301	0.113193	0	0	0	0.03582	0	0	0	0.054047	0.04556	0.019159	0	0	0.041909	0	0	0.023773	0	0.022297	0	0.097661	0.125104	0.033952	0	0.01655	0.036757	0	0.016974	0	0	0.148688	0	0.046199	0.01374	0.012473	0.030983
XBXL10_1g10241	0.409037	1.88754	2.33568	6.37493	7.90617	5.6295	7.38203	6.47626	5.62991	6.84978	2.09536	1.20574	0.529728	0.605772	0.224851	3.49343	0.990461	4.96425	1.20609	4.83451	1.1655	2.91861	0.974487	1.54096	0.728187	0.544416	0.899459	12.0265	11.8825	10.9502	11.2699	3.49297	3.67321	0.612004	0.369866	1.68501	1.93019	3.58073	3.27834	3.98086	4.31463	5.22001	5.23213	3.90629	4.37952	4.86072	5.61924	4.4836	4.46708
XBXL10_1g10242	0	0	0	0	0	0	0	0	0.132544	0	0	0.090014	0	0.156299	0	0.115084	0.145687	0.238747	0.058284	0.313241	0.10836	0.111089	0.013202	0.035982	0	0.030003	0.128765	0	0	0	0.018107	0.033582	0	0.045551	0.015899	0.030488	0.093406	0.166953	0.128607	0.296751	0.462937	0.678847	0.628573	0.566713	0.486834	0.407116	0.648962	0.274391	0.434566
XBXL10_1g10243	5.65254	9.62052	7.03498	36.1154	12.6199	17.469	9.82162	7.55422	16.1906	10.4736	6.91674	2.4689	2.02961	1.15472	0.749244	7.2335	2.48655	9.43531	0.608646	12.7351	1.41505	7.34176	1.43066	4.46128	2.26001	1.15946	3.70099	74.0924	74.0218	53.7224	58.6282	26.8642	28.6493	3.47886	2.98778	2.96556	3.40284	7.77903	8.37177	11.9142	11.7977	14.6789	15.8693	14.2005	14.4684	19.1661	17.0018	19.4179	18.1595
XBXL10_1g10244	224.823	181.853	166.006	248.091	289.112	143.965	169.285	159.727	120.587	157.732	125.942	132.421	109.906	115.807	86.5041	58.5946	52.3191	42.9702	57.1465	46.8694	45.5209	35.0837	30.8009	31.3957	13.9736	23.0238	26.4465	377.393	400.479	368.591	394.732	218.011	205.223	113.704	111.099	74.3634	68.0143	53.1169	54.636	57.6153	59.7942	61.6541	58.9859	63.2846	55.4847	55.5059	48.4436	52.9832	49.4425
XBXL10_1g10245	4.20686	15.4407	11.5461	4.97414	0.42804	38.268	21.3217	15.3864	37.5742	21.2396	25.4035	15.7497	11.9517	8.96122	5.97227	4.80737	3.19146	5.51651	1.12039	6.32332	1.27768	2.27679	0.751852	1.2028	0.408618	0.498869	0.834628	1.51919	1.09674	6.91746	6.91492	24.5412	24.8823	13.4914	12.0733	7.7843	7.25771	6.70998	5.87261	5.75752	6.11537	6.5556	6.03391	5.76113	6.25994	6.89658	8.28934	5.87307	5.44587
XBXL10_1g10246	31.0523	33.7745	75.9689	16.3541	4.30818	80.7163	55.3915	48.3485	86.1966	68.0646	95.351	62.21	62.0814	90.6599	60.4466	91.8048	75.7206	101.114	77.8798	124.904	85.3397	118.667	66.6936	103.178	40.8239	43.5969	79.8119	19.4646	19.3795	34.0751	30.7513	103.419	103.174	56.2854	62.4532	136.899	135.697	131.996	127.178	132.49	129.167	135.866	129.212	131.081	130.451	118.517	121.021	120.147	118.794
XBXL10_1g10247	0	0	0	0.115204	0.024202	0.078898	0.074651	0.006887	0.026466	0	0.233036	0.062145	0.056105	0.119908	0.061429	0.420292	0.119225	0.760748	0.084477	0.736289	0.166326	0.328862	0.10367	0.323837	0	0.10167	0.25308	0.03069	0.129372	0.162	0.318397	0.141272	0.12149	0.408837	0.329317	0.149105	0.183955	0.791498	0.701826	1.59379	1.38506	2.08341	1.83397	2.0932	2.34065	2.48347	2.15126	1.79617	1.43539
XBXL10_1g10248	0.005283	0	0.035887	0	0.068848	0.026281	1.13986	0.677166	0.15703	1.03669	0.266097	0.383166	0.47118	0.748914	0.23216	2.16746	1.04794	1.77103	0.296137	2.63104	0.189982	0.386421	0.089482	0.194148	0	0.086507	0.20622	0.006667	0	0	0.007509	0.025414	0.07546	0.33697	0.372654	1.41854	1.91077	2.43262	2.71129	2.44823	2.59803	2.3837	2.44001	2.89049	2.55012	2.05566	2.48839	2.30049	2.1177
XBXL10_1g10249	2.86436	13.8938	8.95017	11.512	1.80649	58.989	30.468	22.9943	53.6054	28.643	42.1418	26.4325	18.9547	10.6362	5.45422	3.22704	0.896723	3.75615	0.325373	4.39497	0.788533	1.52329	0.34252	0.633617	0.333328	0.221117	0.608305	8.98442	8.46995	33.4327	32.2644	83.592	88.7851	23.9958	20.4873	4.07331	4.70241	6.03006	6.45036	5.6574	5.69105	5.42812	5.25728	10.2126	10.3707	4.79071	4.97361	4.36372	4.2708
XBXL10_1g1025	27.8658	115.282	121.557	93.0084	50.8374	205.964	220.852	202.956	199.016	222.393	205.434	197.652	158.58	230.906	171.099	177.306	139.686	173.276	107.847	156.358	92.0212	140.954	64.0834	107.104	40.0187	48.5963	70.5071	30.6416	29.0986	79.8817	81.0987	157.91	160.877	184.13	177.894	174.491	171.68	163.285	161.93	172.584	174.922	162.823	165.862	152.816	155.631	130.866	134.275	120.277	113.759
XBXL10_1g10250	0.021189	0.076292	0.03647	0	0	0	0	0.016263	0.070801	0.03309	1.11134	0.875396	0.778577	3.01223	2.96066	2.22665	2.06032	2.74778	1.26723	3.26651	1.26249	2.81094	1.15028	2.93992	1.03132	1.09686	1.86645	0.051191	0.01774	0.024378	0.038356	0.1735	0.083578	1.14277	1.02438	2.18998	1.96394	1.56081	2.33626	1.8416	2.03996	1.3304	2.01313	1.96514	1.50934	1.8545	1.66504	1.80461	1.66318
XBXL10_1g10251	0	0.096172	0	0	0	0.076283	0	0	0	0	0.747238	0.938431	0.920159	0.782335	0.667693	1.82885	0.335601	1.21999	0.261556	0.968951	0	0.194793	0	0.086218	0	0.02867	0.161605	0	0	0	0	0	0.042476	0.103381	0.093265	0.106457	0.172726	0.135178	0.073741	0.131404	0.090493	0.143722	0.068382	0.383712	0.223519	0.873312	2.28511	1.33854	0.835173
XBXL10_1g10252	4.45286	8.13168	9.39458	5.03297	3.7478	33.907	25.2147	22.3735	35.9403	25.9818	29.5384	18.2887	12.6344	16.0347	11.5546	13.259	12.1488	12.6156	4.78205	11.5682	4.21884	6.16417	1.81434	3.16611	1.21252	1.27953	2.3927	3.00303	2.85472	7.54396	6.78231	17.4171	16.9723	11.6788	11.1144	18.0673	18.9029	16.8279	16.4798	11.4876	10.5495	10.0682	8.32009	7.45407	8.38288	5.95529	5.85149	4.98668	5.0235
XBXL10_1g10253	5.24586	11.8455	16.0267	11.5448	10.3593	37.2458	40.9024	36.2102	37.4589	35.019	20.9172	9.60008	6.85044	5.46247	3.09069	5.92118	3.21556	5.33848	2.49769	5.74864	2.79319	3.69896	1.93745	2.22101	1.80825	1.15956	1.43529	8.75981	8.62763	14.925	13.6731	12.3249	12.8665	3.91571	4.44993	4.11186	3.97937	4.35102	4.1774	5.29019	5.41042	4.63685	5.596	4.80159	4.45059	5.35455	5.45245	4.70709	4.25452
XBXL10_1g10254	2.80333	6.18993	2.94818	11.9714	7.82285	11.2684	8.26698	5.80486	10.527	7.50983	7.76441	4.67826	3.56891	3.0933	1.21587	8.53962	2.48181	12.1678	1.8139	12.7291	3.1454	8.00756	2.16568	7.98324	0	2.19192	5.58286	33.6577	30.7275	41.8967	42.4182	30.8773	33.7871	10.0659	10.9686	7.9419	8.97206	14.1123	10.2614	16.1104	17.6541	19.9686	20.9944	16.5001	17.4176	20.4382	20.6649	20.3769	19.5797
XBXL10_1g10255	0.504613	2.39498	12.3111	111.591	151.068	10.823	8.52544	6.34783	10.2465	6.64022	7.92508	3.87432	2.95778	1.92658	0.598293	3.51748	1.09604	3.37462	2.58952	5.93553	3.00512	3.60557	1.53881	3.10865	1.67583	0.884597	1.49872	52.5359	50.2953	10.1781	10.0512	2.77138	2.95971	0.98587	1.01441	0.976733	1.36798	2.83838	2.70204	4.08994	4.81994	4.20763	4.54912	4.78113	4.74816	6.26647	6.1929	3.92532	4.04818
XBXL10_1g10256	1.19761	2.86119	3.82945	1.93654	0.994905	10.0657	8.07098	7.92267	9.1117	8.2505	7.28287	5.354	3.94313	2.16289	1.90918	0.155295	0.110784	0.320883	0.031492	0.564027	0.079979	0.392225	0.13405	0.58062	0	0.117568	0.460185	2.38692	2.24768	4.91559	4.88004	8.24609	7.99656	4.1963	3.50716	0.470603	0.386786	0.315705	0.318048	0.146066	0.157963	0.361328	0.444297	0.97769	0.772542	0.697531	0.750984	0.967388	0.969045
XBXL10_1g10257	0	0	0.026735	0	0	0	0	0	0	0.05222	0	0	0	0	0	0	0	0	0	0	0	0.198657	0.53141	0.491791	0.523939	0.648288	0.968073	0	0	0	0	0	0	0	0	0	0	0	0.031454	0	0.029238	0	0	0.111251	0.123012	0.117851	0.15725	0.053031	0.298667
XBXL10_1g10258	0	0	0	0	0.033893	0.03704	0	0	0.03809	0	0.123174	0.087314	0.043602	0.035671	0	0	0	0	0	0.075522	0	0.032011	0.016319	0	0	0.004449	0.04927	0.14594	0.128731	0.466332	0.35542	0.265304	0.365256	0.14422	0.126032	0.02394	0.024537	0	0	0.020336	0	0	0.025459	0.133447	0.05881	0.158104	0.052105	0.034892	0.095826
XBXL10_1g10259	0.010549	0.073002	0.034777	0.022281	0.030939	0.061277	0.072323	0.111632	0.1343	0.1179	0.099339	0.036654	0.014132	0	0	0.130349	0.025575	0.473656	0.105557	0.882339	0.207099	0.438324	0.172696	0.335238	0	0.086264	0.223183	0.153275	0.137771	0.164376	0.066189	0.209167	0.231759	0.033892	0.093893	0.163867	0.257409	0.338564	0.376893	0.453258	0.490993	0.714618	0.67993	0.976069	0.815197	2.70342	2.32282	2.33708	2.37175
XBXL10_1g1026	2.0962	5.82778	6.85864	37.8328	30.9711	40.206	34.9286	25.9908	36.9791	29.2216	14.1586	8.45822	4.56183	2.76709	1.94032	5.29601	3.14482	4.76065	1.16074	5.12274	1.70414	2.17131	0.63439	1.45682	0.485909	0.507332	0.886967	30.7499	28.6451	44.4903	41.9891	14.8019	14.4977	2.3529	2.16837	4.40392	5.2883	5.99414	6.07361	6.63348	6.3888	5.75379	6.30266	6.72337	6.24243	5.25178	5.01211	4.24188	3.89343
XBXL10_1g10261	0	0	0	0	0	0.053004	0	0.027934	0	0	0	0	0	0	0	0.890276	0.088898	5.23653	0.962519	19.5976	4.44657	16.0943	4.34538	5.30409	2.75779	2.96507	2.38149	0	0.063909	0	0.035224	0	0.083011	0	0	0.1421	0.109293	1.04685	1.66921	5.21963	7.04893	11.8853	14.1105	24.6206	25.6121	26.3045	26.3723	18.1705	17.2061
XBXL10_1g10262	1.9537	6.75767	5.8857	12.6131	7.02298	22.143	21.8674	18.7113	21.458	20.7655	15.9738	11.2234	8.11198	6.79594	4.28948	6.94106	4.00042	7.06162	1.61469	8.52721	2.65657	5.85721	1.64995	4.05635	1.10709	1.362	2.26709	13.3578	12.8139	22.4058	23.3146	22.5864	23.9114	6.46023	6.4446	9.76474	10.4743	10.3427	10.1925	9.46891	9.75141	11.2029	10.8931	8.90381	8.91893	10.1454	10.9647	8.79025	9.31744
XBXL10_1g10263	7.15544	32.9979	31.46	24.3392	18.7281	65.8565	66.591	65.9269	66.1018	65.6095	62.4698	60.437	54.5231	37.2231	33.3596	13.1269	7.57475	19.6118	13.9261	26.4256	18.1436	22.3869	10.3113	12.8117	9.36745	6.49833	8.5986	21.4005	22.8149	40.2282	40.6813	61.5883	63.1879	42.0616	38.3242	11.7994	13.134	12.5256	10.9305	13.6384	14.4779	18.6218	18.4803	19.1665	17.6144	16.7789	16.0595	16.6557	15.7057
XBXL10_1g10264	6.50292	22.2403	23.1508	2.43239	0.393204	27.0438	20.5803	21.4839	23.5224	20.0935	15.5567	9.76997	8.2675	6.10137	5.16242	5.85025	6.7291	6.54129	8.12295	8.72549	7.63467	12.47	7.41243	9.17124	3.88628	4.39696	4.91339	1.69741	1.27336	7.94895	8.684	14.0163	13.0095	6.10011	5.52063	6.64464	6.77405	7.22402	6.51608	10.2153	9.12601	10.3085	11.5935	9.54322	10.1683	9.17904	10.0755	10.3943	9.9498
XBXL10_1g10265	0.078284	0.053652	0.113785	0	0	0.33739	0.156604	0.132755	0.067616	0.258224	0.146752	0.080028	0.100954	0	0	0.050442	0.028923	0.054234	0	0.022322	0	0	0.015662	0	0	0.016729	0	0	0.042214	0.058713	0.139986	0.079005	0.191888	0.024138	0.050166	0.046964	0	0.019788	0.022102	0.020002	0	0	0.02496	0.078197	0	0.103175	0	0.018159	0.042736
XBXL10_1g10266	2.58751	3.98363	5.72345	4.40643	4.61293	9.71172	11.0059	10.8272	8.98866	11.2742	7.99529	4.4645	3.96376	1.25892	0.489262	0.459384	0.164863	0.395535	0.467495	0.690253	0.595546	0.277986	0.279548	0.378725	0	0.153549	0.362951	6.21755	4.91883	9.3095	9.6303	8.69481	10.8363	3.32471	2.99576	1.11556	1.27629	1.32739	1.28281	1.17702	1.5395	1.85112	1.77014	1.51377	1.80547	5.74379	4.54556	2.45854	2.70988
XBXL10_1g10267	1.30331	2.49917	3.27347	4.08185	1.82718	19.5622	15.5471	14.2353	16.8643	20.1153	18.735	11.1253	8.21862	7.02609	3.12986	2.54166	1.28503	3.03852	1.82136	4.14271	2.47028	1.27539	0.740475	0.893711	2.38056	0.60264	0.639309	6.86625	7.23564	22.6367	24.2335	31.1181	28.7241	16.2051	12.9258	6.85474	6.04654	8.56274	7.70213	7.43963	7.61729	6.06372	5.81139	6.39474	6.75281	7.5347	6.76465	3.53588	4.63663
XBXL10_1g10268	0	0	0	0	0	0	0	0	0	0	0	0	0	0	0	0	0	0	0	0	0	0	0	0	0	0	0	0	0	0	0	0	0	0	0	0	0	0	0	0	0	0	0	0	0	0	0	0	0
XBXL10_1g10269	0.013633	0	0.042036	0	0.024932	0.067932	0	0	0.052563	0.014776	0.019531	0	0.007612	0.039143	0	0	0	0.028991	0	0.124063	0.024563	0.083985	0.006218	0.029578	0	0.001756	0.055144	0.088295	0.099377	0.223454	0.22841	0.266961	0.257852	0.023476	0.048923	0.015848	0.016252	0.006712	0.022362	0.020204	0.055275	0.080961	0.095375	0.109091	0.097401	0.083168	0.055964	0.082231	0.105534
XBXL10_1g1027	0.050766	0.042032	0.041987	0.063834	0	0	0.053242	0.060237	0	0.122271	0	0	0.036469	0.046338	0	0	0.122211	0	0.185562	0	1.09261	0	0.571297	0	0	0.323621	0	0.364453	0.473976	0.238887	0.786881	0.224088	0.272165	0.882076	1.40071	1.96322	1.68671	0.941144	1.3547	1.39159	2.39262	1.5057	0.438004	0.252993	0.238669	1.02804	3.00624	1.07798	0.254837
XBXL10_1g10270	0	0	0	0	0	0	0	0	0	0	0	0	0	0	0	0	0	0	0	0	0	0	0	0	0	0	0	0	0	0	0	0	0	0	0	0	0	0	0	0	0	0	0	0	0	0	0	0	0
XBXL10_1g10271	0	0	0	0	0	0	0	0	0	0	0	0	0	0	0	0	0	0	0	0	0	0	0	0	0	0	0	0	0	0	0	0	0	0	0	0	0	0	0	0	0	0	0	0	0	0	0	0	0
XBXL10_1g10272	0.022169	0	0	0.098919	0.283975	0.068169	0.220519	0.141837	0.194999	0.157118	0.072355	0.161868	0	0.103695	0	0	0	0	0	0	0	0	0	0	0	0	0.021799	0.379023	0.434134	0.067528	0.054571	0.12104	0	0	0	0	0	0.044842	0	0	0	0.121845	0	0	0.065809	0.102832	0.136186	0.138711	0.253259
XBXL10_1g10273	0	0	0	0.170113	0	0.058217	0.213585	0.038442	0.059003	0.05261	0	0	0.025529	0	0	0	0	0.048043	0	0.076494	0	0	0.02206	0.025835	0	0.012311	0.036581	0	0	0.075983	0.029741	0.10107	0.104397	0.091487	0	0	0	0	0	0.052169	0.026799	0.069947	0.065738	0.20672	0.037805	0.073367	0.18947	0.126459	0.149242
XBXL10_1g10274	0.140871	0.4662	0.741796	0	0.150999	0.403372	0.157597	0.270354	0.231807	0.508279	0.127178	0.196691	0.262721	0.055787	0.201767	0.095854	0.105052	0.193778	0.261649	0.116287	0.485933	0.346445	0.460251	0.351096	0	0.448714	0.321889	0.691631	1.39964	0.044996	0.070583	0	0.166229	0.036255	0.075592	0.108298	0.036976	0.183439	0.102211	0.184988	0.50626	0.627444	0.312547	0.781661	0.581024	0.592792	0.80827	0.760659	0.59212
XBXL10_1g10275	54.9184	122.681	124.256	32.0364	3.40135	57.339	33.7456	41.4388	64.6631	49.1899	57.8811	44.4481	47.0483	38.8104	26.9778	43.2372	32.5244	52.7807	24.8635	57.8727	23.0293	26.6102	18.1666	16.6385	11.1821	10.6875	11.725	12.5973	10.6069	21.5219	22.4975	67.4023	73.4388	39.3575	38.013	44.165	43.9832	54.5019	65.3361	59.5812	60.7745	54.4739	52.8073	57.5578	53.3593	76.7128	72.1011	56.236	55.3838
XBXL10_1g10276	0	0	0	0	0	0	0	0	0	0	0	0	0	0.030973	0	0	0	0	0	0	0.090714	0	0	0	0	0	0	0	0	0	0	0	0	0	0	0	0	0	0	0	0	0	0	0	0	0	0	0	0
XBXL10_1g10277	1.15737	1.25107	3.02358	5.43885	1.85817	2.7112	3.42149	1.82029	2.66417	2.17419	2.11135	1.85153	2.14876	1.98119	1.789	2.19646	1.25234	1.48184	0.300198	2.41344	0.309333	1.30003	0.403526	1.14259	0	0.495232	0.813922	4.07728	3.99935	6.62307	6.23277	6.66592	5.60879	4.37897	3.90277	1.5276	1.55647	1.80224	1.51988	1.05847	1.16843	1.28592	1.41632	1.82463	1.98643	1.53223	1.66248	1.93125	2.31222
XBXL10_1g10278	21.7003	27.529	46.6287	7.26407	7.90925	25.9196	24.631	27.4553	23.0549	25.3015	14.1313	11.3202	12.6045	11.5443	12.4699	12.6789	9.83536	7.63919	7.66815	7.42624	6.37079	7.97379	4.29338	5.84597	2.09077	3.03219	4.23294	6.5564	7.33025	9.06717	10.6842	9.08269	11.4641	9.73698	11.9784	16.9201	18.9963	12.7474	15.1557	12.6979	13.029	11.4381	12.6258	7.12088	7.17672	11.1538	10.726	10.1295	9.88007
XBXL10_1g10279	13.5962	31.1951	45.2156	9.42003	2.4594	15.2446	12.9157	12.6326	16.0802	12.7274	11.5111	6.71063	3.88614	2.39819	0.5319	2.46826	1.15502	3.18687	2.83459	5.00025	3.75785	4.51238	3.56293	5.76442	2.61521	3.12663	4.39508	2.09057	2.73563	2.68301	2.33163	4.05078	4.40348	1.56374	1.2245	0.297742	0.475708	0.903503	1.04168	1.81085	1.78515	3.15901	2.90965	4.09609	4.0111	6.31952	5.41209	6.51518	6.59896
XBXL10_1g1028	0	0	0	0	0	0	0	0	0	0	0	0	0	0.147321	0	0	0	0	0	0	0	0	0	0	0	0	0	0	0	0	0	0	0	0	0	0	0.105026	0	0	0.038534	0	0	0	0.041962	0	0.068959	0.093678	0.124278	0.044996
XBXL10_1g10280	13.9666	23.7934	18.05	23.1844	30.7922	12.78	18.9575	16.3875	17.1124	15.295	10.8262	8.0173	12.8362	26.9759	20.585	27.6539	27.5201	22.9614	14.3697	17.3502	9.93304	10.8888	6.16203	7.60126	5.77993	4.777	9.66743	48.2252	46.2316	44.165	46.9323	11.8427	15.5253	15.0194	16.5511	31.774	28.2958	38.16	37.4384	31.0902	24.7436	19.3596	16.4954	20.7545	18.8984	30.8043	28.1267	15.9339	14.661
XBXL10_1g10281	136.052	276.583	198.019	185.553	154.848	204.625	230.113	235.384	193.123	218.626	230.051	251.48	250.401	297.264	268.432	213.701	202.236	152.428	174.09	161.065	159.015	203.431	165.315	179.712	152.832	157.776	154.985	155.145	158.119	181.57	187.974	203.886	211.853	198.184	193.648	134.245	132.992	100.156	92.135	106.575	102.066	116.412	115.412	125.067	134.709	151.464	147.703	152.999	151.781
XBXL10_1g10282	0.116033	0.471849	0.241112	0.16002	0.093375	1.21554	0.218036	0.468677	0.901691	0.487973	0.8731	0.962633	0.475238	0.283575	0.201641	0.295664	0.052171	2.56379	0.492633	12.9069	4.35287	23.0682	12.9695	19.7229	10.7887	12.8808	9.87822	0.086635	0	0.082442	0.064285	0.436992	0.338213	0.22825	0.204996	0.032847	0	0.027758	0.154442	2.20212	2.2394	5.79498	7.47966	23.0908	25.7671	16.6649	17.225	19.4921	16.1091
XBXL10_1g10283	0.742485	1.85177	2.04847	11.1168	9.89814	5.99665	6.764	6.66749	6.30236	6.28451	9.05355	8.14971	7.5898	13.1636	10.1724	9.64759	7.83628	6.80382	7.8876	6.2387	5.93724	4.58704	2.99932	9.03729	5.10557	6.10045	8.50835	10.9893	9.07421	7.37058	8.06504	9.70444	8.05656	13.6855	13.6855	15.9744	14.7203	9.57783	11.9341	9.34764	8.59498	10.1375	9.51515	4.73888	4.2195	3.86316	5.14754	5.32825	5.03133
XBXL10_1g10284	2.04953	2.9813	2.92454	1.92336	1.23084	2.33709	1.75727	1.86993	2.24777	2.69361	3.3297	3.54055	3.8729	8.42603	6.57084	5.6909	4.91155	4.49163	1.39162	3.97338	1.09584	2.36156	0.590776	1.07522	0.428812	0.705123	0.998936	1.71136	1.83594	2.40886	1.50527	1.51429	1.6436	7.53446	7.87187	8.68863	9.4428	7.19909	6.94391	5.26014	5.3528	4.62266	3.78375	3.35173	3.30448	4.53234	3.82649	3.02041	2.87361
XBXL10_1g10285	51.4001	135.616	191.838	60.6547	12.6813	188.224	141.707	189.4	190.653	169.441	154.881	92.121	82.0114	86.9534	58.373	93.9084	64.5714	125.701	83.8186	164.121	105.987	201.67	108.793	179.864	90.3673	94.015	126.281	38.0954	34.1826	48.8363	45.6169	156.37	165.424	77.1861	72.9596	81.7455	89.602	88.5815	92.9576	111.704	127.958	161.047	176.92	175.15	172.316	168.949	172.957	175.775	174.635
XBXL10_1g10286	0	0	0	0	0	0	0	1.15939	0	0	7.61173	0	0	4.8258	0	9.39674	0	0	0	0	0	4.88017	0	0	0	0	1.67215	0	0	0	0	0	0	0	21.6506	20.9012	0	0	0	0	8.99857	11.8054	11.0468	0	12.6996	0	7.38802	7.42544	0
XBXL10_1g10287	0	0	2.76706	0	0	0	0	0	12.8859	0	0	0	1.3314	9.4165	0	0	0	0	0	0	0	2.38995	0	0	0	0.673174	0	0	0	0	0	0	0	0	0	20.9012	21.3828	8.75019	9.7331	8.76928	17.9971	0	11.0468	0	0	11.5995	0	0	0
XBXL10_1g10288	0	5.84077	0	0	0	0	0	0	0	0	0	0	1.33805	0	0	0	0	0	0	0	4.99057	0	0	0	0	0	0	0	0	0	0	0	0	0	0	0	0	0	0	0	0	0	0	0	0	34.1373	7.38802	0	0
XBXL10_1g10289	0.9295	4.70777	0	0	0	0	0	0	0	0	6.52434	0	2.19289	0	0	0	0	0	0	0	3.80286	2.13508	0	2.31073	0	1.75119	3.14758	0	0	0	10.5037	11.7284	24.3448	0	21.6506	10.4506	0	8.75019	0	8.76928	0	23.6109	0	23.0909	25.3992	8.53432	14.776	0	5.83913
XBXL10_1g1029	0	0	0	0	0	0	0	0	0	0	0	0	0	0	0	0	0	0	0	0	0	0	0	0	0	0	0	0	0	0	0.072556	0.041014	0.08542	0.075059	0	0	0	0.125693	0	0.221218	0.064909	0.16964	0.119217	0	0.045826	0.128167	0.195531	0.251346	0.175427
XBXL10_1g10290	2.17784	3.18529	6.94407	5.98843	2.23722	6.82887	3.86386	4.25918	6.17899	4.2506	4.65644	3.18056	3.04968	3.54979	2.67556	4.49213	1.92319	6.87531	1.75219	10.8638	2.61574	10.3005	3.70185	8.65896	4.30722	4.48507	7.08905	1.71356	1.83993	3.26905	3.73954	6.48678	5.52139	3.70837	3.0425	3.14155	3.21655	4.42306	5.07131	5.98671	5.98387	7.51683	7.22521	12.9116	9.30376	20.306	19.3356	23.9305	22.6606
XBXL10_1g10291	3.27445	2.88026	4.17005	0.526079	0.377212	2.3279	1.77747	0.816675	2.28279	0.864642	3.49509	0.880249	0.761801	1.90504	5.60236	4.33275	4.72892	2.12677	0.322552	2.96322	0.362177	2.09617	0.733856	1.23821	0	1.20225	1.45053	0.200254	0.62372	0.574583	0.456684	0.254965	0.529235	1.81667	1.17666	1.8175	1.39453	3.23377	1.26954	0.953183	1.17373	1.02656	0.960594	1.50593	0.828235	4.26716	2.56975	2.0985	1.90406
XBXL10_1g10292	2.16188	8.30694	4.14094	10.0066	6.05474	27.7717	19.3455	13.5208	22.9057	18.3337	11.277	7.9143	8.72221	8.45804	6.3501	9.5568	5.90678	7.95731	2.71551	9.15377	3.40642	4.28189	1.96829	1.97139	0	1.29036	1.47396	16.451	17.0326	35.4255	31.6269	32.3028	34.6462	25.1132	24.6682	31.6463	31.3304	33.2697	29.877	22.4607	21.3728	20.3925	17.6228	15.2027	18.5834	39.5981	34.7876	28.6065	29.8068
XBXL10_1g10293	18.0963	55.332	41.8063	321.798	137.506	187.331	122.847	98.7182	163.73	123.093	129.561	74.004	77.5764	59.8891	33.311	28.0886	17.6969	32.0042	7.77298	39.4122	9.33331	18.4467	4.56937	10.7903	3.20532	3.00234	6.37006	259.927	264.296	204.683	204.122	139.214	142.621	75.2477	67.932	37.5144	37.0922	37.9689	39.4899	39.101	37.0395	37.5802	35.7551	36.0662	37.29	38.5421	38.2894	34.9596	34.6992
XBXL10_1g10294	0	0	0	0	0	0	0	0	0.57067	0.382045	7.3348	7.43682	12.7544	9.4926	5.59368	5.91502	3.75412	3.43975	1.07021	1.28255	0.59056	0.086232	0.042306	0.046164	0	0	0	0	0	0	0	6.38361	4.87324	25.6364	25.5683	10.428	11.52	8.9995	7.90723	4.51128	3.77906	2.44464	2.51073	1.30917	1.47987	1.98399	1.31258	0.690733	0.52089
XBXL10_1g10295	0	0	0	0	0	0	0	0	0.057932	0	0.728698	0.56833	0.321125	0.755282	0.421101	0.151259	0.333765	0.224723	0.201975	0.039989	0.155117	0.050638	0	0	0	0	0	0	0	0	0.066544	0.811492	0.080035	0.551013	0.703252	0.557629	0.570041	0.203648	0.115343	0.414874	0.160801	0.20575	0.127613	0	0	0	0	0.184962	0.04808
XBXL10_1g10296	0.021668	0.501601	0.060732	0.278412	0.492167	1.95517	2.20091	1.85723	1.46693	1.80476	1.84395	1.75926	1.03563	0.22126	0.115326	0.180482	0	0.126776	0	0.025285	0	0	0	0	0	0	0.037267	0.697955	0.490252	3.36715	2.14655	4.70371	6.56443	2.57432	2.1283	0.201247	0.372826	0.245645	0.126517	0.171487	0.058829	0.080385	0.170149	0.088972	0.105405	0.04621	0.052833	0.031223	0.015886
XBXL10_1g10297	0.215672	1.77924	0.899793	5.30303	2.70362	7.8883	4.03798	2.49436	9.68961	4.76146	4.60864	4.38942	2.95241	1.9248	0.912251	0.107321	0.059249	0.018087	0.016831	0.07348	0.07566	0.674986	0.159058	0.678995	0.227469	0.118201	0.591439	3.23228	2.40179	2.58292	6.82535	5.33961	7.49924	3.85637	1.88981	0.161435	0.316352	0.283441	0.227368	0.068498	0.070349	0.106629	0.171763	0.314475	0.379888	0.723076	0.635044	0.757519	0.884428
XBXL10_1g10298	0.872469	1.07882	1.62171	0.429528	0.117615	6.04926	1.87105	2.15186	5.85348	2.94683	5.89278	2.79135	3.33919	14.6508	7.83539	8.43608	3.82544	7.5602	1.66389	8.32996	1.04251	2.39712	0.605414	1.73837	0.461731	0.529909	1.6803	0.139484	0.183684	0.8435	0.704911	1.65025	1.49897	6.95474	7.81008	5.91867	6.34777	5.7608	5.82845	5.84516	6.2712	6.18314	6.2462	6.83901	6.7216	7.20267	6.22741	6.59642	6.27311
XBXL10_1g10299	0	0	0	0	0	0	0	0	0	0	0	0	0	0	0	0	0	0	0	0.125765	0	0.019726	0	0	0	0	0	0	0	0	0	0	0	0	0	0	0	0	0	0	0	0.034023	0.067133	0	0.091238	0.07966	0	0	0
XBXL10_1g103	0	0	0	0	0	0	0	0	0	0	1.36726	0	0	0.210455	0.384044	0.409978	0	0	0	0	0	0	0	0	0	0	0	0	0	0	0	0.24542	0.373989	0	0	0	0	0.244217	0	0	0	0	0	0.279194	0	0	0.21984	0	0
XBXL10_1g1030	0.285543	0.498241	0.583481	1.43037	1.51662	0.700179	0.775445	0.832681	0.880227	0.799534	0.830994	0.418613	0.288258	0.217376	0.115076	1.87979	0.237577	4.63739	3.0363	10.2447	6.77961	12.0759	7.54091	8.24682	6.52619	5.04535	4.9095	0.908795	0.599887	0.145491	0.188102	0.353862	0.504804	0.141721	0.093603	0.65621	0.689274	2.65057	2.80188	7.33225	7.30182	9.81502	9.56761	10.2723	11.1143	21.5963	20.6136	15.0492	14.0902
XBXL10_1g10300	0	0	0	0	0	0	0	0	0	0	0	0.072201	0.041834	0	0	0	0	0	0	0	0	0	0	0	0	0	0	0	0	0	0	0	0	0	0	0	0	0	0	0	0	0	0	0	0	0	0	0	0
XBXL10_1g10301	0	0	0	0	0	0	0	0	0	0	0	0.056524	0.011477	0	0	0	0	0	0	0.032271	0	0.020574	0	0	0	0.005626	0	0	0	0	0	0	0.035677	0	0.085202	0.062279	0.158637	0.026049	0.029088	0.026373	0.054021	0.035061	0.032826	0.034444	0.038053	0.338299	0.365259	0.091134	0.08963
XBXL10_1g10303	0	0	0	0	0	0	0	0	0.038116	0	0.042438	0	0.008703	0	0	0.057948	0.032519	0.030164	0.030431	0.226585	0	0.031485	0.016819	0.053397	0.401519	0.040721	0.134367	0	0	0	0.02381	0	0.027791	0	0.025426	0	0	0.040644	0	0.020562	0.10563	0.054578	0.153562	0.214884	0.207686	0.26853	0.378915	0.341566	0.324566
XBXL10_1g10305	8.64633	2.09242	2.85502	0.455915	0.378182	0.321183	0.130726	0.119506	1.55418	0.544683	35.9727	19.9592	19.6426	100.255	83.6235	227.965	219.556	191.836	45.4766	162.446	56.3194	124.615	44.3052	62.2638	20.2057	14.4972	34.6726	0.440398	0.150601	0.260187	0.210469	2.77307	3.28092	24.7409	26.7296	186.492	170.066	226.524	203.568	167.721	166.815	190.455	179.176	158.251	180.271	155.843	158.198	125.014	125.305
XBXL10_1g10306	0	0	0	0	0	0	0	0	0	0	0	0	0	0	0	0	0	0	0	0	0	0	0	0	0	0	0	0	0	0	0	0	0	0	0	0	0	0	0	0	0	0	0	0	0	0	0	0	0
XBXL10_1g10307	0	0	0	0	0	0	0	0	0	0	0	0	0	0	5.2363	17.4521	11.3976	0	0	18.86	0	8.95538	2.35681	6.19603	0	0	4.75385	0	9.56371	13.2154	0	0	0	10.4459	0	104.506	42.7656	96.2521	29.1993	105.231	107.983	82.6381	77.3278	57.7273	100.06	59.7403	81.2683	88.7805	58.3913
XBXL10_1g10308	0	0	0	0	0	0	0	0	0	0	0	0	0	0	0	0	0	0	0	0	0	3.10556	0	0	0	0	0	0	0	0	0	0	0	0	0	0	0	0	19.4662	0	0	0	0	0	0	0	0	0	0
XBXL10_1g10309	2.7885	3.4403	10.3765	0	0	0	0	3.0917	8.19696	0	54.8044	0	24.8527	99.6182	52.095	227.69	27.8247	86.3296	34.8942	82.287	10.141	88.2498	27.8532	46.2146	0	9.54683	20.5803	9.21167	0	0	21.0075	35.1852	60.862	20.8917	21.6506	114.957	181.754	131.253	87.5979	122.77	116.981	118.054	99.4214	161.636	88.8972	76.8089	96.0443	81.6799	87.5869
XBXL10_1g1031	5.14629	11.611	12.7701	9.33917	1.07471	138.536	61.7746	45	126.756	66.0708	113.284	48.2098	42.4781	79.1272	36.8819	58.6546	28.5825	52.0918	6.92154	55.1906	8.18509	17.4098	3.74734	8.92064	3.16673	2.40886	6.49577	7.95624	8.88621	37.773	37.7066	104.564	105.62	37.1042	41.6468	56.3633	55.5739	47.5069	46.5736	49.5902	51.0272	58.1128	58.6464	62.999	54.6189	54.795	53.5669	58.58	61.7401
XBXL10_1g10310	0	0	0	0	0	0	0	0	0	0	14.0524	2.99759	8.73729	0	12.7343	132.663	48.4613	142.444	25.5891	106.608	24.9751	83.1256	28.1253	0	0	12.2518	27.5413	0	0	0	0	5.86421	18.2586	20.8917	64.9517	334.42	673.292	240.63	214.128	337.617	332.947	354.163	381.115	271.318	298.441	332.839	118.208	122.52	140.139
XBXL10_1g10311	0	0	0	0	0	0	0	0	0	0	14.0524	2.99759	8.73729	35.4196	12.7343	132.663	48.4613	142.444	25.5891	106.608	24.9751	83.1256	28.1253	116.631	0	12.2518	27.5413	0	0	0	0	5.86421	18.2586	20.8917	64.9517	334.42	0	240.63	214.128	337.617	332.947	354.163	381.115	271.318	298.441	0	118.208	122.52	140.139
XBXL10_1g10312	0	0	0	0	0	0	0	0	0	0	27.4022	0	6.21318	0	0	48.8773	6.95617	36.9984	24.9245	58.0849	20.2819	28.4677	16.7119	6.16194	0	4.77342	12.3482	0	0	0	0	0	12.1724	20.8917	43.3012	156.759	117.605	96.2521	116.797	166.616	116.981	212.498	143.609	127	63.498	93.8776	103.432	96.5308	105.104
XBXL10_1g10313	0.249354	0.568153	0.49272	2.63696	0.211188	4.53616	4.8622	4.44592	4.51938	3.87358	3.48417	2.33347	1.68132	1.25351	0.966005	1.35789	0.29164	1.22923	0.467306	1.19798	0.469572	0.25176	0.237701	0.143755	0.217939	0.080582	0.352803	2.35659	2.1841	4.96063	4.5118	5.46142	4.87255	5.87043	6.72407	8.91858	8.53672	12.3136	10.6935	8.6713	9.26472	6.51369	6.20206	5.31938	4.98828	5.58424	5.51304	3.1738	2.93106
XBXL10_1g10314	0	0	0	0	0	0.073972	0	0.009939	0	0	0	0	0.063219	0	0.087415	0	0.033996	0	0	0	0	0	0.016919	0.052538	0	0	0.024788	0.021722	0.02226	0.03099	0.024334	0.054967	0.114081	0	0	0	0	0	0	0	0	0	0	0	0	0.041024	0	0.071854	0.014239
XBXL10_1g10315	7.74314	10.5506	11.5165	5.01404	0.922843	32.8359	17.0009	15.3422	35.1033	20.1579	29.0183	19.0418	16.7338	11.8772	7.32136	0.371535	0.34728	0.607841	0.070377	1.61769	0.336061	1.17856	0.446923	0.941308	0.698317	0.497575	0.975589	2.48426	2.6653	3.3555	3.39765	2.51732	2.5977	1.07688	0.868652	0.193479	0.209386	0.410531	0.305999	0.682733	0.580174	1.09759	1.17218	2.82767	2.29084	5.90142	5.02449	4.55624	5.072
XBXL10_1g10316	9.65376	42.5759	29.1956	78.8394	62.2348	56.7488	67.79	56.0982	50.2605	58.8229	38.2906	29.0521	17.5295	9.4858	4.84161	11.8993	5.78062	10.4715	2.17694	7.44406	1.72788	3.3645	0.891839	2.16906	0.785654	0.887254	1.41231	63.6943	62.4643	73.6078	73.5077	46.2845	45.8899	15.4388	11.7738	12.6741	13.4325	15.7458	16.5024	10.967	10.656	9.77127	9.16256	7.08181	7.02556	6.87963	7.42138	5.72465	5.26883
XBXL10_1g10317	0.083043	0.303693	0.156503	0.23957	0.064406	0.507226	0.179067	0.197369	0.617062	0.236522	0.473445	0.172428	0.085704	0.187478	0.093235	4.74554	1.27268	5.64931	0.825555	8.30994	1.05514	1.69866	0.366216	1.2815	0.446933	0.454677	1.49005	0.256568	0.278859	0.284991	0.174622	0.252999	0.137532	0.205039	0.145996	2.85059	2.79004	6.25019	6.09857	8.64804	9.0721	8.88045	8.32741	8.05514	8.14108	10.4822	9.60603	7.88515	7.64288
XBXL10_1g10318	4.78583	15.3165	16.6246	4.84118	1.33552	18.3608	11.4954	9.42	16.5831	11.1053	10.33	6.79044	5.46752	5.83117	4.09316	6.36628	4.51299	4.17306	0.949943	4.01774	0.887501	2.84709	0.758317	2.31867	0	0.461148	1.19549	5.33831	5.15573	9.46305	11.054	7.70409	6.71437	2.98217	3.20891	6.97351	7.07202	5.98321	6.53329	5.38849	5.55696	6.09152	6.08934	5.77475	6.62409	6.64307	5.85143	7.05114	6.09091
XBXL10_1g10319	24.6866	46.7017	58.824	67.6969	41.5797	156.803	130.252	119.052	156.045	139.287	186.99	179.585	149.962	253.958	189.122	283.959	191.149	254.645	100.576	250.464	92.6153	222.162	62.92	175.743	51.3713	51.1726	109.256	40.4001	40.0831	86.811	85.9419	190.066	186.978	251.903	254.726	306.737	300.98	286.892	264.87	264.354	258.035	255.113	242.341	228.378	235.256	180.498	177.095	153.387	147.938
XBXL10_1g1032	0.012313	0.069084	0.146533	0.09427	0.063043	0.195516	0	0.035944	0.065277	0.139712	0.143089	0	0	0	0	0	0	0	0	0.043156	0	0.02809	0	0	0	0	0	0	0.042654	0.059344	0.095039	0.053447	0.223996	0	0	0	0	0	0	0	0	0	0	0	0	0	0	0.038545	0
XBXL10_1g10320	0	0	0	0	0	0	0	0	0	0	0	0	0	0	0	0	0	0	0	0	0	0	0	0	0	0	0	0	0	0	0	0	0	0	0	0	0	0	0	0	0	0	0	0	0	0	0	0	0
XBXL10_1g10322	0.018971	0.032384	0.118284	0	0.017226	0.062006	0.027316	0.033932	0.062567	0.019855	3.83432	1.2175	1.91613	6.22734	2.58859	2.68031	1.57748	1.20716	0.15076	1.34595	0.237736	0.770354	0.108846	0.780693	0.20106	0.169099	0.349686	0.00964	0	0	0	0.556261	0.218203	2.11831	2.51234	3.12686	3.25304	2.59438	2.72665	1.22171	1.10546	0.834338	0.821802	0.847659	0.924743	0.882394	0.732943	1.01826	0.996673
XBXL10_1g10323	45.7919	118.285	123.585	103.359	66.4797	249.386	229.03	214.735	253.052	246.354	240.593	200.188	175.222	93.2031	82.927	56.7755	44.4176	55.7424	37.6271	55.6413	37.7552	57.7214	26.048	50.6444	28.9476	22.7597	39.7112	102.277	104.146	146.298	141.558	257.801	262.672	92.5271	84.9259	41.138	43.1509	42.1023	42.3971	43.5723	44.5432	47.2105	47.7856	45.1059	45.2309	45.9284	45.0204	43.9757	43.8222
XBXL10_1g10324	1.12494	5.20518	6.45218	3.16976	0.789708	11.0122	11.1549	12.7675	11.6003	13.0211	10.1381	8.64977	7.43937	5.57045	4.03588	5.16158	2.30649	8.07315	2.29375	10.0592	3.91364	8.43711	3.29654	7.66237	3.43838	3.02005	4.6411	0.939953	0.849118	2.21633	2.62699	10.2938	10.6236	5.96335	5.10951	5.13576	4.63088	7.27409	7.281	9.35582	9.9338	10.5621	10.5113	11.8489	10.882	9.49431	10.2374	9.33369	8.70628
XBXL10_1g10325	0.57237	0.960153	1.30868	9.01741	3.37847	12.3777	7.83058	5.28311	12.0077	7.88237	7.08265	5.33327	3.97672	3.74206	2.88915	1.93901	1.12424	2.09114	0.535072	3.94816	0.710613	1.17285	0.308973	0.851928	0.159054	0.214006	0.616093	6.75542	6.26641	9.30679	9.12399	11.8665	12.8571	6.49199	6.23474	1.57452	1.75075	2.31995	2.51609	3.97947	3.9151	4.67763	4.61026	4.65591	4.25472	6.02995	5.37987	5.11419	4.95047
XBXL10_1g10326	0.209151	0.47016	0.826119	7.74148	3.68379	8.66745	7.83789	6.19452	9.17342	7.49735	7.68065	4.5323	3.1009	2.67159	1.97457	1.36488	0.517372	1.30064	1.03072	2.16068	0.962267	0.606911	0.392222	0.479633	0.157374	0.151267	0.25039	7.68232	6.77757	7.96996	7.74939	10.11	9.91164	4.68625	4.70238	2.17131	2.17428	3.03056	3.1363	4.8074	4.82355	5.51881	4.8222	2.56908	2.49438	3.59484	3.00428	2.34532	2.17806
XBXL10_1g10327	1.02998	5.72189	8.487	7.72296	3.52165	17.7498	14.7334	14.103	19.1653	14.7711	14.1099	10.9413	7.42366	3.85794	2.12063	0.218436	0.207201	0.337105	0.096713	0.665019	0.236178	0.507776	0.119653	0.497052	0.571961	0.209556	0.36735	7.48312	7.97291	13.544	13.8535	24.9887	26.176	7.92906	6.5101	0.689435	0.673705	0.217546	0.279975	0.251756	0.394395	0.681684	0.793169	0.609692	0.58593	1.03795	0.967952	0.576033	0.944845
XBXL10_1g10328	0	0	0	0	0	0	0	0	0	0	0	0	0	0	0	0	0.239652	0	0	0.082017	0	0	0.091398	0.242092	0	0.130903	0.619686	0	0	0.065919	0.104452	0.058625	0.18203	0.056166	0.123916	0.053001	0.289016	0.226615	0.049786	0.119861	0.091813	0.126664	0.113139	0.064143	0.065271	0.089937	0.200606	0.331895	0.287503
XBXL10_1g10329	29.6889	138.01	85.4478	51.0053	25.8604	62.1696	68.3254	62.9701	75.1186	84.9182	26.4336	25.2535	17.9101	2.81071	2.95912	0	0.395808	0.116428	0.358871	0	0.079868	0	0	0	0	0	0	13.9764	10.6498	1.45944	1.46777	1.30364	0.572928	0.071572	0	0	0	0	0	0	0	0	0	0	0.080873	0	0	0	0
XBXL10_1g1033	2.7021	10.0132	11.929	59.9203	64.1173	46.9645	52.7721	43.2754	40.7638	46.2479	22.0248	9.78347	8.43078	9.65617	7.11255	15.7116	6.84205	10.8189	4.86073	8.58056	4.13748	4.84688	1.9913	3.03775	0.918443	1.31418	1.97615	75.7467	72.7283	61.9664	60.4223	25.8204	29.2282	12.897	13.2216	15.9965	15.0654	13.597	12.0223	11.7797	10.9579	12.516	11.6024	9.22161	9.24975	10.6074	10.562	8.42069	9.10309
XBXL10_1g10330	0.0215	0	0	0	0	0.150183	0.25349	0.093415	0.277454	0.172639	0.154447	0	0.128514	0.101665	0.143218	0	0	0	0	0	0	0	0	0	0	0	0	0	0	0	0	0	0	0	0	0	0	0	0	0	0	0	0	0	0	0	0	0	0
XBXL10_1g10331	2229.78	618.609	544.97	62.2061	61.9924	32.1361	44.9601	59.0013	42.8152	43.3	40.6028	62.1985	81.0366	90.6565	116.081	302.039	307.724	370.983	807.889	392.52	900.559	601.928	1176.24	689.32	1274.41	1254.9	891.462	32.6356	28.9784	36.5104	36.8597	40.9664	37.1733	34.3003	35.213	92.3736	97.2447	128.845	137.912	208.836	214.661	242.831	252.257	288.058	281.417	363.997	359.77	362.694	365.603
XBXL10_1g10332	1.36591	1.56271	4.41393	8.23518	4.11977	3.41539	3.0904	3.46025	3.19205	3.09091	2.23702	1.45432	0.857076	0.417189	0.175512	1.22273	1.00571	1.73958	0.914777	3.25071	1.17852	2.15016	1.07831	2.39358	1.18312	0.887794	2.01035	7.3021	6.78799	29.2884	30.2473	34.3634	33.8957	4.39445	4.37151	0.276001	0.396763	0.316299	1.00603	0.81591	1.12228	0.974282	1.24982	1.26373	1.07235	2.06427	2.20285	2.10466	2.24526
XBXL10_1g10333	0.03443	0.336864	0.183345	9.62102	7.61411	10.2855	5.48003	5.34919	8.56292	4.19026	1.22909	0.287645	0.471801	0.52082	0.20917	3.28667	1.42224	2.87119	0.26666	3.1444	0.458094	1.08292	0.292762	0.796429	0.378867	0.216477	0.62337	5.51509	5.297	5.16045	6.43041	0.457865	0.640754	0.123742	0.211641	1.46438	1.9361	2.89872	3.72237	2.67853	2.48894	2.73115	3.6089	12.1288	14.3753	6.61205	6.2537	5.57953	6.3464
XBXL10_1g10334	0.039403	0.140686	0	0.128328	0.044647	0.089794	0.21008	0.191113	0.043834	0	0.193477	0.159806	0.123033	0.108891	0	0.12793	0	0	0.038166	0	0	0	0	0	0	0	0.014501	0.143711	0.17743	0.288112	0.065918	0.073828	0.155132	0.237357	0.24708	0	0.067441	0	0.030893	0	0	0	0.034915	0.036483	0	0	0.026098	0.026273	0.020607
XBXL10_1g10336	0	0	0	0	0	0	0	0	0	0	0	0	0	0.105034	0	0	0.109668	0.107073	0	0	0	0	0	0	0	0	0	0	0	0	0	0	0	0	0.150489	0.273689	0.140522	0	0	0	0	0	0	0	0	0	0	0.354932	0
XBXL10_1g10337	0	0	0	0	0	0	0	0	0	0	0	0	0	0	0	0	0	0	0	0	0	0	0	0	0	0.012966	0	0	0	0	0	0	0	0	0	0	0	0	0	0	0	0	0	0	0	0	0	0	0
XBXL10_1g10338	0.034157	0.17165	0.010794	0.085497	0	0.26062	0.150507	0.093313	0.636847	0.218583	10.5318	7.72644	7.84159	20.7857	12.968	34.3807	15.9832	30.4528	7.12366	39.1287	12.6926	15.9805	4.81881	8.89766	4.91833	3.92643	8.33705	0	0	0.163335	0.014436	1.89704	1.73482	14.282	13.1305	44.0841	44.3866	59.1683	54.5478	60.129	54.8624	54.6772	47.7833	48.6045	52.7738	45.0286	43.518	32.6712	32.3448
XBXL10_1g10339	0.164416	0.613861	0.908566	0.447981	0.288902	1.11463	1.20097	0.903607	1.21676	1.43905	0.538679	0.395358	0.29902	0.539794	0.262491	3.20139	1.88784	3.69338	1.79362	3.9853	1.57525	2.58659	1.06659	1.66442	0.743066	0.747734	1.09388	0.397846	0.416312	0.725418	0.558969	0.473966	0.610072	0.486679	0.612781	4.63705	5.10355	7.38772	7.54388	7.4371	7.51841	6.17276	5.90814	4.36637	4.37467	4.07048	5.06548	4.2542	4.27355
XBXL10_1g1034	0	0	0	0	0	0	0	0	0	0	0	0	0	0	0	0	0	0	0	0	0	0	0	0	0	0	0	0	0	0	0	0	0	0	0	0	0	0	0	0.139749	0	0	0	0	0	0.13462	0.137249	0.166435	0
XBXL10_1g10340	0.027949	0.151944	0.121388	0.97662	0.358675	2.98032	1.99062	0.951892	3.66681	2.04872	2.2692	0.797918	0.569867	0.423739	0.140618	0.415593	0.072979	0.710741	0.219075	1.64492	0.279678	0.267753	0.043182	0.245944	0	0.051228	0.27851	0.799983	0.850979	1.7978	1.73812	1.70136	2.18028	1.27538	0.821364	0.321347	0.352123	0.87247	0.993237	1.4627	1.58294	2.15637	2.04113	2.39802	2.06743	3.34371	2.68838	2.06372	2.21654
XBXL10_1g10341	5.00405	28.9565	16.9392	10.4682	4.87254	36.8328	25.0571	21.9543	30.0183	31.0077	28.125	25.8758	20.7484	14.5316	12.6796	8.15021	5.79239	8.76426	2.4413	9.58833	3.31105	4.5567	1.75871	3.36467	0.529421	1.16383	1.68427	12.2456	11.1387	25.4893	26.64	41.8878	38.5862	29.3286	29.7114	19.881	17.6487	22.3865	21.855	24.1695	26.2151	22.3818	21.091	16.4084	16.8745	11.5331	10.3074	10.7218	12.0321
XBXL10_1g10342	0	0	0	0	0	0	0	0	0	0	0	0	0	0	0	0	0	0	0	0	0	0	0	0	0	0	0	0	0	0	0	0	0	0	0	0	0	0	0	0	0	0	0	0	0	0.066267	0	0	0
XBXL10_1g10344	0	0	0.062512	0	0.087263	0	0	0.012477	9.20136	3.34407	144.456	255.371	254.99	236.168	259.287	81.0739	171.597	39.9621	26.7925	20.1375	17.1701	10.077	4.28383	2.68796	0.598058	1.61526	1.52269	0.056795	0	0	0	78.6564	73.4572	142.209	134.574	50.7054	53.3457	36.2447	33.4252	16.4344	16.0932	9.73143	8.47545	12.4819	12.2769	19.5524	15.6522	9.41762	9.95941
XBXL10_1g10345	0	0	0	0	0	0	0	0	0	0	0	0	0	0	0	0	0	0	0	0	0	0	0	0	0	0.01185	0	0	0	0	0	0	0	0	0	0	0	0	0	0	0	0	0	0	0	0	0	0	0
XBXL10_1g10346	0.069829	0.208706	0.141729	0.068542	0.776026	0.639431	1.34143	1.94485	0.398072	1.29957	0.518228	1.57515	1.2906	0.120128	0.703551	0.188189	0.033578	0.104834	0.072778	0.456949	0.072128	0.057371	0.068641	0.084317	0	0.0329	0.091126	1.27279	1.14579	2.7453	2.75998	4.69909	5.24264	2.46536	2.23154	0.433033	0.336886	0.25759	0.263678	0.379997	0.425933	0.537493	0.594288	0.952911	0.91353	1.57584	1.77013	1.00324	1.14801
XBXL10_1g10347	0.016313	0.084863	0	0	0.057594	0.090311	0.093358	0.06453	1.42789	0.536497	4.95232	3.99111	3.47167	8.76192	3.81853	2.98848	2.6838	0.772418	0.321392	0.366075	0.07976	0.077691	0.060936	0	0.722413	0	0.029093	0	0.033859	0	0	1.82441	1.42186	4.35306	4.92853	2.56948	1.57635	1.56838	1.30514	1.26298	0.995171	0.488122	0.784528	0.63521	0.342173	0.385978	0.328141	0.115294	0.269558
XBXL10_1g10348	16.6692	45.2741	44.1345	71.6866	46.0043	100.71	82.1269	73.0679	85.3608	82.3353	50.763	34.0505	30.2121	26.0385	24.2749	18.7463	16.6402	15.2944	3.74393	18.0098	4.67709	11.9604	3.81242	7.78619	4.18894	2.77708	5.48156	56.0022	54.5624	78.2756	80.6086	72.488	69.1058	32.1207	28.7224	29.6638	30.5759	23.8671	22.5534	15.8504	16.7583	19.123	18.3364	22.1019	23.2956	20.742	22.3927	21.9972	22.7791
XBXL10_1g10349	0.284625	0.409437	0.511242	1.34208	1.12887	12.015	8.38554	5.05386	11.3472	9.21978	4.15774	2.99448	2.02725	1.25012	0.885785	1.35592	0.429556	1.69178	0.309858	2.07984	0.323283	0.555295	0.120011	0.410883	0.321385	0.087631	0.253349	1.44997	1.45697	2.79419	2.81979	5.9641	6.51677	1.46566	1.45422	1.14	1.22532	1.97881	1.81445	2.16787	2.0495	2.16519	2.00052	1.93179	1.81781	3.34983	2.98687	2.14329	2.02813
XBXL10_1g1035	0	0	0	0	0	0	0	0	0	0	0	0	0	0	0	0	0	0.267199	0	0	0	0	0	0	0	0	0	0	0	0	0	0	0	0	0	0	0	0	0	0	0	0	0	0	0	0.208295	0.53685	0.478929	0
XBXL10_1g10350	0.022684	0	0	0	0	0	0	0.020425	0	0	0.217925	0.083362	0.047703	0	0.073042	0.091595	0.06407	0.219709	0	0.463263	0.068098	0.362872	0.032967	0.352542	0	0.175237	0.895825	0.049912	0	0	0	0.190354	0.13425	0.058658	0.148703	0	0	0.092484	0.09209	0	0.096295	0.18772	0.408815	0.671388	0.270413	0.765389	0.55012	1.05731	0.722087
XBXL10_1g10351	0	0.097187	0	0.195061	0	0.224368	0	0.100685	0.136593	0	0	0	0.010668	0	0	0	0	0	0	0.030935	0	0.058788	0	0.021593	0	0	0	0.179098	0.086073	0.080355	0.159201	0.107411	0.074849	0	0	0	0	0	0	0.027278	0.083886	0.072859	0.06842	0.143093	0.078907	0.056495	0.024909	0.049928	0.117757
XBXL10_1g10352	23.0785	52.1762	56.1786	29.7056	24.5923	76.4507	73.507	66.8792	66.5563	66.794	63.2599	54.7214	53.7308	63.1689	51.78	57.5513	45.0376	54.4302	29.507	59.2116	34.2047	46.0436	23.3096	38.8779	14.3182	16.19	32.0351	20.676	21.7622	50.9908	52.4171	92.279	90.6432	82.4307	82.0603	60.9585	60.1878	61.7706	60.2934	73.6604	77.9122	70.9017	71.2179	63.7835	63.8852	63.3349	65.5002	53.6493	50.389
XBXL10_1g10353	0.936976	1.9752	2.63427	2.6784	2.3678	11.5162	7.07679	7.56019	12.0828	8.95518	7.46472	3.4546	3.01366	2.27323	1.69003	2.26326	1.18283	3.90393	1.94965	5.90108	2.51004	2.72461	1.54322	1.73743	0.507261	0.917364	1.62477	2.11949	2.24607	3.73364	3.20351	4.63278	4.41325	2.73183	2.65245	2.25974	2.42775	5.16092	5.51678	7.72309	8.5402	7.3157	8.20148	7.38349	6.97567	9.57117	8.00087	5.98919	6.01549
XBXL10_1g10354	0.795083	4.21751	2.29065	3.44199	0.622728	10.7591	9.6364	11.3161	8.72302	10.9769	8.47268	7.49575	6.82889	18.0218	9.80853	26.9672	9.39536	33.9219	14.842	40.729	18.8675	24.9773	10.6794	7.71499	4.03254	3.77615	6.90886	3.5944	3.90667	5.9942	4.50408	9.66968	8.53632	8.86928	7.76205	9.85355	7.4921	8.75414	16.4405	20.1394	18.0256	22.6391	17.6624	33.9598	35.9791	67.6172	64.7118	26.6974	28.3368
XBXL10_1g10355	0.086864	0.17038	0.231915	0.234695	0.165041	1.22419	0.255581	0.384122	0.741927	0.543911	0.334351	0.194246	0.339077	0.06652	0	0	0	0.12763	0	0.695773	0	0.279902	0.03794	0.11973	0	0.020304	0.081212	0.061003	0.060419	0.084341	0	0	0.079682	0.069538	0	0	0	0	0	0.056797	0	0.228942	0.284094	0.833666	0.502789	0.932651	0.44372	1.79001	1.17253
XBXL10_1g10356	1.40895	8.79921	6.15785	4.09711	0.168776	21.5785	7.4768	6.58294	27.5897	9.69275	23.2516	10.1315	10.5882	7.29943	3.74797	2.98123	0.791148	4.08958	0.423911	6.37131	0.706256	2.94804	0.512398	1.65938	0.89659	0.602086	1.57789	0.66479	0.674807	3.5481	2.99716	15.9116	16.3628	10.524	10.67	1.88415	1.52848	1.92429	1.84413	2.92931	3.10254	4.95836	5.85117	6.30556	5.00105	11.5459	11.1576	10.0952	9.8226
XBXL10_1g10357	4.32171	33.66	26.691	16.9533	2.67599	71.1866	52.8535	47.1997	76.8358	64.2022	70.8233	52.8726	43.2489	39.0268	23.994	11.3245	5.0821	12.32	3.34479	14.1258	4.6332	8.30045	2.57646	5.11717	1.23478	2.13232	3.19704	3.16041	3.32157	9.4716	9.32958	42.398	44.8198	33.1827	30.5162	8.37498	9.58241	7.85755	9.80524	9.19236	9.05744	9.74453	8.7469	11.4547	11.3318	18.9919	16.5968	8.88515	8.96831
XBXL10_1g10358	873.097	827.465	700.563	947.891	1466.59	363.426	469.711	553.443	338.721	389.401	56.0249	32.3579	34.4869	3.91821	2.57314	8.80438	6.23639	6.16809	4.89976	7.0557	4.51695	4.22997	3.23002	3.32074	2.64379	2.05138	2.97702	920.851	873.358	614.157	641.914	105.704	116.128	10.9084	8.5012	4.33525	3.98864	5.10801	5.35862	8.19179	6.83495	6.5388	7.44996	6.58604	7.53312	6.46352	7.38473	6.59783	6.21764
XBXL10_1g10359	68.3385	134.172	153.128	61.1833	26.6855	160.813	145.873	162.132	162.916	164.569	162.302	129.078	112.763	72.5997	59.8901	57.8676	39.1363	79.6985	45.3417	106.899	66.8259	142.042	63.4899	130.977	45.7501	44.7089	106.619	39.6859	36.267	54.5168	52.7123	146.382	145.872	54.7031	51.6073	32.8665	32.051	43.0879	40.458	62.9324	73.2232	99.6776	96.8423	105.945	112.156	115.572	125.889	132.819	129.898
XBXL10_1g1036	0	0	0	0	0	0	0	0	0	0	0	0	0	0	0	0	0	0	0	0	0	0	0	0	0	0	0	0	0	0	0	0	0	0	0	0	0	0	0	0.105136	0	0	0	0	0	0	0.795443	0	0
XBXL10_1g10360	0.015266	0	0.025355	0	0	0	0	0	0	0	0.111179	0.182207	0.117324	0.270888	0.32687	0.145512	0.279717	0.158809	0.097039	0.064459	0.018382	0.058474	0.008271	0.025563	0	0.008797	0.038882	0	0	0	0	0	0	0.189875	0.10717	0.027511	0.094342	0.059368	0	0.078184	0	0	0.015131	0.07045	0.021196	0.102025	0.081046	0.012496	0.073438
XBXL10_1g10361	0	0	0.149294	0	0	0	0	0.038127	0	0	0.517848	0.211504	0.809088	1.12094	0	2.18942	0.47862	2.34771	0.709096	4.05873	1.69932	0.441469	0.570595	0.432473	0	0.111885	0.45726	0	0	0.41068	0.230061	1.04384	0.826977	0.646045	0.989109	1.83447	0.71902	0.336913	0.520259	1.11157	0.608249	1.95824	0.378444	1.15887	0.791938	0.857363	2.43897	1.74038	1.41857
XBXL10_1g10362	9.732	79.0838	40.3513	136.729	66.7976	136.704	67.4059	50.0001	109.456	70.9836	137.19	90.9346	88.5567	94.0979	76.579	27.4356	25.1496	21.2315	6.25087	20.5551	5.74512	11.985	4.26694	7.84215	1.14821	2.51565	3.77437	183.03	181.969	185.012	187.987	127.237	131.347	93.7641	88.7164	36.2761	34.7734	27.8814	29.1369	23.4365	25.7619	25.6021	21.4419	21.3876	23.2775	28.3793	24.3256	24.9598	22.5309
XBXL10_1g10363	2.16329	8.08232	8.10742	4.82295	0.910734	19.9539	9.39384	9.37618	18.466	9.59367	14.4106	6.30357	7.22606	19.4844	11.3977	18.7829	12.7064	12.7501	1.64742	10.4874	1.69056	3.4178	0.684775	2.02706	0.413481	0.697917	1.45879	1.36385	1.25073	3.09111	3.15139	7.93113	7.79456	17.6697	17.5341	13.5211	13.7969	10.705	11.0272	10.221	9.66222	9.05717	9.0193	8.72207	6.97985	7.56729	7.29006	6.07294	6.09976
XBXL10_1g10364	27.1551	55.9791	37.3733	86.5746	50.886	47.6921	33.8754	31.935	45.2793	42.475	50.3964	53.883	58.4868	83.9538	84.094	102.292	114.976	97.0125	33.7041	93.4925	43.5025	61.3263	37.2529	40.021	21.7819	29.3054	21.9501	96.3593	92.4675	96.1623	93.926	70.2875	69.2141	101.896	96.1958	128.807	129.688	128.001	126.548	127.795	120.74	111.412	111.868	106.845	106.352	139.43	134.35	119.368	119.313
XBXL10_1g10365	8.146	6.23473	11.4754	2.66309	0.211059	12.0172	8.84026	10.7873	12.955	10.9914	9.01941	6.21105	8.4246	10.6798	8.13928	19.3495	12.7711	23.1453	9.64869	24.2831	12.0965	12.8195	7.76589	7.19124	3.70115	5.51898	5.75622	0.866545	0.76831	2.427	2.17508	11.8373	12.0336	14.3109	15.628	22.371	21.1462	26.5956	26.9433	23.7461	24.9812	24.261	23.2062	17.8556	16.9228	22.7483	23.347	19.8875	18.243
XBXL10_1g10366	40.9193	47.0695	40.7567	64.5784	84.9699	42.2781	48.1118	49.4412	29.8702	35.909	9.49058	5.28205	4.81174	6.55683	4.87002	8.82726	6.94517	8.55135	7.08461	8.78608	6.37443	9.02981	4.69453	7.57134	1.30699	5.12472	11.1889	63.4589	58.391	59.3145	65.684	22.6186	23.7343	11.3818	7.88181	9.69739	12.235	10.3369	11.6789	9.22751	8.45919	10.7817	10.5848	5.71667	9.74705	7.66457	9.15919	6.80638	7.00431
XBXL10_1g10367	0	0	0.008144	0	0	0	0	0	0	0	0	0	0.003292	0	0	0	0	0	0	0	0	0.035975	0	0.486029	0.312069	0.065713	1.42163	0	0	0.012765	0.010097	0.045511	0.035717	0.010403	0.021725	0	0	0	0.009517	0.025824	0.017641	0	0	0.01127	0.024918	0.105247	0.1468	0.257576	0.381834
XBXL10_1g10368	0.264078	0.60754	0.474321	0.534879	0.077556	0.175192	0.100064	0.077233	0.312672	0.115351	0.07488	0.016565	0.036427	0.012607	0.016299	0	0	0.045171	0	0.236198	0	0.736359	0.217323	0.472682	0.29937	0.354483	0.327117	0.217565	0.180931	0.172066	0.299875	0.071439	0.117378	0.028038	0	0	0	0	0	0	0	0.091245	0.06842	0.861375	0.963153	2.26041	2.93421	5.17869	4.62649
XBXL10_1g10369	17.624	133.489	94.9766	207.125	237.647	117.246	139.859	144.604	119.517	132.081	132.413	153.006	143.033	161.085	157.319	187.175	182.612	191.912	169.818	195.75	145.075	131.82	76.3746	63.1189	39.7469	45.6492	41.6461	184.619	188.747	180.956	173.37	113.887	110.473	146.706	146.485	190.207	200.736	227.015	229.038	217.283	213.974	192.474	191.376	154.132	157.937	137.846	130.695	106.265	102.678
XBXL10_1g1037	0	0	0	0	0	0	0	0	0	0	0	0	0	0	0	0	0	0	0	0.055744	0	0	0.018052	0	0	0	0	0	0	0	0	0	0	0	0	0.054669	0.027911	0	0.076816	0.026459	0.071141	0	0	0.037999	0.067109	0.105545	0.132981	0.085271	0
XBXL10_1g10370	18.0453	124.587	80.1784	74.5253	30.6001	138.514	117.94	104.442	151.506	119.242	155.324	130.233	132.041	132.035	107.518	55.6619	47.8041	40.6138	16.8739	36.1842	15.9958	22.113	10.3108	16.322	6.40338	8.02038	11.4159	79.3264	75.0977	130.29	137.251	213.363	204.728	186.023	168.934	85.0796	79.0526	52.9707	54.8881	40.9176	40.7501	41.4964	33.7436	31.4904	33.0728	40.9646	42.5636	32.1236	34.6782
XBXL10_1g10371	9.06896	30.216	27.4105	26.1441	16.9873	52.8067	40.4414	40.971	47.8092	47.9369	22.6405	14.2108	11.0022	2.47132	2.75174	3.1165	1.3074	7.28827	1.75976	17.9415	3.37291	19.9189	6.41976	20.5362	9.20118	8.10888	12.977	19.9742	19.6512	33.7124	35.6443	47.0949	46.7258	12.5906	11.3349	1.58669	1.59211	3.88845	4.27638	9.4083	8.95138	16.3431	20.0835	33.5034	24.6463	33.854	33.691	38.654	39.7159
XBXL10_1g10373	0.807544	2.82108	2.92109	15.4021	6.29294	26.4512	12.9106	10.3285	21.1462	14.3535	18.1312	9.42121	6.03497	6.41095	2.38691	3.31181	1.55692	5.79521	1.46631	9.21681	1.45196	3.68626	1.46157	3.56253	1.108	1.16562	2.15299	34.2133	31.4865	28.1067	29.157	53.5261	44.6627	13.7334	13.4658	10.1504	9.67512	10.1374	10.6714	13.6947	13.906	16.8505	16.1617	17.0423	15.0208	16.8474	12.9635	12.9611	16.792
XBXL10_1g10374	9.41456	40.4041	24.8984	6.69973	1.7122	23.08	21.7454	24.3452	24.1403	22.2576	12.9915	14.0438	14.3567	4.7013	5.65964	2.09297	0.983035	2.86277	1.2413	3.6851	1.56643	5.23216	2.1463	5.84275	4.1876	2.38777	4.30227	2.48081	1.95565	9.52666	10.1324	17.2979	18.5642	8.52104	8.29577	1.65473	1.89577	2.06041	2.54408	3.36546	3.11824	4.22093	5.00375	6.64928	5.79544	10.6604	9.36477	10.3024	11.3785
XBXL10_1g10375	0.00505	0	0	0	0	0	0	0	0	0	0	0	0.012675	0	0	0	0	0.241053	0.022378	2.96172	0.706134	5.59756	2.64851	6.12634	3.83089	4.3961	7.20428	0	0	0	0	0	0	0	0.019641	0.036732	0.094025	0.385786	0.190493	0.311789	0.352146	1.06395	1.21289	3.58383	4.59302	13.8744	13.7491	20.3282	19.4344
XBXL10_1g10376	249.249	547.904	359.678	1058.12	563.802	676.714	393.919	360.511	582.8	468.244	629.754	508.694	467.075	607.89	568.448	915.103	602.1	988.626	364.484	1202.51	546.457	1346.51	655.53	782.084	658.309	644.119	456.838	1524.78	1533.01	1475.89	1469.49	947.305	868.118	1025.01	1057.79	1144.88	1205.52	1261.33	1284.47	1402.25	1400.82	1541.01	1521.72	1576.27	1694.99	2829.94	2734.39	2691.81	2719.75
XBXL10_1g10377	20.3531	79.3843	64.3129	123.22	67.3033	228.914	191.813	182.01	227.891	197.67	262.617	215.838	191.451	251.17	168.727	149.011	99.183	121.362	57.1839	118.053	50.3774	81.9698	28.9329	52.5384	24.5392	22.7157	31.0302	85.6556	84.7992	110.351	105.927	244.977	245.451	251.665	255.546	196.252	202.009	203.227	201.925	160.576	153.605	138.58	134.5	132.208	142.938	141.943	136.679	107.348	102.233
XBXL10_1g10378	0.09223	0.164115	0.242861	0.498927	0.138655	1.24494	0.766134	0.42455	1.75399	0.616831	1.19094	0.258741	0.187587	0.233415	0	0.043018	0.012559	0.022783	0	0.034731	0	0.012077	0	0.054101	0	0.024684	0.135352	0.18711	0.21748	0.434571	0.19123	0.320577	0.261073	0.041438	0.084062	0.030375	0.103309	0.016917	0.056842	0.042665	0.04372	0.034302	0.08579	0.05398	0.024765	0.044526	0.024556	0.095916	0.087809
XBXL10_1g10379	0.006179	0	0	0	0	0	0	0	0.034438	0	0	0	0.00967	0.029845	0	0.051959	0	0	0	0	0	0.014288	0	0.032508	0	0	0.011149	0	0	0	0	0	0	0.043627	0.022671	0.29914	0.305785	0.428819	0.219356	0.090644	0.111424	0.048317	0.045149	0	0.026197	0.038367	0.07292	0.03127	0.012453
XBXL10_1g1038	0	0	0	0	0	0.109825	0	0	0	0	0	0	0	0	0	0	0	0	0	0	0	0	0.046359	0	0	0	0	0	0	0	0	0	0	0	0	0	0	0	0	0	0	0	0.282141	0	0.08857	0.196542	0.158371	0.122123	0.047158
XBXL10_1g10380	1.09037	3.61789	1.33493	2.16521	0.653428	8.27946	4.26861	3.39213	8.26661	6.64998	8.24308	5.6576	5.49651	6.03508	2.56403	2.90102	2.23233	5.07101	0.949445	3.91942	1.42742	2.43331	0.781268	1.55322	0.644164	0.538635	1.39002	1.53187	1.71746	2.85163	2.73815	5.94689	6.464	5.2037	3.62655	2.07214	3.24663	3.93094	3.94858	4.64232	4.18593	5.20869	4.0745	4.68727	4.80339	6.93447	5.92672	5.55156	5.55617
XBXL10_1g10381	0.002562	0	0	0	0	0	0	0	0.027197	0.043498	0.177235	0.323494	0.33707	1.63801	0.897223	1.09993	0.773783	0.561693	0.195955	0.5453	0.110136	0.166204	0.03094	0.091968	0	0.055346	0.09453	0	0.0201	0	0	0.149514	0.114043	3.85602	3.82434	3.60093	3.56521	3.17347	2.8549	1.69646	1.87786	0.925557	0.932903	0.828177	0.820054	0.97237	0.913861	0.754078	0.638229
XBXL10_1g10382	0	0.178102	0.491217	0.173848	0	0	0.208724	0.165607	0.163043	0.114734	0.18812	0.736388	0.301316	0.173098	0.198888	0.408861	0.157289	0	0.117822	0	0	0.253891	0.065727	0	0	0.07363	0.116724	0.122375	0	0	0.285684	0	0	0.195435	0	0.09991	0	0	0.17876	0.084981	0.086688	0	0	0	0	0.385527	0.464445	0.583792	0.343969
XBXL10_1g10383	0	0	0	0	0	0	0	0	0	0	0.063481	0.051875	0	0	0.169097	0	0	0	0	0.093775	0.062243	0.112986	0.051592	0.168826	0	0.06788	0.046835	0	0	0	0	0.163565	0.334534	0.354325	0.285916	0.551994	0.517975	0.986386	1.21204	0.559032	0.836734	0.883047	1.11046	1.0495	0.65821	1.72446	0.951676	0.782035	0.967668
XBXL10_1g10384	0.207777	0.345331	0.290801	1.51611	0.776595	3.53147	2.46941	1.4237	3.02792	1.78663	1.51373	0.22134	0.352677	0.194106	0.100977	0.034033	0.020665	0	0.070386	0.181228	0.027014	0.081015	0.038573	0.084855	0	0.056584	0.064073	3.65531	3.55026	0.898714	1.03548	0.5738	0.493277	0.376221	0.243444	0	0.037861	0.077022	0.069048	0.078085	0.064288	0.06225	0.096749	0.324402	0.425393	0.195249	0.274095	0.168173	0.287779
XBXL10_1g10385	1.56086	8.51972	10.798	6.48925	10.367	18.4934	19.7256	18.9586	17.4461	18.1597	13.6808	11.925	7.85787	7.10369	4.59431	2.35439	2.43258	2.25283	1.83781	2.72654	1.50171	1.58022	1.25496	1.44423	0.858349	1.17718	0.960806	4.39974	4.65049	7.93662	8.04983	9.62356	9.51768	8.45121	7.14164	3.68647	3.41104	4.30659	3.98743	3.95139	3.58811	4.37764	4.39595	5.177	4.58966	3.60793	4.21306	4.19643	4.85034
XBXL10_1g10386	2.96462	7.32796	6.35599	2.9826	2.25866	18.8971	12.2238	10.7196	20.7802	13.9702	13.2654	7.46347	6.53319	6.01734	2.83247	12.8533	6.3487	14.2578	2.15988	14.162	2.3413	6.29852	1.13999	3.12657	0.816492	0.813977	1.94354	1.6814	1.71163	8.23513	8.15282	20.0843	18.4517	8.95844	8.42761	11.8138	11.584	15.1289	14.7094	12.7014	14.9703	12.6062	11.8212	10.7217	10.5368	14.3612	13.7754	11.0933	9.68168
XBXL10_1g10387	6.35953	31.2339	41.5488	15.8208	7.48509	35.1923	41.7063	29.3462	33.9779	29.6815	20.6567	9.52382	6.56115	5.85833	3.79407	15.2885	6.01727	15.419	4.89691	8.4042	3.85219	4.61289	1.69414	3.1788	1.10396	1.43677	2.63467	7.14742	7.48543	22.1455	24.0574	40.2594	39.3464	5.19321	5.19231	24.414	26.8067	31.7435	26.3714	24.2151	24.2828	15.0888	10.6493	7.64439	8.41888	6.00918	5.90763	5.45016	5.60037
XBXL10_1g10388	0	0.096645	0.021267	0	0	0.087438	0.049072	0.026936	0.177637	0.187381	0.253721	0.092863	0.079681	1.30417	0.214178	4.8234	0.213198	2.81722	0.111384	0.845034	0.124353	0.057798	0.015613	0.05697	0	0.008899	0.069445	0.072718	0.056722	0.05152	0	0.137878	0.142911	0.020891	0.08703	0.295341	0.086398	0.176013	0.088414	0.263943	0.199214	0.071082	0.066455	0.209662	0.333763	0.145089	0.211518	0.218933	0.061635
XBXL10_1g10389	0	0	0.057642	0	0	0	0	0	0	0.056622	0	0	0.0117	0	0.054175	0.573533	0.209975	0.669788	0.262037	0.329856	0.298607	0.042173	0.023973	0.023966	0	0.012764	0.049278	0.102104	0	0	0	0	0	0.039722	0	0.038413	0	0.224946	0.395646	0.324851	0.266911	0.173308	0.284019	0.339437	0.140549	0.033545	0.088812	0.05966	0.116911
XBXL10_1g10390	30.3385	81.5127	80.8916	41.6379	28.5209	99.9642	101.136	108.082	104.287	100.549	90.3724	80.7169	76.4624	26.9542	19.9714	13.842	9.17379	15.0106	9.20481	17.5431	11.1999	19.2158	9.91857	14.0829	11.1433	9.25572	11.3026	24.6791	26.4254	58.5644	55.3627	111.871	106.284	50.4412	44.614	14.525	14.4782	16.3084	16.6153	14.9703	15.5129	13.9751	14.2411	15.2334	13.0658	17.5277	17.2867	16.4628	15.9456
XBXL10_1g10391	0	0	0	0.036356	0	0	0	0	0.024405	0.02452	0.270272	0.301905	0.146861	0.282862	0.077933	1.34767	0.10363	0.781896	0.240347	0.481359	0.16913	0.089544	0.061686	0.056389	0	0.011191	0.08545	0	0.012361	0.033912	0	0.091008	0.173252	0.377689	0.435012	0.245816	0.153976	0.400134	0.712199	0.449463	0.449659	0.291597	0.359268	0.303171	0.333999	0.408754	0.440067	0.258835	0.196191
XBXL10_1g10393	0.023584	0.035475	0.012046	0.037174	0	0.158604	0.086685	0.03239	0.206061	0.115448	0.282868	0.181338	0.196663	0.026899	0.17157	0.313891	0	0.168484	0.157645	0.17543	0.120542	0.091409	0.016275	0.206034	0	0.080776	0.156366	0.042435	0.026818	0.013537	0.124352	0.064877	0.100407	0.107766	0.081507	0.009878	0.02251	0.075465	0.03715	0.093179	0.160714	0.146658	0.179978	0.066894	0.097668	0.80056	1.15958	0.345393	0.437917
XBXL10_1g10394	0	0.055486	0	0	0	0	0	0	0	0	0.036809	0	0	0	0	0	0	0.080331	0.026539	0.719933	0.251234	0.958795	0.249447	0.464189	0	0.133037	0.549223	0	0	0.055009	0	0	0	0	0.023251	0	0	0.018561	0	0.138406	0.124133	0.346621	0.261065	1.22731	0.975676	1.24157	1.36245	1.43715	1.14055
XBXL10_1g10395	0	0	0	0	0	0.113856	0	0	0	0	0	0	0.025907	0	0	0.286736	0.175339	0.329206	0.419245	0.07088	0	0.092989	0.056056	0	0	0	0	0	0	0	0	0	0	0	0	0	0	0	0.184226	0	0.171457	0	0.103815	0.546637	0.241065	0	0.165284	0.083076	0.13033
XBXL10_1g10396	4.02637	11.6812	9.00068	48.0663	16.8704	35.174	21.464	15.5578	29.7531	20.047	17.9085	9.03354	7.52877	16.0247	8.76411	10.5709	5.79212	10.8945	1.93582	12.736	2.2372	5.78705	1.15979	3.4763	0.862679	0.973155	2.19754	28.1916	26.2335	32.4486	32.0835	14.1314	15.5011	19.6884	19.7654	22.3969	22.5821	15.201	13.3198	12.5421	13.0016	15.4579	15.0053	13.1353	12.2248	13.578	14.2458	14.3704	14.5773
XBXL10_1g10397	8.84536	44.7247	47.1784	51.9677	39.0635	63.5902	68.2088	72.3889	58.5417	64.0716	58.6611	56.7497	54.3088	43.0703	35.6408	22.5588	14.9872	23.6226	16.4264	25.7813	17.746	16.6071	8.05328	17.0458	4.85398	6.23011	10.6089	30.7475	29.9437	58.6943	59.2187	74.747	72.1543	63.8099	60.3918	31.7794	31.8467	30.2671	33.1498	31.5058	29.4662	30.6181	31.423	31.0859	31.9631	28.9416	26.8657	21.2327	20.2944
XBXL10_1g10398	0.008456	0.093188	0.22354	12.2996	4.80472	5.42129	4.11612	2.30299	6.67686	3.49987	5.53965	3.34518	1.92065	2.18565	1.13157	2.99258	0.765116	3.12651	1.60664	5.11452	1.05602	1.29662	0.297464	0.715602	0.367402	0.176719	0.406666	34.538	33.8134	40.6035	39.4631	33.1407	32.8876	26.8928	27.9388	27.6992	26.6269	24.8898	23.5757	22.5868	21.93	21.4444	20.524	15.7223	14.8683	18.2142	16.7866	14.5697	14.413
XBXL10_1g10399	0	0	0	0	0	0	0	0.006558	0.094848	0.025481	0.077396	0.139091	0.070634	0.285084	0.179335	0.319035	0.06033	0.764173	0.522596	1.22671	0.470759	0.592916	0.284584	0.738219	0.255659	0.22435	0.207461	0	0.014308	0	0.015822	0.017818	0.018584	0	0.067609	0.047681	0.130323	0.36458	0.629104	1.24373	1.2941	1.64873	1.50341	1.79928	1.88944	1.2132	1.31703	1.06427	1.47703
XBXL10_1g104	0	0	0	0	0	0	0	0	0	0	0	0	0	0	0	0	0	0	0	0	0	0	0	0	0	0	0	0	0	0	0	0	0	0	0	0	0	0.026793	0	0.024014	0	0	0	0	0	0	0	0	0
XBXL10_1g1040	0.039151	0.113002	0.550685	0	0.18095	0.215335	0.283646	0.050533	0	0	0	0	0.048078	0	0	0	0.384377	0.499951	0	0.275752	0	0	0	0	0	0	0	0	0.143532	0.197545	0	0.176435	0	0	0	0	0.162967	0	0.148731	0	0	0	0	0	0	0	0.115723	0	0.091047
XBXL10_1g10400	0	0	0	0	0	0.032857	0	0.025239	0.134083	0.033709	0.109096	0.038196	0.045987	0.276657	0.037742	1.39249	0.17526	2.05796	0.68874	2.67728	0.980708	0.987481	0.26831	0.618177	0	0.420379	0.697937	0	0	0	0	0	0	0.061537	0.085489	0.950543	0.900043	2.33945	2.97191	3.23533	2.69695	3.11044	3.10167	2.68683	2.57086	2.61451	2.77096	1.95306	2.46493
XBXL10_1g10401	0	0	0	0	0	0	0	0	0	0	0.045972	0.144414	0.210587	0.458821	0.380305	0.357311	0.220299	0.373455	0.130285	0.247192	0.072313	0.070919	0.124774	0.097542	0	0.068678	0.095364	1.75082	1.65056	2.81585	2.87862	2.17768	2.91554	0.884631	0.981275	0.13715	0.084184	0.046144	0.257985	0.138948	0.166782	0.1243	0.23349	0.305746	0.101122	0.143736	0.253567	0.171385	0.150932
XBXL10_1g10402	10.8319	24.1466	30.0814	103.371	79.9703	73.1383	72.9007	69.3979	67.9815	71.5503	54.4299	38.7384	28.2424	13.3774	9.53923	14.2297	6.97829	18.5918	8.29387	24.1655	10.6276	13.2436	6.84523	8.62111	3.33518	4.5873	5.18718	88.6806	91.3067	78.8234	86.3141	59.8709	56.2595	13.4728	14.0166	10.0926	10.1813	15.6372	14.6491	18.3372	19.8014	19.4881	21.0681	16.4742	15.7753	22.8392	23.4146	19.8669	20.208
XBXL10_1g10403	0.172622	0.630835	0.589803	0.080862	0.200491	1.23601	1.03075	1.09471	0.981487	0.624478	1.08648	1.00267	0.773283	0.315759	0.466288	0.90617	0.600712	1.03095	0.258192	1.3782	0.441304	0.699401	0.473699	0.72087	0	0.345469	0.349686	0.390055	0.311927	0.429545	0.615972	0.54134	0.600836	0.247379	0.146894	0.034898	0	0.176166	0.229464	0.147889	0.364747	0.317529	0.148454	0.465253	0.601198	1.70029	1.36922	1.07013	1.20306
XBXL10_1g10404	0	0	0	0	0	0	0	0	0	0	0	0	0	0.214965	0	0	0	0	0	0	0	0	0	0	0	0	0	0	0	0	0	0	0	0	0	0	0	0	0	0	0	0	0	0	0	0.096927	0	0.074746	0
XBXL10_1g10405	5.63292	21.5523	26.6415	10.031	7.29494	33.3545	30.6593	30.4446	32.0029	29.8623	11.5736	3.88486	2.43677	1.45911	0.736664	4.25961	2.63866	5.57875	1.69604	6.4408	1.9964	5.26548	1.56477	4.28714	0.719138	1.33573	3.24659	5.57296	5.22672	12.7732	12.0771	12.8241	14.3405	1.14109	1.36976	1.7632	1.73914	2.78113	2.94463	4.39257	4.01939	5.72112	5.6943	6.23137	5.63619	5.7332	6.28973	6.58962	6.40529
XBXL10_1g10406	0.097433	0.27819	0.238595	0.199149	0	0.276377	0.068455	0.152289	0.044923	0.197527	0	0.166849	0.032825	0	0	51.4636	12.6805	74.6158	25.1577	85.705	34.0464	29.8561	8.32035	16.9227	8.56877	8.18344	7.78213	0.029199	0.029699	0.041595	0	0.037082	0	0	0	4.75045	5.52131	31.8601	36.0664	62.7459	62.2957	59.8014	56.2124	59.5272	70.5235	53.0112	42.5658	29.0472	29.4729
XBXL10_1g10407	625.438	520.891	253.141	99.6227	70.3716	49.5555	63.5028	62.6371	59.4084	68.0589	83.7229	120.052	160.927	336.432	285.577	776.171	711.037	913.492	487.64	1026.86	703.143	1348.3	1047.74	1104.42	1300.41	1433.21	1131.47	106.759	102.092	98.5666	98.1472	79.9651	76.9164	232.983	235.087	594.007	593.544	787.483	801.406	1032.64	1057.21	1175.81	1233.31	1313.83	1281.5	1318.51	1361.42	1302.32	1353.33
XBXL10_1g10408	2.35364	7.84622	16.869	145.518	169.176	70.0298	92.7033	81.7352	62.07	67.8977	36.8131	17.3855	9.44895	4.44233	1.53926	7.13782	3.21251	7.1845	3.95137	6.53896	3.20739	2.46299	1.04953	1.35437	0.413808	0.550491	0.851653	154.202	146.722	153.463	156.822	38.6461	38.9927	2.80155	2.64747	2.11186	2.46789	4.36601	4.93514	5.75879	5.84063	4.95677	4.97514	4.3427	5.07988	4.08036	3.85074	2.89351	3.3386
XBXL10_1g10409	4.96832	9.64783	17.2798	3.30654	1.7709	27.7094	21.9315	28.3411	28.8839	30.5586	23.515	15.4924	12.5818	8.2987	7.91525	12.1042	7.90189	11.8416	7.0651	12.5044	7.11299	10.0702	4.84035	7.34119	4.88175	3.2671	6.18137	2.19495	2.01161	5.13806	5.27008	18.5172	19.3942	7.33713	7.1453	10.8323	13.1468	12.9642	13.1665	11.8967	12.1824	11.7564	11.2238	12.8314	11.914	14.5711	13.2517	11.785	12.2584
XBXL10_1g1041	0	0	0	0	0	0	0	0	0	0	0	0	0	0	0	0	0	0	0	0	0	0	0	0	0	0	0	0	0	0	0	0	0	0	0	0	0	0	0	0	0.506962	0	0	0	0	0.966512	0.34725	0.666621	0
XBXL10_1g10410	0.343682	1.17916	2.33929	19.2768	11.909	41.9543	29.1689	23.8728	33.4291	25.4174	8.72799	2.45376	1.52849	1.12565	0.643013	3.40764	2.15189	2.74175	0.907748	3.82391	1.15813	2.03042	0.578427	1.1075	0.337451	0.436465	0.652617	9.44002	9.63799	16.0866	16.7656	5.587	5.94614	0.493789	0.942758	3.89078	3.96779	4.1333	3.116	3.28699	3.88185	2.8382	3.25101	3.02962	2.78819	4.09038	3.2751	2.71766	2.78611
XBXL10_1g10411	0	0	0	0	0	0	0	0	0	0	0	0	0	0	0	0	0	0	0	0	0	0	0	0	0	0	0	0	0	0	0	0	0	0	0	0	0	0	0	0	0	0	0	0	0	0	0	0	0
XBXL10_1g10412	5.45709	10.4881	8.97741	40.7645	22.2388	39.4506	24.0439	20.3378	36.0742	25.0403	24.4079	15.5488	13.1695	7.70025	5.05132	16.5727	6.31571	19.6149	3.56299	21.9824	4.52775	13.1939	3.19762	8.49213	2.88649	2.16726	5.44559	33.3272	34.151	25.5719	23.0044	20.2883	19.5919	4.20848	4.04282	4.09438	4.15712	8.90226	8.94219	10.703	12.4209	13.381	12.7671	13.9421	13.7474	17.1161	16.1403	15.0717	14.4492
XBXL10_1g10413	0.005602	0.032614	0.034889	0	0	0	0	0.008662	0	0	0.033806	0.073038	0.12046	0.187259	0.101814	0.183817	0.079133	0.461673	0.300623	0.857986	0.402772	0.45265	0.30809	0.273038	0.665819	0.15763	0.231566	0.019478	0	0	0.066638	0.049924	0.026209	0.706723	0.331122	0.217551	0.182017	0.182142	0.336407	0.459233	0.557432	0.835944	1.18666	1.42134	1.93019	1.30613	1.05109	0.90252	1.1053
XBXL10_1g10414	0	0	0	0	0	0	0	0	0.02321	0	0.025255	0	0	0	0	0.036601	0	0.056609	0	0.076272	0	0	0	0	0	0	0.015025	0.025314	0.025992	0	0.042754	0.016091	0.066794	0.043911	0.061183	0.043536	0.088931	0.024315	0.040806	0.012272	0.063	0.04923	0.015385	0.0161	0.035553	0.135425	0.075868	0.054242	0.059737
XBXL10_1g10415	0	0	0	0	0	0	0	0	0.028107	0	0	0	0.013188	0	0	0	0.025245	0.114121	0	0.054969	0.024595	0.035954	0.024302	0.026454	0	0.003324	0	0.048645	0.049706	0	0.05482	0.041096	0.128501	0.018897	0.058841	0	0.019044	0.015571	0.069793	0.031402	0.016114	0.063102	0	0.058655	0.136421	0.081572	0.085686	0.099786	0.078467
XBXL10_1g10416	0.010855	0	0	0	0.031964	0	0.050251	0.018611	0	0	0	0	0.007359	0	0.033343	0.770864	0.08084	6.89374	1.62042	16.4353	7.1906	15.9978	9.50607	11.2932	4.97372	7.50979	6.00916	0.038376	0.079296	0.027514	0.022054	0	0.025735	0	0	0.021768	0	0.29161	0.674338	3.62718	4.51571	7.0632	7.81109	15.0757	16.8256	17.7292	16.7378	17.1192	15.7831
XBXL10_1g10417	0	0	0	0	0	0	0	0	0	0	0	0	0	0	0	0	0	0	0	0	0	0	0	0	0	0	0	0	0	0	0	0	0	0	0	0	0	0	0	0	0	0	0	0	0	0	0	0	0
XBXL10_1g10418	0.022917	0	0	0.108673	0	0.073769	0	0.024423	0	0	0	0	0.017083	0	0	0	0	0	0	0	0	0	0.038784	0	0	0	0	0	0.056782	0	0	0	0.1513	0.06612	0	0	0	0	0	0	0	0	0	0	0.074055	0	0	0	0.086812
XBXL10_1g10419	0	0	0	0	0	0	0	0	0	0	0	0	0	0	0	0	0	0	0	0	0	0.369819	0	0.398411	0	0.138215	0	0	0	0	0	0	0	0	0	0	0	0	0	0.350771	0	0.472218	0	0	0	0.341373	0	0.601646	0.934261
XBXL10_1g1042	0	0	0.009617	0	0	0.01741	0	0	0	0	0	0	0	0	0.020293	0	0.015876	0.015645	0	0	0	0	0.014823	0.008153	0	0	0.005734	0	0	0	0	0.0231	0	0.031376	0.021832	0.031329	0.034847	0.122692	0.059034	0.077008	0.009143	0.095127	0.115135	0.025772	0.025743	0.444776	0.371275	0.408639	0.144202
XBXL10_1g10420	0	0	0	0	0	0	0	0	0	0	0.098988	0.104812	0.072318	0.376431	0	0.951264	0.205149	0.424255	0.435973	0.376912	0.271657	0.044576	0	0	0	0	0	0	0	0	0	0.525671	0.306466	3.49864	4.10965	5.76206	6.56446	6.46626	2.89688	2.21968	2.92225	1.53877	2.48222	0.334522	0.619269	0.220254	0.747216	0.566165	0.316279
XBXL10_1g10421	0	0	0	0	0	0	0	0	0	0.039436	0.768284	2.98147	2.7415	6.45323	5.70407	14.6213	12.8695	9.97526	4.4889	2.87886	3.03553	0.67282	0.396474	0.210316	0	0.093911	0.136371	0	0	0	0	2.01928	1.07578	10.1673	11.5408	14.4578	16.0011	15.792	8.51892	4.79501	6.4091	5.49353	4.59116	1.93745	2.41618	1.30283	1.70942	1.18968	1.32643
XBXL10_1g10422	0.009528	0.039161	0.011655	0	0.110259	0.260277	0.209775	0.171965	1.26415	0.604953	0.677474	0.459405	0.269834	0.253503	0.060355	2.8376	0.780523	5.91761	2.91346	8.6068	4.10277	4.62276	3.62675	2.4311	0.853698	1.88168	1.07606	0.034355	0.014956	0.029931	0.03111	0.20234	0.169042	0.103399	0.106823	0.396518	0.393731	1.98826	2.21651	3.22586	3.38187	4.32809	5.18056	5.30729	4.76591	3.75761	4.00476	3.87382	4.12358
XBXL10_1g10424	0.024918	0.053691	0.035799	0	0	0	0	0.00836	0.065153	0.033373	2.39704	1.07408	0.600817	1.35482	0.67582	1.37129	0.803965	1.84903	1.36827	2.90259	1.56861	2.61512	2.14116	2.43186	0.682989	1.30678	2.09502	0.029906	0	0	0.039192	0.132594	0.17843	0.302855	0.16807	0.27892	0.39219	1.2597	1.00635	1.58874	1.78922	1.66437	1.96741	2.77384	2.26798	2.44541	2.84198	2.31263	2.18225
XBXL10_1g10425	1.47664	4.2229	5.18135	2.20919	0.653467	12.9466	11.1219	9.99514	13.0454	11.197	5.93982	2.68215	1.66521	1.55138	0.656836	2.7176	1.06046	2.99102	1.35108	3.19801	1.97621	2.00016	1.00971	1.48256	0.5655	0.712722	1.09905	0.823103	0.705422	1.85097	1.7275	1.95179	2.13897	1.14237	1.08666	1.57398	1.68514	2.03874	2.52541	2.7388	2.67615	3.12329	2.28345	2.84661	2.632	4.08188	4.01655	3.80836	3.74754
XBXL10_1g10426	2.49192	9.8853	9.51728	12.3814	13.7739	18.657	19.9093	18.7929	17.3843	19.2088	11.45	8.9715	5.81989	2.19359	1.7414	2.27659	1.55388	2.61416	1.54287	3.81856	1.99488	2.58334	2.03116	1.6325	0.488778	1.08701	1.52365	13.1017	11.2375	21.6418	21.3436	17.3348	18.1869	5.82272	5.07108	3.31075	4.03155	3.87783	4.7108	4.05694	3.94266	2.95985	3.77613	3.32961	3.23816	4.13868	4.07104	2.8778	2.9812
XBXL10_1g10427	0	0.021459	0.046061	0	0	0	0.129129	0	0	0	0	0.048548	0.018766	0	0.084895	0.11241	0.033512	0.724591	0.680067	2.14266	1.2452	1.06137	0.624852	2.06823	0.907882	1.22989	2.77214	0	0	0	0	0.033495	0	0	0	0.177208	0.090744	0.18222	0.394265	0.60824	0.961052	1.30788	2.4103	1.66825	1.74165	0.743614	0.824694	0.93014	1.1134
XBXL10_1g10428	2.31271	11.3497	10.5256	98.51	28.9549	38.1334	27.1498	14.6014	32.7239	23.6172	31.0842	18.9341	13.3492	18.9638	12.7173	27.5819	10.9523	38.3678	4.27775	48.9007	7.44638	23.746	3.45306	11.0607	1.22534	2.68685	7.35095	109.809	111.401	87.3147	92.3927	47.5329	47.2481	20.6221	20.645	20.6811	22.1832	34.2462	33.9586	52.9179	54.3833	58.3714	55.3651	56.8053	58.982	49.679	45.9651	40.7565	37.1965
XBXL10_1g10429	0.183976	0.770756	0.59233	0.637757	0.366825	7.86292	2.82843	3.10155	8.6631	3.88557	5.14725	2.65674	3.53298	8.23771	5.91598	10.6745	7.68497	6.50711	3.72017	5.39271	2.43571	2.47392	1.49652	2.3285	0.529528	1.14097	2.33189	0.102671	0.13098	0.765607	0.429718	0.586958	0.837628	2.28376	2.06799	4.69726	4.54569	4.29061	4.47247	4.14622	4.22775	3.09133	3.01322	2.38	2.56086	2.42463	2.06279	1.15914	1.21727
XBXL10_1g1043	3.67446	12.5135	15.5398	14.4458	10.7473	38.5952	39.0899	32.3413	34.2131	35.9814	24.9704	18.8367	11.6949	4.1534	2.16064	2.6225	1.1272	2.70526	1.19361	3.01268	1.36801	2.13023	0.842376	1.64353	0.222992	0.760421	1.06737	16.5361	16.1902	32.465	32.2109	45.264	47.763	4.7967	3.9333	2.40156	2.51945	3.65876	3.90402	3.55839	4.03116	3.59373	3.56642	3.73319	3.41601	5.6135	5.25817	4.37096	4.55028
XBXL10_1g10430	0.025142	0	0	0	0	0.046806	0.074568	0	0.210954	0.208924	0.252354	0.071348	0.041564	0	0.413419	0.355584	0.407481	0.205322	0.121523	0.124468	0.101161	0.020033	0.021976	0.045556	0	0	0.052837	0.030401	0	0	0.129451	0.139647	0	0	0	0	0.184943	0	0	0	0.091277	0	0.074475	0	0	0	0.026184	0	0
XBXL10_1g10431	0	0.157762	0.05914	0	0	0	0.071299	0.037316	0.299889	0	0.240618	0.174935	0.126417	0.281253	0.115578	1.2088	0.893501	0.240984	0.155525	0.07111	0.122424	0.022293	0	0.05277	0	0.031501	0.079595	0.07744	0.012141	0.147271	0.016833	0.021689	0	0.029841	0.043123	0.469848	0.260673	0.210375	0.225558	0.1849	0.184371	0.138812	0.063703	0.171984	0.110861	0.047444	0.033258	0.020654	0.032551
XBXL10_1g10432	0	0	0	0	0	1.25956	0	0	2.74328	0.40276	1.05077	0.397491	0.683006	0	0.555642	1.43288	0	0	0.12899	0.558264	0	0	0.023867	0	0	0	0	0	0	0	0	0.367617	0.605329	0	0.058309	0	0	0.05293	0	0.050318	0	0	0	0	0.152641	0	0	0	0.066146
XBXL10_1g10433	0	0	0	0	0	0	0	0	0	0	0	3.84517	0	0	0	0	0	0	0	0	0	0	0	0	0	0	0.384462	0	0	0	0	0	0	0	0	0	1.01541	0	0	0	1.5229	0	0	0	0	0	0	0	0
XBXL10_1g10434	20.5591	38.3796	19.8156	71.0983	24.6247	53.0358	35.0747	23.9663	45.0586	32.4252	41.171	30.1934	26.492	38.4087	18.4801	27.0633	15.8812	25.2947	4.86268	28.6285	5.21795	12.8755	3.52345	5.93646	3.76248	2.90669	3.40727	95.2524	95.3472	123.426	123.654	116.238	115.39	86.7156	80.5681	53.4372	53.9349	47.346	44.4484	45.1816	41.7599	37.5543	37.1242	38.4024	34.1365	29.8924	28.9739	24.7251	25.2597
XBXL10_1g10435	0	0	0.026234	0	0	0.043523	0	0	0.044499	0.04975	0.04792	0.054949	0.010688	0.038487	0	2.26421	0.038973	3.92453	1.28071	6.86877	2.71808	2.61105	1.07241	1.05262	1.011	0.631531	0.620989	0	0	0	0	0.037359	0	0	0	0.560399	0.235348	3.61955	4.6634	12.2701	14.3486	15.1451	16.0598	14.9949	13.9339	8.56435	7.30997	5.22015	5.5262
XBXL10_1g10436	0.04892	0.178596	0.626354	0.193634	0.33443	4.27131	3.06098	3.4966	4.49799	3.88115	2.78455	1.58287	0.79369	0.437518	0.482626	0.183414	0.201175	0.270817	0.313167	0.897685	0.359353	0.472058	0.160519	0.42434	0	0.200559	0.291671	1.26009	1.34823	2.67144	3.30287	2.07728	1.954	0.406306	0.414435	0.28023	0.208948	0.397071	0.548335	0.748055	0.763332	1.37755	1.12319	1.23583	1.269	1.58013	1.2112	1.47864	1.32265
XBXL10_1g10437	0.055045	1.05624	0.220234	0.143599	0.590372	3.14937	1.79968	1.32313	2.97412	1.9001	1.28824	0.395281	0.380338	0.686983	0.261995	7.38987	3.93364	10.7845	4.5201	10.4442	4.2543	5.41446	2.54239	3.84968	1.28607	1.68438	2.88802	0.329593	0.32652	0.562843	0.4658	0.69433	0.348728	0.09089	0.132789	6.28148	6.1779	8.75926	8.98228	11.3565	11.6049	10.8233	8.85259	10.2783	10.7828	11.6469	10.6901	9.48604	7.92593
XBXL10_1g10438	0	0	0	0	0	0	0	0	0	0	0.091464	0	0	0	0	1.14675	0	2.31936	1.20952	2.30259	1.80977	1.06174	0.640997	0.523578	0.796949	0.385644	0.288718	0	0	0	0	0	0	0	0	1.3442	1.72432	3.7054	3.80884	5.5584	6.04209	4.30542	3.63733	2.40807	2.00609	1.44317	1.50244	0.918106	1.29888
XBXL10_1g10439	0.01327	0	0	0	0	0	0	0	0	0	0	0	0	0	0	0.245534	0	0.933043	0.682411	0.976635	0.594637	0.758926	0.597344	1.04028	0	0.673039	0.826957	0	0	0.046407	0	0.082197	0.042487	0.03718	0.038692	0.298521	0.303173	0.412067	0.280734	0.796309	0.816085	0.859323	0.607742	0.713873	1.05946	0.898095	1.09749	0.572229	0.5568
XBXL10_1g1044	0.039674	0.123609	0.142985	0.337861	0.411861	0.655294	0.110923	0.206553	0.575344	0.304147	0.258919	0.046527	0.066278	0.0734	0	0.14836	0.018026	0.771691	0.093156	0.977552	0.237816	0.94475	0.205831	0.812537	0	0.138403	0.596813	0.243408	0.210847	0.677763	0.895635	0.914854	1.04255	0.185977	0.1701	0.099762	0.08077	0.321847	0.269617	0.673138	0.614035	0.65964	0.553014	0.914105	0.967194	1.21305	1.14703	0.967575	1.10868
XBXL10_1g10440	0	0	0	0	0	0	0	0	0	0	0	0	0	0	0	0	0	0	0	0	0	0	0	0	0	0	0	0	0	0	0	0	0	0	0.209223	0	0	0	0	0	0	0	0	0	0	0	0	0	0
XBXL10_1g10441	0	0	0	0	0	0	0	0	0	0	0	0	0.113068	0	0	0	0	0.161653	0	0	0	0	0	0	0	0	0	0	0	0	0	0	0	0	0	0.572408	0.434133	0.348022	0	0.119886	0.136598	0	0.367961	0	0.692362	0.341897	0.255771	0	0.235116
XBXL10_1g10442	0	0.094836	0.053294	0.026973	0	0.037151	0	0.014848	0.038063	0.05854	0.061888	0.044725	0.085294	0.105506	0.066297	0	0.017133	0.03145	0.015067	0.114729	0.033804	0.16181	0.075121	0.372814	0	0.109585	0.428678	0	0	0	0.023828	0	0	0.048707	0.063731	0.024171	0.024661	0.050866	0.068027	0.010279	0.137012	0.123102	0.167288	0.444757	0.653961	0.754566	0.726596	0.483948	0.535159
XBXL10_1g10443	4.75399	21.7963	11.7172	117.97	51.1217	57.5432	44.1458	30.2314	55.7095	43.8336	51.0371	42.8585	28.7326	16.0355	11.9685	2.06816	1.04241	2.23983	0.301935	3.24953	0.469192	2.12636	0.479986	1.47331	0	0.429878	0.829389	104.533	102.461	77.9827	78.7489	45.6201	43.6016	9.0313	8.68592	2.96696	3.50511	3.48879	2.69277	3.37655	3.54762	4.15292	3.77277	3.42281	3.44629	5.86822	6.26595	5.86962	5.75967
XBXL10_1g10444	7.44977	25.6453	17.7774	51.2175	5.0068	41.6258	20.3572	17.5148	61.9758	28.5193	58.4602	39.0927	40.2908	56.4964	44.0226	52.7367	36.6177	45.1029	9.3868	47.1578	9.29127	23.2488	5.95194	14.4127	4.3637	5.36761	11.9121	44.2678	45.4913	66.6999	59.2887	109.242	100.929	119.143	117.892	105.974	110.618	94.7705	97.4706	77.8656	78.3078	78.3359	72.5183	73.4308	72.4651	78.4808	70.7514	63.7419	62.2535
XBXL10_1g10445	7.29183	17.6412	41.5492	23.9529	40.2055	47.2068	48.9477	54.687	44.7421	44.5029	12.5104	4.44869	2.97553	0.573981	0.278721	2.38417	0.527693	2.84038	1.88388	4.86803	2.24345	4.27763	2.06133	4.13356	1.70195	1.4752	2.65311	11.6258	10.2767	19.4391	20.304	10.0182	10.4976	0.838989	0.397093	1.11588	1.1431	2.08703	2.58402	2.6954	3.06497	3.77171	3.64569	4.38808	3.58493	5.24264	4.37021	4.7448	4.91008
XBXL10_1g10447	1.36237	17.7521	4.56497	1.63741	1.07416	2.71565	2.66326	1.45159	2.98102	1.72108	2.42274	0.996588	1.66591	1.30256	0.432126	1.0254	0.788573	2.33493	0.555513	5.198	0.928142	15.111	4.98694	13.1864	2.51793	4.72674	13.1771	1.65081	1.48377	0.613614	1.62047	2.4633	1.51923	0.994171	0.862373	0.164885	0.084762	0.414711	0.154412	0.899811	2.21046	4.46934	5.32914	8.22163	8.26344	9.77228	9.66316	24.4245	23.8457
XBXL10_1g10448	124.97	266.536	179.757	79.5601	54.7193	105.015	112.058	121.435	100.323	119.125	93.0216	103.462	95.8234	76.522	85.0456	45.7242	48.2133	45.4795	59.2401	45.9151	55.3658	59.4659	52.2637	62.291	33.1702	53.0761	62.2242	84.463	83.9532	96.4659	93.2302	121.125	123.755	110.483	113.535	67.587	68.9143	56.358	50.4783	50.7321	54.3204	50.3188	51.0188	51.3442	51.2827	67.3392	58.8313	70.9409	67.8248
XBXL10_1g10449	0	0	0.013185	0	0	0	0	0	0.023338	0	0.025492	0	0.005689	0	0	0	0	0.019202	0	0	0	0.050008	0.010372	0.021934	0	0.00283	0.007735	0	0	0.019641	0.031082	0.034956	0.018214	0.270973	0.317478	0	0	0	0	0	0	0.017831	0	0.070151	0	0.054324	0.012041	0.07238	0.132551
XBXL10_1g1045	0.040876	0	0.052743	0	0.121678	0	0	0.090241	0	0.065542	0.185562	0.069916	0.092543	0.047471	0	0.586657	0	0.794489	0.271345	1.89872	0.736001	1.13526	0.442993	0.898362	0	0.265318	0.58987	0.204207	0	0	0.068615	0	0.053683	1.45903	1.12939	0.181881	0	0.738795	0.279985	1.43045	2.03043	1.96098	2.02595	2.08315	1.50944	1.00595	1.23524	2.49089	2.03599
XBXL10_1g10450	3.87588	7.43993	6.90785	2.3874	0.623674	12.7255	10.3347	11.8486	12.3683	11.5182	5.1526	2.34791	1.91362	0.502091	0.27155	0.993417	0.494787	2.29862	0.636378	3.51929	0.903181	2.90013	0.823435	2.35979	1.49145	1.13239	1.91483	2.03312	2.02161	5.41939	5.36569	9.20588	9.54683	0.873719	0.835053	0.368579	0.254385	0.570699	0.865731	1.19667	1.81074	2.73125	2.8025	3.80438	3.75511	4.43291	3.44707	4.77629	4.53806
XBXL10_1g10451	82.3239	37.736	99.4025	4.6601	0.716286	18.2171	16.0167	25.3492	22.7542	16.8368	15.407	23.9303	33.0717	33.7673	37.1611	29.3891	27.2722	21.0219	36.2673	21.2648	29.4637	19.2248	19.1503	14.5046	15.2458	12.1303	16.2066	4.64881	3.59099	6.38053	7.93906	19.1066	22.0364	113.102	115.463	73.131	74.3264	64.5246	59.8608	49.2357	46.0984	40.9477	42.2923	26.8828	27.4815	39.1946	39.485	28.5054	30.4109
XBXL10_1g10452	18.8147	97.7508	48.1278	105.901	56.0019	65.2132	35.8736	30.1124	66.0462	44.777	37.1329	21.4524	23.1209	15.925	8.13051	23.6441	9.23894	16.9079	5.28346	21.0883	6.35015	20.8114	6.54757	15.3537	6.17538	6.42276	10.2601	127.13	133.721	85.4354	82.1043	41.3745	45.6006	26.0571	24.4781	21.8106	22.6774	23.1484	24.6724	25.12	28.1484	25.9213	29.0114	25.353	28.7972	43.7709	45.5702	44.0739	47.592
XBXL10_1g10453	0.599152	1.83181	2.86081	14.2435	11.7971	19.5871	23.9462	20.492	16.8912	20.4959	12.5436	8.50754	5.72304	2.74971	1.93649	0.111976	0.040718	0.255745	0.048257	0.49913	0.124507	0.306559	0.114915	0.466997	0.42126	0.10218	0.274055	14.4796	13.7154	22.2326	23.071	30.2658	28.8141	5.69157	5.27155	0.535598	0.393467	0.230466	0.22793	0.22664	0.517059	0.497121	0.454279	0.830176	0.843646	0.901286	0.898186	0.933576	1.05764
XBXL10_1g10454	0.2689	0.638475	0.7816	1.66874	0.956683	4.14351	3.52571	3.1972	3.96318	3.86102	2.5724	1.53369	1.25038	0.237404	0.234973	0.484787	0.172278	0.870279	0.745353	1.68444	0.795912	1.01948	0.516698	0.966454	0.733766	0.555618	0.71652	2.26792	2.26281	2.92917	2.9818	4.09466	4.18083	0.347824	0.395015	0.151927	0.12642	0.359725	0.36752	0.723039	0.725053	1.10951	1.09644	1.35667	1.44527	1.79695	1.37986	1.45931	1.50975
XBXL10_1g10455	0	0	0	0	0.082145	0.028613	0.084915	0.007825	0	0	0.031894	0	0.006881	0.15649	0.10021	0.363029	0.210188	0.354971	0.046843	0.207793	0.026331	0.110084	0	0.04056	0	0.016219	0.094758	0.050661	0.069171	0	0	0	0	0.058696	0.122411	0.325846	0.254851	0.288875	0.340427	0.388523	0.216159	0.129531	0.121296	0.084704	0.117147	0.855486	0.596913	0.306637	0.355654
XBXL10_1g10456	4.52358	7.3574	9.85842	16.1813	5.55621	23.9324	14.5117	11.034	24.8281	11.7728	17.0815	7.2309	6.88505	10.7205	4.22598	15.1248	7.09501	18.649	5.02501	26.8568	6.63505	9.32398	3.99174	5.16309	2.56868	3.28647	4.68936	16.549	16.6663	21.9523	21.5546	25.6591	25.2055	7.32015	7.78833	14.8319	15.895	19.6526	19.5591	25.149	25.5689	30.7872	29.5621	29.4765	30.6664	31.9667	31.5074	31.3565	31.6542
XBXL10_1g10457	0.727435	0	0	0	0	0	0	0	0	0	0	3.93458	0	0	0	0	0	0	0	0	0	0	0	0	0	0	0	0	0	0	0	0	0	0	0	0	0	0	0	0	0	0	0	0	0	0	0	0	0
XBXL10_1g10458	0.003397	0.053919	0.022686	0	0	0.061681	0	0.063584	0.060287	0.022351	0	0	0.009402	0.0674	0	0.059142	0	0.111656	0	0.120759	0.117418	0.150529	0.046986	0.192694	0	0.080306	0.195655	0	0	0	0	0	0.03177	0.181613	0.202658	0	0.027695	0.04532	0.050678	0.137075	0.070501	0.244222	0.128468	0.223846	0.230984	0.317036	0.288878	0.322704	0.320469
XBXL10_1g10459	0	0	0	0	0.024814	0	0	0	0	0	0	0	0.005527	0	0	0	0	0	0	0.061657	0	0.06902	0.046224	0.068303	0	0.012214	0.053766	0	0.016125	0	0	0	0	0	0	0.017812	0.018255	0.044604	0.083426	0.030081	0.077212	0.040167	0.075125	0.350666	0.412359	0.555081	0.535873	0.860737	0.634606
XBXL10_1g10460	0.167439	0.147392	0.469966	0	0	0.328178	0.441243	0.147356	0.510529	0.363175	0.082607	0.061126	0.094351	0	0	0	0	0.019602	0	0.016179	0.024629	0.020907	0.012029	0	0	0.006404	0.024537	0.06394	0	0.068359	0.036731	0.020506	0.043145	0.019014	0.019712	0.03651	0	0	0.017059	0.153845	0.01581	0.020584	0	0.020095	0	0.067815	0.014739	0.015104	0.023704
XBXL10_1g10462	0	0	0	0	0	0	0	0	0	0	0	1.46119	0	0	0	0	2.48977	2.21111	0	1.71451	0	0	0	0	0	0	0	0	0	0	0	8.74874	0	16.7567	0	0	0	3.8858	0	0	0	0	4.90796	20.5146	11.2978	38.2924	13.0273	22.1725	10.3396
XBXL10_1g10463	1.0886	2.55155	2.96475	1.29889	0.188336	7.91636	4.19707	2.87948	7.46221	4.94634	2.26902	1.40676	0.957494	1.34348	0.628995	6.93918	1.81261	7.99637	1.73988	7.98859	1.79512	4.15765	0.876047	3.0615	0.473501	0.684398	1.51772	0.623497	0.481572	0.997761	0.963532	3.62591	3.75848	1.06193	1.00479	4.76854	4.85285	7.75689	7.67016	10.515	10.231	10.1049	8.78548	8.39473	8.49417	9.00879	8.78105	7.29863	7.22033
XBXL10_1g10464	9.22761	12.9037	22.6738	12.7293	19.6307	37.626	50.541	51.9756	38.455	43.2406	18.7725	8.1793	6.24301	2.03793	0.989257	5.19635	2.44419	5.91365	5.24933	7.39306	6.95615	10.0685	6.05986	9.16374	5.30525	4.44985	6.6934	7.86977	8.22671	19.6776	21.5612	15.2085	16.2164	1.48077	1.83155	2.96471	2.90041	4.56063	4.13674	5.5712	5.41203	5.54087	6.59406	5.20419	6.41915	7.26231	6.13352	7.36502	6.57684
XBXL10_1g10465	14.9379	44.4047	52.4696	16.367	5.25354	61.7772	47.9518	54.7044	62.5226	60.2374	50.2826	50.9341	49.1302	34.8354	32.3545	36.912	32.1029	40.7006	16.7643	34.5837	18.2534	27.6919	16.5272	21.8613	15.8927	12.6006	16.0201	4.7655	4.73076	6.94543	7.1383	29.6569	29.7422	23.2328	22.2526	27.8943	29.6166	40.369	39.1032	39.7174	38.961	34.1704	32.0893	32.6117	32.5635	25.994	26.3412	23.9809	26.332
XBXL10_1g10466	0	0	0	0	0	0	0	0.033666	0.145118	0	0.080716	0	0.03345	0	0	0	0	0	0	0	0	0.030523	0	0.065405	0	0.008123	0.07003	0.073487	0	0	0	0	0.047983	0	0	0	0.043014	0	0.039558	0	0.036557	0.047965	0	0	0	0.033717	0	0.088305	0.023078
XBXL10_1g10467	10.1003	12.0583	9.50036	11.6945	20.8879	29.0048	32.89	45.4816	36.6406	38.2794	40.5007	29.4383	33.36	16.0692	17.4142	9.52728	9.40478	7.38945	6.06747	7.92344	5.06978	4.04596	3.0706	2.34112	3.62842	2.03323	2.21677	6.48535	7.32429	8.99915	8.66732	11.7971	11.98	13.7699	12.466	9.31149	8.99792	8.28334	7.3087	5.43354	5.05343	4.85952	4.33149	5.16	6.04098	3.05544	3.45211	2.19671	3.20225
XBXL10_1g10468	3.0949	7.31411	8.26961	4.61123	0.665888	28.1361	28.5946	22.8223	29.9708	29.8507	24.1181	19.7299	12.7099	7.12139	5.00527	1.07925	0.597878	2.00469	0.517196	2.60424	0.84594	1.51474	0.488243	1.87241	0.395275	0.454081	1.12288	1.29479	1.12976	5.65779	5.4092	27.0065	27.8319	10.8019	10.1738	1.09226	1.23041	0.67081	0.828606	1.2003	1.26846	1.87727	1.97168	2.33382	2.18036	1.76428	1.70583	1.67741	1.57774
XBXL10_1g10469	0.392018	1.59057	3.17435	52.3294	49.9838	33.2393	43.9717	31.6804	32.1477	35.9062	12.2815	5.28672	3.37195	2.26522	0.744845	0.498526	0.489996	1.2271	1.18334	2.27757	0.963649	0.826117	0.503597	0.929184	0	0.300534	0.489816	34.6991	33.3799	21.2378	20.4236	9.77829	9.55114	1.74634	1.26556	1.58703	1.87262	2.4173	2.94171	2.81151	2.53113	2.43822	2.86459	3.66274	3.38488	4.29435	3.53854	2.77416	2.88282
XBXL10_1g1047	0.158069	0.289971	0.710039	0.80188	0.428649	1.86126	1.89753	1.46828	1.06637	1.50767	0.428676	0.392382	0.199915	0.295237	0.060912	0.295644	0.145937	0.292161	0.07057	0.560995	0.174623	0.256635	0.198354	0.414878	0	0.163764	0.122351	0.966346	0.833983	2.52978	2.46468	0.699181	0.893111	0.351552	0.464583	0.201593	0.037353	0.291134	0.194919	0.294288	0.434221	0.288092	0.260122	0.709272	0.447016	0.819431	0.555911	0.662598	0.802362
XBXL10_1g10470	3.03132	12.3562	9.91762	11.059	5.41229	52.5911	33.5225	27.8805	54.9148	32.6032	35.9908	13.7791	11.389	9.41677	5.12676	5.20486	2.78179	4.77678	0.931665	4.88314	1.00469	3.41989	3.10251	44.37	38.068	39.8996	44.581	8.98603	9.85902	14.9951	14.7772	11.1499	12.7046	4.52477	3.01775	2.22572	2.206	2.81423	2.63371	3.12401	2.89788	2.9691	2.97493	3.52808	3.24581	4.94568	4.49656	5.00823	4.42447
XBXL10_1g10471	10.2589	35.585	32.9551	32.5698	29.5355	53.8626	52.3159	39.9887	47.0903	47.0031	12.8303	4.4579	3.36525	1.30611	0.854353	0.493571	0.313222	0.670223	0.23317	1.01173	0.185424	0.640069	0.165214	0.842247	0	0.202206	0.719782	40.8752	39.1985	51.1899	51.5161	13.3943	13.5839	2.20027	2.26377	0.883825	0.790741	0.602767	0.596162	1.23656	0.863737	1.21841	1.22995	1.28615	1.45301	2.4267	1.86204	2.40863	2.62547
XBXL10_1g10472	0.206396	0.973401	0.855739	1.22024	0.62485	1.66282	1.28324	1.30545	1.99707	1.73315	1.47111	1.71108	1.31647	1.18639	0.456093	0.247733	0.254807	0.198105	0.067195	0.029091	0.037552	0.138308	0.027857	0.255767	0	0.053644	0.668766	1.57704	1.50947	2.26832	2.64641	4.36868	4.38483	2.0735	1.65649	0.819805	0.918781	1.31769	1.15636	0.453623	0.283106	0.119303	0.16111	0.156355	0.165832	0.441882	0.49087	0.381675	0.315434
XBXL10_1g10473	0	0	0	0	0	0.079496	0	0.016738	0	0	0.031292	0	0	0.035331	0	2.97955	0.413833	6.73925	1.52579	8.73779	2.06505	3.90673	0.676638	1.57705	0.642633	0.436806	1.15692	0.025729	0.026082	0	0	0	0	0	0	0.23046	0.457327	3.175	3.73484	7.94421	8.3447	8.47389	8.74017	11.1653	12.0127	10.2257	10.5468	6.61131	6.06755
XBXL10_1g10474	0	0	0.0201	0	0	0.151496	0.051624	0	0.113976	0.037366	0.209634	0.129355	0.042873	0.034804	0	0	0.033181	0.090579	0.028504	0.21795	0.031834	0.170976	0.04756	0.474597	0.382572	0.108074	0.367793	0.020137	0.062374	0.057448	0.181906	0.128095	0.224108	0.023253	0	0	0	0.019376	0.064963	0.097543	0.020006	0.109055	0	0.332167	0.197417	0.156862	0.18418	0.160124	0.246073
XBXL10_1g10475	0	0	0	0	0	0	0	0	0	0	0	0	0	0	0	0	0	0	0	0	0	0	0	0.026662	0	0	0	0	0	0	0	0.053204	0	0	0	0	0	0	0	0	0	0	0	0	0	0	0	0.190437	0.029765
XBXL10_1g10476	0	0	0	0	0	0	0	0.008867	0	0	0	0	0	0	0	0.044423	0	0.072598	0	0.020132	0.059449	0.012889	0	0	0	0	0.110351	0	0	0	0	0	0	0.023502	0	0	0	0	0	0.019268	0.059384	0.153965	0.072064	0.100421	0.083598	0.040401	0.215958	0.090576	0.056886
XBXL10_1g10477	0	0	0	0	0	0	0	0	0	0	0	0	0	0	0	0.277784	0.078098	0.144142	0	0.322737	0.079622	0	0	0	0	0	0.058447	0	0	0	0	0	0	0	0	0	0.066651	0	0	0.08946	0.045927	0.05986	0	0	0	0.230477	0.040953	0.123745	0.032303
XBXL10_1g10478	1.99114	3.22524	5.89821	12.8216	4.74488	44.2736	27.2588	16.5224	44.1005	24.598	38.1606	27.945	21.0962	31.5569	20.2546	22.7471	12.5551	22.7453	3.9427	23.8264	3.83616	7.99119	1.39694	4.47766	1.11166	1.16575	2.38237	15.0233	14.4082	20.7686	22.6092	60.4207	65.1852	43.1349	44.8512	28.086	27.515	25.9798	24.4948	27.3394	26.8239	26.9228	24.7676	24.7328	24.1098	24.7338	22.4694	20.4821	23.0872
XBXL10_1g10479	6.90024	22.7244	20.8465	6.56037	1.95239	11.034	5.18763	6.3144	10.9578	6.95717	4.99772	2.54225	1.43144	1.34802	0.552011	4.48411	1.58179	5.64023	0.892427	8.85908	1.47442	5.70282	1.61425	4.48622	0	1.7146	3.71805	1.66825	2.33453	3.88414	4.70855	5.32965	5.42804	2.25059	1.51866	2.17041	1.97663	5.90521	6.93971	7.82489	8.00425	10.6084	10.815	9.80476	11.4495	13.8586	15.8803	14.2581	13.5387
XBXL10_1g1048	0.085096	0.126736	1.04432	0.999061	0.886572	4.33987	5.16922	3.78747	3.37364	4.32932	1.76858	0.799904	0.486711	0.182334	0.189402	0.374426	0.037911	0.559406	0.284034	1.34907	0.711384	0.768245	0.518989	0.727126	0.528304	0.302474	0.533385	2.72055	2.40905	2.80168	2.67463	2.68001	2.27107	0.169146	0.176988	0.235841	0.241245	0.668794	0.409546	1.40314	1.04398	2.55714	1.77511	2.04474	2.02248	3.35754	2.8	2.17282	2.1291
XBXL10_1g10480	0.031436	0.097574	0	0	0	0.074318	0	0	0	0	0	0.178637	0.04309	0.031143	0.040127	0.165134	0.031257	0.180881	0	0.252697	0.036368	0.265042	0.088069	1.21554	0	0.416073	0.709838	0.091909	0.023511	0.03305	0.052318	0.147507	0	0	0.027917	0	0	0	0.024494	0.022206	0.045676	0.059272	0.110981	0.149622	0.06633	0.373106	0.220936	1.07817	0.970274
XBXL10_1g10481	6.0379	26.8779	20.1945	6.13595	0.216383	10.5499	4.87507	7.04864	14.1098	8.35292	11.2617	7.57751	8.23538	4.42818	2.57091	0.62547	0.916601	2.13113	1.03253	3.50083	0.882636	2.5309	0.751529	1.16456	0	0.539402	1.69349	0.725349	1.06146	2.00209	2.20665	6.30184	6.77078	3.9076	2.92377	0.750598	0.565072	0.958042	0.850241	1.42165	1.74303	2.55703	2.64677	3.73307	2.90126	2.05384	1.96758	2.98343	3.24472
XBXL10_1g10482	30.8236	94.5342	108.416	253.777	267.462	128.774	180.433	143.732	127.797	147.598	112.554	110.079	89.1623	48.5436	39.981	16.5025	11.3408	28.3907	19.4309	55.8654	33.5938	81.2029	41.4672	93.1348	42.1162	43.1763	82.3335	274.807	268.849	254.028	258.248	157.449	154.311	67.4899	57.533	13.2164	13.8699	20.5346	21.5584	36.0948	42.9133	57.6486	61.1474	70.796	75.3439	110.634	108.357	99.7028	98.353
XBXL10_1g10483	0.88775	3.39324	2.7491	7.04874	1.21684	22.426	10.2796	8.73735	23.7536	13.0655	16.7652	8.04614	6.9039	5.811	2.70694	1.42763	0.38829	1.06087	0.144673	2.06228	0.26417	0.807678	0.261766	0.522196	0.311619	0.241265	0.505024	4.87745	5.28363	10.4773	11.7802	23.6119	23.812	13.1819	12.6643	2.62615	2.92519	2.24144	2.41506	2.81741	2.49911	2.65571	3.00185	4.11109	3.41566	6.42545	5.54589	4.57153	5.07617
XBXL10_1g10484	16.1631	33.1552	28.4143	91.5585	51.1886	55.123	37.9841	25.165	47.5073	37.6265	45.2747	38.6215	30.9314	24.5258	18.2177	12.8808	7.06565	11.4884	2.55257	13.653	3.36913	6.87503	2.20707	4.57064	0.986639	1.26272	2.565	124.949	128.896	146.069	144.64	130.346	133.535	74.1182	74.3353	25.091	25.7084	24.5326	19.8481	20.5899	21.0421	19.2936	20.6878	16.1662	15.2367	21.4965	20.7648	15.4865	16.1925
XBXL10_1g10485	0	0	0.038516	0	0	0.075019	0	0.03344	0.157035	0.27663	1.04762	0.420346	0.157872	1.34157	0.371376	2.88658	1.06824	1.56706	0	0.804241	0.793702	0.610256	0	0.533692	0.720073	0.288263	0.581891	0.070112	0	0	0	0	0	1.18502	0.605402	0.738955	0	0.303572	0.105685	0.411709	0	0	0	0	0.733732	0	0	0.068515	0.186918
XBXL10_1g10487	0	0	0	0	0	0	0	0	0	0	0	0	0	0	0	0.728056	0	0	0	0	0	0	0	0	0	0	0	0	0	0	0	0	0	0	0	0	0	0	0	0	0	0	0	0	0	0	0	0	0.109143
XBXL10_1g10488	0	0.017881	0	0	0	0	0	0	0	0	0.111076	0.079937	0.03896	0.23487	0.036946	0.611663	0.116171	0.649655	0.083008	1.67209	0.124902	1.513	0.33688	1.26557	0.72847	0.711956	1.255	0	0	0	0	0	0	0.066918	0.023193	0.218349	0.201421	0.147382	0.369337	0.391923	0.440508	0.617588	0.789816	1.70042	0.830515	2.44442	3.27309	5.28223	5.47874
XBXL10_1g10489	0.129395	0.249327	0.200594	0.226317	0.04649	1.00128	0.350175	0.367336	0.919662	0.49549	0.856107	0.228457	0.266432	0.200996	0.145357	0.186588	0.036742	0.280581	0.062375	0.250768	0.034951	0.252779	0.06273	0.134606	0.115352	0.051287	0.183081	0.060702	0.062089	0.232551	0.249204	0.336668	0.226889	0.185255	0.178574	0.021843	0.039248	0.092654	0.041019	0.113252	0.102546	0.171663	0.131329	0.454436	0.287228	0.326852	0.613846	0.535211	0.703829
XBXL10_1g1049	0.009725	0.028073	0.027342	0	0	0	0	0	0.049611	0	0	0	0	0	0	0	0	0	0	0	0	0.021413	0.128412	0	0	0	0.016528	0	0	0	0	0	0	0	0	0	0	0	0.090812	0.02732	0.028032	0	0	0	0	0.192333	0.436156	0.241451	0.227845
XBXL10_1g10490	0.125718	0.253379	0.12291	0.418227	0.405888	1.30531	0.702233	0.454755	1.21527	1.15369	0.405247	0.202115	0.170833	0.079374	0.018345	0	0.028495	0.21033	0.076387	0.565862	0.245742	0.411233	0.074583	0.275118	0.197489	0.076255	0.215675	0.315352	0.230101	0.295289	0.294119	0.144377	0.13992	0.112419	0.082209	0.107474	0.04912	0.158956	0.116019	0.63227	0.715192	1.1766	0.995237	1.11795	0.981388	1.3471	1.51061	1.3868	1.43742
XBXL10_1g10491	0.622104	0.203441	0.368217	0.977849	0.550775	0.541416	0.643469	0.46996	0.509988	0.301406	0.144573	0.795123	0.17891	0.413208	0.135205	0	0	0	0	0.341765	0	0.054688	0.062897	0.311312	0	0.116582	0.042159	0.801523	1.64775	1.30127	1.0465	0.649965	0.965802	0.361649	0.249098	0	0.237719	0	0.216928	0.391702	0.303086	0.394618	0.367472	0.382546	0.140998	0.109594	0.77815	0.197235	0.385363
XBXL10_1g10492	7.28558	15.1859	12.848	42.9222	21.8195	47.2757	32.2021	23.7286	44.1028	29.0851	27.1344	11.4799	7.50315	3.85916	1.9602	1.80873	0.473597	2.3754	0.36807	4.66505	1.10953	3.60578	1.11003	3.31405	1.43325	1.00748	2.2404	42.0448	42.945	44.35	43.4733	24.6595	24.5068	7.59636	7.18596	0.752791	0.942025	1.24617	0.994378	2.00291	2.42442	3.26728	3.42668	4.16366	3.5481	5.62987	6.15335	6.93665	6.75385
XBXL10_1g10493	0	0	0	0.06816	0.024808	0.315442	0.083775	0.092718	2.83085	1.49315	3.80608	1.3349	1.05935	0.253424	0.296919	6.24857	1.41951	11.3379	7.69859	14.748	10.1597	15.1443	10.0542	5.20024	6.33033	3.8828	3.51935	0	0	0	0	0.755592	0.712533	0.168623	0.166857	0.208231	0.315075	2.79861	2.73529	4.50951	5.47095	7.24696	8.27164	7.87554	7.10389	3.95566	4.64026	5.86917	7.01097
XBXL10_1g10494	2.38757	9.06751	9.36784	6.43642	1.41559	39.6138	31.5002	29.6173	39.2491	31.4748	21.0625	10.0815	7.18921	5.08191	2.46495	10.4898	4.82511	11.0498	2.62696	14.1303	3.95577	7.78822	2.49466	5.30274	2.11966	2.21601	3.66831	3.68599	3.72179	12.2283	12.0724	20.0277	21.9819	7.19467	6.30757	11.3148	11.9662	14.8341	13.7279	13.4829	14.1296	13.2777	12.203	12.1508	12.6031	13.3439	12.6651	12.1371	11.0363
XBXL10_1g10495	7.34827	8.25361	12.1828	9.85347	13.0983	6.34083	6.52238	6.8207	6.94087	6.82532	6.14292	5.94668	4.00392	8.35961	4.51383	19.9958	11.1277	18.3693	13.3406	19.8293	10.4604	9.13924	5.74649	5.84743	1.99704	3.97299	4.64909	7.04482	5.54852	4.2738	4.52523	2.99804	3.9664	7.64277	8.12662	13.5793	14.554	13.4776	13.1397	15.7144	17.7111	19.8957	19.4576	14.3781	12.9306	7.95064	9.05917	12.8787	13.0653
XBXL10_1g10496	5.37777	16.9131	15.5928	11.8519	4.22017	34.7544	18.3052	17.4055	27.629	18.288	9.19853	3.55642	2.48262	0.75947	0.143658	1.34367	0.263283	2.41271	0.624793	3.22239	0.885684	1.9387	0.520544	1.30855	0	0.53382	1.06052	7.13339	7.45198	15.3026	13.8434	7.09303	7.99578	0.515225	0.857971	0.435455	0.546653	1.24115	0.934917	1.46358	1.31939	1.78084	1.37879	2.45523	2.78269	2.48985	3.0844	3.60298	4.28522
XBXL10_1g10497	0	0	0.020672	0	0	0	0	0.009325	0.040512	0	0.08567	0	0.026496	0.077389	0	0	0	0.033009	0	0.02691	0.032365	0	0.016047	0.017677	0	0.004408	0.012362	0	0	0	0	0	0	0	0	0.021589	0	0	0.020384	0	0.01902	0.024606	0.069634	0.073094	0.026705	0.116071	0.02906	0.014457	0.045203
XBXL10_1g10498	16.3486	50.7435	50.926	33.3435	24.7909	91.8038	88.2233	77.8735	83.347	85.1422	60.9221	37.392	23.6857	12.597	6.96405	16.2227	7.36603	15.8819	10.2179	19.4951	12.6866	18.6186	10.5778	15.9034	6.95566	8.95505	12.317	42.7738	42.3405	93.8561	96.7781	83.6846	90.0116	15.673	14.8617	9.51817	8.33238	14.0865	12.271	15.2304	17.4717	15.2637	17.0194	16.4959	16.1974	23.9427	23.789	20.156	14.7997
XBXL10_1g10499	23.1979	30.1358	44.9162	30.0232	22.682	55.9216	47.7366	47.4933	55.6051	53.0086	36.675	21.1776	16.1197	9.75999	8.46934	2.21434	2.77992	4.03768	1.91244	3.50413	2.59497	2.42906	1.29222	2.16205	2.75016	1.77369	1.69909	20.9124	20.2958	23.6645	24.2763	23.201	21.0882	6.99925	5.21111	1.90771	2.05602	1.88701	2.09365	2.38567	2.47386	2.58765	2.40636	2.34379	2.3484	4.64248	3.84869	2.13522	2.479
XBXL10_1g105	0	0	0	0	0	0	0	0	0	0	0	0	0	0	0	0	0	0	0	0	0	0	0	0	0	0	0	0	0	0	0	0	0	0	0	0	0	0	0	0	0	0	0	0	0	0	0	0	0
XBXL10_1g1050	5.08155	20.7356	14.8067	12.539	4.62136	23.0419	12.9836	13.6582	19.7748	12.7716	6.50657	3.79811	4.37172	10.2221	6.89171	8.90979	4.94284	8.05511	2.16115	8.21537	1.57406	5.7769	1.28719	5.76707	1.25159	1.30605	4.01687	8.79241	9.32242	10.1733	10.8138	6.92578	6.61969	10.4169	10.9481	8.79253	8.05719	5.86531	5.58434	6.77312	8.58612	7.92739	7.6656	8.5367	8.07759	12.666	12.1933	10.4085	8.78151
XBXL10_1g10500	0.012696	0	0.007392	0.024417	0	0	0	0	0	0	0	0.015813	0.023937	0.021857	0.057294	0	0	0.042513	0	0.116095	0.030524	0.160226	0.152447	0.323204	0.2681	0.262647	0.21853	0	0.011012	0	0	0	0	0.011877	0.024809	0	0	0.00523	0.005746	0.005258	0.026962	0.02772	0.039412	0.256861	0.121195	0.260958	0.303788	0.883516	0.648081
XBXL10_1g10501	0.018843	0	0.006167	0.019134	0	0.012406	0.014532	0.002609	0	0.010769	0.014339	0	0.016684	0.072584	0.014577	0.024182	0	0.021669	0	0.136173	0.026763	0.129924	0.100815	0.210812	0.57114	0.16966	0.160858	0.00951	0.004982	0	0.011394	0.012128	0.006178	0.016296	0.016988	0.005473	0	0	0	0.004735	0.009954	0.093368	0.135618	0.385328	0.190309	0.375674	0.380653	1.08585	0.870283
XBXL10_1g10502	0.371205	1.44064	2.63594	2.04887	1.44742	28.3421	26.011	23.9136	28.0608	24.5071	14.5322	5.08906	3.75421	2.27757	0.888549	1.06437	0.519467	1.13303	0.546087	1.84002	0.699128	1.30714	0.59275	1.02489	0.303872	0.633683	0.830673	1.35562	1.47317	6.17079	5.53514	5.74805	6.64405	1.78961	1.27307	0.906502	1.22187	1.50628	1.55102	1.43384	1.26354	1.59625	1.62816	2.39396	2.56961	1.89222	1.65638	1.9756	1.96599
XBXL10_1g10503	0	0	0	0	0	0	0	0.021367	0.010365	0.0233	0	0.012733	0.019867	0	0	0	0	0.025196	0	0.062107	0	0.013331	0.009993	0.025138	0	0.006671	0.082987	0	0.006715	0	0	0.008681	0	0.023933	0.017579	0.007736	0	0.019386	0	0.019617	0.033526	0.078605	0.040943	0.111295	0.066265	0.145113	0.153608	0.136235	0.160159
XBXL10_1g10504	4.03087	15.7306	15.1585	12.5808	3.9577	67.6866	64.269	58.8902	66.315	56.6289	30.6343	10.8878	7.98731	5.34159	2.93107	6.54212	4.54851	6.57062	1.75741	8.64998	2.44971	5.18137	1.97359	4.62851	1.14022	1.7952	3.09697	10.4911	9.45516	39.7482	38.9293	27.6229	35.6429	3.44376	3.75461	7.38786	6.16934	6.20741	6.4364	6.90696	7.43544	9.09974	8.20864	10.3285	7.96035	11.7559	11.1441	10.9968	10.9658
XBXL10_1g10506	0	0	0	0	0	0	0	0	0	0.029398	0.076806	0.071262	0.03648	0	0	0.057511	0	0.080106	0	0.189339	0.048886	0.134522	0.123186	0.324393	0	0.081449	0.198952	0	0	0.019952	0	0.070878	0.018413	0.085025	0.06715	0.016261	0	0.043992	0.032339	0.082162	0.105324	0.1744	0.126131	0.19869	0.128228	0.141785	0.203926	0.108246	0.127661
XBXL10_1g10507	5.62185	7.93366	10.5811	41.2489	30.73	36.2746	29.8848	23.969	36.1634	30.8	57.1683	52.0776	49.3784	125.109	78.2732	104.074	75.6974	81.1104	13.5582	63.6308	13.0445	28.8525	5.94707	15.535	3.28267	3.40844	10.6824	28.7865	29.3065	39.7196	39.3935	40.0103	38.361	82.7466	85.8697	84.1938	84.6351	79.4745	72.9985	59.1654	56.3279	53.6068	50.0451	41.407	41.8038	46.0247	44.2584	37.9293	37.3627
XBXL10_1g10508	0.027845	0.019249	0.040884	0.026676	0.017991	0.216296	0.168538	0.046624	2.2394	0.652488	44.666	24.7249	29.1164	37.1971	22.2529	49.6911	22.7868	41.4207	7.38494	44.3678	8.30398	8.94463	2.27368	2.90887	1.59127	1.22645	2.03383	0.022395	0	0.074548	0.038432	15.7516	14.2799	50.3942	53.7679	40.5658	42.5484	49.5802	48.3856	52.0333	50.3442	46.9613	42.5739	41.4051	38.802	30.0111	27.9263	15.9356	17.2124
XBXL10_1g1051	0.020266	0.074393	0.121048	0.081922	0.027769	0.198592	0.037505	0.304128	0.055772	0.182762	0.151782	0.139276	0.128165	0.409894	0.391145	0.36463	0.377225	0.292641	0.266436	0.536508	0.37567	0.102652	0.087879	0.045359	0	0.020613	0.009154	0.514632	0.351145	0.444512	0.293217	0.065974	0.18453	0.302567	0.203529	0.449535	0.623398	0.523295	0.276644	0.395421	0.37775	0.429145	0.366296	0.496611	0.381449	0.98422	0.706785	0.312257	0.256091
XBXL10_1g10511	0	0	0	0	0	0	0	0	0	0	0	0	0	0	0	0	0	0	0	0	0	0	0	0	0	0	0	0	0	0	0	0	0	0	0	0	0	0	0	0	0	0	0	0	0	0	0	0	0
XBXL10_1g10512	0	0	0	0	0	0	0	0	0	0	0	0	0	0	0	0	0	0	0	0	0	0	0	0	0	0	0	0	0	0	0	0	0	0	0	0	0	0	0	0	0	0	0	0	0	0	0	0	0
XBXL10_1g10513	4.12625	7.21193	6.2915	17.6131	4.70173	19.6065	12.6732	11.9953	17.5158	13.1597	12.3789	8.3136	8.00111	2.54434	1.73725	0.145354	0.334766	0.17894	0.130753	0.392585	0.111341	0.261065	0.183006	0.390119	0.207727	0.260264	0.605117	9.0253	9.05559	7.01628	8.50029	12.8267	12.2053	5.48892	4.26418	1.00256	1.03018	1.8625	1.62982	2.0342	2.17729	2.3824	2.91495	3.15441	3.12188	1.10084	1.19735	0.952638	1.17501
XBXL10_1g10515	0	0	0	0	0	0	0	0	0	0	0	0	0	0	0	0	0	0	0	0.621012	0.199756	1.08021	0.585218	1.86068	1.17632	1.5375	0.764604	0	0	0	0	0	0	0	0.089887	0	0	0	0.078177	0.070663	0.434088	0.662608	0.797883	0.927173	1.52848	0.734946	0.928158	0.93493	1.2002
XBXL10_1g10516	0	0	0	0	0	0	0	0	0	0	0.090682	0.046139	0.018552	0.079788	0.046625	0	0.109121	0.034144	0	0.027418	0	0.086219	0.033793	0.283565	0	0.106824	0.159015	0	0	0	0	0.027293	0.028345	0	0.077371	0.074254	0.101517	0.083952	0.023327	0.0846	0.065012	0.084365	0.052851	0	0.152766	0.079708	0.104446	0.069407	0.08177
XBXL10_1g10517	3.04022	13.7712	6.95779	90.7927	35.8636	39.5913	29.4357	18.196	34.4837	25.2789	32.4772	19.8812	17.4977	27.1617	13.7636	14.3261	6.7026	13.517	2.15641	16.1165	2.25038	6.8701	1.47523	4.10237	2.14175	1.10173	2.22351	69.8703	71.8169	71.1117	69.3358	35.002	35.9095	22.0548	19.9679	8.24667	7.05002	8.2771	9.80293	11.2367	11.1587	12.6159	11.4315	15.4783	14.3647	21.2989	21.1416	17.6736	17.306
XBXL10_1g10518	18.1068	18.7806	11.0915	14.0248	5.71926	10.9962	4.04137	5.47692	8.79274	5.03964	6.88947	4.51066	8.22479	9.03258	3.61452	3.43863	3.88289	3.45538	3.13568	4.92025	1.64724	5.70432	2.28935	5.38701	1.99393	3.21873	4.61313	17.931	20.8861	32.7603	37.7401	20.0931	22.4934	15.5847	15.8401	9.63474	11.3042	7.86162	6.93879	8.4637	7.94524	6.89013	7.86859	5.60352	7.71751	7.61629	6.47556	8.99337	8.37485
XBXL10_1g10519	0.178627	1.0795	1.2768	2.64231	1.25261	4.55729	4.83196	4.47984	4.22556	4.01457	2.24629	1.78286	1.11747	0.356992	0.160636	2.19895	0.273244	2.65079	0.866386	3.54393	1.80796	1.98862	0.754185	0.873241	0	0.399561	0.468733	0.524229	0.652766	2.47999	2.37615	0.860181	0.466537	0.914474	1.19084	2.31648	2.79501	4.12295	4.59285	5.64325	6.01523	5.67481	5.45306	5.06042	4.82836	3.86657	3.9282	3.14952	2.97701
XBXL10_1g1052	0.211337	0.506491	1.67057	38.0127	18.575	18.9333	17.5545	14.8326	19.4509	17.6582	18.2313	7.84806	4.27029	1.67158	0.81319	0.828799	0.290173	1.62948	0.734438	3.52639	1.26333	1.45188	0.51013	1.64151	0	0.405327	1.20712	36.6177	34.204	36.3949	41.3496	31.3286	31.6158	5.49542	5.00933	1.83753	1.94489	3.10603	3.03793	4.16946	5.52074	5.55251	4.69801	6.61325	5.51635	9.14103	7.3445	3.88185	4.56578
XBXL10_1g10520	0	0	0	0	0	0	0	0	0	0	0	0	0	0	0	0	0	0	0	0	0	0	0	0	0	0	0	0	0	0.105439	0	0	0.09658	0	0.271887	0	0	0	0	0	0	0	0	0	0	0	0	0	0
XBXL10_1g10521	0	0.190698	0.041146	0	0	0	0	0.009533	0	0.038245	0.045211	0.044365	0	0	0	0.06634	0	0.238345	0.057761	0.338509	0.225996	0.16636	0.144951	0.311749	0.393359	0.235616	0.332261	0	0.061081	0.028145	0.044427	0.100409	0.052036	0.022652	0	0.090307	0	0.165996	0.236502	0.615155	0.909274	0.88159	0.915617	0.848518	0.67752	0.686647	0.837418	1.23769	0.785932
XBXL10_1g10522	0.002964	0.03094	0.040476	0.335095	0.125492	1.05838	0.928727	0.753205	1.06418	0.705624	1.05787	0.698053	0.451342	0.164181	0.285323	0.069794	0.02652	0.069087	0	0.20974	0.050671	0.108416	0.037528	0.130332	0.14688	0.033145	0.175701	0.421721	0.463509	0.380917	0.382068	0.471355	0.72692	0.266719	0.234024	0.046486	0.047518	0.015591	0.017432	0.138393	0.088748	0.197951	0.289032	0.499056	0.338189	0.281299	0.322958	0.567361	0.477446
XBXL10_1g10526	50.9732	61.8083	95.5846	155.735	268.806	132.966	164.715	155.774	146.151	157.166	144.475	97.1065	105.56	95.538	85.5884	35.084	47.6563	20.0465	14.7884	15.2257	12.9108	10.5409	9.21321	6.25553	4.25096	4.42668	5.19536	78.1688	76.6348	83.8937	78.6867	51.5099	53.5371	52.0824	47.6921	37.1219	38.7115	24.2466	23.0732	12.0641	10.9864	8.33424	9.12732	9.15708	7.94947	6.83922	6.36764	4.75188	5.51621
XBXL10_1g10527	0	0	0	0	0	0.048563	0	0	0.34615	0.397969	0.955889	0.58509	0.850136	1.49161	0.990202	5.9081	4.44395	4.33096	1.14594	5.33087	1.54381	1.3724	0.784758	0.238908	0	0.232384	0.145744	0	0	0	0	0.053872	0.109987	0.320535	0.410338	3.76187	3.93146	3.65768	3.79069	2.48369	2.45428	2.0042	2.39733	1.95979	1.95929	1.76188	1.77805	1.16504	1.38907
XBXL10_1g10528	0	0	0	0	0	0	0	0	0	0	0.186079	0	0.037086	0	0	0	0	0	0	0.111666	0	0	0	0	0	0.018065	0	0	0	0	0	0.108816	0	0.097837	0	0.197488	0	0	0	0	0.086611	0.224893	0	0.111295	0.121659	0.075712	0	0	0
XBXL10_1g1053	0.018773	1.11925	0.977617	0.921301	0.026719	3.68479	2.18476	2.47642	4.68906	2.63823	4.75561	2.74339	2.23475	2.66896	1.40077	1.75526	0.54816	3.07204	0.816478	5.46347	1.55275	3.48163	1.06775	3.07158	0.957643	1.15541	2.28459	1.59869	1.61883	1.2724	1.37287	1.93862	2.37309	2.19655	1.98519	1.2369	1.65044	2.54395	2.1346	5.78326	5.42801	6.29938	6.07595	6.39067	6.01001	6.13652	6.23343	4.64487	4.00794
XBXL10_1g10530	13.7901	35.1376	30.6631	148.081	95.4648	76.5567	79.3016	55.117	66.3268	64.7008	55.5393	46.072	45.3063	62.3351	44.8408	69.4098	53.4152	68.2894	35.8153	77.7028	34.5822	36.3085	13.3188	24.0435	10.1771	8.84068	17.0816	262.854	276.647	235.683	237.977	128.465	128.542	151.258	157.518	199.048	202.942	220.65	222.593	199.687	194.313	169.038	158.726	108.26	116.967	107.22	98.9347	78.9799	76.0048
XBXL10_1g10531	0.13325	0.234409	0.314526	0	0	0.703129	0.716625	0.476442	0.301236	0.560369	0.591939	0.298481	0.240862	0.289634	0.107797	0	0	0.039662	0.086268	0.19989	0	0.105734	0.117459	0	0	0.025029	0.065232	0	0	0.047606	0	0.256986	0.269576	0.27567	0.123288	0	0	0.032016	0	0	0	0	0.122162	0	0.046856	0	0.092263	0.093052	0.048611
XBXL10_1g10532	0.006114	0	0	0	0	0	0	0	0.035751	0	0	0	0	0	0	0.050464	0.029897	0	0	0.327028	0	0.06364	0	0.017812	0	0.004767	0.023878	0	0	0	0	0	0	0.032404	0	0	0	0	0	0	0.026869	0.281975	0.39019	0.271399	0.225987	0.427576	0.306358	0.743989	0.681648
XBXL10_1g10533	0.031577	0.069478	0.07949	0	0	0	0	0.091987	0.06535	0.167104	0	0	0.062312	0.049517	0	0	0	0	0	0	0	0.028148	0	0	0	0	0	0	0	0	0	0.073127	0.077986	0.068567	0	0	0	0	0	0	0	0	0.066677	0	0.076853	0.063879	0	0.117903	0
XBXL10_1g10534	1.07219	5.51389	3.77262	59.411	22.7792	29.5913	15.6677	11.1339	24.6864	15.5966	11.1322	3.06195	2.26474	1.22229	0.52758	0.652608	0.176066	0.93974	0.204745	1.72778	0.403331	1.07224	0.349254	0.887904	0.316453	0.416896	0.889919	59.4464	56.552	48.2471	47.6464	16.7288	20.4752	1.0704	0.809958	0.076328	0.113629	0.397457	0.327883	0.647043	0.943372	1.26012	1.48586	1.79845	1.71764	4.14787	3.72292	4.31406	4.17803
XBXL10_1g10535	0.01457	0.03957	0.057705	0.050097	0.030462	0	0	0.034995	0.035189	0.070029	0.117087	0	0.025057	0	0	0.058677	0	0.058627	0	0.023557	0.059731	0.045302	2.10193	0.016375	0.726483	0.008187	0.011661	0.018917	0	0	0.042474	0.047977	0	0	0	0	0	0	0	0	0	0	0	0	0.026784	0	0.048899	0.147308	0.025768
XBXL10_1g10536	8.65725	26.1789	34.5006	20.2264	13.1716	62.88	64.0049	46.2075	63.3744	60.731	43.1669	29.9718	19.1378	11.9007	7.24884	7.51457	6.8598	9.14898	4.32224	11.8413	6.18937	7.55479	3.03006	4.98203	2.1515	2.10951	3.61738	13.7373	14.5071	30.257	29.8984	28.6075	30.3795	10.6156	10.6739	6.92183	7.23319	9.61156	9.80373	9.09062	9.39128	10.2006	8.86768	8.51882	8.72236	10.5556	9.97839	6.32183	6.41494
XBXL10_1g10537	0.708233	1.7027	2.36237	4.13288	1.90384	6.83387	6.38869	6.17612	5.56968	6.9832	3.35449	2.83738	1.96179	1.28201	1.11702	3.66912	1.65312	7.54645	2.25043	9.24488	3.77814	7.99337	4.46718	5.74511	2.46752	2.92084	4.05884	4.55464	4.29145	4.94552	5.2393	4.28171	4.68476	1.93323	1.97649	2.0652	1.89385	4.10822	3.67163	5.75404	6.61826	8.22501	8.36994	7.54085	7.72926	9.3427	10.0347	7.2236	7.21329
XBXL10_1g10538	10.9134	21.485	31.1844	13.1215	1.46925	69.5176	68.176	69.3963	64.3901	69.8035	64.6834	55.8974	43.7247	50.344	39.0131	54.3182	34.1748	69.5122	29.1611	75.4107	35.6011	71.0106	24.4485	49.4084	21.8156	18.3266	31.226	3.84402	3.12349	13.3245	14.4235	71.4556	69.1943	49.4352	46.8635	54.7795	58.1868	71.2093	69.3896	69.4941	74.5996	78.839	78.8195	78.1009	82.9506	74.9252	75.2622	74.767	70.3918
XBXL10_1g10539	0.015411	0	0	0	0	0	0	0.019671	0	0.074438	0.085376	0	0	0	0	0.265734	0.068627	0.172403	0	0.357978	0.130989	0.161702	0.093149	0.221196	0	0.106345	0.049334	0	0	0	0	0.047785	0	0.08642	0	0	0.044506	0.140711	0.032798	0.114564	0.175759	0	0.375176	0.145754	0.28632	0.376255	0.307101	0.490865	0.440457
XBXL10_1g1054	4.33677	13.0799	15.1117	19.0505	25.4974	14.3527	15.9283	11.8429	14.7281	14.9106	9.45484	6.14411	6.04567	3.96492	2.40317	14.2579	7.08548	14.4895	6.72258	14.3801	7.65459	13.3326	5.69673	15.4751	4.91996	5.4602	11.1156	17.5561	17.1848	16.5416	14.0578	14.9916	14.5393	4.35475	3.29789	6.35183	7.44496	12.135	12.3703	13.7	13.6172	12.7721	13.949	13.6465	13.4698	15.5812	14.4977	13.8926	13.6416
XBXL10_1g10540	0	0	0	0	0	0	0	0	0	0	0	0	0	0	0.22481	0	0	0	0	0	0	0	0	0	0	0	0	0	0	0	0	0	0.037909	0	0	0	0	0	0	0	0	0	0	0	0	0	0	0	0
XBXL10_1g10541	10.5392	32.2287	28.9441	28.1366	24.8626	89.5978	81.7437	76.32	80.8125	83.7499	79.5373	83.8879	66.9582	43.6824	39.8638	14.2093	11.5631	9.05868	6.47796	10.5336	5.33994	7.2092	4.31184	6.85053	6.26316	4.60669	6.20926	32.7408	31.4788	56.8659	57.4444	84.9894	87.8073	44.1574	41.782	19.6229	16.7193	11.6005	10.1808	7.46983	9.04421	8.81839	10.5707	11.1373	9.68285	9.84591	8.80968	10.0383	9.31905
XBXL10_1g10542	1.04996	1.78051	2.23974	2.21308	1.37017	9.30469	7.54659	7.76256	9.05597	8.59042	7.30353	5.27866	3.97763	1.77308	1.4782	2.74821	1.01385	3.50942	0.795351	5.5578	1.59915	3.92782	1.97555	1.71955	1.05659	1.3804	1.7285	0.744262	0.688873	1.28964	1.43884	3.31313	3.60579	1.51693	1.41226	0.873735	0.96585	2.15452	2.10628	3.70997	4.31886	4.66678	4.39731	4.161	4.17235	5.51498	6.06646	7.96035	7.61642
XBXL10_1g10543	0.16412	1.61022	1.65724	1.56035	0.903923	7.10744	4.96357	5.10836	6.52524	5.56626	2.95096	0.961412	0.659345	0.31585	0.152872	0	0.041561	0.036117	0	0	0	0	0	0	0	0.012312	0.040271	1.13537	0.813356	3.49808	3.61551	2.2186	2.02419	0.102163	0.194452	0	0	0	0.016219	0.01466	0.015064	0	0	0	0	0.013877	0.011771	0.011719	0
XBXL10_1g10544	0.009557	0.05838	0.064506	0.079678	0	0.163092	0.045275	0.083583	0.191739	0.15771	0.088397	0.067142	0.012948	0.0224	0	0	0	0.021863	0	0.091357	0	0.023001	0.013441	0.0264	0	0.007089	0.0623	0.113056	0.154064	0.080844	0.064692	0.12106	0.0761	0	0	0.021402	0	0.017845	0	0.018084	0.111353	0.072002	0.15736	0.16412	0.078258	0.098101	0.244267	0.12287	0.151341
XBXL10_1g10546	0.002429	0.104265	0.039896	0	0	0.051087	0.036909	0.041128	0.071678	0.07449	0.208263	0.223855	0.244217	0.089682	0.158005	0.214489	0.11157	0.306124	0.182045	1.0411	0.289257	0.362954	0.174236	0.281582	0	0.085623	0.129724	0.162958	0.11943	0.138962	0.078953	0.09892	0.087729	1.71463	1.63599	0.281973	0.403373	0.768229	0.643065	1.075	1.19143	1.46453	1.60037	1.9386	1.87318	1.47787	1.3358	1.32914	1.29608
XBXL10_1g10547	0	0	0	0	0	0.164415	0.136845	0.14042	5.81241	6.48503	19.3399	16.1091	10.5713	8.77313	6.55572	9.05698	5.21375	10.4004	7.90255	8.30625	7.82157	5.67662	4.36759	5.98273	2.53017	3.32245	4.7783	0	0	0	0.095257	15.2891	14.1869	2.42167	3.41857	5.33902	5.62822	8.09162	8.3015	10.2508	9.46942	8.96687	8.41027	9.35837	9.69997	5.36132	5.91751	5.16743	5.06851
XBXL10_1g10548	6.02947	9.59181	11.6014	10.9686	7.36205	17.7412	14.6434	15.9862	17.0612	16.1546	15.0479	13.2825	11.4104	5.76904	3.90672	14.6999	5.92938	15.329	6.27704	17.0528	7.4611	15.0146	5.2423	11.4882	4.73347	4.10346	7.56837	5.74482	5.50924	16.767	16.3357	20.7769	20.3354	8.20291	7.106	6.34073	6.75552	11.6524	11.8655	13.3169	15.2495	17.4904	18.3176	13.0599	12.196	16.2493	15.6741	16.325	16.8814
XBXL10_1g10549	6.43845	17.5322	15.062	69.3073	45.4824	44.011	37.7905	30.5612	41.9595	36.4816	22.4756	10.1161	5.08502	1.65201	0.599371	4.4262	2.12718	5.11773	1.44629	5.68766	1.68213	3.75635	1.07722	3.61399	0.36901	0.947781	2.68422	74.9524	77.5397	73.6914	73.3413	40.2543	40.2005	2.65738	2.29752	3.05237	3.19803	6.54055	7.00515	5.67139	5.40274	6.35843	6.38778	4.96833	5.38796	5.753	6.12346	6.97598	6.66824
XBXL10_1g1055	0	0	0	0	0	0	0	0	0	0	0	0	0	0	0	0	0	0	0	0.08617	0.047375	0.079198	0	0	0	0.008262	0.046475	0	0	0	0	0	0	0	0	0	0	0	0	0.027133	0	0	0	0	0	0.074208	0.022427	0.037817	0
XBXL10_1g10550	0.237038	0.440783	0.486608	0.315754	0.164794	1.43085	1.20082	1.1533	1.09756	1.59967	0.530886	0.458329	0.411171	0.022726	0.080222	0	0	0	0	0	0	0.009923	0.019775	0.01096	0	0.005422	0.015271	0.097323	0.138554	0.767143	0.863852	0.294564	0.353878	0.098545	0.088056	0.028049	0.01437	0.01184	0.039563	0	0	0	0	0.062631	0.017287	0.046929	0.041061	0.082386	0.008083
XBXL10_1g10551	0	0.160009	0.018254	0.298487	0.084965	0.570081	0.586664	0.824899	1.40365	1.22513	1.65411	0.369931	0.486753	0.279664	0.040378	0.031402	0.032279	0.089692	0.04943	0.154697	0.069618	0.234772	0.145933	0.338918	0.17053	0.113808	0.305485	0.241633	0.170676	0.178173	0.184451	0.368987	0.431784	0.217344	0.235527	0.077997	0.056085	0.032672	0.042886	0.069848	0.103413	0.065717	0.135723	0.326528	0.229707	0.217478	0.242475	0.355306	0.345365
XBXL10_1g10552	0	0	0	0	0	0	0	0	0	0	0	0	0	0	0	0	0	0	0	0	0	0.01521	0	0	0	0	0	0	0	0	0.021805	0	0.025216	0	0	0	0	0	0	0	0	0	0	0	0	0	0	0	0
XBXL10_1g10553	0.011784	0	0	0	0	0	0	0	0	0	0	0	0.076409	0	0	0	0	0	0	0	0	0	0	0	0	0	0	0	0	0	0	0	0	0.042502	0	0.023473	0	0	0	0.020765	0.041001	0	0	0.081495	0.031207	0.063477	0	0	0.034308
XBXL10_1g10554	0	0	0	0	0	0	0	0	0	0	0	0	0.010161	0	0	0	0	0	0	0	0	0	0	0	0	0	0	0	0	0	0	0	0	0	0	0.022604	0	0	0	0	0	0	0	0	0	0	0	0.013395	0
XBXL10_1g10555	0.011964	0	0.048844	0.056593	0	0.118128	0	0.065308	0.063201	0.067103	0.135562	0.152448	0.10844	0.21208	0	0	0	0	0.028157	0.082525	0	0	0	0	0	0.01666	0	0.237052	0.255351	0	0.066817	0.175376	0.051475	0.066933	0.069073	0.10563	0.087163	0.076058	0.080491	0.063203	0.058789	0.094412	0.023805	0.075377	0.111711	0.04616	0.031211	0.148259	0.108323
XBXL10_1g10556	0	0.009776	0.032824	0	0	0.018069	0	0.006124	0.035268	0	0	0	0	0	0	0.122804	0.045193	0.252174	0.017833	0.670468	0.102698	0.215529	0.223622	0.176477	0	0.217339	0.207729	0	0	0	0.016245	0	0	0	0	0.046793	0.063734	0.07764	0.014525	0.342282	0.446555	0.749854	0.847651	0.782332	0.812237	1.83298	1.46834	1.32877	1.35268
XBXL10_1g10557	0	0	0	0	0	0	0	0	0.086199	0.114963	0.099043	0	0.038301	0.068269	0.123213	0.768296	0.312997	0.428946	0.307965	0.867935	0.271555	0.715946	0.386101	0.803191	0.401155	0.290587	0.63747	0	0	0	0	0	0.048627	0.096006	0.152622	0.982341	0.853532	0.957579	0.522374	0.447635	0.604819	0.890903	0.833602	1.0427	1.26557	0.982667	0.869243	0.642327	0.800679
XBXL10_1g10558	11.7543	5.00495	33.1641	3.18772	1.59174	8.08491	5.00752	8.00517	20.2942	17.4742	58.9151	48.4079	42.6779	48.4806	50.3421	24.2306	28.2363	16.9344	8.91771	12.3529	7.82183	6.95142	3.1621	4.15458	3.72251	2.5053	4.19482	0.439228	0.297471	1.25577	0.844342	37.8388	38.7903	39.3213	41.9078	24.1645	23.6437	19.7667	20.7777	14.3154	13.873	11.1275	12.0327	13.7543	13.8088	8.10674	10.1024	5.61361	6.17018
XBXL10_1g10559	4.30712	8.63289	8.35365	13.2344	7.54335	10.3748	9.36424	6.15022	8.93563	8.24353	7.92072	5.29609	4.37477	3.63212	3.9293	9.80544	5.2106	13.8232	4.76171	18.3252	6.85256	12.4415	4.14809	10.1129	3.15469	2.4829	7.09942	11.8559	11.6852	15.562	16.9922	4.3333	5.3362	4.07496	5.1251	14.6425	15.2314	26.7298	26.365	28.7698	29.415	28.4547	30.214	30.9735	33.2091	34.4618	32.2903	21.1598	21.2371
XBXL10_1g1056	0	0	0	0	0	0	0	0	0	0	0	0	0	0	0	0	0	0	0	0	0	0	0	0	0	0	0	0	0	0	0	0	0	0	0	0	0	0	0	0	0	0	0	0	0	0	0.184358	0	0.097932
XBXL10_1g10560	7.83712	10.5055	12.9633	17.4212	8.24267	66.1982	37.2875	27.4903	77.0575	42.629	60.8037	41.0616	29.5353	25.0264	11.9836	20.7312	10.5515	16.663	2.86274	17.7792	1.78362	3.84041	0.980496	1.89217	0.418162	0.563997	1.64713	22.5615	22.6787	47.8096	42.0266	98.7969	107.738	76.7762	72.8627	50.1254	50.7136	51.3342	50.4122	38.7308	37.4047	28.6498	27.0907	32.773	33.2709	38.4933	36.5165	24.4633	23.4236
XBXL10_1g10561	2.574	0.751662	0.715618	0	0	0	0	0.162721	0.788169	0	0	0.848376	0	0	0	0	0	0	0	1.02393	0	0.33823	0	0.355497	0	0.08103	0	0	1.41684	0	0	1.73754	1.80332	0	1.60375	0	3.16782	0	0	1.29915	0	0	3.27313	5.13131	0	0	1.09452	0	0
XBXL10_1g10562	0.014149	0	0.018303	0	0.159884	0.320872	0	0.068979	1.05602	0.650682	0.913312	0.675285	0.570798	0.170641	0.218205	0.213696	0.070734	0.289719	0.144148	0.427465	0.435368	0.386279	0.365671	0.67909	0.340736	0.519666	0.357399	0.079055	0.014035	0.037734	0.044824	0.067214	0.189783	0.231489	0.222018	0.077949	0.032098	0.183802	0.130779	0.211518	0.21573	0.230948	0.457971	0.459132	0.52167	0.569076	0.369168	0.634446	0.435954
XBXL10_1g10563	0	0	0	0	0	0	0	0	0	0	0	0	0	0	0	0	0	0	0	0	0	0.102028	0	0	0	0.028299	0	0	0	0	0	0	0	0	0	0	0	0	0	0	0	0	0	0	0	0	0	0	0
XBXL10_1g10564	0	0	0	0	0	0	0	0	0	0	0	0	0	0	0	0.124537	0	0	0	0	0	0	0	0	0	0	0	0	0	0	0	0	0	0.101519	0.104891	0	0	0	0	0	0	0	0	0	0	0	0.085902	0	0
XBXL10_1g10565	0.410257	1.72055	2.60738	5.654	1.19854	7.9607	3.52243	3.71566	7.57667	3.59712	3.07685	1.80498	1.45228	0.590713	0.59406	0.160317	0.13798	0.132857	0.024322	0.351257	0.055472	0.268227	0.026515	0.344612	0	0.116135	0.387723	3.22237	3.81633	4.83359	5.02273	3.24086	3.41936	1.5168	1.16467	0.163428	0.167379	0.120063	0.172819	0.312273	0.356747	0.276912	0.368279	0.4984	0.275721	0.362478	0.516585	0.975458	0.585878
XBXL10_1g10566	0.106976	0.535209	1.06287	3.59304	1.718	1.32452	0.648157	0.900386	1.10003	0.584422	0.60548	0.25236	0.086272	0.144097	0.033305	0.146547	0	0.261736	0.084359	0.459163	0.071239	0.133534	0.035355	0.295479	0	0.085078	0.298618	1.92183	2.06016	0.435697	0.343635	0.475361	0.548781	0.096235	0.033317	0.03212	0.016445	0.298053	0.350346	0.375834	0.737721	0.406005	0.553614	0.453673	0.497163	0.587905	0.456169	0.362558	0.391268
XBXL10_1g10567	0	0	0	0	0	0	0	0	0	0	0	0	0	0	0	0	0.067506	0.032557	0	0	0.071457	0.016494	0	0	0	0.004714	0.095861	0.087688	0.076268	0	0	0	0	0	0.051434	0	0	0.021491	0.026019	0.135173	0.051827	0.078149	0.05788	0.115682	0.119799	0.270343	0.335016	0.157418	0.137311
XBXL10_1g10568	0.02159	0	0.016064	0.156411	0.027074	0	0.042205	0	0.027581	0.06061	0.12132	0	0.039434	2.9243	0.787184	15.3405	5.7432	18.226	3.12039	29.1043	5.16272	12.6285	3.00069	6.7525	1.51995	3.32658	6.84037	0.134359	0.324568	0.166147	0.09477	0.209844	0.28769	2.69644	2.51356	13.7708	14.9727	34.9819	35.2888	48.8967	50.6421	55.45	56.2128	39.9934	41.6884	41.5562	38.1065	33.6233	29.4433
XBXL10_1g10569	2.15902	3.88964	5.51585	8.21727	3.54408	10.7547	7.11704	5.5294	10.5828	8.18649	6.55214	6.01833	4.67846	3.05729	2.84126	2.82582	0.941616	3.86194	0.92797	6.14161	1.42614	3.96441	1.03737	3.44256	1.17089	0.995526	2.15368	6.09236	5.10442	8.21084	7.40714	13.3532	12.6441	5.2059	4.96348	1.35102	1.54204	2.86713	2.70124	5.25042	5.5584	6.95974	7.15352	6.32084	5.77342	7.66368	7.56558	7.55377	7.45327
XBXL10_1g1057	0.041153	0.021068	0.03351	0	0.01012	0.052662	0.032354	0.03184	0.163473	0.023952	0.045047	0.014332	0.026543	0.113378	0.030471	0.379931	0.085352	0.593572	0.124978	0.970614	0.17144	0.512833	0.136812	0.332859	0.125111	0.105877	0.193509	0	0	0	0.006077	0.06891	0.056768	0.049872	0.025957	0.244711	0.344433	0.396318	0.387816	0.559947	0.66902	0.694794	0.764987	0.784688	0.721643	0.960324	1.05146	0.954464	0.862481
XBXL10_1g10570	1.679	3.82258	3.95369	2.22291	3.59931	21.1199	20.076	18.9078	21.7434	22.0883	15.0316	6.22891	3.85563	3.82752	2.71729	3.45245	1.54797	4.04653	2.16191	4.34288	2.12769	1.67612	0.738642	1.08092	0	0.520246	0.727624	2.45273	2.45973	6.63932	6.62326	13.3952	16.5827	6.38063	5.76278	12.0095	13.8283	14.8327	13.4779	10.4875	10.6361	9.02921	9.68144	8.68841	8.48256	9.84745	8.65801	6.31332	6.53422
XBXL10_1g10571	0.005588	0	0	0	0	0	0	0	0	0	0	0	0.006836	0	0	0	0	0.048693	0	0.059739	0.026078	0.213422	0.03854	0.195236	0	0.003509	0.019402	0.923462	1.47629	0	0.018692	0	0	0	0	0	0	0.016021	0	0	0	0.021516	0.060556	0.126426	0.185892	0.485768	0.449497	0.857344	0.687201
XBXL10_1g10572	0	0	0	0	0	0	0	0	0	0	0	0.035163	0	0.025496	0.097909	1.02466	0.410243	0.679585	0.122335	0.65997	0.219708	0.901273	0.161535	0.498537	0.320364	0.177754	0.602597	0	0	0	0	0.022437	0	0.020584	0.021863	0.704321	0.492032	0.640021	0.264309	0.476569	0.506096	0.520297	0.719294	0.464762	0.195939	0.178563	0.567303	1.63346	1.22612
XBXL10_1g10573	4.95827	10.7734	6.46285	42.9242	17.3255	29.9802	17.9355	14.1641	27.3556	19.111	12.0639	8.23553	6.38548	1.6847	1.12182	2.26764	0.497909	5.03896	0.695862	8.1141	0.886142	1.44976	0.346506	0.253352	0.326416	0.094363	0.297148	37.8222	35.6502	29.8273	29.2185	15.6563	15.4863	6.70448	5.19973	1.18379	1.33109	3.81234	4.08955	8.31388	9.60211	12.9731	12.9408	16.1892	15.2088	14.1187	15.877	8.32899	7.44703
XBXL10_1g10574	15.8562	32.9694	27.4173	28.0685	18.2049	29.2394	29.7387	27.0856	24.7118	28.2964	26.3289	24.4999	21.3737	19.8644	14.75	6.26885	5.72287	3.79599	2.89347	2.33072	0.99789	1.82371	0.995766	4.22994	0.877585	1.51842	6.08862	21.4602	22.973	26.3259	30.73	27.9459	32.0286	17.0392	17.8865	6.89849	6.60969	3.18164	3.0617	2.75023	1.66401	1.73199	1.11519	0.58296	0.356699	3.12646	2.98343	3.61818	4.51741
XBXL10_1g10575	25.2626	72.3442	85.6943	29.2008	35.1317	83.5249	105.626	104.699	77.1488	91.3288	70.3416	67.6751	50.7473	51.9779	43.3963	42.1025	42.9518	34.6512	36.9873	32.1354	30.3029	22.6386	18.2958	18.5827	16.3426	15.3636	12.5724	34.5113	34.9095	57.1112	57.9754	70.6101	81.3938	46.6609	45.0642	50.5598	49.1898	43.1411	39.2636	37.5896	37.1516	39.84	39.8011	29.8704	28.5133	37.1164	33.1102	31.5485	33.4975
XBXL10_1g10576	0	0.3316	0.052555	0.126811	0.052649	0.103714	0.143326	0.128965	0.192463	0.122853	0.418108	0.263702	0.574759	2.00412	1.48625	1.71831	1.33058	1.27278	0.138533	1.2431	0.217765	0.374984	0.097412	0.197646	0	0.071766	0.212077	0.191122	0.165734	0.195502	0.128548	0.077448	0.130236	1.10427	1.17058	1.06396	1.05326	0.810518	0.581311	0.611082	0.621241	0.499786	0.487386	0.607717	0.671911	0.587742	0.485527	0.382856	0.388149
XBXL10_1g10577	0.795584	0.976268	2.87551	10.1286	4.51681	17.6298	14.377	12.8611	16.5043	14.2755	8.88853	3.24344	1.40449	1.4688	0.379483	0.54494	0.231785	1.30893	0.512311	1.70744	0.700515	1.38751	0.6537	1.5209	0.440934	0.573122	1.19931	4.07267	3.71164	6.1785	5.91337	3.76017	3.7932	0.614514	0.62492	0.334158	0.276398	0.461167	0.461676	1.04475	1.11687	1.58861	1.41762	1.98299	1.92405	2.08814	2.35999	2.41395	2.5679
XBXL10_1g10578	1.79752	0.953033	0.923338	0	0	0	0.799515	0.072159	0.940764	0.27813	0	0	0.159394	0.187812	0	0	0	0	0	0	0	0	0	0	0	0	0	0.146799	0.15241	1.05302	1.00434	0.186907	1.93982	0.166468	0	0	0	0	0	0	0	0	0	0	0	0.27201	0	0	0
XBXL10_1g10579	0.2969	0.059302	0.327876	0.177172	0.089926	0.522385	0.626551	0.582048	0.61359	0.754096	0.211952	0.195914	0.03475	0.137597	0.074943	0	0.059647	0.046679	0	0.03946	0.088207	0.025305	0	0.185853	0	0.025474	0.136127	0.387846	0.321228	0.809378	0.985756	0.547778	1.50708	0.210654	0.193823	0	0.031817	0	0.087792	0.026487	0	0.112147	0.115836	0.303182	0.038344	0.119313	0.194751	0.281295	0.203946
XBXL10_1g1058	0.202182	0.781322	0.813744	0.199398	0	1.26489	0.990615	0.503679	0.673352	0.141122	1.38167	0.805049	0.618627	0.594861	0.938174	0.20988	0.359032	0	0.111019	0	0	0	0	0	1.4485	0.032808	0.04779	0.717515	0.521864	0.436492	0.701587	0.649423	0.823824	0.840988	1.27031	0.587898	0.600516	0.389755	0.546902	0.295781	0.505235	0.395915	0.173719	0.128347	0.285079	0.049173	0.379192	0	0.228011
XBXL10_1g10580	1.03045	2.29652	5.15479	3.47577	5.12508	37.1302	30.7276	26.4454	38.218	34.0113	21.3009	14.9921	12.7019	10.1496	5.5328	3.3841	3.00245	1.9457	0.640182	1.92265	0.579947	0.52266	0.161082	0.145893	0	0.199281	0.490797	2.97705	2.72182	7.67154	7.21417	23.7266	29.0634	19.9447	22.3672	13.9014	16.5412	5.55703	5.39679	4.32801	4.88883	3.00889	3.19493	2.38159	2.28983	3.19574	2.94586	1.92	1.88535
XBXL10_1g10581	2.79434	8.98123	5.78877	21.6761	8.47827	25.8958	14.3317	8.89036	31.9941	13.6596	17.0088	10.1249	7.93616	4.33676	2.13043	3.12951	1.30791	2.6438	0.504614	2.8035	0.404993	0.326004	0.197994	0.36356	0.311202	0.158609	0.39467	41.0352	44.4482	47.5482	47.2428	34.4939	34.9223	13.2759	11.7687	7.26113	7.83272	7.87195	7.50265	7.55611	7.50638	5.04232	3.86945	3.91867	3.85945	4.37417	4.65029	4.59809	4.42335
XBXL10_1g10582	1.92559	1.90383	1.37234	1.93448	1.05654	2.48853	1.53185	0.875434	2.97463	1.5342	2.59366	2.48397	2.96116	4.29689	3.29142	3.11446	1.83895	1.93453	0.501348	1.82064	0.331171	0.8873	0.158616	0.63144	0	0.181867	0.470222	3.19047	2.70223	4.12157	2.6474	3.70843	4.21936	6.47244	5.81325	2.7849	1.8319	2.66382	2.4689	2.71505	2.80323	2.43741	1.71537	0.938746	1.88848	1.99374	1.59272	1.90958	1.46728
XBXL10_1g10583	28.7339	64.8585	50.5343	226.325	173.638	169.09	152.023	106.17	164.451	136.888	169.007	129.051	100.645	72.1422	43.1743	27.1096	19.5995	15.727	4.97391	16.815	4.51716	7.6925	2.3429	3.55251	1.77554	1.47183	2.21677	316.711	312.85	324.747	335.895	305.315	305.196	148.111	131.905	45.26	43.1095	25.4561	22.6261	16.3765	19.12	20.5556	21.1699	16.1906	17.0943	13.1686	15.8076	15.3274	15.4391
XBXL10_1g10584	17.8919	27.7054	27.0481	10.7989	1.34306	23.3488	17.3947	19.7771	21.3854	21.0041	28.7562	26.8002	35.4459	36.5096	27.3548	16.3613	15.2391	11.6229	7.18152	11.8566	4.04621	8.55157	3.44252	8.72332	2.64026	3.44655	7.13689	10.1467	9.62652	15.4773	16.0059	32.9886	34.2104	78.178	74.7294	39.2349	34.4542	31.4737	29.166	19.8748	19.3455	18.0388	16.2669	16.3902	16.4362	19.2059	16.2477	15.0258	15.9298
XBXL10_1g10585	0	0	0	0	0	0	0	0	0.023006	0	0	0	0.005117	0.065191	0	0.222882	0	0.403175	0.130283	1.69663	0.239227	0.935352	0.19217	0.442889	0.223734	0.256612	0.399166	0	0	0	0	0	0.013296	0.023482	0	0.035029	0.071757	0.216098	0.141597	0.690019	0.760086	1.2544	1.27926	2.77005	2.51533	3.07252	3.58736	3.06419	2.80647
XBXL10_1g10586	0	0	0	0	0	0	0	0	0	0	0	0.07012	0	0	0	0	0	0	0	0	0	0	0	0	0	0	0	0	0	0	0	0	0	0	0	0	0	0	0	0	0	0	0.091306	0	0	0	0	0	0.121664
XBXL10_1g10587	0	0	0	0	0.243044	0	0	0.199791	0	0	0	0	0	0	0	0	0	0	0	0	0	0	0	0	0	0	0	0.146799	0	0	0	0	0	0.665872	0	0	0.170381	0.278891	0	0	0	0	0	0.183991	0	0	0	0	0
XBXL10_1g10588	0.018246	0.043892	0.023225	0.094346	0.023638	0.033912	0	0.024095	0.372701	0.188487	0.718862	0.30627	0.589903	0.213226	0.23549	0.082641	0.059501	0.067692	0.086384	0.257631	0.392767	0.560523	0.514822	0.876055	0.513579	0.51641	0.816732	0.037796	0.114568	0.009259	0.029053	0.277223	0.380135	0.371001	0.26415	0.426379	0.158176	0.241593	0.192356	0.129004	0.145279	0.281336	0.412199	0.768597	0.722392	0.51547	0.554847	0.544469	0.569925
XBXL10_1g10589	0.079535	0.594903	0.526262	0.369305	0	0.501458	0.746148	0.131611	0	0.533676	0	0	0.432043	0	0	0	0	0	0	0	0	0	0	0.116628	0	0	0	0.845161	0.874789	0.842416	0.334889	0.561203	0.387856	0	0.207141	0	0	0	0	0	0	0	0.176045	0	0	0	0	0	0.093054
XBXL10_1g1059	0.069516	0.099263	0.051411	0	0	0.191265	0	0	0	0	0	0	0.021381	0	0.103505	0	0	0.223784	0.151304	0.612164	0.422392	0.438661	0.28641	0.748894	0	0.380849	1.76215	0.11572	0.118361	0.164596	0.197889	0.295008	0.233044	0.608533	0.070413	0.334005	0.27433	0.224013	0.188142	0.897889	0.578413	0.831079	1.13035	0.589665	0.408436	2.21656	1.89983	1.65329	1.92473
XBXL10_1g10590	11.0041	24.0663	19.3593	8.42349	0.970818	33.0858	15.7914	15.5733	36.8158	20.9082	28.9752	20.5412	19.3706	31.7244	16.4602	32.6228	19.1392	33.9475	16.374	40.8949	16.9005	17.4079	7.75203	7.146	3.39749	3.5767	3.24026	2.60354	2.72079	5.87057	6.33558	30.1181	29.6448	42.1107	45.1855	56.1563	57.8473	55.7766	52.2466	47.2966	47.3951	46.5584	42.4345	35.1598	37.2096	29.3411	32.7741	30.4427	28.941
XBXL10_1g10591	0.153984	0.171903	0.512143	2.91483	1.26368	6.15367	3.32758	2.69259	5.54019	2.49479	1.24021	0.715002	0.426227	0.144279	0.022097	0.031282	0	0.584255	0.197317	1.26141	0.317796	0.623543	0.228436	0.285545	0.434645	0.161501	0.280189	1.72328	1.56471	2.7419	2.96488	1.42597	1.51635	0.079254	0.21268	0.079143	0.145533	0.297251	0.294842	1.29949	1.37986	1.36964	1.71883	2.4583	2.29757	2.51298	1.85233	1.80976	1.63966
XBXL10_1g10592	1.9145	8.34023	6.12516	4.13637	0.131325	18.6516	7.9784	6.74694	25.7476	11.3077	20.1536	10.6031	11.0279	12.9355	6.833	9.27525	3.75011	7.87649	0.824177	8.39858	0.987996	1.96478	0.561674	0.920587	0.310929	0.39224	1.19521	0.645232	0.675129	2.38341	2.60186	18.666	17.9069	17.0446	15.6591	11.1265	11.4576	12.1797	13.2845	12.454	11.065	11.025	9.77854	11.4896	10.4372	10.3108	9.92878	8.39038	8.73762
XBXL10_1g10593	0	0	0	0	0	0	0	0	0.016763	0.017593	0	0	0.020071	0.015169	0	0	0	0	0	0.06731	0.015184	0.07876	0.022501	0.11127	0	0.021774	0.206421	0	0	0.015681	0.023869	0.012936	0	0	0.023188	0	0	0	0.020534	0	0	0.024839	0.069966	0.024445	0.087101	0.195645	0.218417	0.307374	0.196882
XBXL10_1g10594	0	0	0	0	0.041243	0.069138	0.032132	0	0.661626	0.117375	68.9503	42.1621	29.2534	92.3956	81.1358	79.5066	84.819	47.9071	9.01791	36.6124	6.54116	5.68107	0.883243	0.694909	0.243986	0.290908	0.213874	0.036706	0.025212	0.017534	0.02742	30.4767	27.3378	69.6175	75.2991	148.666	151.178	116.238	109.075	58.7724	50.7217	35.0255	31.5097	29.7096	30.385	21.4153	21.6033	8.20417	9.10485
XBXL10_1g10595	0	0	0	0	0.01157	0.465197	0.018752	0.013519	2.62836	1.40073	0.993689	0.581232	0.546265	0.348719	0.149997	6.35518	2.07978	6.97098	2.15121	6.4584	2.52063	3.25761	1.135	1.83216	0.180339	0.634363	1.17323	0	0	0	0.026448	0.259535	0.371817	0.140282	0.168563	1.25362	1.22276	3.34208	3.25299	3.94493	4.08248	3.70754	4.16962	5.00878	4.15972	3.35411	3.15911	2.57599	2.65745
XBXL10_1g10596	0	0	0	0	0	0	0	0	0	0	0	0	0	0	0	0.408125	0	0.162975	0.100726	0.081572	0	0.062916	0	0	0	0	0	0	0	0	0	0	0	0.091215	0	0	0	0	0.105522	0	0	0	0.055616	0	0.044408	0.028361	0	0.040124	0.087117
XBXL10_1g10597	0	0	0	0	0	0	0.060341	0.022158	0.048099	0.089834	0.383158	0.107538	0.033774	0.100088	0	0.336363	0	4.93051	0.978631	11.5281	4.48405	23.5483	10.2235	4.53171	2.33568	1.77012	0.754324	0	0.050588	0	0	0	0.066862	0.33976	0.295306	0.028476	0.116796	1.6847	1.61152	4.51995	8.06281	12.2657	15.6324	19.9985	23.6602	25.561	28.3455	28.4568	23.7253
XBXL10_1g10598	0	0	0	0	0	0.057487	0	0	0.810037	0.065093	9.98858	10.3715	11.8384	7.60679	3.56076	4.88654	3.53778	6.29793	0.391433	5.4115	0.801213	1.41545	0.233112	1.08417	0	0.081102	0.607604	0	0	0	0.029181	9.99218	9.83951	35.8572	25.7222	7.17439	8.20132	10.939	11.2289	3.70979	4.05078	3.93788	2.22028	6.67966	6.96728	4.73881	4.02773	3.27704	2.56661
XBXL10_1g10599	0.088727	0.072467	0.037862	0.094275	0	0.065828	0	0.018242	0.200594	0	0	0.079096	0.01566	0.058419	0	0	0.057892	0.054384	0	0.044737	0	0	0	0	0	0	0	0.209355	0.085165	0.119315	0.188003	0.265413	0.276636	0.048176	0.100728	0.094981	0.048525	0	0	0	0.041384	0.053941	0	0	0	0.040176	0.035822	0	0
XBXL10_1g106	0	0	0	0	0	0	0	0	0	0	0	0	0	0	0	0	0	0	0	0	0	0	0	0	0	0	0	0	0	0	0	0	0	0	0	0	0	0	0	0	0	0	0	0	0	0	0	0	0
XBXL10_1g1060	1.14611	1.25171	1.50628	0.751507	0.682609	1.15141	1.20787	2.33115	0.877733	2.57782	0.735236	1.15472	1.36576	0.538837	1.12104	1.26463	1.88497	4.18112	3.21848	11.2266	7.97655	10.4911	15.1667	8.96118	6.70315	10.6821	7.52848	1.17938	0.887093	1.29291	0.812796	1.37136	1.89916	1.77505	2.13701	6.87283	7.20089	14.4307	15.4181	31.3282	36.1075	54.6217	53.0349	35.8576	37.8638	25.7442	28.6137	34.6381	34.5368
XBXL10_1g10600	1.74554	5.18857	4.62235	1.35554	0.219093	13.8405	6.92156	5.70918	14.7044	8.68567	10.0755	6.84616	6.77018	17.9764	12.5584	21.1555	14.3466	16.0251	2.62487	15.1691	2.83119	5.23425	1.50846	2.54915	2.15358	1.65399	2.45373	0.546191	0.466891	2.43271	2.91969	4.61756	6.17036	21.3475	22.8803	37.2685	38.4768	26.0642	25.69	23.2681	20.7837	18.5797	17.4598	16.2709	17.2724	17.904	16.7167	14.5213	15.2867
XBXL10_1g10601	0	0	0	0	0	0	0	0.029928	0	0.038773	0	0	0	0.089975	0.193583	0.099934	0	0	0	0	0	0	0	0	0	0	0	0	0	0	0	0	0	0	0.099719	0.195239	0.082895	0	0	0	0	0.089126	0.086011	0.26105	0.133284	0.055201	0.067648	0	0.147011
XBXL10_1g10603	12.4936	24.9221	24.6213	101.164	54.4957	64.1001	47.8779	38.8078	63.5222	48.5601	61.9628	55.8878	52.8239	37.1919	32.3444	15.8872	10.7536	16.8172	4.11781	17.9875	4.568	9.13892	3.30277	4.80929	3.01937	3.37041	3.47685	112.155	112.313	123.276	124.909	97.6189	99.3968	74.0965	64.7125	24.9146	24.8388	24.507	25.6293	21.4976	20.1595	19.2559	18.0168	16.9028	18.047	20.1979	20.1458	14.7235	14.3505
XBXL10_1g10604	4.45732	9.5185	12.4248	3.89642	4.89439	29.0334	39.2359	39.8723	27.0896	34.0688	24.6644	19.9998	13.4856	19.4306	16.2735	14.5704	13.4704	12.4792	12.9478	11.3994	11.4618	9.35564	7.1766	9.19319	4.1466	4.55869	6.97782	2.18066	2.00029	13.2146	13.1994	15.87	16.3852	9.41019	10.9988	10.9446	10.6583	10.359	10.0901	9.66649	10.0373	8.44355	8.79871	9.03173	8.0665	7.80631	8.74397	7.035	6.63167
XBXL10_1g10605	2.93718	30.6171	18.2862	28.4442	9.51019	62.6988	32.5665	24.376	55.7428	34.057	55.194	34.9003	33.994	27.2863	17.7253	9.89029	5.24676	10.0644	1.68574	11.312	1.4728	5.10296	1.35634	2.36455	1.53542	0.971109	1.39554	25.854	25.1132	53.0831	55.3413	59.2186	62.0457	30.9698	25.9658	11.1759	10.9749	10.4589	9.91346	9.5305	9.07097	8.00521	7.74159	8.87847	8.71008	10.814	10.9454	9.93004	9.25697
XBXL10_1g10606	708.51	785.903	479.121	491.008	1247.24	217.899	359.965	447.253	215.913	333.303	118.24	144.205	103.006	12.1849	11.7015	19.6501	16.2829	23.7192	31.0462	41.9525	39.0281	55.826	52.1013	23.1023	15.6822	18.6904	11.419	729.308	702.075	509.072	542.281	213.598	215.76	49.3806	33.0978	18.3611	22.6982	35.1459	36.8183	41.8288	38.1912	41.0865	37.3051	70.1324	70.4156	98.184	90.8205	72.3707	72.5208
XBXL10_1g10608	0.063044	0.283033	0.269046	1.18523	0.404435	11.6119	7.54542	5.2273	9.88407	7.1457	3.67953	1.55413	0.793808	0.395189	0.432078	0.172049	0.030988	0.612836	0.159646	1.0499	0.200359	0.064606	0.041133	0.053484	0	0.017168	0.122373	0.791519	0.790325	2.64451	2.29168	3.20426	2.91917	0.37652	0.273865	0.124825	0.093959	0.181433	0.180514	0.433693	0.660605	1.09324	0.931189	0.911557	1.01587	1.61611	1.45821	1.02129	1.11672
XBXL10_1g10609	0.266254	0.901986	0.761926	2.68594	1.05005	4.01553	2.92092	2.07366	2.80297	2.16681	0.621579	0.14535	0.204883	0.052568	0.027583	0.184405	0.031883	0.426245	0.060829	1.23101	0.101792	0.436616	0.169581	0.755179	0.265104	0.187339	0.50199	1.77933	1.87115	2.72055	2.82704	1.08751	0.969356	0.096986	0.064087	0.043199	0.052966	0.195547	0.326412	0.662792	0.654208	0.989516	1.07086	1.5564	1.497	3.30381	2.72326	3.35532	3.0519
XBXL10_1g1061	3.74589	11.8684	9.03028	38.9018	16.7537	58.3391	31.5623	23.3892	54.8714	29.6233	45.2519	25.7645	15.9118	10.1125	6.80872	3.16696	1.378	4.01283	0.848999	5.65727	1.54903	3.85863	0.914467	4.62748	0.39419	1.13466	2.95713	33.4808	32.9347	44.1347	42.9278	42.4262	42.8505	5.79953	5.79295	2.64043	2.25883	3.70576	3.40444	6.68807	6.21329	9.21468	9.42306	10.8459	9.78053	10.3927	9.55709	8.06067	9.19397
XBXL10_1g10610	1.26653	1.19881	1.90851	9.23713	7.97074	18.389	14.5383	13.5296	16.0045	13.1578	5.0563	2.52617	2.31843	0.542469	0.30362	0.023376	0.014101	0	0	0.056628	0.055707	0.014361	0.017648	0.025246	0	0.002301	0.056203	6.6492	5.91145	12.0355	12.4763	10.141	11.0767	2.26918	2.3029	0.192069	0.070367	0.068678	0.166978	0.057991	0.05972	0.030871	0.072024	0.105228	0.066819	0.06482	0.057841	0.0234	0.100755
XBXL10_1g10611	0	0	0	0	0	0	0	0	0	0	0	0	0	0	0	0	0	0	0	0	0	0	0	0	0	0	0	0	0	0	0	0	0	0	0	0	0	0	0	0	0	0	0	0	0	0	0	0	0
XBXL10_1g10612	1.1345	4.67264	5.61599	6.43853	6.03812	10.206	8.30602	7.9092	10.5784	10.3337	6.5335	4.05563	3.16875	1.15791	0.817003	0.661549	0.186782	0.941967	0.197655	1.54211	0.125371	0.662372	0.074995	0.568612	0	0.128621	0.591598	4.23843	3.11594	5.99132	6.42584	3.85559	4.3654	3.39752	2.11129	0.600539	0.580394	1.18289	2.21491	2.70675	1.64135	1.58533	1.19397	2.17814	2.25374	2.90715	3.22723	1.9368	2.00876
XBXL10_1g10613	0.029941	0.047326	0.099062	0.285629	0	0	0.413533	0.172742	0.094196	0.099036	0	0	0	0.079169	0	0	0.077093	0	0.075116	0	0.084725	0	0.041194	0.0435	0	0.044866	0	0.116941	0.120039	0.250905	0.271096	0.150399	0	0	0.071821	0.067192	0	0.055755	0.062509	0.055952	0.115347	0	0	0.073321	0.081166	0.064379	0.056751	0	0
XBXL10_1g10615	0.044042	0	0	0	0	0	0	0	0.256145	0	0.6156	0	0	0.229247	0.589837	0	0	0	0	0	0	0	0.109521	0.245326	0	0	0.0856	0	0	0	0	0	0	0.203822	0	0	0	0	0	0	0.175582	0	0.215548	0.450554	0.247797	0.49957	0.288313	0.43466	0.341803
XBXL10_1g10616	25.0718	62.2965	57.2938	33.2674	43.4262	79.075	66.2237	81.8445	77.4113	72.224	43.7189	24.6745	24.8374	31.5863	23.2663	41.1286	27.2588	29.7137	17.8018	23.3455	15.772	20.5201	11.1094	20.282	12.2452	10.8597	16.7129	20.7645	22.1299	26.5905	25.4013	18.8521	19.5539	9.99348	10.7728	21.9654	23.1783	23.1152	20.9821	20.8609	22.9028	18.8054	18.646	27.7129	26.6855	20.7677	17.7501	15.9594	15.8581
XBXL10_1g10617	0	0.012837	0	0	0	0	0	0.015176	0	0	0.033752	0	0.013742	0.030915	0.078237	0	0.045735	0.063348	0.011607	0.056264	0	0.07422	0.007806	0.101825	0	0.00437	0	0	0	0	0	0.016971	0	0.067186	0.108019	0.131194	0.090041	0.171771	0.34705	0.395093	0.384331	0.453633	0.364942	0.548798	0.618408	0.218674	0.245492	0.210556	0.153436
XBXL10_1g10618	7.49319	46.6198	36.6073	86.4827	85.6008	66.4433	71.243	60.8059	72.6615	67.5579	36.6213	18.1207	15.3276	16.5522	10.3306	24.6042	19.1553	20.8748	8.84642	20.6211	8.32766	7.4743	4.27483	2.90712	0.918875	2.32308	1.60143	47.5241	45.9167	46.8648	48.0182	28.0952	29.0069	13.1481	12.5171	27.0792	24.5297	25.1506	24.2535	21.7234	20.4399	21.7514	18.6008	19.8099	18.7004	22.5332	22.5761	16.6556	15.5037
XBXL10_1g1062	52.5195	174.62	122.19	470.608	474.706	293.909	368.186	326.531	272.965	313.716	176.555	133.379	91.2188	9.66597	6.27144	1.33079	0.703984	1.36308	1.55111	2.42589	1.62304	2.83633	1.574	3.69497	2.03318	1.95704	3.65953	577.733	591.243	510	505.911	286.926	282.668	10.3271	11.5872	1.60111	1.25905	1.05457	1.42111	1.67679	1.67014	3.67727	3.34249	3.01441	1.97519	2.11093	3.24551	3.77149	2.24032
XBXL10_1g10620	16.2573	106.675	72.3286	177.799	97.6169	143.982	105.828	75.1986	133.851	102.993	136.194	113.921	100.725	137.99	104.773	108.881	88.0658	94.5972	38.0431	89.7482	34.1121	39.7164	16.7089	22.6248	12.8094	12.9683	14.7005	105.469	105.219	156.877	164.982	203.004	189.876	195.944	187.35	129.191	127.949	100.848	102.612	90.3685	89.664	77.0857	76.8582	68.0355	70.8355	95.6508	91.4207	75.6523	72.7703
XBXL10_1g10621	0	0	0.03923	0	0	0	0	0	0	0	0	0	0	0	0.567824	0	0.572807	0.19622	0.166704	0.992943	0	0.29587	0	0.27864	0	0	0	0	0	0	0	0.141726	0	0	0	0	0	0.261222	0	0	0.273996	0	0	0	0	0	0	0	0
XBXL10_1g10622	0	0	0	0	0	0	0	0	0	0	0	0	0.080326	0.882823	0	0	0	0	0	0.225812	0.046074	0	0	0	0	0.041566	0	0	0	0	0	0	0	0.598242	2.1394	0	0	0	0.550888	0	0	0.409432	0	0.661064	0.213833	0	0	0	0.172728
XBXL10_1g10624	0	0	0	0	0	0	0	0	0	0	0	0	0.070347	0	0	0	0	0	0.054238	0	0.120518	0.031682	0	0	0	0	0	0	0	0	0	0	0	0	0	0	0	0	0	0	0	0	0.049921	0.104235	0	0.041957	0.036583	0.073407	0.028941
XBXL10_1g10625	10.3698	6.0824	11.6323	1.01606	2.67175	3.81168	5.07965	8.07957	6.94335	8.47024	32.2255	25.5317	26.4501	62.1372	58.8369	139.182	133.351	122.176	40.9183	103.507	45.8947	80.9956	27.2434	37.2176	9.77804	9.88648	21.802	1.95307	2.10984	7.72292	6.99726	7.36345	7.44898	25.5992	23.3661	55.0638	56.0289	83.1457	74.7815	68.8548	60.2609	80.6834	60.0622	56.187	62.9577	101.621	95.5309	105.64	98.5598
XBXL10_1g10626	0	0	0	0	0	0	0	0	13.6616	0	16.6074	6.91752	5.32559	5.12741	7.57773	60.4076	5.88598	46.9595	0	31.0593	14.0413	15.7667	4.71361	7.9225	0	2.01952	1.78363	0	0	0	10.5037	23.4568	73.0344	52.2293	43.3012	104.506	96.2226	192.504	145.997	517.387	386.939	365.969	231.983	277.091	355.589	776.624	672.31	1032.14	998.491
XBXL10_1g10628	0.110657	0.374052	1.63319	6.21426	1.76951	18.7386	16.7135	17.2648	18.1174	14.6415	6.78276	2.8816	1.6693	4.42349	1.5105	10.3125	2.47641	7.91318	2.13194	11.5436	3.31407	4.93955	1.52351	3.09251	0.642679	0.616891	1.92486	5.69205	5.39481	9.82897	10.3661	6.11264	5.9893	1.42865	1.29188	5.85452	4.72164	6.62759	5.87769	8.58615	9.73036	10.4493	9.3908	11.508	10.7032	13.1109	12.3628	10.0941	9.32038
XBXL10_1g10629	0.729264	3.65877	4.65327	11.2257	11.7441	16.9567	16.744	14.8398	17.6494	14.4054	11.2977	6.48533	4.66819	3.7197	2.22154	6.40859	2.29013	6.86792	1.54414	7.65511	2.40607	3.84911	1.30484	2.96666	0.554809	1.0155	1.94815	34.4788	31.9758	37.3463	39.0516	23.8109	23.9887	6.21577	6.11466	4.07033	3.84763	7.93006	7.7145	8.81422	9.28716	9.70897	10.4393	7.91679	7.79423	8.81243	9.39427	9.82802	9.43687
XBXL10_1g1063	16.9253	43.9834	46.9374	61.0641	66.6081	77.8569	96.5487	90.1897	69.5825	82.355	37.3415	20.2796	12.6355	4.82762	2.01704	2.12932	1.99926	3.03163	2.19524	3.23409	2.3345	2.51494	2.12073	2.64388	3.22374	1.52163	1.85243	47.859	49.507	62.1496	63.9655	64.7185	67.6173	9.32017	8.63816	2.86796	3.20946	3.1657	4.42012	5.03925	4.12041	4.1234	4.7589	3.78258	4.39224	6.07626	5.75211	4.38744	5.29474
XBXL10_1g10630	0	0	0	0	0	0.069281	0	0	0	0	0	0	0	0	0	0	0	0	0	0.04496	0	0.057263	0.061687	0.350989	0	0.066972	0.13324	0.042624	0	0.060618	0	0	0.113052	0.049239	0	0	0	0	0	0.040938	0.084149	0	0	0.214709	0.118318	0.042202	0.074334	0.348348	0.058703
XBXL10_1g10631	0	0	0	0	0	0	0	0	0	0	0	0	0	0	0	0	0	0	0	0	0	0	0	0	0	0	0	0.075568	0.154686	0.432377	0.338726	0	0	0	0	0	0	0	0	0	0	0	0	0	0.106926	0	0	0	0
XBXL10_1g10632	8.3979	27.6897	18.0706	54.1443	20.5952	48.4559	32.6399	24.1788	69.7265	34.6714	59.564	50.2368	48.6753	58.334	44.0349	38.5869	25.6319	29.4503	5.042	36.897	4.28945	10.9653	2.29773	6.16205	1.67538	2.01729	5.81461	62.4141	61.5147	84.4333	75.1451	116.341	116.87	85.642	86.817	56.0181	51.9858	42.5735	40.2988	38.6081	38.1832	37.3265	35.4849	34.6061	35.2266	35.5764	34.3602	27.4176	28.8439
XBXL10_1g10633	0.011821	0.033192	0	0	0	0	0	0	0	0	0	0	0	0	0	0.09681	0	0.305361	0	1.60709	0.449765	2.28849	1.3601	9.70898	2.67211	3.1773	12.4734	0	0	0	0	0.048441	0	0.119379	0.046077	0.086968	0	0.073171	0.081871	0.848155	0.644353	1.72751	2.17815	4.12387	3.64759	1.90743	3.13982	6.46104	5.87659
XBXL10_1g10634	0.163145	0.196489	0.309214	0.197392	0.062216	0.138744	0.144156	0.142622	0.210578	0.350884	0.345898	0.2855	0.174175	0.523827	0.124142	0.172611	0.223987	0.115598	0.02708	0.667056	0.120795	3.95432	0.476923	3.2308	0.365276	0.778022	2.06338	0.01966	0.019964	0	0	0.123954	0.077477	0.045029	0.094271	0.022312	0.022839	0	0	0.018794	0.077267	0.153974	0.288703	0.876148	0.471677	0.972413	0.978923	5.91	4.91467
XBXL10_1g10636	15.4468	19.7213	21.1301	73.1778	38.416	109.941	88.4901	72.4037	101.964	81.6345	82.4326	51.6672	22.6344	18.197	11.8957	4.51526	3.13623	3.56489	0.988234	4.82848	1.49952	3.02089	0.802	2.02126	0.234705	0.73609	1.49965	75.4042	75.082	94.8215	93.9448	88.1189	96.6162	6.23293	7.29856	2.80611	2.91649	1.74393	1.38731	1.97895	2.56992	3.37924	3.6241	2.93162	2.12362	2.01467	1.77577	2.31644	2.4661
XBXL10_1g10637	1.47569	3.23456	5.00563	1.83597	0.705059	9.22403	6.93364	7.4683	8.67599	8.01959	4.41939	1.94017	1.10564	0.657148	0.298363	0.293134	0.116736	0.655701	0.124445	1.41954	0.185067	0.891199	0.16651	0.700665	0.224868	0.168686	0.588567	0.831	0.855034	2.74388	2.75713	2.92122	2.88615	0.658509	0.642765	0.099181	0.069886	0.192542	0.170385	0.419978	0.444049	0.65722	0.837964	0.89964	0.661784	1.20842	1.34298	1.40932	1.20303
XBXL10_1g10638	30.3361	61.7237	54.5154	9.2512	0.588261	13.7448	8.34217	9.10606	14.1473	11.5583	9.54749	8.2897	7.16265	6.03022	8.17322	3.30552	3.83294	3.63505	4.30438	2.43388	3.68338	2.53834	3.42408	7.46464	3.3106	6.33235	9.61431	1.93034	1.89146	1.28411	1.1368	5.82193	6.76115	4.78896	5.41144	3.92716	2.54697	2.70001	2.87309	2.34441	2.98566	1.85103	3.01586	4.08652	4.93801	4.03119	3.65953	4.49295	3.87413
XBXL10_1g10639	0	0	0	0	0	0	0	0.0225	0	0	0	0	0	0	0	0	0	0	0	0	0.037969	0	0	0	0	0.005032	0.026944	0	0	0	0	0	0	0	0	0	0	0.025025	0	0	0	0.033813	0	0	0.073285	0.053421	0.023798	0	0
XBXL10_1g1064	0	0	0	0	0	0	0	0	0	0	0	0	0	0	0	0	0	0	0	0	0	0	0.020529	0.368615	0	0.057606	0.75186	0	0	0	0	0	0	0	0	0	0	0	0	0	0	0	0	0	0	0	0.022286	0	0
XBXL10_1g10640	4.74695	18.9811	21.7748	30.2078	11.4735	62.4717	62.137	59.8301	56.8811	61.2221	49.5701	42.6607	32.4468	27.3236	19.762	9.96746	6.17604	12.8817	6.00039	24.8754	11.5102	35.0075	17.304	49.2749	19.115	17.012	30.8919	27.2812	25.0635	45.2902	43.605	81.8135	80.2526	31.9848	32.6986	11.4437	11.8399	11.542	11.5246	20.1772	22.2154	32.4292	31.0095	43.2636	47.2899	46.0044	47.4693	56.1482	54.8217
XBXL10_1g10641	23.6019	47.817	70.1989	11.7666	1.88296	50.9481	73.4717	80.1741	45.3447	67.3563	23.8794	23.7539	18.2768	22.8373	26.2282	31.7868	28.6681	23.0764	10.5372	20.4676	11.267	17.7917	6.10522	13.354	4.90426	4.45587	9.77527	10.3848	9.24744	38.175	42.5241	50.7389	50.5381	30.0911	29.7085	31.7573	31.6315	31.1481	27.5722	25.17	25.5769	24.3372	23.8193	25.4257	24.8819	20.163	20.7751	16.6867	16.015
XBXL10_1g10642	2.26268	2.97823	5.44595	13.6206	6.82983	57.4918	45.1573	39.1327	50.501	44.0946	46.9103	31.4205	23.8948	16.9942	9.93432	9.19863	3.21938	8.17905	5.6229	9.13969	5.20936	6.02505	2.43568	3.68877	2.0966	1.1566	2.29382	19.6053	19.7211	31.7247	29.8679	74.6505	80.1188	38.9825	33.1388	20.2723	18.331	19.9541	17.7176	13.4957	11.9526	10.86	9.61218	10.4337	10.8233	12.3778	12.8837	9.82855	9.36877
XBXL10_1g10643	0	0	0	0	0	0.222025	0	0.007804	4.47155	4.25755	23.7996	16.011	8.55241	1.83961	1.7741	0.615377	0.63859	0.656491	0.256536	1.09784	0.500081	0.823061	0.178138	0.413091	0	0.167197	0.181878	0	0.034927	0	0	22.262	17.161	6.98729	5.17203	1.11975	1.4509	0.953504	1.10352	0.795434	1.07258	1.19758	1.47233	1.47043	1.67431	1.41106	1.45228	1.12238	1.14822
XBXL10_1g10644	4.87313	24.085	25.7632	14.6453	11.2045	23.7192	23.7639	24.9157	23.8613	23.6289	16.1587	16.4085	11.7861	7.98579	6.52817	13.9512	11.1736	15.1036	13.2117	21.8091	17.9927	26.7222	17.4817	34.6577	20.2041	17.6426	25.5595	8.81514	9.42375	13.5346	14.6273	18.5833	17.0196	10.0733	9.0264	9.39001	9.06351	8.88968	9.10122	14.3395	13.1348	16.1486	17.4143	15.1172	13.8763	22.3429	21.7327	29.946	29.1728
XBXL10_1g10645	0.008522	0	0	0	0	0.042645	0.05727	0.021129	0.084467	0	0	0	0	0	0	0	0.038931	0	0	0	0	0.0181	0.017745	0.096939	0	0.01962	0.083445	0	0.022833	0	0.024969	0	0.029261	0	0.02662	0	0	0	0	0	0.022174	0.115515	0.054264	0.085027	0	0.083479	0.073344	0.165847	0.097959
XBXL10_1g10646	0.497509	0.653349	0.768411	4.11058	5.41702	25.747	24.8942	22.4819	23.2705	25.484	11.6283	8.77745	7.10036	3.46058	3.95185	3.20971	2.23856	3.30675	1.05954	3.21737	1.27059	1.1819	0.492928	0.996516	0	0.308714	0.386958	4.42553	4.37251	5.94823	6.50324	7.39225	7.76122	4.99259	3.97618	5.52218	5.29597	5.60102	5.76684	3.74254	3.65946	3.0552	2.9141	3.39143	3.6324	3.90584	3.07678	1.82834	1.93908
XBXL10_1g10647	31.5317	71.4011	113.254	15.0142	14.4309	78.9177	72.705	127.474	98.2049	94.5739	81.3354	56.5992	44.3035	30.8438	27.4839	13.5238	14.6059	8.49837	6.70334	6.65062	4.53153	4.74225	3.03619	4.49269	3.04613	2.40615	3.89015	2.64497	2.49543	10.7576	10.6367	33.219	39.0625	23.855	22.0829	18.4681	16.2897	13.2696	12.4987	9.53747	9.8282	7.45136	6.38683	6.95918	7.93532	4.81739	5.59797	4.87503	5.00508
XBXL10_1g10648	0.998972	12.5419	5.0811	0.31596	0.211909	2.43226	1.73166	2.39734	4.24169	4.49632	5.55733	3.89489	3.77473	4.69804	2.79542	2.93594	3.6295	3.22331	1.52743	4.73308	2.85324	7.83979	4.19861	3.95849	1.37391	1.52245	1.84852	0.061102	0.187103	0.405637	0.331526	4.87554	5.11227	2.86417	3.16009	2.23626	2.38038	5.28369	5.66075	3.29604	3.31866	4.75688	5.46358	25.9288	36.1574	19.7868	11.6435	10.5172	11.5669
XBXL10_1g10649	3.61784	4.30427	6.494	2.40557	0.581543	9.80316	7.80453	8.40806	8.56707	9.31258	7.51786	6.55304	6.30537	3.24723	2.88448	1.18829	1.05671	1.73554	0.512484	2.10659	0.423856	1.2783	0.7076	1.20866	0.636157	0.626625	0.951889	0.841869	0.958713	1.94666	1.89211	6.01395	6.73017	4.35679	3.9654	1.62003	1.65745	2.87915	2.99712	2.7268	2.70388	2.75511	2.36181	2.86057	3.27413	5.35586	4.9034	3.48165	3.91163
XBXL10_1g1065	7.25828	21.5459	20.2169	38.8236	18.1796	79.2218	66.8357	49.837	70.283	62.9462	65.1327	57.4812	47.3209	37.1287	31.1977	27.582	23.4782	29.525	9.42956	34.2036	12.2042	24.4885	10.2578	16.7954	8.22245	9.02751	13.7667	34.7482	34.754	63.1951	65.2844	100.784	106.09	32.8721	35.4775	38.4922	38.0324	35.3536	33.1132	38.7646	39.8698	44.7951	46.1209	44.4844	42.7584	46.9008	47.2213	48.1155	46.2934
XBXL10_1g10650	0.727357	1.58262	1.5181	3.339	5.2483	10.4848	11.2205	7.56589	8.12399	8.79897	21.121	28.0172	24.1427	34.0039	30.8388	17.7544	17.7633	11.0574	5.62442	10.0501	5.26289	7.564	3.46626	6.10089	2.48102	2.71242	4.6127	0.611982	0.722377	5.46636	5.97402	6.20518	6.89443	31.2472	34.7579	25.4614	25.0381	15.4814	13.7057	7.63492	7.58969	6.7303	6.86437	5.27377	5.26116	6.17998	5.70809	5.46765	4.96089
XBXL10_1g10651	7.0221	36.3731	23.082	77.4765	39.2114	69.4365	42.1495	32.0342	65.7911	43.8212	65.7192	34.0322	31.8478	35.6463	19.9676	20.1995	12.947	18.5179	5.19908	17.591	5.23528	12.7337	3.717	6.54274	4.30926	2.47454	3.90218	84.9866	86.7321	88.6928	88.6048	72.3678	71.248	46.0168	42.2265	25.9846	25.4164	25.933	29.6418	24.4421	22.3605	17.6303	16.4247	19.1812	17.209	21.241	18.9936	12.7477	13.0381
XBXL10_1g10652	13.6287	23.3124	28.1492	38.3601	23.7642	44.8896	44.5467	42.0485	47.0502	43.0108	39.3477	36.9349	34.1953	24.5143	20.4352	31.1014	17.3711	38.349	18.1175	49.1114	22.1107	42.6493	18.8292	43.0751	21.1197	17.9956	32.9626	26.8817	28.2215	45.7485	49.7884	76.1475	75.4267	56.1014	50.1068	36.7779	36.9419	45.9852	46.5656	52.5213	55.9517	60.7284	59.8447	71.569	68.1558	72.9164	73.5539	70.3726	66.7326
XBXL10_1g10653	6.87406	1.53578	10.9753	35.0345	75.2447	29.4198	43.3925	40.7599	31.6214	36.3372	16.0842	15.6124	19.2316	17.4638	20.4463	8.94932	11.3743	7.14212	4.53274	6.24155	4.50383	7.91166	5.97288	9.1645	5.94048	5.59627	6.20296	44.859	44.9791	30.4193	28.0425	7.41848	7.85145	15.3248	15.5141	9.27158	9.93447	6.69328	5.87445	4.23965	4.35919	5.01258	4.76255	6.04152	6.01433	5.36542	5.48453	5.9649	6.05961
XBXL10_1g10654	30.5076	94.7804	128.774	58.768	40.9124	125.238	104.086	122.356	140.211	119.957	120.631	90.5917	88.5962	112.903	102.107	69.8846	74.769	55.8962	28.8814	45.2592	27.2588	33.9928	18.7506	20.5491	13.2851	11.6595	15.2324	16.6368	16.9203	29.7434	28.5656	49.4818	53.2173	105.29	98.2235	74.686	76.5517	79.7163	75.5638	43.3399	42.2639	39.6882	37.2474	30.9108	33.8458	35.3735	34.6305	25.0513	25.6694
XBXL10_1g10655	0	0	0	0	0	0	0	0	12.6107	0	21.0786	19.2702	17.4746	0	25.4686	8.80944	16.3967	29.0702	0	20.4787	4.05638	9.76035	4.37692	2.46478	0	4.37563	3.3443	0	0	0	0	23.4568	0	83.5669	64.9517	41.8024	96.2226	35.0008	9.7331	8.76928	53.9914	35.4163	33.1405	57.7273	25.3992	17.0686	14.776	7.42544	58.3913
XBXL10_1g10656	1.04569	0	2.59411	0	0	20.1384	0	1.15939	6.30536	5.78645	52.7998	51.3873	49.7055	48.258	61.3976	50.2971	27.3278	39.3304	3.97903	24.5744	4.34612	12.5455	4.37692	4.92955	0	2.50036	14.7659	0	0	0	10.5037	105.556	97.3792	292.484	248.982	104.506	136.484	175.004	87.5979	87.6928	53.9914	35.4163	55.2341	69.2727	76.1976	93.8776	125.596	66.829	29.1956
XBXL10_1g10657	1.35728	4.6377	6.08296	3.70109	2.54832	8.88665	8.39281	8.42945	9.50943	8.97512	5.38442	3.6704	2.78364	5.02115	2.94934	15.8475	7.46894	15.1318	5.08622	15.6967	4.00524	5.65641	1.81552	3.10929	0.985723	1.25409	2.2118	2.4985	3.00278	4.66826	5.36441	6.20793	6.81801	5.75515	5.90366	13.2944	15.4947	18.5133	17.2035	15.1396	13.7507	11.9558	11.8908	12.5608	12.4272	14.6524	13.0119	7.61284	7.96184
XBXL10_1g10658	2.50504	8.75637	3.1376	1.68478	0.127439	2.5753	1.60132	1.3295	1.4385	1.36497	0.654963	0.745831	1.62642	2.10007	1.25061	21.2955	13.8601	18.326	16.5908	22.9283	16.9874	22.0873	13.4407	19.5841	20.6357	10.6648	13.1169	0.261191	0.633709	0.24632	0.399507	0.663618	0.945388	1.11739	1.5639	14.7101	17.3238	22.1396	23.0712	30.8001	34.575	33.8013	32.9001	33.7521	32.8742	31.1008	28.8716	24.2034	26.4624
XBXL10_1g10659	0.073995	0.212492	0.487716	0.375964	0.315726	6.16556	6.11324	6.25862	6.73571	5.9791	3.69859	1.68749	1.21436	0.692065	0.424744	1.73625	0.68275	1.74725	0.949853	2.03659	0.803417	0.613164	0.392898	1.14601	0.37026	0.359703	0.643941	0.286309	0.312271	0.84485	1.0295	1.27666	1.48307	0.703554	0.587305	1.67623	1.81493	2.96745	2.33806	2.908	2.98004	2.861	2.30118	2.22214	1.82194	2.25533	1.99878	2.01524	2.02614
XBXL10_1g1066	0.110489	0.22218	0.163221	0.448144	0.494118	0.71313	0.305503	0.335443	0.320975	0.358142	0.323138	0.205257	0.115869	0.253131	0.16214	1.74753	0.688479	4.00039	2.25139	4.55527	3.28246	5.58815	4.33092	6.4342	1.70454	3.53968	3.52893	0.46719	0.166352	0.102101	0.238536	0.255823	0.338118	0.221865	0.025592	1.85993	1.81521	3.36152	3.93671	5.70862	5.8907	7.50043	6.73516	10.6453	10.5731	12.1211	11.7961	10.4598	12.1911
XBXL10_1g10660	0	0	0	0	0	0	0	0	0	0	0	0	0.288933	0.106449	0	0	0.182596	0.42091	0	0.13476	0	0.129104	0	0	0	0	0	0	0	0	0	0	0	0.242033	0.052943	0.049777	0.161421	0.044531	0.097783	0	0	0	0.111375	0.059842	0.061401	0.130718	0.037312	0.073066	0.084835
XBXL10_1g10661	0.006586	0	0.031413	0	0	0	0	0	0	0	0	0	0.015024	0.075216	0.084381	0.141498	0	0.11352	0.155233	0.663993	0.470889	0.715824	0.599749	1.20899	0.576569	0.661716	0.939758	0	0.025894	0	0	0	0.036746	0	0.016734	0.057622	0.033288	0.248789	0.214703	0.484767	0.297617	0.628401	0.782997	1.22245	1.15889	1.29232	0.97902	1.30662	1.28766
XBXL10_1g10662	5.3998	27.6952	29.2424	47.5377	25.9971	78.189	71.7799	58.0121	68.3674	70.5381	94.3222	99.2549	89.705	136.674	112.827	107.731	85.0271	78.3697	38.8373	81.4113	30.5805	44.3267	14.5289	29.2593	12.5712	10.3567	15.9914	47.8169	47.9906	85.0831	86.9365	133.831	125.765	209.729	213.207	195.456	190.348	154.91	145.614	120.223	110.304	96.6957	89.3438	78.2252	81.6596	76.8329	72.1156	55.99	55.0456
XBXL10_1g10663	0	0	0	0	0	0	0	0	0	0	0	0.131603	0.027868	0.580451	0	0	0.056991	0	0	0.040805	0	0	0	0.026605	0	0	0	0	0	0	0	0.072486	0.037723	0	0.136228	0.098327	0.033611	0.13764	0.123131	0.082989	0.028471	0	0.034814	0	0.04037	0.141844	0.024798	0.050425	0.039472
XBXL10_1g10664	89.8976	177.191	182.956	91.4153	168.052	97.0896	84.561	84.1167	112.485	78.9192	205.48	253.014	206.358	118.087	124.093	77.1822	91.8654	59.4285	50.2914	53.3112	41.2869	37.1868	21.5634	21.2302	10.4238	10.4774	13.5029	69.9166	65.9671	103.722	107.743	127.107	120.683	89.0754	94.5937	67.9302	64.5395	69.7569	72.4201	56.3721	57.4398	48.3809	45.5797	36.7402	41.0838	36.2164	35.6897	21.6901	20.8209
XBXL10_1g10665	35.0643	64.188	81.707	10.0373	4.1901	42.8876	46.9462	52.6103	45.2903	54.207	22.005	14.1125	12.7789	4.78742	4.54707	8.06289	7.76339	7.46231	7.46934	7.66633	8.45354	7.76612	9.40278	10.4739	7.56783	6.71457	9.41844	4.75521	5.15596	14.161	13.593	28.6748	31.3526	10.8587	9.65191	12.3456	12.8043	13.5284	13.4587	12.8444	12.3288	11.1286	11.2791	13.5577	10.6032	19.9783	18.2877	13.5251	13.3878
XBXL10_1g10666	0.024133	0.042192	0.139927	0	0.03023	0.469962	0.426061	0.285566	0.228631	0.530221	0.297455	0.085073	0.167697	1.07953	0.231649	3.45489	2.04684	3.36675	1.17155	3.91451	1.32789	1.65258	0.840142	0.751719	1.11431	0.54502	0.490283	0.108163	0.280945	0.204192	0.3739	1.62026	1.75854	1.67832	1.94743	4.51641	4.55208	5.63605	5.61758	7.6946	8.02906	5.8464	6.52882	6.76398	6.04906	5.242	5.299	3.94703	3.7625
XBXL10_1g10667	0.103133	0.276456	0.174085	0	0	0	0	0.0749	0.550046	0.903973	1.72697	6.22579	9.23085	2.19057	4.7073	1.45027	2.33929	1.37216	2.00868	3.04352	2.37757	1.8142	2.24844	2.48758	1.54909	2.35374	1.89684	0.472547	0.163693	0	0	6.61753	7.06726	12.2573	9.51059	7.54862	6.30825	6.16278	5.37247	4.39185	4.84262	4.21636	5.19652	3.64136	5.81722	4.15518	2.47927	3.68448	3.85183
XBXL10_1g10668	0.004016	0.034828	0.034304	0	0	0.202153	0.114575	0.04643	0.069516	0.041925	0.101567	0.073337	0.178181	0.022725	0	2.19373	0.63509	2.19319	0.67109	2.84732	0.671536	0.494544	0.087939	0.120865	0	0.036266	0.070431	0.039371	0.010311	0	0.022196	0.050266	0.23284	0.193716	0.201865	0.686854	0.712097	2.22807	2.21427	2.00567	1.48192	1.94636	2.07344	1.98822	1.90437	1.0353	0.993659	0.693437	0.847234
XBXL10_1g10669	0.338033	1.21025	1.22382	0.450487	0.106269	1.47284	0.714071	0.503343	1.71109	0.770027	0.410053	0.036069	0.036549	0	0	0.332901	0.029136	0.934408	0.115447	2.00549	0.335957	1.94055	0.567056	1.35475	0	0.473534	1.10593	0.075639	0.078763	0.043302	0.034069	0.019279	0.019936	0	0.054281	0.034954	0.017904	0.281316	0.378567	0.632021	0.73051	1.30207	1.10898	1.78668	2.05885	1.79605	1.50575	1.69908	1.59944
XBXL10_1g1067	2.1031	4.68741	8.62828	0.469069	0.362073	6.9973	6.20512	6.79081	6.8895	6.72803	8.01612	6.20928	7.14727	11.7606	10.1709	16.4034	11.7192	14.3482	4.14922	13.5701	4.4212	5.61835	2.7079	3.21123	1.96783	1.75978	2.14608	0.757434	0.659158	2.1027	2.57732	3.55819	3.67475	12.4997	12.3037	12.9702	14.1861	17.0258	15.3436	10.9413	11.4487	12.2319	11.9478	13.3809	13.7141	9.73779	8.9252	8.64941	8.78853
XBXL10_1g10670	30.3483	45.2444	65.6657	21.145	14.9675	64.7502	82.4111	82.231	67.4034	69.2848	16.6979	6.87739	7.01961	3.57802	3.76805	3.94378	4.85195	4.39667	5.05203	6.06635	5.4594	4.41528	4.59377	7.70408	7.23305	4.02947	6.79645	16.1227	15.7709	24.9371	28.0924	16.3731	16.2584	2.24018	2.84493	3.17052	2.73733	3.24217	3.38073	3.95613	4.08776	4.4138	4.03346	4.95569	5.99786	4.81289	4.11803	4.64445	4.70772
XBXL10_1g10671	22.2885	67.6492	51.4136	187.522	122.332	105.55	95.2931	75.2086	95.7319	87.8107	102.363	98.1075	93.0832	103.728	88.2661	71.3523	71.4157	50.0244	34.0913	43.7836	27.476	34.6822	16.7105	34.7506	16.5307	13.0501	29.2839	118.374	117.645	106.894	106.368	96.3492	95.3925	94.7282	92.7405	76.461	78.4653	53.5683	52.937	46.2758	44.7609	42.9689	40.6672	35.1572	35.0504	35.4709	31.284	30.1328	29.8048
XBXL10_1g10672	1.02935	2.44459	2.17001	44.1615	21.7914	26.3244	14.0319	9.95451	28.4189	14.8871	24.5999	14.8938	11.8575	15.8276	9.44866	13.3623	6.46689	9.02312	1.82883	8.39863	1.20241	2.48209	0.448527	1.23789	0.344587	0.337293	0.789174	58.3857	50.8387	38.6379	34.5367	28.0758	28.569	15.9859	15.9275	15.635	14.4094	11.243	9.25944	9.45104	9.19503	9.95953	9.33483	8.13238	7.66134	8.80817	8.8297	7.63271	7.27516
XBXL10_1g10673	7.92736	14.6051	17.3548	48.4446	40.9677	39.8514	46.5772	43.0458	56.8296	65.3566	227.99	329.515	333.04	355.912	391.616	134.712	165.764	95.1368	73.2833	63.4176	50.0524	26.9136	16.6157	7.04722	3.1816	4.04142	2.05023	65.0125	63.6149	62.3476	66.626	147.811	146.175	327.825	329.442	270.573	266.345	214.712	224.791	136.261	123.31	81.4911	72.9128	68.2028	72.8283	59.4543	57.8609	26.7538	26.9381
XBXL10_1g10674	0.905183	1.02171	1.03769	1.66838	2.16112	2.43189	3.62469	2.78952	7.12102	7.53828	7.38769	9.41387	9.39497	3.27905	4.65739	2.62328	1.93988	2.05798	0.490386	1.07972	0.44959	0.175199	0.16207	0	0	0.04729	0.039769	2.83062	2.15649	2.00089	1.66238	11.9302	9.73248	4.78321	5.19093	2.0932	2.70708	1.36442	1.70319	1.37456	1.40163	0.679735	0.503426	0.521748	0.637684	0.716178	0.770541	0.464782	0.211447
XBXL10_1g10675	0	0.049676	0.046135	0	0.060406	0	0	0.017477	0.096552	0.073667	0.778635	1.04748	1.67917	11.65	3.32125	14.6984	4.35325	14.468	9.39579	11.049	6.86642	4.8406	2.51542	1.0176	0.772237	0.686399	0.34353	0	0	0	0	0.042617	0.30853	4.62521	5.82108	25.2805	27.7316	31.7644	28.1874	26.2585	24.1048	20.0086	18.2879	16.9868	18.4182	12.9344	11.8279	6.40635	6.25231
XBXL10_1g10676	3.78363	4.07322	20.1026	11.1608	36.1297	64.885	91.8714	88.1267	62.6999	89.3776	36.5298	28.0979	18.9965	19.6046	16.2446	23.1861	16.233	20.6466	23.9355	21.0763	17.3927	13.7521	10.1269	9.89681	5.40453	6.17453	5.77549	14.372	13.2721	45.2634	44.4217	34.9092	37.6893	18.6303	18.1343	31.6073	31.5372	27.758	28.5738	22.8753	23.6402	17.9467	17.4155	13.9979	15.8538	16.461	16.0482	10.0605	10.0518
XBXL10_1g10677	30.9278	6.3535	16.3605	3.11769	3.89051	4.81255	6.09978	5.16217	12.0019	12.9453	20.8844	12.9904	12.4232	13.8421	11.8954	42.8282	18.8265	63.7418	109.747	89.6344	138.485	159.149	211.368	302.596	214.543	225.172	330.771	3.16408	3.78849	3.9446	3.96642	15.7207	15.4375	8.02348	7.63855	14.1341	12.9578	53.8408	53.1551	75.7949	79.2119	93.6325	100.183	136.908	121.291	125.304	123.762	128.79	122.363
XBXL10_1g10678	1.51213	0.354585	0.799562	0.143456	0.031907	0.407573	0.537313	0.238383	0.264062	0.284209	0.410947	0.729712	0.28958	1.10087	0.534592	10.6561	2.73906	29.5897	67.7242	65.8012	126.552	130.462	230.093	258.693	242.295	237.973	289.724	0.088427	0.135081	0.247948	0.138388	0.286736	0.346181	0.583317	0.740204	1.65778	2.58173	14.9898	14.9953	35.0313	36.1685	55.5176	64.1849	89.08	87.9266	80.6873	84.9993	82.7828	80.8947
XBXL10_1g10679	0.347757	0.096938	0.103286	0	0	0.090778	0	0	0.275931	0.098508	0.497162	0.215636	0.148019	0.404115	0	0.141783	0	0	0	0.125075	0	0	0	0	0	0.033208	0	0.058666	0	0.168649	0	0.224763	0	0.204924	0.213221	0.201381	0.138016	0.17005	0.1902	0.172195	0.235347	0.229656	0.144197	0.151163	0.166398	0.058312	0.256452	0	0.121606
XBXL10_1g1068	13.6203	21.573	20.2918	9.20921	6.69403	14.9307	15.9436	18.418	12.8951	16.6554	12.987	17.4789	14.7775	11.7339	10.8144	21.5328	11.4829	33.73	12.0202	53.2846	15.5122	80.7393	22.31	107.245	33.2017	34.7744	76.5276	13.0554	11.9685	13.3644	12.3786	18.7058	20.1962	15.1193	16.0047	10.2645	10.1636	6.48443	6.46575	9.02158	11.0757	17.3433	18.0407	25.9135	28.8747	46.0743	52.9836	70.5546	65.3105
XBXL10_1g10680	143.172	106.165	250.628	410.732	633.034	222.617	403.529	331.194	219.541	325.137	282.979	371.936	223.664	390.116	301.754	397.222	286.351	452.558	749.932	522.126	686.079	523.111	495.239	653.918	369.045	394.269	564.612	384.308	383.974	462.597	457.696	321.939	308.914	437.358	440.068	601.347	529.329	461.545	440.376	590.029	576.81	583.498	575.875	577.21	564.472	392.988	395.883	418.494	410.448
XBXL10_1g10681	0	0	0	0	0	0	0.051194	0.018735	0.087316	0.075052	0.494615	0.745634	1.68674	0.327674	0.658495	9.85071	1.64113	24.3178	13.0873	51.5439	29.5582	53.6313	25.3315	33.0397	14.9137	14.2137	18.1657	0	0	0.026603	0	2.83982	2.92519	2.17361	1.78081	1.45109	1.25266	16.8553	18.2783	44.3928	43.7904	59.9439	57.3778	65.1321	65.4337	59.9837	57.772	40.6907	39.5037
XBXL10_1g10682	0.016086	0	0.036795	0	0	0	0	0	0	0	0	0.079343	0	0.109831	0	1.22331	0.690827	1.69751	1.93871	2.70315	2.3828	1.6801	1.5115	1.11242	1.34935	0.66137	0.933245	0	0	0	0.030599	0	0	0.219202	0.227949	0.803119	0.860699	0.749311	1.00749	1.809	1.36663	2.36564	2.05898	1.98426	2.26191	1.69286	1.68925	1.27969	1.02233
XBXL10_1g10683	0.46888	0.367086	0.152124	0	0	0	0	0	0.074318	0	0.085363	0	0.033935	0	0	0.133632	0	0.123831	0	0.247385	0.057258	0.093764	0.14237	0.430541	0	0.233467	0.792195	0	0	0	0	0	0	0	0	0.042393	0	0	0	0	0	0	0	0.141159	0.051703	0	0.030198	0.152212	0.215474
XBXL10_1g10684	17.0199	22.3801	43.4167	6.40488	0.624977	71.6348	52.1545	58.1515	78.3469	66.7966	62.2113	40.1462	35.6169	34.1082	26.2335	23.2522	19.916	22.6659	12.881	21.9179	11.3723	15.7397	7.51708	12.9355	3.92712	5.20099	7.58629	2.16244	1.90027	6.53903	7.41298	26.3741	28.5356	44.8376	40.0676	33.0045	33.2104	43.2902	45.4329	24.4676	22.6686	16.8029	16.4994	16.9043	17.7476	21.2164	19.0499	12.744	12.5517
XBXL10_1g10685	0	0.518665	0.071451	0	0.032878	0	0	0.018879	0.061545	0.040555	0.292389	0.585727	0.689098	1.53276	2.02424	2.20363	1.6813	3.01547	0.592552	1.86406	1.11243	0.724098	0.352348	0.477576	0	0.277513	0.249429	0	0	0.023402	0	0.292189	0.215925	2.81155	2.87778	4.09726	3.92194	2.26989	1.55375	1.03306	2.60689	1.56371	1.85356	1.34963	0.931152	3.13121	3.37515	2.81927	1.41099
XBXL10_1g10686	0.091602	0.531553	0.245672	0.05949	0.04583	0.100143	0.047845	0.08371	0.061607	0.071478	0.09177	0.043616	0.022952	0.067106	0.024086	0	0	0.025124	0	0.06682	0.029871	0.04179	0.020274	0.201002	0.190082	0.074934	0.284153	0.008598	0.026786	0.036807	0.091149	0.032732	0.056068	0	0	0	0	0	0	0	0	0.033851	0.021299	0.116557	0.073359	0.060337	0.072045	0.055154	0.076147
XBXL10_1g10687	75.4295	259.864	185.005	27.2384	1.78977	31.3194	17.1521	30.5755	45.2428	28.9594	50.1356	43.2875	47.809	75.6879	79.1946	89.313	93.3302	71.6623	63.6487	59.7162	47.6709	53.9957	35.9411	42.6659	29.2565	26.4798	37.1223	10.3973	8.78888	8.91626	11.5645	31.6296	32.5807	46.8336	47.6274	72.8154	77.6442	73.7975	73.5559	66.0819	67.267	65.2941	60.9915	55.8224	58.8808	48.8046	52.2404	45.759	41.2663
XBXL10_1g10688	0.012728	0	0	0	0	0.063485	0	0	0	0	0	0	0.069919	0	0	0	0	0	0	0	0.047277	0.39339	0.596284	4.35553	2.39317	2.05897	6.70854	0	0	0	0	0	0	0	0	0	0	0	0	0	0	0	0.034139	0.071563	0.035655	0.181754	0.174927	0.417045	0.217999
XBXL10_1g10689	50.6958	167.239	127.137	121.673	55.0151	234.643	249.951	237.861	232.552	245.308	223.193	263.965	260.568	177.577	188.553	116.135	99.2279	112.286	62.7625	119.941	68.5832	165.544	74.0432	208.381	94.0299	95.8365	183.025	127.507	123.447	222.816	219.072	325.365	310.788	278.634	271.425	128.886	125.911	110.442	112.533	118.792	119.648	145.57	140.47	147.123	151.264	198.235	202.341	190.566	187.334
XBXL10_1g1069	0	0	0	0	0	0	0	0	0	0	0	0.035116	0	0	0	0	0	0	0	0	0	0	0	0.05826	0	0.017456	0.061331	0	0	0.023103	0	0	0	0	0	0	0	0.016129	0.017904	0	0	0.021659	0	0	0	0.017493	0.015279	0.046002	0.062679
XBXL10_1g10690	0	0.074702	0	0	0	0.067412	0	0	0.068642	0.060155	0	0	0	0	0	0.126245	0	0	0	0	0	0	0.025201	0	0	0	0.021558	0	0	0.044449	0.034503	0	0.040763	0	0	0	0	0	0	0	0	0.123324	0	0	0	0.08833	0.076913	0.10235	0.140446
XBXL10_1g10691	0	0.13287	0	0	0	0	0.106773	0.058083	0.162973	0.157331	0.093234	0.091771	0	0	0	0	0	0	0	0.055292	0	0.034712	0	0	0	0	0.026668	0	0	0	0	0	0.056098	0	0	0	0	0	0	0	0	0	0	0.274276	0	0	0.07105	0.180666	0.14118
XBXL10_1g10692	234.041	141.453	266.813	32.0128	22.8049	106.465	121.589	144.051	105.367	125.118	88.5388	113.936	92.7778	79.9709	58.9247	42.6963	45.6833	40.3043	46.3877	39.6812	42.8108	33.1536	30.8773	31.2492	19.4331	21.5551	28.1758	25.5619	25.1699	41.9409	39.2309	100.704	105.195	72.2313	69.5454	58.4555	58.5573	53.6536	49.4147	40.3268	37.1089	33.7631	33.2977	31.0719	27.4428	28.6132	28.8615	29.4123	29.1951
XBXL10_1g10693	18.5464	46.7527	37.2459	15.9979	3.19771	30.4814	24.5382	26.7571	27.6086	27.2049	22.9484	22.6041	27.0757	12.2498	13.0758	12.5108	8.74571	14.7433	7.16117	16.7495	6.59308	13.6799	8.84875	13.2729	8.81786	7.88247	10.0901	15.3767	14.2388	16.0338	13.528	35.7424	40.8662	25.2154	24.2331	19.6382	16.0683	26.0906	27.5915	23.1499	21.4099	22.7783	22.0715	24.1053	20.8617	28.4714	32.5429	31.1035	31.4095
XBXL10_1g10694	31.9675	118.248	139.433	104.22	118.118	162.691	202.59	227.457	160.488	193.667	209.988	229.242	227.064	289.117	266.85	285.612	257.201	254.08	431.124	238.07	362.411	287.617	282.964	222.086	233.444	235.298	171.427	82.0786	81.82	93.0826	76.1922	182.455	185.354	167.946	178.457	186.852	192.01	158.758	159.307	167.408	167.552	157.874	166.417	170.42	170.125	186.737	189.599	183.918	175.57
XBXL10_1g10695	11.517	21.3496	26.9176	16.0634	23.4167	36.7481	42.4696	41.9486	41.212	40.9775	16.3254	7.35576	5.36958	5.36829	3.14964	9.26885	7.07357	11.2663	5.17121	13.9023	7.03145	14.9517	7.79009	13.4418	5.15463	5.06187	6.75253	3.40293	3.78425	9.79069	10.354	8.12186	9.34516	2.45246	1.88631	7.41706	8.43887	9.57456	9.99527	8.27562	8.55913	10.2845	9.85615	14.0107	16.7197	12.9015	11.9864	8.9541	10.0352
XBXL10_1g10696	0	0	0	0	0	0	0	0	0	0	0	0	0	0.103057	0	0	0	0	0	0.123317	0.070078	0	0.069752	0.12632	0	0.098243	0.060368	0	0	0	0	0	0	0	0	0	0	0	0	0	0	0	0.054378	0	0	0.213566	0	0.077887	0.030757
XBXL10_1g10697	0.025812	0	0	0	0	0	0.202728	0	0	0	0	0	0.033469	0	0.165618	0	0	0.117891	0	0.096873	0	0.301461	0.124626	1.13279	0	0.518273	1.81385	0	0	0.125002	0	0	0	0	0	0.103427	0	0.083122	0	0	0.086004	0.117309	0	0.345183	0.378699	0.236742	0.510124	0.576162	0.395978
XBXL10_1g10698	1.817	3.74882	3.65705	5.84782	4.07081	43.8127	44.1914	38.2937	38.7119	42.2729	16.7116	8.3969	4.39588	2.18285	1.72311	2.7341	1.01057	3.07876	0.815538	4.53422	1.03	1.13932	0.49701	1.22856	0.210677	0.335099	0.726228	5.53855	4.66038	14.7988	15.0995	22.6506	26.3992	2.9469	2.32388	4.82304	3.79728	4.6113	4.41829	3.99599	4.29329	4.69121	4.53559	5.43659	4.7118	3.82787	4.35037	3.55086	3.78679
XBXL10_1g10699	12.6807	54.9936	38.9467	75.6554	47.9728	98.4762	89.9897	81.8369	93.7321	89.0376	64.5181	58.6225	37.1489	25.8715	17.9349	14.0391	9.29225	14.8557	4.72195	18.8066	5.91709	12.6609	4.63815	8.43007	1.63476	3.83197	5.24049	28.1313	30.1982	72.5001	74.5867	93.6807	90.576	55.3189	45.6221	13.8532	15.5467	18.9902	17.7364	17.4709	16.4911	17.118	16.4457	17.6816	16.0815	21.7302	19.9379	16.4757	17.2294
XBXL10_1g107	0	0	0	0	0	0	0	0	0	0	0	0	0	0	0	0	0	0	0	0	0	0	0	0	0	0	0	0	0	0	0	0	0.079916	0	0	0	0	0	0	0	0	0	0	0	0	0	0	0	0.017936
XBXL10_1g1070	0	0	0	0	0	0	0	0	0	0	0	0	0	0	0	0	0	0	0	0	0	0	0	0	0	0	0	0	0	0	0	0.069432	0	0	0	0.063679	0	0	0.059642	0.269382	0.055349	0	0	0.071114	0	0.50207	0.514773	0.467564	0.133826
XBXL10_1g10700	14.0697	27.7976	54.0813	37.8447	45.1046	47.4233	55.4493	46.2813	42.0948	41.531	29.4855	19.9236	19.4329	19.6615	18.6765	24.4082	18.6943	23.5454	14.7762	19.9151	15.6615	22.4831	12.5944	20.6163	10.2336	9.3897	14.8042	34.8015	37.7951	28.9603	29.7964	15.8074	14.1009	20.7994	19.8803	18.2113	18.6352	20.5454	19.3681	16.559	17.7118	17.7156	14.4109	14.4758	14.7206	19.7057	18.3971	14.3788	12.9051
XBXL10_1g10701	0	0	0	0	0	0	0	0	0	0	0	0	0	0	0	0	0	0	0	0	0	0	0	0	0	0	0	0	0	0	0	0	0	0	0	0	0	0	0	0	0	0	0	0	0	0	0	0	0
XBXL10_1g10702	3.92711	4.03161	5.61596	6.44191	7.06705	15.6064	17.2684	16.4897	14.708	16.6591	10.3557	9.064	6.4121	3.25145	1.9134	4.2497	1.9203	4.91028	1.90261	7.65135	2.85927	7.28883	3.70406	8.05497	4.4168	3.59519	6.33301	3.86658	3.66253	7.2874	6.31789	8.98663	9.21596	1.94747	1.71744	1.08105	1.07506	1.61055	1.71334	2.6329	2.6327	3.49856	3.59011	4.15205	3.59378	5.3967	5.33553	5.27694	5.18343
XBXL10_1g10703	200.933	187.259	245.463	33.5995	6.68228	57.7194	19.6531	20.9259	56.5976	23.1183	77.8587	60.9815	69.7318	133.532	123.524	343.841	320.497	392.734	510.428	479.525	608.369	619.628	679.945	589.138	550.503	557.317	715.682	22.3911	18.5442	18.9185	14.8252	53.6293	51.8315	65.9289	62.0109	189.263	196.992	265.231	263.058	435.177	429.738	496.192	496.331	455.178	476.719	448.62	454.768	391.752	388.979
XBXL10_1g10704	2.20974	3.91638	4.20526	12.5615	8.89426	21.073	21.5337	20.711	20.2915	21.3214	20.1375	20.3419	17.5972	14.8008	13.5455	25.6307	11.8619	25.4893	9.69369	27.0876	11.2926	17.3277	5.46743	9.1621	2.90103	3.21322	5.31141	10.2707	9.69598	19.1536	18.6304	28.2471	29.4085	14.633	13.931	24.8496	24.8309	34.7486	35.1278	44.8883	41.797	38.5732	33.5127	26.6155	25.84	27.5492	26.7491	17.6486	17.6955
XBXL10_1g10705	8.01417	7.80898	12.6268	2.07843	0.917223	27.4966	17.145	15.5827	28.4017	19.3912	57.2282	55.8036	57.6452	86.5403	68.8786	64.3934	53.5907	46.495	17.8908	40.2137	16.3694	31.1751	9.77353	22.2024	6.99892	5.78145	15.87	2.85105	2.93343	5.17039	5.48684	24.3704	25.1506	78.6775	81.6664	62.2645	58.4394	48.7523	46.8425	45.3656	44.9511	40.3308	38.9919	35.5838	33.4696	33.6847	31.4293	23.3571	23.9475
XBXL10_1g10706	6780.92	1610.7	1419.35	641.057	667.583	425.364	345.715	417.916	456.591	371.223	1077.28	1087.15	1403.81	2889.21	3076.25	5502.19	5895.56	4813.43	7506.2	4320.29	7154.05	6424.03	8606.56	6270.24	8761.44	8984.7	9376.34	873.844	826.574	756.755	757.83	564.015	651.075	1330.12	1348.03	2614.12	2693.5	2917.46	2899.29	3888.8	3902.87	4172.78	4232.94	4079.31	4128.4	4028.91	4389.97	3831.52	3989.19
XBXL10_1g10707	25.1426	103.115	91.336	36.9544	8.65907	109.165	68.5073	80.8967	105.153	85.5141	109.721	75.6119	71.2342	95.0932	57.0338	79.2788	55.4148	83.9113	44.4369	91.6407	46.5692	79.4599	39.0649	66.742	42.1134	35.1245	45.7704	40.6721	40.821	62.3294	59.8438	116.716	118.427	97.377	93.2735	105.635	112.713	98.4208	95.4769	92.9474	97.3822	92.7745	90.6483	91.0586	91.6409	93.7141	91.1974	93.8805	96.2885
XBXL10_1g10708	4.03088	0.452109	1.3921	0	0	0	0	0	0	0	0.504645	0.463226	0.093446	0.498379	0	0	0	0	0	0	0.29997	0	0.298459	0	0	0.128856	0.704417	0	0	0	0	0	0	0	0	0	0.439193	0	0	0	0	0	0	0	0	0	0.728469	0	0.259317
XBXL10_1g10709	0.054255	0.497345	0.704437	1.32588	0.315724	3.74044	3.19912	2.03746	3.52931	2.562	2.92659	1.84722	1.48359	1.48591	0.985368	2.11875	0.744627	2.162	0.623765	3.55144	0.788459	0.635038	0.219852	0.362693	0.145079	0.1036	0.365064	0.286849	0.244056	0.729153	0.598914	1.09569	0.821307	0.681167	0.780229	2.48159	2.37814	2.48499	2.49571	3.35237	3.83573	4.3422	4.26271	3.33299	2.99711	3.02599	2.78734	2.11619	2.1366
XBXL10_1g1071	0.007908	0.014531	0.006926	0	0.031404	0.192714	0.050024	0.018106	2.04307	1.67534	7.01441	3.57441	4.96209	11.1515	6.76101	6.43431	2.32073	4.82913	2.64319	4.39259	2.58573	4.07701	2.17862	4.9114	3.34348	2.51035	4.25576	0.016926	0	0.024274	0.00633	1.14374	0.945933	4.52908	6.06243	3.67567	3.768	3.14175	3.55169	4.07929	4.26908	3.64653	3.92758	4.32467	4.12805	3.75384	3.68126	4.07263	4.0021
XBXL10_1g10710	2094.97	1007.13	594.896	216.346	282.021	159.525	146.158	230.871	165.98	193.85	206.81	306.299	400.22	458.184	698.288	994.33	1256.55	1225.27	1407.38	1271.47	1583.6	1619.02	2147.71	1626.29	2275.73	2472.63	2127.36	207.21	210.946	161.943	175.041	132.241	121.104	235.503	218.551	467.872	473.834	594.282	592.412	750.517	795.504	773.503	819.609	840.727	835.593	896.261	934.538	834.076	872.653
XBXL10_1g10711	0.745271	2.05478	2.63648	60.1444	39.2367	43.79	43.6242	42.1792	34.192	36.1499	7.47886	2.60085	2.0656	1.03853	0.647759	2.97279	0.700248	3.14036	0.629595	3.55162	0.67069	0.684242	0.375435	0.396938	0.109924	0.206525	0.255999	38.1119	34.8271	35.7943	38.9214	6.81986	8.92149	1.20559	1.14041	2.04569	1.91869	2.51272	2.26329	2.65122	2.58936	2.69824	2.74057	2.66242	2.34151	3.47753	3.28677	2.59084	2.6283
XBXL10_1g10712	1.01571	11.651	3.61726	35.6816	21.7641	24.8916	18.562	15.5153	25.8098	16.9367	15.3522	7.34117	6.16158	3.83764	3.36792	6.44269	4.08305	7.51367	2.37347	8.97962	2.91367	5.71755	1.56252	3.07883	1.58527	0.911604	1.54433	21.2733	21.6621	24.9901	23.8021	6.756	6.86527	2.04307	1.93125	2.62236	2.33976	4.73143	3.92597	6.47064	6.87432	7.0662	7.32957	7.33658	7.19239	8.33128	8.03909	6.27938	6.57752
XBXL10_1g10713	1.9241	6.2206	5.9913	2.0239	0.621263	5.73247	8.35762	7.8376	6.99428	8.29342	5.93153	4.53491	5.78492	2.56781	2.96819	0.921741	0.308752	0.763592	0.049787	0.579041	0.103001	1.37998	1.01023	4.48613	2.56022	2.45937	5.15746	1.10539	0.910698	1.85633	1.90352	4.99404	5.15297	2.105	2.05268	0.441834	0.423178	0.161757	0.08322	0.223915	0.10293	0.2357	0.219741	0.396253	0.460358	1.34241	1.40524	3.0738	2.71962
XBXL10_1g10714	0.02611	0.121018	0	0	0	0	0.123709	0.034187	0.074955	0.173585	0.622619	0.832276	0.613521	1.34073	0.702234	0.80487	0.704776	0.943494	0.067711	1.13172	0.191306	0.451858	0.091872	0.295332	0	0.087824	0.215078	0.026467	0.108394	0.113285	0.212383	0.16937	0.356255	0.529756	0.58361	0.482713	0.370252	0.2259	0.394249	0.152233	0.182441	0.407369	0.221579	0.297021	0.330981	0.582863	0.39258	0.720074	0.584309
XBXL10_1g10715	63.7222	200.29	140.688	532.392	530.059	107.817	99.0781	87.8126	122.619	101.522	93.8951	65.3801	81.6608	98.4565	86.6748	86.9701	79.9294	69.5298	43.4461	69.7293	32.6746	56.4383	24.6526	46.6197	21.8077	18.965	34.0531	344.997	350.621	92.0017	97.9004	78.7723	79.6085	133.884	122.592	141.949	137.716	109.138	109.785	89.2102	81.7497	84.4923	84.6783	76.9348	78.9044	59.627	61.5087	66.9399	65.5633
XBXL10_1g10716	217.048	158.676	389.998	52.2302	10.7198	111.014	96.3173	151.607	109.347	122.392	85.702	96.1265	153.239	52.5907	76.2198	22.9702	26.5577	24.0853	24.1996	11.9584	11.9273	17.013	13.4074	46.4846	27.2779	28.3817	44.8503	43.1893	40.617	41.6821	41.022	125.238	104.866	106.77	92.9841	48.2107	45.9349	32.9412	33.6366	23.2183	21.9606	15.7171	14.7692	12.7862	11.034	12.6512	12.0157	22.8788	21.2354
XBXL10_1g10717	0.009668	0.07436	0.038851	0	0.020088	0.216049	0.063123	0.052185	0.122692	0.163422	0.191724	0	0.051647	0.035707	0.086687	0.042659	0.045721	0	0	0.045435	0.039442	0.091296	0.013205	0.149302	0	0.064542	0.119404	0.02298	0.011896	0.115122	0.025705	0.102114	0.060013	0.066325	0.123587	0.071299	0.080864	0.077818	0.061818	0.033754	0.046198	0.020523	0.042142	0.207501	0.113566	0.604372	0.52423	0.760131	0.361406
XBXL10_1g10718	0	0	0.069452	0	0	0	0.160802	0.057223	0	0	0.370758	0	0	0	0.191295	0	0	0	0	0	0	0	0	0	0	0	0	0.064356	0.067283	0	0	0	0.083067	0	0	0	0	0	0	0	0	0	0	0	0	0	0	0	0
XBXL10_1g10719	0	0	0.026484	0	0	0	0	0	0	0	0	0	0.012789	0	0	0	0	0	0.040453	0	0	0.011313	0.011275	0.024222	0	0.008037	0.008705	0.014467	0	0	0	0	0	0.016412	0	0	0	0	0	0.02418	0.012834	0.055375	0	0.049047	0	0.168449	0.215883	0.294893	0.233024
XBXL10_1g1072	0.022357	0.238269	0.103327	0.085104	0.28447	0.441086	0.828481	0.750437	0.891904	1.2594	2.11552	1.057	0.863163	2.74072	3.34504	1.9166	2.36192	1.08848	0.766043	1.20876	0.78334	1.39464	1.13462	1.43405	0.648507	0.932872	1.24897	0.052685	0.034904	0.084914	0.074356	0.587631	0.503702	1.62878	1.65826	3.58722	3.51286	2.16608	1.9364	0.84428	0.882507	0.824297	0.66651	1.01883	0.901703	0.725024	0.985411	1.57763	1.75066
XBXL10_1g10720	0.022184	0	0	0	0	0.171115	0	0.022098	0.121494	0.046855	0.272553	0.057961	0.110549	0	0	0	0	0	0	0	0	0	0	0	0	0	0	0	0	0	0	0.052089	0.053028	0	0.049312	0.024196	0.024922	0	0	0	0	0	0	0	0	0.018503	0	0	0.023749
XBXL10_1g10721	0.973185	5.5268	23.9035	55.529	116.009	16.7831	70.0211	53.9447	15.5017	48.3256	12.1556	18.7288	9.22373	5.91241	3.27807	2.90597	0.899826	3.41795	3.58551	6.37389	5.04853	5.23515	4.52041	6.037	2.24696	2.59256	2.66822	117.285	121.421	122.492	123.736	70.7432	68.8696	41.8516	39.5422	8.20722	9.2152	7.3808	7.7352	6.02881	5.25669	7.70328	6.88654	8.16097	6.30853	8.51826	8.03149	9.07004	9.69245
XBXL10_1g10722	0.004004	0.062481	0	0	0	0	0	0.011136	0	0	0.147332	0.02426	0.089268	0.328643	0.069382	1.38393	0.507321	1.53486	1.34442	2.28368	2.34044	1.31896	1.66821	0.581001	0.220776	0.543383	0.245335	0	0	0	0	0.028705	0.030302	0.592958	0.619609	0.27284	0.254809	0.838075	0.957951	1.72753	1.80569	2.13972	2.33403	2.93739	2.75225	3.21494	3.04232	2.61085	2.5475
XBXL10_1g10723	0	0.054257	0	0	0	0.149802	0.084733	0.078559	0.09629	0	0.826907	0.691397	1.85488	2.88298	2.15065	1.41756	1.89561	0.83121	0.091963	0.302213	0.156278	0.331692	0.05033	0.167479	0	0.039383	0.113289	0	0	0	0.040467	0.090217	0.094367	4.67097	3.96442	1.72802	1.57059	1.37875	0.993931	0.868316	1.09679	1.0125	0.617526	0.64531	0.287183	0.746501	0.380867	0.730692	0.47325
XBXL10_1g10724	48.3491	315.681	154.343	256.815	238.095	139.147	175.78	157.812	132.519	161.321	148.142	176.799	156.492	169.656	164.557	127.97	151.821	118.982	103.592	94.5614	77.687	73.9858	44.7419	52.2748	26.1214	30.5795	31.54	363.873	364.877	330.551	359.102	245.236	252.125	301.882	292.998	269.519	253.381	213.117	213.824	187.127	172.322	147.562	136.889	116.519	123.122	105.421	94.2243	88.5246	84.9091
XBXL10_1g10725	6.32174	24.2075	23.4665	38.873	54.0586	50.1924	53.7961	51.539	49.288	51.3793	46.6263	45.9502	30.2353	23.1903	19.0921	13.453	8.85816	18.1113	12.916	16.7498	15.4527	20.367	11.6348	19.0958	11.523	10.893	14.6825	43.3526	46.2642	57.9783	55.8934	55.8866	60.2631	36.3039	34.1122	16.0519	17.1357	16.9682	16.6578	21.5616	22.4608	21.3081	20.8006	19.2969	18.1085	20.5125	21.8841	18.2615	16.7996
XBXL10_1g10726	1.32077	5.35426	4.36017	6.86435	4.61819	54.9188	46.8889	41.953	51.7873	47.6031	32.7703	19.8411	13.9946	9.06566	7.10469	9.21702	6.03791	7.79842	2.47621	8.80229	2.16374	4.16636	1.26945	2.35929	0.50554	0.73455	0.92043	15.0454	14.2686	31.2304	28.2202	35.8804	40.0562	18.6703	17.4406	15.1312	15.4947	15.0665	13.4532	12.8672	12.9504	12.0744	11.127	9.95347	10.0265	11.9156	10.7777	7.88927	7.88779
XBXL10_1g10727	42.7495	71.4881	99.0755	14.105	2.39925	62.4174	67.1507	79.402	75.9772	74.271	47.1116	32.2754	22.248	18.2249	18.338	5.90085	12.1875	5.21099	8.92985	5.57164	7.70486	7.18576	6.74219	4.83678	4.02405	3.76626	3.33306	2.81479	2.92444	13.7868	12.535	24.1479	26.8664	10.5025	10.1567	11.5795	8.58907	6.86483	7.38534	6.72084	5.97123	5.47501	6.15217	6.28222	6.04911	6.23603	6.69747	3.84802	4.28665
XBXL10_1g10728	2.82724	10.4566	11.2936	5.80292	1.99042	30.3991	25.8188	23.8448	28.1865	23.6421	17.4063	8.57287	6.00807	4.56611	3.74111	5.82783	3.72189	5.56077	2.45597	5.71945	3.02642	4.71867	1.50149	4.74498	2.28335	1.58068	2.98341	5.53954	5.66495	12.9489	11.1739	15.061	16.4541	3.7692	3.64713	5.18697	5.26124	5.34207	4.67101	4.96509	5.25223	6.44971	5.35054	5.24754	4.95166	5.65141	6.03123	5.17924	5.68417
XBXL10_1g10729	0	0	0	0	0	0	0	0	0	0	0	0	0	0	0	0	0	0	0	0	0	0	0	0	0	0	0	0	0	0	0	0	0	0	0	0	0	0	0	0	0	0	0	0	0.664289	0.066251	0	0	0
XBXL10_1g1073	0.013503	0	0.050222	0	0	0	0.156097	0	0.080661	0	2.98986	2.1586	6.40903	1.76243	1.20462	0.226304	0.070096	0.131629	0	0.228696	0	0	0	0.12332	0	0.03536	0	0	0	0	0	3.48683	2.25259	7.58718	7.51789	1.80145	0.633054	0.864706	0.906921	0.351679	0.541401	0.077216	0.144544	0.151144	0.167822	0.194257	0.115629	0.231181	0.135453
XBXL10_1g10730	0.022608	0.097938	0.120575	0	0	0.109614	0.059457	0.103714	0.124187	0.087558	0.049049	0.039163	0.052219	0.035875	0.052221	0	0	0	0	0.090383	0.03704	0.113235	0.110886	0.372462	0.574064	0.209788	0.231207	0.011523	0	0.074604	0.064578	0.116636	0.045411	0.026357	0.083218	0.051962	0.020378	0.048302	0.024755	0.067065	0.049871	0.022643	0.056171	0.04408	0.097303	0.032753	0.066774	0.094054	0.089687
XBXL10_1g10731	3.04624	17.1773	8.21521	82.1833	30.689	52.5828	29.6793	19.3462	48.5979	28.0401	48.4815	33.5837	27.7347	30.1406	17.9667	4.6516	2.31012	4.32149	0.776056	6.90286	0.724056	3.23383	0.712364	1.9629	0.672935	0.665547	1.63655	40.1326	41.6543	69.69	68.3809	59.3272	59.4208	27.3416	23.8327	2.97749	3.00541	3.0971	2.6086	4.37097	4.15535	6.33858	5.61488	6.25546	5.74162	8.19414	8.1246	9.36802	9.05016
XBXL10_1g10732	0.217048	0.257974	0.471946	0.518694	0.085527	0.447407	1.00486	0.403456	0.30407	0.437367	0.499082	0.390284	0.256335	0.09384	0.275892	0.080535	0.129761	0.24128	0.147854	0.323338	0.373487	0.185052	0.22518	7.86092	2.47926	1.6915	9.37578	0.276964	0.1821	0.179952	0.199473	0.386646	0.433422	0.264	0.306106	0.117715	0.362012	0.099256	0.277652	0.374764	0.307448	0.331622	0.15567	0.260483	0.108343	0.431275	0.376185	0.30889	0.260505
XBXL10_1g10733	82.7707	112.948	140.291	26.7561	22.005	54.1637	68.6709	109.006	59.6728	76.1693	46.059	51.4035	58.7932	14.0309	12.4839	5.738	5.10595	7.55332	8.6837	9.30622	8.98048	11.4515	9.214	10.787	10.1913	8.53417	12.732	7.46474	7.17671	30.3403	28.1065	56.6129	53.3979	37.991	33.6067	9.35599	7.50168	8.14035	9.02053	8.2897	10.574	9.33715	8.15282	7.1436	7.78853	12.0419	12.5041	8.14488	9.4758
XBXL10_1g10734	0	0	0	0	0	0	0	0	0	0	0	0	0.032388	0	0	0	0	0	0	0	0	0	0	0	0	0	0	0	0	0	0	0	0	0	0	0	0	0	0	0	0	0	0	0	0	0	0	0	0
XBXL10_1g10735	0.349132	0.39633	0.414918	0.163467	0.1244	1.54051	1.58748	1.01039	1.55679	1.54017	1.41002	2.53067	5.60817	10.6401	10.6577	18.7028	16.181	18.6942	7.31691	18.2491	7.78195	3.65052	2.36547	2.52765	1.09077	1.1586	1.29995	0.354048	0.351309	0.40042	0.490235	1.57943	1.52933	11.6231	11.6959	29.5931	28.6916	42.3273	44.5011	32.1179	30.8042	21.9128	21.4555	21.3084	24.9666	21.7028	18.6874	11.8399	12.1045
XBXL10_1g10736	482.901	542.489	743.931	111.037	34.141	191.481	175.139	251.343	251.815	232.062	281.956	271.84	281.129	355.033	290.076	340.542	313.892	345.158	724.722	404.848	744.983	601.271	835.998	964.224	884.92	869.238	858.465	50.3676	44.5121	36.0125	33.0543	154.723	162.316	187.736	201.472	285.285	289.366	250.15	249.58	303.298	326.711	351.079	367.75	382.617	361.818	434.506	458.254	564.602	554.17
XBXL10_1g10737	0	0	0	0	0	0	0	0	0	0	0	0	0	0	0	0	0	0	0	0	0	0	0	0	0	0	0	0	0	0	0	0	0	0	0	0	0	0	0	0	0	0	0	0	0	0	0	0	0
XBXL10_1g10738	0	0	0	0	0	0	0	0	0	0	0	0	0	16.4077	0	0	0	0	0	0	0	0	0	0	0	0	0	0	0	0	0	0	0	0	0	0	0	0	0	17.5386	0	0	0	0	0	0	0	0	0
XBXL10_1g10739	0	0	0	0	0	0	0	0	0	0	0	0	0	0	0	0	0	0	0	0	0	0	0	0	0	0	0	0	0	0	0	0	0	0	0	0	0	0	0	0	0	0	0	0	0	0	0	0	0
XBXL10_1g1074	0.734485	1.25497	1.11088	0.465866	0.599645	0.898794	1.20128	1.33512	0.661983	1.33953	1.37338	1.474	1.20993	0.775369	1.88946	0.561946	0.770187	0.662041	0.381178	0.179027	0.432916	0.491047	0.132925	0.718404	0	0.265107	0.709545	0	0	0.534409	0.4958	0	0	0	0	0	0	0	0	0	0	0.044454	0.041712	0	0	0	0	0	0
XBXL10_1g10740	36.8542	95.6379	67.4274	196.543	73.3753	232.007	148.268	114.889	232.68	156.263	307.637	222.031	233.553	375.499	263.221	332.166	210.972	269.924	72.3548	275.894	79.3867	178.947	60.4371	105.861	64.5991	53.9661	74.1928	217.733	220.558	271.019	278.01	350.461	344.934	325.483	330.734	329.445	325.825	267.68	267.228	278.424	290.654	334.052	321.562	312.121	311.965	300.252	296.447	342.278	321.758
XBXL10_1g10741	57.7262	258.052	152.837	70.3498	50.8115	109.966	93.7343	123.541	124.828	120.124	136.272	150.814	176.267	220.385	232.461	468.007	427.949	664.212	326.299	734.756	435.261	768.888	496.744	586.344	450.022	452.324	403.271	82.0747	76.7188	53.1836	55.6691	82.6995	83.4756	137.837	143.732	362.031	377.435	452.325	459.075	565.179	587.5	597.106	619.91	677.66	668.961	664.951	673.721	639.415	639.888
XBXL10_1g10742	15.2231	83.0096	66.9125	43.1106	14.832	86.9151	56.0091	50.5762	76.5693	54.5955	69.0456	55.6841	51.0504	62.4695	38.5019	27.2206	21.278	23.9623	7.15226	31.5902	9.56095	23.7885	6.9313	14.713	8.10523	6.98601	9.44226	26.0423	25.0243	50.3859	50.3737	104.629	94.0933	69.7304	65.2076	39.2376	37.642	34.1362	35.2997	36.0823	35.3938	35.6542	38.6883	40.8764	37.2034	38.6113	36.4567	39.5384	38.4262
XBXL10_1g10743	0.01405	0.073767	0.035291	0	0	0	0	0.015515	0.065466	0	0	0	0.01553	0	0	0	0	0	0.045557	0	0	0.05703	0.053446	0.146238	0	0.029972	0.149411	0.031924	0	0.090707	0.035664	0	0.08287	0	0.038145	0	0	0.022429	0.034449	0	0.031965	0.041607	0	0.04101	0.070986	0.045676	0.026581	0.069562	0.085835
XBXL10_1g10744	0	0.040168	0	0	0	0	0	0	0	0.152894	0	0	0.017216	0	0	0	0	0.060107	0	0.196919	0	1.32079	0.985704	3.02679	0.780154	1.10938	2.18535	0.474981	0.763438	0	0	0.05495	0	0	0	0	0	0	0	0.168342	0.173198	0.112776	0.364953	1.47728	1.52571	1.42744	1.29564	3.10048	3.11501
XBXL10_1g10745	0	0.018142	0.016898	0	0.02601	0.098888	0.531005	0.290263	0.202936	0.336773	0	0.068323	0.077309	0	0	0	0.100314	0	0.022633	0.022127	0.075508	0.055731	0.022251	0.076792	0	0.101748	0.108104	0.029933	0	0	0.033705	0	0.019734	0	0	0	0	0	0	0	0	0.019718	0.037055	0.080376	0.039087	0.018494	0.016034	0.005296	0.039496
XBXL10_1g10746	0	0	0	0	0	0	0	0	0	0	0	0	0	0	0	0	0	0	0	0	0	0	0	0.112017	0	0.027676	0.19153	0	0	0	0	0	0	0	0	0	0	0.06992	0	0	0	0	0	0.093515	0	0	0	0.062073	0.097435
XBXL10_1g10747	0	0.0282	0	0	0	0	0	0	0	0.016914	0.018612	0	0.039853	0.080805	0.01971	0.55156	0.170357	1.17377	0.232185	2.02382	0.637985	1.06288	0.459913	1.90915	1.04987	0.641722	2.39843	0	0.009279	0.012826	0	0	0	0.457949	0.326945	1.37985	0.892612	2.19006	2.21773	2.422	3.03849	3.73028	4.42393	6.06082	6.12867	3.95971	3.89156	3.91553	3.32859
XBXL10_1g10748	12.4054	68.3	81.2389	49.7599	69.0274	103.899	115.023	108.278	99.1238	129.345	67.3978	56.7157	40.7328	17.4576	12.4247	12.5413	8.39572	8.81592	3.02113	10.1329	2.60085	5.89557	1.73218	2.92424	0.985025	1.05794	1.6168	50.5875	47.5253	67.8366	68.0167	80.152	84.3328	32.3807	29.14	15.2202	16.0284	15.0988	14.6417	14.1941	12.1587	11.6442	10.912	10.8155	10.7417	9.69338	9.26893	8.04038	7.96249
XBXL10_1g10749	0	0	0.023044	0	0.035063	0.045044	0.054991	0.049867	0	0	0.051101	0.049075	0	0	0	0	0	0.190911	0.060935	0.272853	0.06832	0.074687	0.069273	0.238706	0	0.116779	0.201386	0.04054	0	0.087005	0.045262	0.051499	0	0	0.048164	0	0	0.09844	0.021912	0.257898	0.243854	0.610177	0.547443	0.44382	0.4011	0.22141	0.256497	0.192076	0.163445
XBXL10_1g1075	0.026032	0	0.089141	0.355046	0.17062	0	0.133836	0.098499	0.215067	0.278095	0	0.099129	0.075129	0	0.081867	0.107021	0	0	0	0.155743	0	0	0	0	0	0	0	1.54513	1.15157	0.637716	0.641655	0.565785	0.674458	0.331195	0.203387	0.061192	0.125252	0.152589	0.107241	0.051581	0.159284	0	0.064084	0.067134	0	0.117324	0.052449	0	0.04181
XBXL10_1g10750	0.013752	0.160699	0.065244	0.097059	0.029763	0.199468	0.046288	0.111301	0.119258	0.016984	0.074738	0.039336	0.040126	0	0	0	0	0.028163	0.038879	0.225728	0.0867	0.783391	0.365738	0.849173	1.05313	0.546915	0.887814	0.081752	0.083797	0.206249	0.265256	0.20668	0.155132	0.104421	0.032777	0.010425	0	0.017465	0.019509	0.114464	0.054159	0.400015	0.408421	1.26961	1.50452	3.2164	2.90261	3.09108	2.53879
XBXL10_1g10751	1.93112	1.20161	1.89402	35.6476	19.6528	16.5239	17.6936	10.6846	16.4301	13.5655	14.7209	10.7764	8.69868	8.25085	5.74432	6.56984	3.2366	8.51143	2.33466	10.1107	2.51601	4.56711	1.49529	3.32586	1.23291	1.09525	2.16531	45.4253	42.0187	37.6152	32.908	28.6976	28.5697	13.1936	12.5888	5.91335	5.7983	8.31381	8.12771	10.5554	9.99896	9.05516	8.89657	8.09774	8.66637	8.38743	8.11099	6.99662	6.71367
XBXL10_1g10752	0	0.093466	0.152939	0	0.048095	0.281992	0.074938	0.069172	0.403434	0.055496	0.441376	0.064573	0.013176	0.110593	0	0	0	0	0	0	0	0	0	0.078307	0	0.0195	0.018351	0.08863	0	0.211773	0.03325	0.112676	0.313018	0.06822	0.213293	0	0	0	0	0	0	0	0.072446	0.037899	0.083376	0.228338	0.125991	0.100719	0.158252
XBXL10_1g10753	0.008905	0	0	0	0	0	0	0	0	0	0	0	0	0	0	0	0	0	0	0	0	0	0	0.025402	0	0.026319	0.119061	0	0.038004	0	0	0	0	0	0	0	0	0	0	0	0	0	0	0	0	0	0	0	0
XBXL10_1g10754	18.2974	49.3382	76.7813	14.1485	3.46509	46.4989	28.9739	34.5194	51.9539	38.3357	52.8179	38.4681	35.9273	39.7693	26.825	22.9769	17.813	24.5533	24.8195	31.5244	34.5974	41.9422	39.0786	50.9405	33.1119	36.8704	40.4522	3.97661	3.0943	6.1717	6.59775	30.0354	35.2735	23.7825	22.4585	18.2186	17.2588	23.0193	22.1354	23.9018	23.8892	28.2775	28.4775	26.0579	23.9402	33.5416	35.8073	34.9322	36.7055
XBXL10_1g10755	0	0	0	0	0	0	0	0	0	0	0	0	0	0	0	0	0	0	0	0	0	0	0	0	0	0	0	0	0	0	0	0	0	0	0	0	0	0	0	0	0	0	0	0.615758	1.01597	0.227582	0.197014	0.396024	0
XBXL10_1g10756	0	0	0.041259	0	0.017753	0	0	0.035627	0.017951	0.059312	0.019661	0.043435	0.00859	0.078686	0.020192	1.86099	0.519779	5.63144	1.1555	9.81712	3.80105	5.3876	2.8132	5.42342	2.59766	3.29106	2.89663	0.022174	0.056731	0.015836	0.175987	0.014135	0.014773	0.01296	0.026984	0.20312	0.272094	2.08092	1.92096	6.26942	6.64791	8.85655	8.97666	9.33103	9.15077	9.39405	8.39228	9.10022	7.7052
XBXL10_1g10757	3.95817	15.7951	18.5653	32.7498	46.9795	28.5505	28.7348	28.8165	31.9057	29.1672	17.9725	13.8031	12.9393	7.02632	3.90207	10.9561	5.83523	12.7793	5.02956	12.2453	3.91855	7.24198	2.24158	4.86991	2.39101	1.64539	3.55818	33.534	33.0485	16.2248	15.2111	8.52446	9.28381	5.26401	5.53453	9.74259	11.9137	14.8541	15.6001	12.0298	11.4101	8.86684	8.81456	10.1546	10.0273	12.1918	13.6601	8.92429	8.9371
XBXL10_1g10758	0.056238	1.20504	0.400386	1.62368	0.403295	3.34103	2.86038	2.49601	3.82796	4.05234	2.32269	2.16138	0.903252	0.59512	0.400878	0.229293	0	0.057251	0	0	0.056324	0.029613	0	0.32412	0	0.123809	0.132356	0.221247	0.18837	2.50882	2.21863	7.72613	6.81606	3.9057	4.49937	0.210997	0.257527	0.299509	0.355415	0.142394	0.036434	0.095779	0.044869	0	0	0.108188	0.062553	0.063456	0.024792
XBXL10_1g10759	0.007057	0.01834	0.019665	0	0	0.036967	0.09842	0	0	0	0.082727	0.082505	0.016631	0.071117	0	0.19417	0.13046	0.126438	0	0.155627	0	0.046001	0	0.047181	0	0.008278	0.108109	0	0.017004	0	0	0	0.022729	0.059603	0.082986	0.099575	0	0.065936	0.05645	0.096619	0.070371	0.045451	0.064366	0.022568	0.0495	0.093999	0.115571	0.082268	0.086166
XBXL10_1g1076	1.46008	4.39549	3.10196	2.65159	0.049598	14.5901	5.13504	3.61124	23.5211	6.91069	16.6005	10.0066	9.44999	6.0466	4.86606	1.95454	0.827571	2.40787	0.430567	3.75256	0.21692	0.700832	0.170563	0.56804	0	0.133778	0.287538	1.43321	1.39482	5.19991	4.38112	12.963	14.351	5.38946	5.72295	2.9213	2.58719	3.99234	4.05413	4.10706	5.00691	4.81422	3.76698	2.44702	2.63834	2.99105	2.85331	2.45127	3.24338
XBXL10_1g10760	0.019754	0.052339	0.101388	0.344539	0.119452	0.046955	0.124031	0.101179	0.096212	0.090952	0.105314	0.053457	0.055007	0	0	0	0	0	0	0	0	0	0	0	0	0.00538	0.077149	0.358486	0.467451	0.307869	0.079983	0.090758	0.125251	0.027223	0.028499	0	0	0	0	0.023386	0	0	0	0	0	0	0.018954	0	0
XBXL10_1g10761	0.00738	0.039574	0.02627	0.026359	0.043167	0.05276	0.295169	0.106302	0.179716	0.067418	0.619287	0.236609	0.474126	6.26943	2.06454	9.59995	3.04101	10.4278	0.847411	10.0867	0.988594	2.18994	0.330526	0.843942	0.347434	0.194865	0.721496	0.031822	0.059067	0.134736	0.036286	0.178149	0.26891	3.0907	2.8133	4.84368	6.21195	6.8614	6.55172	6.65236	7.16669	6.80451	6.98627	6.59886	6.2638	5.01822	5.9909	4.51873	4.48217
XBXL10_1g10762	0	0	0	0	0	0	0	0	0	0	0	0	0	0	0	0	0	0	0	0	0	0	0	0	0	0	0	0.019905	0	0	0	0.025397	0	0.302032	0.193688	0	0	0	0	0	0	0	0	0	0	0	0	0	0
XBXL10_1g10763	0.149922	0.385414	0.368921	1.87657	0.36013	0.649287	0.205046	0.219978	0.600303	0.203254	0.361407	0.147522	0.105725	0.16592	0.061881	0	0.032225	0.103588	0.014128	0.277656	0.031866	0.24188	0.023684	0.12475	0.189706	0.045081	0.07662	1.26558	1.36245	0.365581	0.330312	0.550716	0.3399	0.294125	0.143865	0.011161	0.022862	0.028233	0.031438	0.044541	0.067856	0.337364	0.422485	1.00647	0.779965	0.497151	0.510616	0.757616	0.71317
XBXL10_1g10764	8.00094	33.0273	37.5643	13.1801	11.427	31.2108	34.2349	31.3142	31.7495	38.3522	26.6393	23.3552	17.8973	15.2305	11.1031	10.1389	7.76475	10.2067	12.2218	13.913	14.7826	14.9	12.4405	16.3619	11.5381	12.1439	13.4787	8.96486	8.72401	14.5714	15.5019	23.988	24.5958	17.9462	16.0063	10.0478	9.40035	10.3581	9.29252	9.85979	10.4714	13.1354	13.8193	13.0552	12.2691	14.0679	14.4698	22.6103	21.2637
XBXL10_1g10765	7.34231	1.8053	4.91603	0.079137	0.40111	0.875565	0.899723	0.82607	1.40407	1.49094	1.52644	0.363321	0.388589	0.980968	1.20913	1.95423	2.70858	1.91871	0.504422	1.82335	0.646113	1.95379	0.624427	1.05652	0	0.584618	0.983675	0.333269	0.228022	1.02481	0.841429	0.7727	0.587039	0.287014	0.36606	0.928283	1.66482	1.63981	1.83151	0.701891	1.07979	0.726591	0.948715	1.66963	2.11237	2.22775	1.87975	1.17967	1.43456
XBXL10_1g10766	0.527012	0.344294	1.21108	1.27786	2.70558	4.46236	3.3348	2.70276	3.67833	3.30358	1.37336	0.836582	0.512066	1.56516	0.527681	5.38791	1.21721	4.07834	1.4491	4.15187	1.56691	1.17691	0.797531	1.4359	0.672148	0.48511	0.561778	1.25794	1.01228	0.381462	0.307514	0.61822	0.593268	0.63014	0.457507	1.81655	2.11657	2.13291	1.91134	1.90908	1.74219	1.93521	1.66995	1.97402	1.48795	2.18928	2.31001	1.79299	1.80275
XBXL10_1g10767	33.813	50.039	84.1332	12.1768	4.17421	97.4893	105.156	123.484	102.193	113.003	80.6403	66.9352	58.711	20.1276	13.6219	11.8871	4.71636	12.6022	10.5601	18.2122	15.3635	18.0903	13.9115	18.4659	9.60133	12.2692	15.2659	4.97952	4.92916	23.4505	23.7938	56.9333	59.3876	25.5067	22.1202	3.93601	4.5451	8.15237	8.88733	11.6001	12.0314	14.182	16.2173	16.1319	14.92	19.1162	16.6614	15.5548	16.3879
XBXL10_1g10768	0	0	0	0	0	0	0	0	0	0	0.041708	0	0.004263	0	0	0.269116	0.052981	0.783661	0.087481	1.95357	0.390538	2.76455	0.688137	4.02414	0.883005	0.708184	2.69962	0	0.008381	0.023044	0	0.010232	0	0	0	0	0.037866	0.217749	0.206593	0.776026	0.995206	1.86168	2.08915	4.36919	4.00238	2.83112	3.21767	4.45287	4.03454
XBXL10_1g10769	1.30845	4.63281	9.71906	12.8403	5.05261	30.9266	42.177	35.6532	25.3467	35.057	24.709	17.4294	7.19977	7.29726	2.51979	1.06387	0.632936	1.04804	2.13357	1.38455	1.44756	2.36259	1.76533	3.0319	1.89566	1.74631	2.60603	14.1635	13.5129	24.6574	26.3824	57.792	56.257	15.611	16.0969	4.35293	2.88451	1.69322	1.29133	1.52837	1.36099	3.62205	3.35515	3.59654	4.69337	5.97491	5.47706	6.61981	6.51597
XBXL10_1g1077	0.082656	0.010184	0.248619	0.081408	0.0794	0.558231	0.197883	0.227918	0.388929	0.182095	0.331975	0.275725	0.285615	0.51261	0.324765	1.70082	0.677696	1.80306	0.486669	1.82685	0.512789	0.967648	0.269467	0.635242	0.189104	0.110913	0.362097	0.028479	0.019635	0.122121	0.106819	0.241578	0.339016	0.31783	0.228227	1.82706	1.5343	2.05649	2.10992	1.58649	1.53177	2.06755	1.82039	1.7438	1.69454	1.33101	1.44455	1.31078	1.2429
XBXL10_1g10770	0	0	0	0	0	0	0	0	0.051111	0	0	0	0	0	0	0	0.046706	0	0	0.067816	0	0.189138	0.097715	0.613721	0	0.202556	0.682519	0	0	0	0	0.029678	0.031222	0	0	0.026824	0	0	0	0	0.023464	0.030547	0.02876	0.136951	0.10329	0.273204	0.270919	0.217443	0.148133
XBXL10_1g10771	0.14715	0.048835	0.101602	0.019297	0.012257	0.275032	0.268139	0.225571	0.131178	0.150559	0.071731	0.260487	0.13312	0.068772	0.014432	0.354057	0.278614	0.787497	0.398663	1.25825	0.870448	1.63504	0.853267	1.50552	0.695962	0.637904	0.733087	0.044046	0.030256	0.084124	0.091701	0.943691	1.03564	0.901745	0.482821	0.450387	0.22768	0.73116	0.814158	0.896015	1.20712	1.67361	1.52554	2.03084	2.15814	1.84263	1.72526	2.49284	2.56361
XBXL10_1g10772	0.021479	0.167072	0.135865	0	0.129351	1.39531	0.271137	0.110396	34.0534	30.1893	313.531	412.767	406.245	418.773	428.187	175.876	217.034	92.128	54.0307	38.1363	27.061	11.7074	4.97877	2.39328	1.54584	1.3125	0.591028	0.076835	0.122063	0.11007	0.037219	207.727	207.372	471.142	461.91	270.726	276.121	182.654	169.15	75.7785	72.0754	46.0817	43.4257	24.9308	25.33	19.289	17.8778	8.17265	7.86881
XBXL10_1g10773	0	0.02439	0.067065	0	0	0	0.115739	0	0	0	0	0	0.010958	0	0	0	0	0.122294	0.032666	0.205405	0.217698	0.820216	0.61925	0.909043	0.460852	0.422344	1.25236	0	0	0	0	0	0	0.0757	0.026347	0.025654	0.078648	0.079408	0.22127	0.039685	0.133793	0.213045	0.218484	0.287667	0.35264	0.42814	0.55751	0.529698	0.696678
XBXL10_1g10774	0	0.023754	0	0	0	0.021606	0	0.023023	0.021691	0	0.095427	0	0.035716	0.249426	0.148532	2.50221	0.864903	2.8037	0.83233	3.77012	0.710765	2.08415	0.374395	1.82179	0.69022	0.312528	0.80181	0.012504	0.012822	0	0.04242	0.111504	0.166508	0.189408	0.242666	2.30422	2.48743	2.98266	3.23333	2.84785	3.07203	3.44642	3.22292	3.66684	3.30633	3.15146	2.79371	2.65664	2.8702
XBXL10_1g10775	2.5951	22.1404	10.8808	64.2164	14.37	55.344	25.5413	19.5802	53.0523	28.1107	53.6265	34.7779	32.0483	38.5055	20.1189	12.9078	7.84325	7.32156	1.68226	6.58114	1.42572	1.72874	0.668533	0.924379	1.14892	0.392701	0.937052	50.8926	51.1368	57.5757	57.8045	51.7182	48.3171	41.472	36.7317	10.3118	11.0118	7.7441	8.20007	5.60102	5.47827	6.35317	5.95243	4.92782	4.62511	4.99541	4.87613	5.46873	5.0424
XBXL10_1g10776	0.004755	0.013881	0.014499	0	0	0.025714	0.038519	0.007059	0.026363	0	0	0.030492	0.012326	0	0.056945	0.040342	0.044898	0.063735	0	0.157404	0	0.043209	0	0.024594	0	0.006301	0.132836	0	0	0	0	0	0.038078	0.033412	0.017382	0	0.016753	0	0	0.01399	0.014356	0.055833	0.104909	0.054864	0.080807	0.289208	0.121631	0.170672	0.114864
XBXL10_1g10778	0	0	0	0	0	0	0	0	0	0	0	0	0.028721	0	0	0	0	0	0	0	0	0	0	0.019477	0	0	0	0	0	0	0	0	0	0	0.118147	0	0	0	0	0	0	0	0	0	0	0	0	0	0
XBXL10_1g10779	0	0	0.012702	0	0	0.04237	0.042953	0.005073	0.029157	0.087053	0.198104	0.262335	0.182418	0.184596	0.050312	0.088191	0.0274	0.120349	0.047867	0.256994	0.143271	0.212352	0.117859	0.384992	0.233829	0.093651	0.274993	0	0.009328	0.018945	0	0.156433	0.147302	0.116237	0.126048	0.072233	0.079491	0.083965	0.083333	0.084399	0.08917	0.183322	0.171835	0.367083	0.415501	0.300444	0.34706	0.304819	0.270274
XBXL10_1g1078	10.955	36.3732	57.4278	66.7465	97.4226	126.936	126.07	133.09	114.274	125.669	94.5736	82.3824	53.5052	42.5826	40.2916	56.205	54.1717	47.2053	36.1605	42.2157	34.2781	46.1052	22.7679	33.1885	16.9767	15.8623	25.8882	53.8877	52.5878	74.1971	74.2779	80.7585	79.6525	33.9924	33.3188	40.4613	39.3452	41.0915	38.9308	39.509	41.0028	42.4874	42.8421	34.8912	34.812	41.3944	38.4622	35.5046	33.8277
XBXL10_1g10780	0.044031	0	0.054966	0.155361	0	0.106341	0	0	0	0	0	0.11801	0	0	0	0	0.099816	0.086766	0.225388	0.273299	0	2.48216	1.61746	2.98862	3.12439	1.57219	6.01559	0	0	0	0	0	0	0	0	0.12873	0	0.053972	0.060339	0.215607	0	0.217281	0.33974	0.354514	0.549032	0.228203	0.644138	1.00232	1.02764
XBXL10_1g10781	21.6675	49.8628	68.1611	98.7931	88.8399	90.9338	100.163	88.156	80.9102	98.6778	77.2473	88.4493	73.0495	43.3603	46.027	29.4685	23.7725	28.4427	21.4779	37.3189	22.9574	34.1218	18.6814	33.9464	16.4038	13.9458	17.5408	88.6866	90.5285	94.4603	86.8264	102.231	102.903	60.0555	55.1934	33.4413	31.5677	34.0619	30.708	33.8027	37.1184	38.4033	38.0622	34.5196	32.9635	35.4344	35.4792	41.8289	38.0761
XBXL10_1g10782	0.018758	0.15482	0.047455	0	0	0.105264	0	0.019642	0.108174	0	0	0.034334	0.071986	0.076561	0.038294	0.511725	0.372951	0.344515	0.511226	0.495335	0.279364	0.819704	0.848896	1.09252	0.589653	0.69318	0.932572	0	0.024291	0.016373	0.025866	0.029101	0.029956	0.079705	0.054917	0.278683	0.220743	0.282309	0.325555	0.303996	0.278398	0.336117	0.372154	0.546136	0.42392	0.29133	0.394925	0.522012	0.428464
XBXL10_1g10783	0.007655	0	0	0	0	0	0.046533	0	0.076612	0.069458	0	0	0	0	0	0.067865	0	0.063355	0.052303	0	0.029091	0.016626	0	0	0	0.053259	0.036255	0	0	0	0	0.045377	0.023522	0	0	0	0.04232	0.034886	0	0.035027	0.017993	0.023445	0.067415	0.023235	0.050829	0	0.015211	0.059984	0.02362
XBXL10_1g10784	104.638	41.6877	78.4905	4.91495	3.49283	4.87967	6.10703	11.1234	6.47429	6.06112	3.3896	3.24148	4.11594	1.87948	2.52871	3.81799	2.6092	5.6582	6.45876	10.128	11.4602	12.4453	15.3036	12.2459	13.096	16.5721	11.2808	2.73639	2.28989	3.32245	3.61046	2.35873	2.76272	2.89531	2.40017	1.05059	1.30045	1.66111	1.81399	3.08204	3.31398	4.41445	3.59612	6.12292	4.89845	10.0783	9.73191	10.2639	10.3689
XBXL10_1g10785	43.9241	28.403	56.5773	4.28763	1.33355	10.9581	6.95498	10.8728	10.4167	8.65153	7.06262	5.44908	6.01283	4.06146	2.85299	6.70063	3.30027	9.80354	6.58966	14.1284	10.5234	15.0408	14.6696	16.6311	9.57936	11.2806	14.2906	2.38984	2.71976	5.83216	5.40635	12.1537	12.7713	7.47602	6.33553	3.61804	4.05356	5.78042	6.29992	8.57924	8.16801	10.9391	10.6934	13.3224	14.4828	18.0336	16.9871	18.2747	19.8516
XBXL10_1g10786	0	0.017289	0.031759	0	0	0	0.036875	0.006777	0	0	0	0	0	0	0	0.172579	0.030024	0.053219	0	0.02068	0	0.048577	0.047065	0.066673	0	0.013304	0.029476	0	0.013916	0.01927	0.015008	0	0.03503	0	0	0.01548	0	0.013083	0.014554	0.039455	0.026972	0	0.016499	0.211377	0.038015	0.048195	0.170576	0.242625	0.117501
XBXL10_1g10787	0	0	0	0	0	0	0	0	0	0	0	0	0	0	0	0	0	0	0	0	0	0	0	0	0	0	0	0	0	0	0	0	0	0	0	0	0	0	0	0	0	0	0	0	0	0	0	0	0
XBXL10_1g10788	7.15214	17.1355	23.8332	18.3271	15.9125	46.4158	51.7252	53.3766	43.6081	47.7614	53.2364	47.6342	38.0755	66.7141	47.2782	89.5693	51.1802	80.0406	70.831	77.2963	68.3865	68.6569	42.2581	47.9969	24.1889	26.1226	31.7313	10.8339	11.1708	23.0887	23.4968	51.8352	48.7845	28.4595	31.0761	51.0144	56.5997	70.2189	67.0875	73.1553	72.5659	60.7558	57.5648	63.2831	60.5385	52.6956	52.8566	28.3632	29.6358
XBXL10_1g10789	3.85737	6.59791	15.3874	3.53218	0.909198	2.79932	2.41806	3.22517	2.84033	2.15474	1.65298	1.49519	1.40835	0.921484	0.941809	2.2153	1.54575	2.96013	4.31705	4.06092	4.64664	4.60268	3.38661	6.6174	3.43924	3.2612	4.94949	0.792715	1.28252	1.34185	1.49112	2.08008	1.7516	1.63922	1.71044	3.4963	3.4549	3.75296	4.08086	5.42758	4.84592	5.16715	4.85304	5.17028	5.03887	7.73312	7.30455	6.13267	6.33948
XBXL10_1g1079	4.18645	21.2043	12.0701	104.645	41.4999	46.2365	38.5324	24.0408	44.5571	35.8799	39.8529	34.8714	29.308	34.8059	27.48	16.3024	14.8512	12.8602	2.45779	9.78406	1.86145	3.39118	0.931038	1.68163	0.442509	0.786555	1.02899	138.103	134.342	127.156	129.16	83.7125	84.329	58.5893	54.831	17.9291	17.9082	18.53	16.6744	16.4781	15.7006	13.717	12.3966	13.286	12.9367	12.0181	12.1805	8.82673	8.54416
XBXL10_1g10790	0.04897	0.095284	0.268544	0	0.026768	0.025898	0.126425	0.122681	0.078035	0.207773	0.084473	0.094206	0.048168	0.02131	0	0.07545	0	0.06218	0	0.070127	0.026004	0.032653	0.012452	0.01262	0	0.013156	0	0.119264	0.087506	0.438309	0.429611	0.218845	0.228857	0.100405	0.062672	0.155143	0.159165	0.243489	0.236856	0.196819	0.270204	0.087633	0.225689	0.278109	0.213534	0.106608	0.125385	0.047509	0.049664
XBXL10_1g10791	5.54821	10.2465	14.4071	4.63262	2.69139	60.0444	40.6625	40.1011	58.8124	50.0392	31.0587	16.145	9.37186	7.07154	4.56074	7.93764	2.71259	5.59283	1.44016	7.31823	1.7653	2.68202	0.901832	1.70543	0.496642	0.523394	0.89422	2.36293	2.33103	8.14869	7.40511	14.3525	13.9028	5.14232	5.70894	4.93373	5.12987	4.81203	4.69914	5.08739	5.5914	5.3301	5.04923	6.2053	5.58581	7.23366	7.29909	4.54796	4.79492
XBXL10_1g10792	6.91993	17.9652	19.521	24.7762	18.486	81.3805	73.0868	59.0623	76.4293	72.7624	79.1103	63.8521	52.913	62.8118	38.4101	49.135	37.5126	42.1468	16.772	39.4946	14.1888	24.721	7.58506	14.6192	3.36995	4.99371	9.82234	23.7024	24.8552	37.032	35.2821	77.5016	75.1766	46.5812	43.678	48.0005	51.9717	54.7003	50.8747	46.7146	45.6177	41.9057	38.8746	33.6645	36.1651	34.1819	31.2207	25.9612	26.3846
XBXL10_1g10793	6.42705	13.2551	18.8528	11.545	7.23581	26.8045	24.3596	24.0183	26.5751	24.7887	30.39	23.1945	18.8854	28.5641	19.3711	41.5782	24.2451	42.3146	29.0645	48.7267	28.3497	37.0334	20.2093	34.063	21.988	18.8836	28.9588	12.761	12.0954	23.7567	24.1769	39.9069	41.5064	26.3187	25.4034	33.3225	40.1549	41.9213	44.5793	51.792	48.4522	42.6864	43.5692	46.7786	48.0699	47.1068	47.6736	39.5413	37.9722
XBXL10_1g10794	139.372	240.031	224.457	424.257	501.883	328.985	349.927	320.394	299.126	342.752	262.226	204.797	148.898	91.0719	61.4437	15.4134	9.55671	16.5548	8.2493	11.3717	5.82406	7.74407	3.57215	4.55824	1.80907	1.9298	3.14027	531.544	536.256	566.951	592.569	411.872	426.335	176.468	149.24	29.1798	31.1383	28.2641	25.4696	21.0153	20.9396	20.454	18.7337	18.1005	15.9457	15.9122	13.7636	12.0134	10.8421
XBXL10_1g10795	0	0	0	0.045423	0	0	0	0	0	0	0	0	0	0	0	0.050624	0.0286	0.053553	0	0.546137	0	0.192639	0.014828	0.03032	0	0.015955	0.105648	0	0	0	0	0	0	0	0	0	0.045686	0.075258	0.041975	0.095233	0.078052	0.532726	0.573144	0.950681	0.523015	1.12832	0.680988	1.45881	1.33112
XBXL10_1g10797	0	0	0	0.461544	0	0	0	0.025244	0	0	0	0	0	0	0	0.582495	0	0	0	0	0.700116	0	0	0.178679	0	0.025971	2.58086	0	0	0	0	0.064527	0.067218	0.058774	0	0	0	0.102772	0.056958	0.051162	0.105073	0.207157	0.258453	0.135927	0	0.149673	0.212084	0.085504	0.101187
XBXL10_1g10798	2.05764	4.18106	6.7321	2.19668	0.762603	16.674	19.6604	19.7003	17.3893	18.5498	14.5853	10.9343	9.05611	4.2275	2.50409	6.98982	4.14071	8.64883	6.12343	13.3404	7.20171	5.05755	1.97623	2.23012	0.529559	0.882844	1.10223	1.42122	1.25622	5.67111	5.00262	14.1063	14.5159	3.75625	3.93595	13.1608	14.1401	20.3841	20.1307	26.1504	27.1251	26.7306	26.2649	13.1413	13.984	15.134	13.9502	12.6316	12.7929
XBXL10_1g10799	0.017574	0	0.021814	0	0	0.041383	0	0	0	0.039027	0	0	0	0	0	0	0	0.036105	0	0	0	0.017849	0	0.018942	0	0.009204	0.069332	0.019912	0.042809	0.115605	0.0919	0.025482	0.025961	0	0	0.023008	0.023608	0.098102	0.110166	0.198439	0.060496	0.160639	0.100687	0	0.116935	0.359921	0.281292	0.098606	0.207155
XBXL10_1g108	0	0	0	0	0	0	0	0	0	0	0	0	0	0	0	0	0	0	0	0	0	0	0	0	0	0	0	0	0	0	0	0	0	0	0	0	0	0	0	0	0	0	0	0	0	0	0	0	0
XBXL10_1g1080	3.9567	11.5233	11.8729	10.8258	20.6331	23.1642	18.7634	18.9207	21.4	13.8891	6.469	2.28648	1.79258	2.06339	0.927161	8.96352	3.54677	10.3014	1.90144	13.5818	3.98002	9.2502	2.68283	8.49971	2.64674	2.31781	6.28844	15.9715	16.2226	13.3712	16.3604	6.27241	7.50092	1.06193	1.04674	3.12788	2.94696	6.54182	5.82285	9.59041	9.37472	10.4311	9.74361	11.7844	12.439	10.8462	10.5312	10.9289	11.0051
XBXL10_1g10800	0.006275	0	0	0.032847	0.03152	0	0	0.01797	0.103091	0	0.037271	0	0.015489	0	0	0.105308	0.029378	0.220195	0.080583	0.133576	0	0.200201	0	0.031963	0	0.004025	0.066511	0.039777	0.020441	0.028405	0.045094	0.068171	0.079386	0	0	0	0.046981	0.019236	0.021542	0.116595	0.019949	0.051752	0.072764	0.076067	0.028073	0.138523	0.087038	0.156542	0.042332
XBXL10_1g10801	0.06589	0.16555	0.443655	0.170248	0.064841	1.4825	0.872181	0.832139	1.41447	0.821883	1.04414	0.637107	0.454748	0.45751	0.346332	0.484629	0.077273	1.29469	0.190957	1.06796	0.113453	0.184015	0.062147	0.215847	0	0.032423	0.151811	0.169329	0.151019	0.827104	0.531002	1.03006	0.961636	0.538246	0.558655	0.079941	0.090892	1.34246	1.0563	1.05178	0.910219	1.23709	1.37554	0.992382	0.675136	1.28037	1.29726	0.721857	0.949385
XBXL10_1g10802	0.024966	0.101614	0.129948	0.182251	0.025904	1.23149	0.379007	0.403244	1.48552	0.538854	0.983383	0.096271	0.148285	0.384475	0.255891	3.80756	0.82287	6.89887	2.11642	11.42	3.27758	3.91555	1.11225	1.44531	1.08781	0.565653	0.520418	0.132845	0.193871	1.07405	1.08593	2.31088	1.86541	0.36999	0.544945	2.13081	2.7456	6.84366	6.6711	11.9703	11.8849	12.9093	13.4852	12.7855	12.6805	13.3063	11.607	8.3879	7.41263
XBXL10_1g10803	0.221963	0.479424	0.615483	1.19404	0.806626	1.7964	1.51273	1.71493	1.53643	1.42965	0.997813	0.770425	0.712746	0.596924	0.454793	0.158841	0.20006	0.105002	0.114744	0.123645	0.023457	0.086465	0.049449	0.171613	0	0.044915	0.278968	0.477068	0.53691	1.7176	1.51277	0.794674	0.626269	0.431621	0.36648	0.096585	0.128173	0.052553	0.107044	0.0867	0.103676	0.131923	0.15048	0.114964	0.118453	0.074494	0.126844	0.143995	0.213908
XBXL10_1g10804	237.027	182.667	205.269	29.5908	27.2599	19.3139	15.6037	17.1787	24.0769	19.935	19.9423	17.9739	15.1389	14.0173	14.0737	6.29126	5.20669	6.00592	9.45622	6.4634	8.92722	6.53561	6.96823	4.41376	4.77064	5.04693	3.9948	27.4311	27.5244	12.4163	14.7257	6.25722	7.02362	7.58292	7.94984	6.99742	6.53719	6.49578	7.44103	5.92551	7.79936	7.07296	6.75727	6.32622	7.6666	7.72153	7.29952	6.53354	6.45034
XBXL10_1g10805	10.8785	31.7226	34.6049	277.55	483.236	169.802	237.303	226.094	154.383	192.65	150.747	138.639	83.6438	54.2704	42.7239	19.0883	12.1442	15.5598	35.0678	17.7318	26.1297	15.6833	16.3342	16.067	12.0251	12.0141	10.8386	265.248	268.39	221.55	216.427	142.102	140.222	64.5875	61.3531	38.6098	42.6155	30.2268	29.362	27.9777	26.233	26.5712	24.2345	22.1339	22.5388	22.7055	22.1433	20.372	20.1349
XBXL10_1g10806	2.16251	2.29672	11.3236	14.1802	34.6981	20.118	35.7326	33.1286	18.8463	29.7341	7.99563	5.09722	2.92679	1.56955	0.891271	4.15892	1.55602	5.2839	10.3928	6.77256	10.2788	5.57504	5.93802	5.11263	2.55602	3.64712	3.1069	16.3305	16.7383	18.5371	17.9259	10.7045	11.2455	2.42766	2.35347	3.05408	3.49754	6.65139	6.65982	7.9129	8.08147	7.72014	7.83457	6.70548	7.9089	8.63301	8.37837	6.23406	6.60616
XBXL10_1g10807	1.27845	3.8541	2.53895	22.9479	12.9287	60.6157	46.5155	37.4963	50.7951	48.1326	31.9295	18.2913	12.2885	10.5705	4.96101	10.6336	4.73696	9.59284	5.63143	11.9843	6.04754	6.88719	3.18659	5.07244	1.7258	1.51713	1.77071	18.1895	16.7738	24.6103	25.9795	35.1724	36.3885	17.1169	16.5662	21.197	20.8312	18.862	18.0397	14.7811	16.3535	16.1898	16.2521	18.6601	19.5448	22.179	20.9301	17.5409	17.6858
XBXL10_1g10808	3.05213	9.5198	9.25636	10.5066	5.40453	15.9396	12.2544	10.353	15.3207	14.0005	14.171	10.1704	10.5432	14.242	6.38399	32.6014	15.0059	37.4831	10.1977	50.0223	15.1721	34.2519	11.5005	27.814	11.1314	10.2267	16.2219	11.7477	10.5815	14.9372	14.784	23.8688	20.9796	25.1169	25.2152	49.7078	48.8571	62.913	63.0909	64.8731	60.1757	58.9351	57.5403	52.7143	51.2377	48.2941	51.2226	47.562	47.568
XBXL10_1g10809	0.229949	0	0.585868	1.7511	0	3.01603	1.30889	2.15472	3.46381	1.95813	0	2.31126	1.47526	1.29232	0	0.653716	0	0.872042	1.31907	0.496466	0.887346	0	0	0.331658	0	0.163567	0.186969	1.47288	2.20636	4.28442	5.39142	1.61563	4.57589	2.56397	2.84689	2.6671	4.3392	4.38813	2.63236	4.09505	2.86466	3.31764	1.15957	0	0	2.71502	0	1.72755	0
XBXL10_1g1081	3.72089	9.94253	17.8231	20.393	12.2373	17.8551	14.0479	14.224	19.5346	15.0164	10.0474	5.97317	4.09007	4.53289	2.8508	8.93489	4.76389	9.25937	3.33724	8.15418	4.58942	6.57714	2.95325	4.41493	2.1937	2.12355	3.28717	25.7819	27.5441	18.6294	20.4883	8.75427	7.85213	2.021	1.37495	2.16633	1.43752	3.02369	2.49086	5.4236	4.21997	4.36689	4.15679	6.2008	5.58526	6.83911	5.56751	6.06792	5.07813
XBXL10_1g10810	8.76629	20.7013	16.5755	66.3523	33.9036	80.1545	45.2473	34.0392	71.7465	41.1384	41.6082	18.6226	16.6168	18.1826	10.4159	14.2401	8.91424	10.1605	1.18876	10.7611	1.61282	4.18632	0.8691	1.75392	0.269406	0.635272	1.42892	39.7645	39.032	61.5984	61.866	54.1347	58.7348	18.6773	18.3474	17.2532	17.3536	15.3706	14.092	13.7475	13.4318	14.2447	13.6111	14.7924	13.4695	12.9525	13.8178	10.5085	11.5896
XBXL10_1g10811	0.097005	0.418758	0.258607	0.133015	0	0.08876	0	0.037994	0.175625	0.155854	0	0.187625	0.232774	0.375463	0.100169	0.315875	0.403333	0.438391	0.11632	1.86861	0.519871	10.3027	2.45866	3.13495	0.815273	0.82098	2.91914	0	0.079304	0.108971	0.085231	0.339438	0.349503	0	0.136306	0.043956	0	0.037281	0.165421	0.223956	0.305999	0.848093	0.845103	5.07324	2.42424	1.39483	1.82002	7.39505	5.90957
XBXL10_1g10812	10.8444	22.3097	36.0354	10.615	5.90715	17.5368	13.8807	16.8402	19.5785	15.7478	16.5827	14.0984	15.5534	21.5719	17.9758	41.7094	26.0097	38.7717	37.2777	48.3335	42.9695	41.6558	29.9724	35.772	17.3808	20.7468	25.1063	6.76772	7.71577	10.7983	10.1732	16.3491	17.61	24.0589	26.4265	41.6321	43.8807	42.3669	38.3479	37.5302	38.2591	40.0028	41.215	32.8325	32.989	46.3741	45.1243	37.3509	35.7858
XBXL10_1g10813	0.023397	0	0	0	0.024077	0	0.177169	0.045226	0	0	0	0.058113	0.076515	0.029711	0.122212	34.8425	9.54926	104.057	74.5191	203.989	146.508	174.674	156.229	76.3384	73.4068	68.5789	61.9156	0	0	0.008174	0.006342	0	0.014861	0.039406	0.007075	3.03732	3.60223	28.9747	31.7013	74.1693	94.7315	84.4498	108.686	171.071	198.245	172.503	171.765	173.515	163.688
XBXL10_1g10814	0	0	0	0	0	0	0	0	0	0	0	0	0	0	0	0.251218	0	0.496653	0.152765	1.02439	0.338879	0.432578	0.440068	0.470693	0.51766	0.204455	0.317763	0	0	0.039347	0.03125	0	0	0	0	0.095998	0.065339	0.75021	0.749499	1.61301	2.20754	2.68587	2.41156	2.06915	1.09657	3.205	3.36665	3.26794	3.47839
XBXL10_1g10815	0.928519	5.55741	8.5508	2.11651	0.511239	13.2716	14.0707	11.0787	10.8261	12.727	6.76826	5.80979	2.9989	1.33735	0.979164	0.786936	0.322946	1.10889	1.17489	3.17587	1.90109	2.73609	2.30162	2.41893	0.779093	1.22035	1.41778	0.12444	0.104714	0.573936	0.484926	2.78086	2.45941	1.41778	1.2953	0.400163	0.268877	1.55667	1.83714	3.06481	3.36264	3.35762	3.23291	5.89362	6.06073	8.66703	7.16515	5.78267	5.2883
XBXL10_1g10816	0	0	0	0	0	0	0	0	0	0	0	0	0	0	0	0	0	0	0	0.199631	0	0.942655	0.361533	0.855118	0.393693	0.419477	0.569324	0	0	0	0	0	0	0	0	0	0	0	0	0	0	0.081527	0.076604	0.240444	0.17708	0.339959	0.47356	1.05997	0.912815
XBXL10_1g10817	49.7698	130.703	105.406	105.794	218.113	69.4086	60.1056	66.4137	80.2448	81.7231	35.6392	12.0653	10.4449	1.51898	1.37913	2.75845	1.1663	2.24512	1.9361	2.73077	2.07424	3.39156	1.9129	3.47326	1.81043	2.17257	4.45903	84.8952	83.5653	25.5764	24.9441	14.8271	19.0095	0.633929	0.852368	1.9772	1.38951	2.67797	3.11482	4.14443	3.71738	3.55005	3.69196	4.59936	5.01904	4.83166	6.26319	4.25431	5.26094
XBXL10_1g10818	0.091568	0.646044	0.823381	1.02066	0.623177	3.08272	1.84236	2.00936	3.32365	2.04917	1.62477	0.79686	0.500117	0.960191	0.504287	2.98215	2.22538	1.85332	0.351986	1.64663	0.322022	0.260303	0.163782	0.091625	0	0.043976	0.133497	0.443365	0.552131	0.955914	0.924276	0.684556	0.759376	0.269395	0.258196	3.01617	3.71536	2.64002	2.3809	2.1868	1.5805	1.3546	1.30354	0.552668	0.561313	0.564721	0.54536	0.403003	0.279714
XBXL10_1g10819	583.334	626.312	720.79	878.91	951.094	456.215	613.295	624.054	432.047	550.317	323.149	356.811	370.575	155.692	136.635	18.7546	30.9175	12.0618	11.7191	5.05257	4.90443	1.74696	1.29596	0.276152	0	0.209637	0.040028	1523.74	1557.84	1182.07	1232.7	393.785	380.288	151.563	147.785	41.7579	46.3609	32.5495	32.2585	16.1443	13.8711	7.80831	7.21788	9.05051	8.34591	2.26457	2.97414	1.14079	0.764334
XBXL10_1g1082	2.25941	14.9806	12.9426	28.1823	23.1939	14.2855	10.446	9.05988	17.7077	9.78947	16.288	12.9823	11.8461	19.9397	15.448	20.0222	17.1665	12.049	2.81848	10.2885	2.91502	4.49578	1.55333	2.4846	0.966915	1.1289	1.71377	15.7389	15.5339	6.59645	5.90177	4.96786	4.89989	20.8911	20.4391	23.6618	23.559	18.9694	18.1079	13.2857	13.3677	10.5446	10.4811	9.64014	8.91079	8.39152	9.05339	7.50485	7.95457
XBXL10_1g10820	0	0	0	0	0	0	0	0.018783	0	0	0	0	0.008291	0.125334	0.117732	4.75413	1.4244	3.30731	1.49418	3.313	1.02301	3.30675	1.76133	2.17192	2.27193	1.69514	0.774814	0	0.080111	0	0	0	0	0.044889	0.210212	0.989816	1.39408	5.85109	5.47748	6.08337	5.12326	4.23665	4.69197	5.18297	4.6492	3.52919	3.39211	4.76023	4.80329
XBXL10_1g10822	0	0	0	0	0	0	0	0	0	0	0	0	0	0.171785	0	1.00793	0.100962	0.830928	0.055527	0.595352	0.123835	0.340456	0.108394	0.175437	0	0.042138	0.348024	0	0	0	0	0	0	0.042582	0	0.181698	0.133394	0.409382	0.543149	0.538426	0.601514	0.34528	0.511468	0.171369	0.160159	0.643305	0.348475	0.158455	0.16688
XBXL10_1g10824	0	0	0.041967	0	0	0.074366	0	0	0	0	0.089608	0	0.01678	0	0.084651	0.132734	0	0.558569	0.277491	4.9438	1.42797	24.5669	8.60098	18.4513	10.5136	9.4912	2.67603	0.757993	0.665772	2.43949	2.57056	15.0026	11.0063	10.5633	10.7722	5.06941	3.708	6.33412	4.68039	5.6751	8.61358	5.80311	10.0124	27.3377	26.757	18.4245	23.1888	52.3144	47.8667
XBXL10_1g10825	0	0	0	0	0	0	0	0	0	0.039604	0	0	0.008292	0	0	0.048953	0	0.026732	0.062115	0.04456	0.034971	0.05806	0	0.033433	0	0.027152	0.045694	0	0	0	0.02696	0	0	0	0.028694	0	0.027019	0.154319	0.312127	0.133474	0.068682	0.089043	0.055534	0.057909	0.096362	0.097121	0.130004	0.025004	0.085686
XBXL10_1g10826	0.422853	0.627295	8.60147	45.0062	49.7372	23.0653	38.2884	31.0181	18.9057	29.3971	7.97525	4.91194	3.63714	4.33768	3.72952	4.42141	1.3944	5.31241	3.22921	7.13992	4.11582	3.95979	2.16697	2.67243	0.872684	1.3558	1.509	47.4247	46.6552	49.7121	43.977	11.0997	10.3949	7.08414	5.74913	7.27498	4.17112	6.93453	7.47987	7.99899	8.06961	7.05936	7.40637	6.40166	7.54323	10.5504	9.90776	5.84388	5.92644
XBXL10_1g10827	0	0	0	0	0	0	0	0	0	0	0.241297	0	0	0	0	0	0	0	0	0	0	0.085047	0	0	0	0	0	0	0	0	0	0	0	0	0	0	0	0	0	0	0	0	0.294072	0	0	0.237003	0.097663	0.201456	0.310247
XBXL10_1g10828	0.01514	0.184579	0.229221	0	0.01658	0.019051	0	0.009432	0.039797	0.018853	0	0	0.008771	0.302776	0.375011	1.69737	0.996842	3.37684	2.11685	7.1819	3.43956	9.84545	5.03611	8.93077	5.47548	5.60146	6.05858	0.008101	0.009948	0.041392	0.043167	0.148122	0.166974	0.065376	0.057897	0.600477	0.652475	1.17652	1.04419	3.03944	3.02655	3.73364	3.78588	5.34496	5.76904	5.18642	5.55455	6.71431	6.06405
XBXL10_1g10829	0	0	0	0	0	0	0	0	0.124542	0	0	0	0	0	0	0	0	0.102714	0.049265	1.05131	0.544967	1.61993	0.488132	2.21227	0	0.218081	0.382375	0	0	0.051317	0	0.045692	0	0	0	0	0	0.03518	0	0.141287	0.181286	0.993147	1.82176	3.75447	3.02471	1.71079	2.08771	1.77566	2.64204
XBXL10_1g1083	4.6107	5.22044	6.16608	6.50426	1.71703	16.0994	9.97147	9.06292	13.0439	9.17755	8.45498	3.51678	4.0673	2.76236	2.26078	3.16623	1.76237	3.04458	0.913864	3.13499	0.790672	1.51765	0.789582	0.867434	0.502031	0.546113	0.557789	1.73884	1.82026	8.78219	10.1349	1.70605	1.7349	4.06685	3.63653	4.40355	4.70207	3.86714	3.54002	4.6852	4.73762	4.48402	4.64037	4.78128	4.77506	4.76273	4.70553	4.19623	4.04122
XBXL10_1g10830	87.618	47.7341	78.9124	67.3021	108.145	70.0623	104.678	121.976	64.5535	97.2962	71.4498	94.6763	92.3451	79.7711	83.8795	65.6499	64.1714	55.4021	125.63	54.2894	107.36	57.6395	87.4248	68.6762	75.1027	75.453	76.5003	44.6847	45.3513	74.4871	78.3887	82.1255	76.0747	73.6784	71.6996	57.3257	60.8482	62.1357	61.8934	56.8719	56.115	57.5696	54.8122	45.4855	44.3329	61.4986	59.4164	54.664	51.4977
XBXL10_1g10831	0.010419	0.028461	0.032314	0	0	0.077978	0	0.013588	0.978311	0.159566	0.549465	0.485787	0.304366	0.244597	0.060125	0.041851	0.046934	0.324695	0.040832	0.363947	0.022887	0.990365	0.327846	1.15946	1.84206	0.480591	0.97659	0.014346	0.0148	0.020545	0.01618	0.21975	0.190548	0.066635	0.086827	0.04956	0.118663	0.097347	0.093097	0.140182	0.043227	0.169054	0.140717	0.202959	0.142446	0.553454	0.655934	1.18126	0.783264
XBXL10_1g10832	147.888	228.879	265.675	384.205	420.707	241.933	290.546	249.611	259.948	326.329	1094	1471.44	1695.83	2186.28	2334.84	1421.35	1939.87	1236.42	1128.42	935.957	748.499	509.725	339.393	277.582	190.794	189.985	154.037	401.018	401.327	411.09	378.811	866.073	805.155	2899.34	3042.77	2228.21	2187.24	1853.59	1817.93	1354.55	1267.02	978.69	949.85	900.797	922.193	623.182	607.763	540.792	524.97
XBXL10_1g10833	14.5951	24.6137	32.9565	16.0148	14.3564	55.3314	57.0941	50.104	56.8077	59.5607	61.3285	53.8616	54.7899	46.1015	35.7647	43.9474	31.1177	44.784	22.2158	50.2755	23.2471	45.6256	15.5348	37.7413	9.32108	13.5663	24.4676	15.9062	15.2824	27.8042	27.8699	50.0282	52.7416	55.7433	56.2987	38.8718	40.132	42.0097	39.8678	38.1469	39.0133	35.8682	37.4329	35.7841	36.1905	38.8035	40.3056	35.6685	36.7795
XBXL10_1g10834	0	0	0	0	0	0	0	0	0	0	0.146553	0	0.450536	0.724813	0.8911	1.90863	0.689861	2.18119	2.05842	3.94129	2.31771	2.52709	1.09004	0.933679	0	0.438277	0.344815	0	0	0	0	0.107544	0.111533	0.291133	0.405793	1.72977	1.96169	2.34885	1.89148	1.79888	3.60996	2.84356	2.98617	3.76032	5.08535	8.71403	6.61655	3.54586	4.27055
XBXL10_1g10835	0.007066	0.020229	0	0	0.026867	0	0	0	0.038795	0.160489	0.046406	0	0.024911	0.134289	0.044264	3.4738	2.08829	7.39452	7.68037	6.43117	6.89293	3.27273	3.42691	1.22732	1.68688	2.11946	0.898852	0.013784	0	0	0	0.070301	0.181067	0.015885	0	0.986631	0.631142	2.45413	2.77881	3.32426	3.3961	2.77943	2.72253	2.9689	2.84198	3.01545	2.86828	1.46603	1.80488
XBXL10_1g10836	0.007059	0	0	0	0	0	0	0	0.04141	0	0.142743	0	0.064195	1.20954	0.711167	23.8362	26.2998	21.3716	14.5274	15.4513	12.1217	9.50496	7.98117	6.31264	2.60174	4.62184	3.60287	0	0	0	0	0	0.023816	0.042234	0.07329	15.8082	16.9528	21.9689	22.8977	20.5623	18.023	15.9115	14.3497	12.194	14.5128	12.438	11.148	8.88949	9.37809
XBXL10_1g10837	0	0	0	0	0	0	0.034522	0	0.047195	0	0.025894	0.08304	0.021879	0.713781	0.674386	7.09676	5.93369	6.43495	1.47964	6.0343	2.40989	2.50859	1.37209	1.36431	0.248682	1.00715	0.818041	0	0	0	0	0.033229	0.051602	0.338348	0.240133	8.99199	8.77822	11.6553	10.3335	7.53758	7.39097	6.53424	6.08701	5.32129	6.2036	6.66416	6.56625	4.60022	4.88572
XBXL10_1g10838	0.927526	0.173137	0.087787	0.039992	0.042333	0.136959	0.142627	0.146339	0	0.223694	0.161387	0.202496	0.270914	12.1701	9.964	64.1051	69.1359	38.3935	13.0766	24.6805	12.8051	12.3811	9.09403	6.51252	9.4618	5.70923	4.22968	0.321361	0.488903	0	0.082791	0.120977	0.090969	0.813311	1.06502	23.6976	27.1102	31.4175	25.4756	25.3023	23.3635	14.4321	16.5877	14.9872	14.1629	17.214	17.7527	9.842	10.4035
XBXL10_1g10839	0	0	0	0	0.060586	0.038525	0.190738	0.034759	0.11798	0.070322	0.350606	0.126394	0.128979	2.79114	2.43497	32.4221	23.8213	28.4961	10.7897	21.9612	7.54525	8.34832	3.35274	3.96128	1.83143	1.96756	2.91053	0	0	0	0	0.022012	0.045397	0.179956	0.240127	14.4493	17.481	22.1501	21.3764	20.4142	18.9556	16.3811	14.9027	10.7846	12.9336	11.756	12.2877	7.04852	7.30438
XBXL10_1g1084	0	0.056265	0.054692	0	0	0.100219	0	0	0	0	0.111282	0	0.047437	0	0	0	0	0	0	0	0	0	0	0	0	0	0	0.502448	1.03774	2.1907	1.72418	3.11899	2.5791	2.12046	2.51444	2.96132	1.12615	1.80945	2.12053	1.52145	1.59461	1.40069	0.182778	0	0	2.01931	1.55157	0.703558	0.061683
XBXL10_1g10840	0	0	0	0	0	0	0	0.006825	0.025304	0.026807	0.099342	0.10835	0.048166	1.4991	0.680728	10.6027	6.38292	6.96634	2.38811	5.71766	2.30418	2.45261	0.894126	1.01939	0.80846	0.629	0.860673	0.014058	0.014697	0	0	0.017993	0.018689	0.080224	0.195484	5.83321	5.41435	8.35833	6.87889	9.36126	8.29603	5.04363	5.62595	4.0027	4.68343	6.53458	7.28504	4.07844	4.28217
XBXL10_1g10841	0	0.032165	0	0	0	0.029942	0.042973	0.015701	0.089292	0	0.035051	0	0.065631	0.495677	0.405414	4.84876	2.58344	7.3191	4.0845	10.8272	5.89276	3.48001	3.49744	0.940702	1.89045	1.93746	0.615554	0	0	0	0	0	0	0.121495	0.063423	4.30439	4.20458	9.61889	10.9512	16.0843	14.6309	13.93	13.4057	13.4054	13.9848	26.9035	24.3778	17.3979	15.9141
XBXL10_1g10842	0	0	0	0	0	0	0	0	0	0	0.164189	0	0.015229	0.084485	0	0.938738	0.067248	1.60032	0.650074	3.05993	2.97323	3.29988	2.47046	1.89011	0	0.84634	0.575021	0	0	0	0	0	0	0	0.033494	0.245583	0.286489	0.807649	0.540144	1.08608	1.67695	2.11014	1.83169	2.24575	2.40199	6.21617	6.52174	4.07423	4.41751
XBXL10_1g10843	0	0	0	0	0	0	0	0	0	0	0	0	0.019543	0.154155	0	0.679294	0.287217	0.143967	0.142696	0.430265	0.244418	0.401269	0.039623	0.083025	0	0	0	0.053415	0	0	0	0	0	0.063568	0	0.123103	0.063303	0.313516	0.52303	0.159461	0.492397	0.070159	0.592856	0.344346	0.455941	0.868284	0.361376	0.461527	0.375069
XBXL10_1g10844	0	0	0	0	0	0.043006	0.157292	0	0.096899	0.155262	0.294577	0.046522	0.172897	0.044488	0.049274	2.84764	0.82474	4.21312	1.96731	5.73465	3.34191	7.18117	3.65137	4.28435	3.39737	2.33925	1.45171	0	0.019188	0.052666	0	0.070305	0.030811	0.021184	0.0278	0.499786	0.781066	2.27029	2.32093	4.21751	4.1487	4.99168	4.83371	5.50099	4.97449	10.9064	11.1398	6.84211	7.75816
XBXL10_1g10845	0.008979	0.028103	0	0	0	0.100784	0.196084	0.090096	0.235699	0	2.47106	1.17224	1.07147	0.464296	0.358821	1.61543	0.904314	2.32565	1.02137	3.26983	1.8269	3.75421	2.51815	2.33201	2.54124	1.66492	1.39878	0.018841	0.039942	0	0.042776	1.3647	1.70133	0.104865	0.126606	0.353239	0.370972	0.797646	0.717202	1.56538	1.28057	1.79258	2.09094	1.82085	2.00203	4.50465	5.44856	4.5503	4.34391
XBXL10_1g10846	2.76793	19.2375	19.3417	3.81846	0.299533	12.4446	8.16315	9.04345	13.2607	11.0401	12.68	11.1684	10.3767	6.95713	6.89634	0.826437	0.628281	0.285055	0.174725	0.339298	0.097047	0.492223	0.295461	1.58078	0	0.549874	1.07747	0.744018	0.737915	1.53414	1.55039	4.84489	6.39672	5.15534	4.00417	0.91394	0.943412	0.427283	0.384943	0.581453	0.650269	0.38363	0.656042	0.984516	1.33026	1.04628	1.28087	0.865211	1.12327
XBXL10_1g10847	0.015927	0.093873	0.045964	0	0	0.187567	0.710242	0.536672	0.54116	0.958669	0.626806	0.740305	0.204835	0	0	0.426883	0	0.498669	0.262889	1.13872	0.146096	0.26483	0.428487	0.147688	0.876516	0.400439	0.115585	0.0508	0	0	0.174184	0.581429	0.544975	0.060816	0.094999	0.091309	0.119363	0.097795	0	0.363156	0.356646	0.269988	0.565358	0.357305	0.23871	1.15564	0.539066	0.342304	0.458546
XBXL10_1g10848	350.34	251.358	299.484	32.821	9.04198	97.6936	97.7507	117.813	93.9753	114.448	83.7848	108.475	103.061	75.3216	90.1194	65.287	69.158	58.5705	101.034	77.2698	107.319	163.765	195.808	300.132	286.024	278.512	431.179	11.5813	11.4726	19.8255	22.6166	62.3653	62.7537	51.9084	49.4894	47.7715	46.3041	39.9846	37.341	52.1347	54.1305	63.281	71.3689	93.8863	91.0558	100.043	110.918	147.39	146.282
XBXL10_1g10849	0.170432	0.464924	0.539001	2.59152	2.678	33.4135	35.1359	33.6326	29.7899	31.3958	12.3808	4.78656	3.25246	2.78184	1.55379	2.11443	1.16355	2.73183	1.20301	2.95019	1.20653	0.698647	0.552204	0.69279	0.362334	0.450126	0.497029	2.76376	2.87204	8.66401	8.0505	3.95124	4.83419	2.27213	1.75893	2.17028	2.07787	2.86598	2.35593	2.89464	2.66274	2.97518	3.26851	3.66798	3.73371	3.59435	3.0474	2.57772	2.61222
XBXL10_1g1085	0.021256	0.082208	0.142813	0.056585	0	0.077315	0.104045	0.162066	0.152646	0.07542	0	0.130942	0.02624	0	0.042999	2.16708	0.472546	1.36987	1.09851	0.733115	0.41996	0.253647	0.111176	0.174055	0	0.078769	0.086103	0	0.020809	0.028852	0.022873	0.051391	0.107188	0	0.048663	0.486684	0.663726	1.61945	2.3974	2.97675	3.60323	1.67978	1.60033	1.72687	1.50444	1.10254	0.823163	0.878861	0.851453
XBXL10_1g10850	0.586695	2.51322	1.49212	0.791286	0.117254	3.52609	2.78822	2.11697	3.83999	3.35187	2.42125	1.92304	1.64655	0.802889	0.791006	0	0	0.708059	0	0.330483	0.226507	1.83748	2.63488	4.37782	2.92874	2.89032	2.80323	0.074526	0	0.956126	0.58266	1.50872	1.55636	0.761829	0.440684	0.172853	0.088418	0.07329	0.24472	0.441472	0.226141	0.494313	0	0.487024	0.534658	0.417173	1.13083	1.60091	1.44755
XBXL10_1g10851	35.9419	56.9731	80.0296	48.0807	56.3946	85.4364	115.046	131.353	83.3694	108.464	75.7243	75.4352	63.14	47.3562	37.8416	32.5584	26.5613	27.2818	32.4236	27.7358	35.5481	30.8496	33.4157	32.2797	28.2351	25.6194	25.55	25.0674	24.0397	44.5172	44.3877	62.9154	64.7452	35.6971	32.8102	18.0266	18.0436	18.8896	17.7837	19.66	19.2013	20.0882	21.1105	22.8142	21.4714	19.1399	19.8861	15.9807	17.1437
XBXL10_1g10852	0.020186	0	0.015334	0	0	0.178273	0.102701	0.018896	0.121064	0.063731	0.554909	0.594423	0.383043	0.264715	0.068834	1.22059	0.623888	1.07149	0.90494	1.46485	0.799873	1.16945	0.615671	1.83145	0.339034	0.702729	0.936063	0.047922	0.049369	0.077384	0.059512	0.41711	0.521631	0.129441	0.142721	0.650539	0.665462	1.27097	1.27268	1.75666	1.61082	1.61262	1.8005	2.48938	2.64662	2.58437	2.46922	2.07309	2.121
XBXL10_1g10853	141.814	325.752	318.209	399.572	626.806	393.059	590.919	652.965	386.892	579.846	441.453	633.987	585.292	637.477	677.196	603.144	650.402	683.366	786.582	532.539	692.844	527.007	517.223	348.096	349.195	344.789	272.41	309.502	305.614	272.73	269.495	378.882	378.629	535.239	532.309	492.838	519.038	465.483	466.12	413.311	391.317	314.343	308.991	317.965	334.711	214.759	208.535	177.365	181.064
XBXL10_1g10854	50.6205	116.151	80.7237	78.6943	110.193	52.6156	65.9028	67.5478	50.3429	69.2451	56.4356	78.6129	84.7079	62.5717	86.6626	40.0128	55.1168	40.2284	41.097	39.8285	33.8661	40.5076	27.9796	44.3839	34.0105	31.4423	43.6326	81.8279	83.9953	99.7475	99.6794	67.5052	69.6882	74.8138	68.1604	43.0964	47.2709	44.0081	40.8883	35.2884	39.0553	37.1433	36.3575	35.3803	34.7315	44.8056	42.9497	32.9081	33.1195
XBXL10_1g10855	0.118213	0.078728	0.049094	0	0	0.046833	0	0	0	0	0.211291	0.104426	0.010943	0	0.057006	0	0.04448	0.199046	0.032958	0.125723	0.0365	0.039756	0.055341	0.062348	0	0.041655	0.045808	0.651333	0.759967	0.096152	0.025019	0	0.029424	0.050959	0.026639	0.025907	0.026386	0.065581	0.024326	0.043882	0.022491	0.029265	0.137856	0.057731	0.031759	0.18825	0.055046	0.036923	0.043416
XBXL10_1g10856	4.48046	4.08135	8.20703	33.0241	84.8591	47.9628	71.4896	59.0985	41.9054	55.5338	38.3866	27.2141	15.5431	11.9044	7.56587	12.4237	4.6075	11.749	24.5427	14.2839	20.8619	8.40801	8.8729	8.9703	3.70355	4.85596	4.8601	22.7416	22.8754	28.3211	28.3767	37.7254	36.5701	25.4531	25.9603	28.8406	30.0979	25.532	22.6437	19.8619	19.3672	17.4538	18.6861	18.738	18.8491	7.59694	8.22883	10.164	10.6016
XBXL10_1g10857	0.014882	0.008578	0.017527	0	0.028574	0.01654	0.022743	0.036963	0.573992	0.459181	3.08394	3.83292	3.52805	17.1945	13.1577	34.3818	38.6594	19.3675	24.2968	10.5422	10.8817	3.77155	2.11037	1.76781	0.660945	1.17214	1.13679	0	0.025584	0	0.009268	1.0226	0.696425	14.4574	13.9771	44.1368	46.3107	37.3393	37.2872	26.3191	24.6173	13.7287	12.143	7.31149	7.27785	8.63971	6.65731	3.50107	3.35397
XBXL10_1g10858	228.012	155.899	160.578	13.7532	2.69845	15.578	10.812	10.8601	22.5847	12.8747	24.2583	12.742	16.5045	29.5745	20.538	34.0762	32.7538	38.2823	76.001	45.6109	73.7519	48.2825	66.1544	54.6232	43.5356	51.7407	60.9793	3.69244	3.04489	2.50101	2.6752	7.03723	6.26407	9.16648	8.90755	15.0666	18.2885	18.3471	20.402	19.6418	18.7878	23.6365	23.7384	24.369	23.6428	30.4754	28.3443	22.0258	23.1363
XBXL10_1g10859	151.95	221.863	191.027	192.541	278.602	109.492	150.279	171.632	116.193	148.737	120.011	156.985	149.436	112.973	141.401	79.1523	86.6841	83.1123	67.6119	85.6493	85.4628	88.616	81.9137	86.0707	70.0031	71.0978	86.2291	254.736	246.396	201.023	216.585	132.445	136.359	135.992	141.081	114.987	107.532	137.187	133.756	135.048	132.923	125.766	127.228	118.524	128.73	131.302	119.286	103.855	104.784
XBXL10_1g1086	0.003034	0.011073	0.008139	0	0.00422	0.015075	0.026576	0.008503	0.046567	0.049071	0.039539	0.05136	0.043237	0.026066	0.005887	0.41505	0.032403	1.13603	0.195165	2.33518	0.297503	0.885506	0.192652	0.617093	0	0.197806	0.511498	0.007415	0.004954	0.010275	0.005484	0.043551	0.057903	0.072015	0.084539	0.078347	0.118116	0.510852	0.522766	1.72718	1.792	2.42327	2.38374	3.07917	2.89603	4.7265	4.63156	3.25249	3.15996
XBXL10_1g10860	5.20048	18.045	27.9195	93.1874	170.737	37.1556	67.8935	57.5405	33.7666	49.3828	17.6051	9.31352	6.37386	3.9376	3.49033	4.42826	3.81444	4.27693	3.97955	4.88833	4.23664	3.47121	3.01907	2.7374	2.10603	1.93333	1.67466	137.591	133.871	83.1229	79.349	23.7098	24.0306	4.28233	3.87557	3.71121	4.10536	3.22348	2.72122	3.4682	3.72409	5.28127	5.22378	5.03796	4.3255	4.14332	4.24255	4.47258	4.62823
XBXL10_1g10861	31.0184	56.9521	80.7693	26.0176	34.3013	60.4373	95.983	114.997	69.7892	90.6337	51.7964	42.0658	32.8841	14.5716	12.2163	20.3894	17.8628	17.796	28.9992	20.6496	26.8054	21.5539	19.6018	21.5203	16.4726	14.4121	17.4545	27.767	27.8746	53.2041	54.5003	57.3322	55.8368	18.0967	17.9218	17.2588	21.0138	24.3737	24.1315	25.3198	24.7677	20.5349	20.2466	20.9122	20.971	24.8818	23.8337	18.1116	17.0824
XBXL10_1g10862	3.53947	17.2007	21.3441	17.0031	26.424	8.49158	8.60713	10.862	14.2879	12.9346	103.22	114.282	103.035	158.14	120.521	133.415	119.549	106.099	88.1337	84.5538	70.8375	54.8629	30.2704	22.8678	13.2136	14.3112	17.7831	10.0615	10.0079	9.78765	10.8887	84.6071	75.7745	163.905	152.684	136.378	148.117	178.857	183.296	120.905	113.99	84.5032	75.3946	56.1854	55.2463	66.6913	65.6729	33.0743	34.1262
XBXL10_1g10863	1.45368	1.64263	2.4611	5.0792	1.73332	4.0938	2.6979	2.79022	3.29189	2.20569	12.7304	15.7327	19.8219	35.7945	35.4813	33.4537	35.0405	25.7534	4.57961	22.9833	5.63387	15.3327	3.53024	9.259	1.45415	2.17439	6.79614	4.0849	4.16527	5.52925	5.84456	9.19165	8.01341	49.9166	50.1535	47.0647	47.8196	44.9019	44.8844	31.2689	29.5239	26.9932	23.4442	22.2602	23.4669	26.124	24.9892	16.727	16.7725
XBXL10_1g10864	30.2999	65.2573	109.524	16.5189	6.00603	29.0477	26.7259	33.2873	35.6109	36.0044	28.0709	28.0824	22.1495	11.5471	10.0432	1.85801	1.2928	0.633939	0.829238	0.268793	0.393649	2.57894	2.68625	18.0886	5.19863	9.64874	15.8838	16.0958	15.6655	24.0193	25.6126	28.3262	27.0681	16.6968	13.705	2.90755	2.54013	1.7335	1.72678	0.563111	0.527076	0.340811	0.573924	0.365744	0.400966	0.689262	1.47358	6.75952	6.58196
XBXL10_1g10865	0.726399	0.74541	8.03295	1.90519	0.590517	11.8931	12.8419	13.1197	10.2512	12.3668	6.45113	4.34309	1.8763	1.8784	0.916391	2.47591	0.384934	2.09691	2.65771	3.96484	4.8491	3.8616	3.0019	4.92211	1.66896	1.90487	2.68982	2.02171	2.13188	5.75836	4.94414	6.90482	7.22948	2.32487	2.28117	1.81463	1.63612	2.19395	2.52827	2.04947	2.61041	3.52237	3.17703	4.24873	4.24132	7.49839	7.03574	5.09284	5.06301
XBXL10_1g10866	0.436176	0.677928	1.45086	0.284286	0.028612	1.59756	0.842648	0.763648	1.66343	1.38185	1.81142	0.959382	0.868615	0.954521	0.603036	0.851307	0.505639	1.92023	0.685577	2.56049	0.921279	1.21836	0.450617	1.20388	0.356428	0.44447	1.19276	0.03718	0.055222	0.205696	0.160495	0.741723	0.746486	0.748388	0.686731	1.10657	1.15995	1.22508	1.17584	2.07821	2.16612	2.42074	2.22276	2.28741	2.1755	2.25926	1.86852	1.81817	1.46468
XBXL10_1g10867	19.9935	41.475	63.186	38.0513	33.0997	64.4431	66.8677	78.4314	64.4986	66.8136	72.8625	79.7094	90.3741	152.221	127.8	226.678	184.236	234.432	230.08	215.615	211.434	179.584	138.966	104.271	92.9437	93.2108	68.2213	30.019	29.6563	35.4622	31.5095	58.1159	58.8881	104.248	106.8	202.474	202.278	235.921	235.222	226.162	219.879	200.399	198.129	188.835	198.879	163.603	158.179	128.161	127.485
XBXL10_1g10868	96.8333	262.309	332.512	30.5272	19.1045	102.467	116.669	167.289	114.693	133.256	107.63	149.587	171.384	364.223	289.278	688.136	448.262	1187.27	930.413	1247.84	1149.07	1034.57	777.651	203.088	234.813	232.355	48.1776	15.2379	16.163	32.5941	32.1871	66.367	65.2724	192.387	196.569	693.438	738.999	1319.4	1338.27	1107.24	1192.74	1191.58	1267.7	1156.68	1246.17	1032.59	979.973	655.323	681.707
XBXL10_1g10869	81.3822	95.1681	130.24	152.402	139.032	101.307	128.936	136.769	96.5884	110.542	123.126	119.113	140.208	606.03	414.407	1746.01	1363.11	1946.05	3428.82	1841.02	3184.92	1565.37	1685.97	389.65	463.035	468.388	184.413	73.4154	77.9671	78.6223	78.7782	98.6741	103.94	291.753	301.521	1316.99	1357.41	2091.63	2229.04	1814.41	1804.12	1674.51	1623.58	1408.16	1516.33	1404.68	1344.24	788.428	802.282
XBXL10_1g1087	0.052173	0.30703	0.273076	0.245406	0.122953	6.18155	3.27899	2.87614	7.22752	3.69844	5.97676	3.00429	1.92857	3.14439	2.05364	7.20915	2.69766	5.83968	0.809564	7.5164	0.881784	1.89791	0.390317	1.05748	0.229944	0.228829	1.01364	0.309599	0.342722	0.949405	0.717111	2.74361	3.20782	2.57611	2.60551	4.47563	4.78114	5.48482	5.14354	6.36401	6.25516	6.47215	6.07875	5.8649	5.86577	6.59075	7.10008	5.65651	5.136
XBXL10_1g10870	0	0	0	0.371306	0.153666	0	0	0	0	0.173642	0	0	0	0	0	0	0	0	0	0	0	0	0	0	0	0	0	0	0	0	0	0	0	0	0	0	0	0	0	0	0	0	0.022265	0	0	0.034286	0.060497	0.106608	0.047866
XBXL10_1g10871	0.294798	0	0.039581	0.112089	0.233972	0	0.094229	0	0.078075	0.335112	0.043336	0	0.017441	0.080382	0.045419	0	0	0	0	0	0	0.031587	0.014761	0	0	0.004126	0	0	0	0	0	0	0.064257	0	0.039485	0	0	0	0	0	0	0	0	0	0	0.087588	0.012735	0.057231	0.020019
XBXL10_1g10872	0.013221	0.018476	0.053462	0.248004	0.308034	0	0	0.007892	0	0.201929	0	0	0	0	0	0	0	0	0	0	0	0	0	0	0	0	0	0	0	0.022658	0	0	0	0	0	0	0	0	0	0	0	0	0	0	0	0	0	0.056256	0
XBXL10_1g10873	0	0	0	0	0	0	0	0	0	0	0	0	0	0	0	0	0	0.029436	0	0	0	0	0	0	0	0	0	0	0	0	0	0	0	0	0	0	0	0	0	0	0	0	0	0	0	0.03937	0	0.078595	0.027324
XBXL10_1g10874	0	0	0	0	0	0	0	0	0	0	0	0	0	0	0	0	0	0	0	0	0	0.015755	0	0	0	0	0	0	0	0	0	0	0	0	0	0	0	0	0	0	0	0	0	0	0	0.037561	0.082655	0.074338	0.065099
XBXL10_1g10875	0	0	0	0.178101	0.073596	0	0.502302	0	0	0.425892	0	0.066918	0	0	0.034718	0	0	0	0	0	0	0.012482	0	0.013492	0	0.003355	0	0	0	0	0	0	0	0	0	0	0	0	0	0.013378	0	0.0176	0	0	0	0.09879	0.043232	0.065212	0.051365
XBXL10_1g10876	0.043501	0	0	0	0.028117	0	0	0.016138	0	0.032685	0	0	0.008313	0	0	0	0.034145	0	0.024592	0.213342	0	3.69973	0.898391	62.8087	25.5064	17.9613	135.871	0.015961	0	0	0	0	0	0	0	0	0	0	0.034492	0	0	0.062016	0.155624	0.245642	0.361434	0.614768	1.20435	7.44493	8.28328
XBXL10_1g10877	0	0	0	0	0	0	0.149011	0	0	0	0	0	0	0.044814	0.050613	1.65722	0.079746	2.15706	1.56371	2.81329	2.21016	0.484807	0.158088	0.036363	0	0.004462	0.106787	0	0	0	0	0	0	0	0	0.042786	0.043791	0.126124	0.220527	1.53327	1.53678	1.70883	1.97102	0.688439	0.704899	0.582576	0.43344	0.389727	0.330324
XBXL10_1g10878	0	0	0	0	0	0	0	0.010439	0	0	0	0	0	0	0	0	0	0	0	0.063994	0	0.121192	0.018136	0	0	0.01539	0	0	0	0	0	0	0	0.098006	0	0.07634	0	0.207089	0	0.167006	0.025431	0.17158	0.059626	0.210188	0	0.099283	0.020288	0.103931	0.081945
XBXL10_1g10879	0	0	0	0	0	0	0	0	0	0	0	0	0	0.158811	0	0.242773	0.103034	0.267886	0.436398	0.263658	0.541252	0.288211	0.215979	0.134298	0	0.053544	0	0	0	0	0	0	0	0.036131	0	0	0.038079	0.031016	0.034509	0	0.063826	0	0	0	0.045174	0.063082	0.186958	0.132559	0.104525
XBXL10_1g1088	2.06813	0.387577	0.42283	0.177453	0.943028	4.17502	1.24165	3.08642	7.88582	4.58484	24.7259	17.4623	18.7092	32.3181	33.2126	32.7049	30.8016	22.9955	5.20458	19.5727	7.48889	11.9384	4.58979	9.17403	4.32668	2.39412	5.34194	0.112973	0.095055	0.367125	0.509362	4.43385	4.18823	7.43022	8.60544	10.9056	11.4891	10.373	11.1083	7.2523	7.60438	6.04748	7.71176	9.47607	8.53425	8.15169	7.37868	5.24367	5.37268
XBXL10_1g10880	3.24999	5.0473	8.55253	2.26737	5.45254	5.8236	7.42944	9.3414	5.57935	9.49973	97.8309	196.169	337.871	1181.94	945.881	3355.36	3078.4	3221.48	7557.13	4294.82	8861.24	4594.73	6800.97	3430.4	3835.34	3853.62	2326.7	0.081213	0.397859	0.597946	0.519439	3.71573	6.40169	757.69	879.681	3016.8	3140.17	4146.47	4233.07	5307.49	5134.81	5584.65	5513.7	4614.09	4810.15	4438.24	4278.37	3610.92	3457.47
XBXL10_1g10881	0	0.061773	0	0	0.043418	0	0	0	0	0	0	0.122365	0.077398	0.239266	0.272973	0.299472	0.269076	0.561342	0.684076	0.43664	0.381728	0.348522	0.194525	0.217901	0	0.054698	0.393188	0	0	0	0.056797	0	0	0.202562	0.212261	1.31803	0.955704	1.55543	1.01496	1.56203	1.62982	1.71414	1.70409	0.553422	1.1468	1.97134	1.70615	1.61786	1.30171
XBXL10_1g10882	0.011014	0	0.058838	0.174648	0	0	0	0	0	0	0.06537	0.068888	0.096065	0	0	0	0	0.048832	0.094109	0.040596	0	0.226453	0.10403	0.951119	0	0.227202	1.65489	0	0	0	0.156372	0.044092	0	0.08026	0.041706	0.079261	0	0.100027	0	0	0	0.07676	0	0.113054	0.048516	0.243496	0.213892	0.153863	0.31376
XBXL10_1g10883	0	0	0	0	0	0	0	0	0	0	0	0	0	0	0	0	0	0	0	0	0	0	0	0	0	0	0	0	0	0	0	0	0	0	0	0	0	0	0	0	0	0	0	0	0	0.100228	0.086603	0.043724	0.034421
XBXL10_1g10884	0	0	0	0	0	0	0	0	0	0	0	0	0	0	0	0	0	0	0	0	0	0	0	0	0	0	0	0	0	0	0	0	0	0	0	0	0	0	0	0	0	0	0.041829	0	0	0.036509	0	0	0
XBXL10_1g10885	0	0	0	0	0	0	0	0	0	0	0	0	0	0	0	0	0	0	0	0	0	0	0	0	0	0	0	0	0	0	0	0	0	0	0	0	0	0	0	0	0	0	0	0	0	0	0	0	0
XBXL10_1g10886	0	0	0	0	0	0	0	0	0	0	0	0	0	0	0	0	0	0	0	0	0	0.053654	0	0.055926	0	0.013568	0.041159	0	0	0	0	0	0	0	0	0	0	0	0	0	0	0	0	0	0	0	0	0	0
XBXL10_1g10887	6.45453	7.42259	17.616	6.98305	3.64841	13.5514	12.3464	19.5635	11.3725	17.2137	18.9221	25.9004	29.0335	41.0935	31.5391	40.4243	29.127	39.7908	88.3574	44.7098	76.2494	48.7315	58.0032	48.634	42.8079	37.9195	47.9618	5.16747	5.16802	8.48455	8.09446	22.211	25.2787	47.6373	49.1671	84.7722	89.5678	74.9763	75.8347	77.5928	76.5719	73.8079	73.5849	56.4755	62.4174	35.1365	35.2439	40.3166	39.8224
XBXL10_1g10888	17.1145	15.0404	45.5524	8.71494	2.46177	105.997	108.79	100.808	105.798	110.118	74.8922	75.9792	45.7429	41.6843	36.203	26.579	22.4265	18.7853	7.52632	19.232	7.6994	11.7387	4.30752	8.68289	2.88642	3.07588	5.19782	10.225	9.97209	46.8809	48.7381	78.2997	81.3762	50.4325	46.7996	31.5084	29.2007	20.6595	20.186	17.7111	18.5925	21.6256	21.0594	19.5347	18.9476	15.9497	17.0318	16.8398	16.0103
XBXL10_1g10889	0.538184	0.625187	1.19109	0.138672	0.073359	0.234502	0.232161	0.172901	0.356677	0.323148	0.344174	0.153874	0.138268	0.242882	0.027319	0	0	0.03904	0	0.372353	0.018137	0.270205	0.081424	0.207926	0.223918	0.050589	0.141721	0.231702	0.220893	0.230984	0.102328	0.359582	0.239125	0.105014	0.194102	0.058157	0.011928	0.029462	0	0.088637	0.070696	0.185099	0.086877	0.303154	0.300034	0.43005	0.429129	0.553065	0.435018
XBXL10_1g1089	1.17687	4.8484	7.29014	2.30646	0.693035	11.8827	10.2661	9.35193	11.1726	11.733	7.82359	6.49148	5.42547	4.49352	3.206	4.6247	2.14736	5.62238	4.50045	8.54385	4.45001	6.61961	4.22072	6.78344	1.71177	2.43103	3.89001	0.935222	0.623878	4.21166	4.10166	6.62471	6.02463	4.91087	4.41044	5.56984	4.95174	6.57408	6.24591	8.29452	7.75688	6.37648	6.54039	9.31721	7.98827	10.2939	9.28585	8.85069	8.57589
XBXL10_1g10890	2.33037	18.054	32.7584	258.15	299.074	122.689	192.168	151.423	129.623	172.692	130.544	164.192	115.367	106.89	82.7475	68.2093	45.4033	66.166	34.2645	70.132	36.1789	44.8695	19.349	26.1071	7.94154	9.75133	13.6945	260.655	257.62	267.558	255.898	182.306	189.97	163.665	155.902	97.8455	103.217	106.454	101.143	84.9447	80.5375	71.7481	64.7819	61.8618	62.5777	48.8655	49.4687	35.9218	37.7763
XBXL10_1g10891	7.24311	4.67974	10.5859	25.5271	26.2909	17.4813	18.097	13.9753	16.9212	15.1654	11.8088	6.89904	7.44073	3.89702	1.76855	0.159007	0.204914	0.304247	0.191747	0.833708	0.539134	1.25516	0.681812	1.95455	0.885007	0.760226	1.63503	9.64382	8.20782	10.3168	10.2024	12.6081	13.6496	2.27641	1.69362	0.300255	0.513725	0.592804	0.532826	0.617367	0.75612	1.71095	2.00217	2.80987	2.46918	3.91639	3.0406	2.43078	2.17431
XBXL10_1g10892	0.050494	0	0	0	0	0	0	0	0	0	0.329574	0.342888	0.260662	1.4745	1.87116	0.870371	0.725683	0	0.241915	0.587349	0.269301	0.607182	0	0.275694	0	0.139536	0.093218	0	0.17468	0.241377	0	0	0	0.572376	0.988611	1.52703	1.95277	0.639283	0.888868	0.320339	0.493072	0	0.403537	0.421752	0.231956	0.623512	0.404823	0.271249	0.639905
XBXL10_1g10893	142.254	149.797	128.008	39.8685	45.0665	53.3391	54.5342	65.5688	56.7573	53.3008	72.9247	66.3515	77.7608	53.3511	56.8925	33.9253	37.1511	26.7114	31.2328	18.6025	25.0053	28.2923	32.3046	38.521	47.0264	45.7536	46.9813	57.3283	55.9376	50.2952	57.8864	69.3357	67.9889	47.7384	41.772	32.7823	34.5564	22.8958	23.5104	22.4691	19.0638	19.6701	21.1082	18.4612	16.9165	36.7628	32.0365	28.9014	32.7096
XBXL10_1g10894	9.97351	20.8889	42.5418	5.1399	0.209999	24.9062	21.5019	24.8523	31.2269	29.1194	25.678	20.7496	19.0798	9.26795	8.17604	12.9863	10.1538	14.3744	10.0963	17.0175	12.9763	18.6735	10.1365	17.6256	6.68686	8.27355	11.805	0.935663	0.746741	2.97529	3.04619	11.2095	13.4674	8.91529	8.66249	6.01103	6.2564	11.5114	10.5733	13.9817	14.1518	14.2189	13.5547	13.1888	13.7136	18.9173	17.5884	13.6223	13.2762
XBXL10_1g10895	28.8149	63.8744	44.7237	271.382	162.391	152.744	133.812	97.0799	130.889	128.635	176.64	161.561	147.479	212.238	144.92	158.913	89.1001	118.085	48.7792	93.7743	40.1795	37.6434	10.9207	21.6076	8.1961	6.57382	16.4059	311.733	309.524	360.442	364.853	279.785	278.496	301.439	286.649	221.187	219.319	236.796	234.781	192.237	172.248	125.334	117.167	95.9708	108.416	102.031	83.3751	44.4407	45.8593
XBXL10_1g10896	0.039227	0.109748	0.17588	0	0	0	0	0.056495	0	0.111728	0.227172	0.123175	0.04779	0.184327	0.115901	0	0	0	0	0.070812	0	0	0	0	0	0	0	0	0.071189	0.501596	0.31625	0	0	0.243829	0.085165	0	0	0.06695	0.14981	0.067653	0.069448	0.090321	0	0	0	0	0	0	0.047142
XBXL10_1g10897	0.20219	1.63761	1.34591	10.7335	3.23979	17.7233	9.5256	5.94568	17.8874	7.68752	8.01985	1.44951	1.18687	1.03191	0.2567	1.37154	0.618555	1.77687	0.137615	1.90932	0.213167	0.668596	0.079459	0.572801	0	0.110585	0.421602	6.7419	6.63357	12.4463	10.7596	10.7156	12.0134	0.966108	1.20855	1.27546	1.13935	1.47832	1.35602	1.92725	1.87091	1.94308	1.68301	2.15501	2.05455	2.74192	3.14196	2.51604	2.25443
XBXL10_1g10898	3.23227	5.26048	14.1178	11.9464	8.90283	39.8962	34.324	30.8157	37.6603	26.5626	11.8141	4.5069	2.00675	1.97269	0.721181	2.53041	1.06356	2.33292	1.06944	3.59256	1.56018	2.62238	0.983417	2.08347	1.50885	0.765478	0.987711	8.7566	8.96456	15.5116	15.9171	9.50395	9.8962	1.59277	1.42084	2.24158	1.83014	2.17451	2.50888	4.2084	4.17947	4.79477	4.87229	6.35136	5.41214	4.71617	4.3012	4.42454	5.4181
XBXL10_1g10899	12.0416	48.4183	28.5007	106.908	42.7501	74.17	72.5928	55.8301	62.3151	69.9727	63.4809	62.5866	45.433	32.02	26.4024	13.2517	9.253	16.4542	6.07094	16.7879	7.76901	14.214	5.84803	10.6086	6.40302	5.15616	8.24372	80.0238	75.6071	109.088	110.84	89.7995	87.0131	62.7933	55.8786	19.0799	17.6784	23.9625	23.6556	23.9241	21.9851	21.8383	21.2333	21.1403	20.3533	31.2315	28.1616	23.5153	22.9299
XBXL10_1g109	0	0	0	0	0	0	0	0	0.265917	0	0	1.28224	0.466493	0.53258	0.446947	0	0	0	0	0.186808	0	0	0	0	0	0	0	0	0	0	0	0.555858	0	1.24297	1.07768	0	0	0	0	0	0	0	0	0	0	0	0.124748	0	0.088645
XBXL10_1g1090	4.92241	12.1499	11.2277	5.10094	2.48285	12.9834	8.49212	9.21913	13.9378	9.31796	10.2491	6.18909	5.9618	6.5622	3.07879	14.262	6.38009	12.8593	3.25365	11.0905	2.94803	4.6179	1.57165	3.6609	2.79941	1.18138	2.30952	3.67826	2.78849	12.0723	13.2271	31.8161	34.2879	29.1599	26.9997	22.8745	23.5929	27.2183	24.3791	25.2591	25.2504	18.4403	19.2796	12.9153	13.2159	15.5532	15.9121	10.6115	10.3886
XBXL10_1g10900	0.033678	0.436297	0.461149	0.964182	0.237967	7.41024	4.59092	3.59684	7.33495	4.6469	2.18093	1.44055	0.901333	0.655819	0.256844	0.315653	0.174298	0.703681	0.123963	1.33858	0.253628	0.453257	0.195627	0.288556	0	0.149329	0.232191	1.29696	1.38841	2.01846	2.64601	4.04574	4.17215	1.06497	0.972995	0.455948	0.67296	1.42042	1.13958	1.38637	1.31954	1.58489	1.706	1.41102	1.16114	1.97313	1.87882	1.80539	1.87435
XBXL10_1g10901	0.558782	0.140313	0.59742	0.035082	0.043291	0.236992	0.171374	0.137262	0.293649	0.223397	0.210671	0.360782	0.281939	0.156389	0.052327	0.038732	0.04184	0.01989	0.112526	0.081697	0.168815	0.070279	0.155577	0.25725	0	0.206051	0.284516	0.178319	0.263391	0.329738	0.186932	0.294487	0.288024	0.267148	0.263286	0.265278	0.377806	0.648465	0.807101	0.577749	0.955639	0.806303	0.410012	0.478565	0.728671	0.438008	0.394838	0.296662	0.485453
XBXL10_1g10902	0.082792	0.370616	0.164055	1.9098	0.723679	8.24702	3.88147	3.10691	9.99723	4.41539	7.01305	4.2291	3.38159	2.62962	2.04745	0.097114	0.171426	0.051617	0.026925	0.02125	0	0.013609	0.014946	0.411456	0.354072	0.257147	0.538665	1.5521	2.12996	4.15396	3.63964	8.00994	6.14139	2.51788	2.35584	0.42145	0.271834	0.18631	0.092002	0.083463	0.136662	0.2214	0.117628	0.049202	0.08137	0.055159	0.07062	0.08165	0.051092
XBXL10_1g10903	0.005195	0.11835	0	0.03732	0	0	0	0	0	0	0	0	0.006282	0	0	0	0	0	0	0.017701	0	0	0	0.158544	0.280834	0.03478	0.127847	18.3407	16.2671	23.1746	23.589	0	0	0.017263	0	0.068044	0.087005	0.142696	0.095672	0.187853	0.177754	0.327171	0.234778	1.40026	0.729811	0.071089	0.125239	0.099941	0.107875
XBXL10_1g10904	60.7785	195.62	170.264	659.628	680.428	145.685	129.254	116.332	148.023	107.538	65.685	25.1447	12.2968	5.86384	4.7219	4.45374	3.40869	3.81186	2.05657	3.77916	2.05108	3.3776	1.56768	4.359	1.27597	1.39108	4.05283	742.604	750.166	299.307	313.816	17.5376	19.6496	4.89131	3.86431	4.10774	3.18393	3.65823	3.2617	3.21562	3.74427	3.8127	3.83128	4.27926	4.55535	3.62236	4.46116	4.8299	4.92573
XBXL10_1g10905	0.012954	0	0	0	0	0	0	0	0	0	0	0.08859	0.017179	0	0	1.89477	1.38077	1.38306	1.00313	1.30471	1.13115	1.03265	0.309618	0.806797	0	0.331491	0.701434	0	0	0	0	0	0	0	0	0.912209	1.54063	1.89137	3.17849	3.9572	3.74201	3.403	2.90605	2.26593	0.985809	1.7712	1.3143	1.40833	1.4577
XBXL10_1g10906	4.11066	7.84863	18.7445	37.1218	52.2383	17.5614	24.8608	25.8011	15.9385	23.1483	10.5815	8.9156	5.25673	3.51371	2.72666	3.64825	2.43592	4.54831	3.08542	5.82424	5.45655	5.25748	3.73285	4.85874	1.83625	2.7608	3.8229	26.7255	27.3754	17.6236	15.7876	10.7881	11.1465	3.68922	2.42222	3.29511	2.81089	3.47288	2.91324	4.99544	4.95963	5.23003	4.68348	3.98245	3.50848	3.3517	3.60056	3.25429	3.28018
XBXL10_1g10907	6.00422	26.2536	20.2868	20.3245	5.04501	82.5208	63.4117	50.3938	79.4268	65.5338	90.7988	68.3871	66.8849	88.5575	63.5115	76.5659	59.2849	61.1609	20.4281	58.5939	14.5395	33.4553	8.19733	21.5351	8.36431	7.2357	13.7786	14.5126	13.4674	66.1647	62.6514	140.221	137.815	103.255	103.225	87.7487	84.4688	74.9035	73.658	59.7408	63.5201	57.06	59.3662	52.9393	52.9882	52.0933	55.1532	50.2065	48.8963
XBXL10_1g10908	43.1459	57.1718	67.0922	29.9169	24.4841	54.3013	60.9491	70.2204	51.2257	68.655	45.8807	39.0141	36.6658	24.306	18.8566	17.7703	12.7837	15.1436	15.3143	16.1192	14.046	14.6344	12.1881	14.3999	14.1341	9.96498	12.6657	18.1897	17.9137	32.3497	32.3312	45.1449	42.6907	21.7378	19.8938	18.8854	18.9906	20.1324	20.0428	18.9842	20.7732	18.3391	17.3704	17.603	15.6743	12.8628	14.0596	12.9636	13.1845
XBXL10_1g10909	2.28413	1.53646	2.82249	1.36187	0.310866	5.68559	4.13369	4.32891	4.64299	3.87375	3.36343	2.05622	1.16164	1.10383	0.522433	0.400128	0.590483	0.478516	0.26629	0.567991	0.570967	0.638777	0.414934	0.99677	0	0.451587	1.0558	0.479681	0.651161	4.26603	3.54855	6.22998	5.1769	1.96236	1.53576	1.30464	1.14037	0.833421	0.938498	0.346128	0.669061	0.531058	0.479635	1.08777	0.794304	1.53086	1.44551	1.30349	1.75437
XBXL10_1g1091	3.15398	3.28296	3.47006	4.98861	5.2755	4.76415	5.80449	6.41681	4.41167	5.69093	2.34115	1.88997	2.0832	0	0.293997	7.63954	2.19512	7.45992	3.79108	6.71581	2.14405	0.947	0.656009	0.335384	0	0.244867	0.235157	0.698961	0.37583	0	0.054933	0.067331	0.232838	0	0.071133	6.5564	5.56901	16.011	14.5107	16.6497	15.4585	11.9524	9.90836	5.27521	5.16524	6.30386	5.62651	2.89344	2.90761
XBXL10_1g10910	0.036906	0.148738	0	0	0	0	0.102668	0.018026	0.31525	0	0.86256	0.290316	0.392758	0.375694	0.456335	2.21336	0.283741	0.50305	0.056283	0.193562	0.126572	0	0.064361	0.042868	0	0.009264	0.062349	0	0	0	0	0.291455	0.128886	0.878153	1.50037	0.919371	0.713798	0.843027	0.971732	0.51803	0.600154	0.434797	0.44664	0.601906	0.3296	0.618934	0.575593	0.436998	0.454951
XBXL10_1g10911	0.010537	0.11794	0.086186	0.309559	0.02225	0.944427	1.19137	1.0313	1.00198	0.662577	11.2425	4.25579	4.87466	8.11821	2.73502	3.89899	1.07414	2.39431	1.42388	1.49645	0.86699	0.93022	0.546805	0.320409	0	0.136982	0.110398	0.364485	0.41023	0.4401	0.38794	3.69881	4.38242	5.98631	5.56393	4.3941	3.43471	2.13438	2.20107	1.75615	1.55974	1.35365	1.53213	0.960619	1.26111	0.847798	0.828187	0.904315	0.782211
XBXL10_1g10912	0.018721	0	0	0	0	0	0	0	0	0	0	0	0.022871	0	0	0	0	0.159713	0.07203	0	0	0.040623	0	0	0	0.0337	0	0	0	0	0	0.067741	0	0	0	0	0	0.051498	0.057313	0.051934	0.106229	0.138434	0.065006	0.135754	0	0.05096	0.089486	0	0.17583
XBXL10_1g10913	0.326522	0.340328	1.22033	0.077385	0	0.100984	0.262282	0.428293	0.051644	0.234617	0.178091	0.397911	0.233809	0.126799	0.060012	0.20393	0	0.295552	0.058249	0.779566	0.450015	1.04387	1.19259	1.59942	0.830264	1.05876	1.04842	0.091695	0.096331	0.415464	0.246292	0.323431	0.455408	0.315013	0.387707	0.042688	0.065842	0.161049	0.100505	0.271185	0.388997	0.511739	0.38368	0.622202	0.603178	0.604582	0.476653	0.660108	0.621645
XBXL10_1g10914	0.204684	0.359729	0.41013	0.718118	1.40077	0.301288	0.495766	0.613509	0.419353	0.689781	0.068905	0	0.094776	0.066289	0.144881	0.109898	0.057981	0.048981	0	0.076578	0.043908	0.124372	0.044247	0.266397	0.554936	0.100551	0.210922	0.580959	1.01428	0.941579	1.15507	0.167924	0.347363	0.060827	0	0.061725	0.095189	0.209863	0.058199	0.052438	0.080676	0	0	0.137467	0.037874	0.100644	0.086779	0.151695	0.03406
XBXL10_1g10915	11.3931	11.1841	23.1428	12.4548	39.2052	98.8568	75.9796	65.165	91.7949	63.9615	39.8045	11.8478	5.78167	5.3297	2.61266	5.17507	3.06722	4.56465	1.27524	5.78594	1.98756	3.83555	0.894987	2.18602	0.693474	0.611198	1.04614	13.9219	14.2168	40.5404	44.0262	17.7346	19.8282	3.91138	4.15163	4.36439	4.40163	5.02086	4.52798	6.22689	6.49968	7.35178	6.72451	6.94949	6.73044	7.70812	7.38374	5.65832	4.9641
XBXL10_1g10916	0	0	0	0	0	0	0	0	0.032422	0.057282	0	0.17008	0.222703	0	0.286657	0	0.038039	0.299735	0.0249	0.299216	0.040962	0.066695	0.010522	0.089349	0	0.012739	0.029145	0.0108	0	0	0	0.133039	0.162715	0.187082	0.284324	0.216087	0.137919	0.205014	0.297331	0.297528	0.381438	0.210017	0.26021	0.368912	0.267911	0.278277	0.346989	0.22433	0.086902
XBXL10_1g10917	0.149779	0.559643	1.93887	8.00092	7.89451	7.67608	10.0051	9.35043	5.83213	7.48967	1.36739	1.51144	0.884327	2.58053	1.07337	1.38679	1.18852	1.1036	0.550439	1.49536	0.323628	0.807883	0.163252	0.929841	0.83559	0.236353	0.457693	5.85071	5.64359	6.04516	5.96266	1.59149	1.72558	0.684294	1.01293	1.3531	1.40489	1.27818	1.06604	1.04722	0.919202	0.720632	1.10048	1.29356	0.929606	1.47889	1.44251	1.11992	1.00393
XBXL10_1g10918	0	0.008021	0.023276	0.02146	0	0.029193	0.037597	0.024397	0.045511	0.110833	0.01652	0.047752	0.030329	0	0	0	0	0.012506	0	0.030059	0.023301	0	0.017481	0.387311	0	0.091049	0.208113	0.013218	0.013747	0	0.02224	0.117608	0.025987	0.023054	0	0	0.007818	0.019454	0.014422	0.006547	0.020097	0.008791	0.008314	0.017316	0.018894	0.042774	0.04316	0.053389	0.060868
XBXL10_1g10919	1.2737	3.24333	5.04296	1.57645	4.46869	0	13.4356	13.9228	0	13.7068	0	5.54258	2.908	0	0.275993	0	0.129748	0.116865	0.105625	0.154827	0.194336	0.100422	0.389016	0.174284	0	0.266036	0.186598	2.65637	1.91633	4.93174	4.23326	9.84096	10.1324	1.14971	1.35055	0.172264	0.176493	0.19324	0.054151	0.434412	0.223932	0.259893	0.395964	0.318078	0.246075	0.281622	0.356384	0.340593	0.142601
XBXL10_1g1092	2.47728	10.9906	8.8012	8.95661	4.06428	15.8476	9.79162	8.20827	17.851	11.8084	9.22241	3.84718	2.90817	2.25508	1.07987	2.323	1.25744	2.1256	0.368857	2.03544	0.864078	1.1487	0.432357	0.811765	1.19075	0.223782	0.318993	2.7217	2.50347	3.83431	4.28489	4.49582	5.30481	1.64121	1.57312	6.33254	5.21316	4.32991	4.16335	2.35967	2.86106	1.88041	2.21177	2.39785	1.61617	2.41352	2.10335	2.10498	1.74985
XBXL10_1g10920	1.1251	3.1286	3.28276	0.573988	0.173842	0.870447	7.51126	6.12314	0.854752	7.64583	0.178152	1.57153	1.20464	0.237353	0.332692	0.751453	0.664864	0.751579	0.181994	1.28174	0.067677	0.598126	0.377063	0.614717	0.825708	0.373977	0.558807	2.40668	2.39676	11.7961	11.2235	3.86411	4.15046	0.861389	0.78871	0.095612	0.049893	0.041141	0	0.020282	0	0	0.026105	0.765261	0.270912	1.53723	1.65363	1.47329	1.64908
XBXL10_1g10921	4.68483	15.111	11.1642	6.04024	1.50841	42.8975	30.1521	26.7783	37.4944	31.8632	17.976	18.9111	9.32819	6.00361	2.45761	2.89539	2.29267	2.05493	0.35925	2.74933	0.320321	1.45237	0.933897	0.84541	0.286651	0.241911	0.484666	6.65598	6.68264	24.1002	23.5446	28.663	30.3278	6.63256	6.23467	2.78414	3.3527	2.32728	2.81135	2.52834	3.49785	2.75394	4.30858	3.56308	3.71761	2.37541	3.01251	3.4714	3.74196
XBXL10_1g10922	0.025825	0.20903	0.219353	0.521806	1.01967	0.121504	0.63354	0.576885	0.080834	0.548643	0.090757	0.419022	0.289399	0	0.098255	0	0.037931	0.034193	0	0.492781	0.033137	1.16679	0.590961	2.4845	1.23665	1.53887	1.79351	0.276614	0.327021	0.27276	0.189932	0.107451	0.195226	0.120989	0.050674	0.024283	0.024823	0.02047	0.02279	0.020612	0.042275	0.413981	0.336672	0.56991	0.537526	0.693108	0.873447	2.50783	2.02165
XBXL10_1g10923	0	0	0	0	0	0	0	0	0	0	0	0	0	0	0	0	0	0	0	0	0	0	0.017252	0	0	0	0	0	0	0	0.020733	0	0	0	0	0.022844	0	0	0	0	0	0	0	0	0	0	0	0	0
XBXL10_1g10924	12.8125	94.6409	59.6348	16.2771	1.01035	42.3247	15.3939	27.1881	54.3095	26.5821	42.1327	22.6664	28.401	16.7359	10.4443	11.5348	4.30143	17.2912	7.89349	26.062	12.0043	32.1121	14.8666	31.0027	10.1616	13.846	17.9914	3.40759	4.20863	5.04218	4.00207	15.5888	16.9606	10.0962	9.7926	6.14938	8.28552	10.4925	8.2567	14.3589	16.2327	19.7046	18.9962	21.9846	22.0402	23.5202	21.8349	24.8999	23.72
XBXL10_1g10925	0.121158	0.415374	2.10101	1.49679	0.777683	3.59837	0.999063	1.8706	3.64392	0.906213	2.84015	0.712515	0.537968	0.694352	0.201175	1.29039	0.290952	2.22676	2.49632	3.5452	3.24225	3.99256	2.51735	2.68008	1.76758	1.40832	0.92797	0.83928	0.941269	0.707427	1.14257	0.991503	1.15827	0.242257	0.189274	0.702846	0.751296	2.52214	2.32459	3.90594	3.80013	4.06387	4.84733	8.98103	8.69044	12.3254	10.7423	6.75998	6.81936
XBXL10_1g10926	8.83666	34.7867	34.4464	13.5376	3.39234	30.5087	28.4049	36.4232	29.4641	32.0348	28.2936	27.9837	27.4697	19.6995	15.3302	10.5068	6.85633	9.09218	5.79644	11.3346	7.70214	7.83565	5.03127	6.42908	5.15431	3.60562	4.56689	6.34766	5.97046	10.2984	10.5915	31.9516	31.9178	23.8521	23.3673	15.3705	15.7084	18.6885	18.5906	15.6259	14.98	11.7833	12.9569	10.6988	10.0971	14.927	14.2823	9.27326	9.92881
XBXL10_1g10927	0.232046	0.551728	1.26009	4.11227	2.83085	10.1035	6.10679	6.52957	8.19535	5.67936	4.45775	2.45735	0.897381	0.429117	0.364629	0	0.083318	0.386754	0.409554	0.708094	0.318752	0.959028	0.918079	3.05732	0.871073	1.27414	1.74777	3.48241	3.64137	6.49484	6.18974	10.6784	8.90206	1.90696	1.68526	0.143411	0.319799	0.849124	0.877742	1.98495	1.85438	2.5566	2.85216	2.44786	1.90822	1.22588	1.20223	2.28856	2.01634
XBXL10_1g10928	0	0	0	0	0	0.026075	0	0.033929	0.101366	0	0	0	0.024708	0	0	0.071544	0.043621	0	0	0.204686	0	0.021786	0	0	0	0.007068	0.028991	0	0	0	0	0	0	0	0	0	0	0	0.100823	0.127929	0.168827	0	0.068094	0.166016	0.158008	0.383091	0.232768	0.460361	0.659152
XBXL10_1g10929	0.882161	1.97173	2.52161	7.41452	7.76934	6.71635	10.2595	8.62068	5.57156	10.3693	2.00107	1.6422	0.740399	0.226791	0.371254	0.598787	0.19145	0.497782	0.310526	1.03066	0.373022	1.13304	0.607318	1.23962	0.533282	0.683992	0.80095	9.05154	9.672	8.14095	7.21647	1.97272	1.68875	0.62279	0.49266	0.722049	0.871617	0.973773	0.935496	1.00524	1.12722	1.14838	1.05076	1.47495	1.71949	1.62588	1.19309	1.77038	1.24542
XBXL10_1g1093	1.0331	3.93833	2.78536	21.7371	12.2481	15.9712	11.9245	10.2119	15.2667	12.1527	16.8421	12.3078	9.91015	15.33	6.72978	25.3578	13.9297	18.4009	10.2252	12.0177	6.80218	5.25709	2.27246	4.76468	0.687392	1.79625	3.54508	21.4985	21.9456	21.1304	23.3936	11.285	11.9103	5.24664	4.74416	30.537	30.0909	26.1441	26.7888	26.1566	24.9621	12.566	11.524	8.56457	7.14918	5.56324	5.14077	5.46343	5.35177
XBXL10_1g10930	0.059673	0.239033	0.326888	3.0549	5.00422	2.29616	5.26556	6.25619	3.5514	5.77158	13.4158	19.396	18.0739	25.0553	23.9989	22.2528	16.216	21.8388	19.2358	25.939	12.9881	15.0916	6.85098	9.64768	1.65195	3.62402	5.29275	0.751683	0.73273	2.11102	1.68308	6.08161	5.76637	40.1921	45.7669	35.047	39.0333	24.3043	24.5766	27.0024	27.8788	24.9811	26.4696	24.8815	22.5324	34.7957	33.9307	28.1346	29.0842
XBXL10_1g10931	0.390719	1.39588	1.84799	0.145304	1.59438	1.02096	2.64214	2.73494	1.03938	2.82656	0.326698	0.332714	0.222154	0	0.055	0	0	0.080267	0.036328	0.064527	0.162071	0.020239	0.020376	0	0	0.078186	0	0.024547	0.076395	0	0	0	0	0.028219	0	0	0	0	0.026495	0.04788	0	0.06397	0.090081	0.062862	0.069215	0.186357	0.121645	0.142415	0.112208
XBXL10_1g10932	0.001835	0.009759	0.039535	0.026072	0.044816	0.115046	0.132211	0.116113	0.325166	0.176758	0.31429	0.094219	0.097541	0.120735	0.03212	0.416264	0.102466	0.507097	0.421506	1.29112	0.681471	0.89368	0.621753	1.48251	0.815022	0.777682	0.99668	0.037791	0.045745	0.048139	0.030636	0.115777	0.18994	0.059757	0.099195	0.168815	0.163547	0.227553	0.205763	0.599746	0.649942	0.821915	0.787598	1.37915	1.23919	1.74658	1.76196	1.58581	1.54032
XBXL10_1g10933	11.2128	26.9702	45.7362	21.975	15.9897	87.6507	55.3375	61.2757	80.3825	57.9222	68.0445	43.7557	45.0147	39.5274	31.7052	57.7944	50.1926	59.4647	60.1669	65.581	58.4654	48.6347	38.7333	45.6548	15.7503	32.6854	38.2625	15.2959	13.5062	23.4275	27.6384	68.5688	83.3597	62.9148	61.4549	104.271	100.634	90.9573	90.5164	70.2786	79.8702	78.1511	66.8924	50.7172	54.3395	79.7645	79.2274	66.5562	63.4391
XBXL10_1g10934	0	0.01282	0.012846	0	0	0	0	0	0	0	0	0	0	0.021312	0	0	0	0	0	0	0	0	0.010009	0.043323	0	0.002752	0	0	0	0	0	0.017114	0	0.0313	0.015793	0	0	0	0	0	0	0	0	0	0	0	0.011864	0.035899	0.037536
XBXL10_1g10935	0	0	0	0.112218	0.049484	0.072749	0.114855	0.028354	0.079816	0.027119	0	0.101793	0.042371	0.081443	0.053188	5.34181	0.649735	8.2927	1.19997	22.5741	1.79058	6.40299	1.51598	8.85607	2.91511	2.24883	14.1065	0.086745	0.050836	0.740596	1.12482	0.103593	0.108464	0.074909	0.108973	2.08726	2.19744	10.3921	10.3441	26.5081	29.5568	35.722	37.1474	37.1244	41.2051	55.1647	52.4191	56.079	54.5922
XBXL10_1g10936	3.53916	8.33359	10.5868	4.77563	3.63503	13.4645	17.6921	17.8476	14.6293	18.9573	13.4479	18.0235	15.9832	7.34187	9.28392	5.16772	4.8273	7.56616	6.52624	7.58714	7.31652	7.2965	6.56511	5.83028	4.24092	5.63314	4.39391	2.95548	3.74707	5.10037	4.69738	9.9976	10.6978	7.65365	7.25246	8.05611	8.95201	12.2484	12.5543	12.3157	12.1176	8.23671	8.14643	9.16911	10.2475	10.7053	11.6526	8.8191	8.4474
XBXL10_1g10937	59.4279	116.869	105.862	58.4606	114.003	54.797	81.9386	92.3622	51.0253	81.6022	51.1954	77.3605	72.5792	79.8994	86.4697	94.1216	106.498	81.5606	116.728	90.298	120.553	81.5394	77.0964	56.5429	53.8014	50.9642	41.7154	64.5628	61.6743	77.6973	75.2528	84.9737	84.1056	93.7559	96.1124	101.009	101.744	95.6123	89.2484	81.9239	76.929	71.7037	65.9724	67.1913	70.8716	72.7643	74.3262	61.0957	64.9257
XBXL10_1g10938	34.3095	85.0401	100.586	12.1344	4.49243	18.7388	22.4715	33.4575	21.9044	32.4805	15.3099	20.9603	19.1266	7.7205	9.11649	23.0318	19.3592	25.7457	26.8626	33.4141	32.4803	31.9821	24.0958	27.2456	16.6308	17.5321	25.336	2.72926	2.97977	6.40031	6.41848	16.1006	16.8426	13.1314	12.0598	18.8849	18.7462	23.5684	25.8934	28.9812	30.984	34.4618	33.8213	29.0561	27.9095	32.9067	29.8423	29.886	28.5879
XBXL10_1g10939	0	0.174316	0	0	0	0	0.040169	0.021726	0.032562	0	0.106931	0.035096	0.03632	0.172998	0.075368	0.578574	0.269294	0.547136	0.289739	0.582547	0.249573	0.86381	0.388087	0.467299	0.308845	0.270482	0.206774	0	0	0	0	0.075584	0.019526	0.034169	0.053603	0.260357	0.124214	0.293899	0.228999	0.383727	0.438938	0.493405	0.371177	0.85303	0.769161	1.1864	1.25992	0.613773	0.684088
XBXL10_1g1094	1.1107	3.28929	5.36316	4.32214	0.872323	3.97174	2.49971	1.60163	3.06187	1.47468	2.40496	1.32703	0.919512	1.88509	0.991664	0.304502	0.358243	0.162778	0.028855	0.13381	0.064222	0.072453	0.031612	0.081444	0	0.00427	0.022516	8.28768	7.51836	9.45018	9.2653	14.1259	11.2694	2.21047	1.83028	0.735778	0.426665	0.287135	0.32118	0.185894	0.297881	0.138797	0.233555	0.515095	0.300319	0.312312	0.49214	0.49826	0.312732
XBXL10_1g10940	0.944729	3.18901	6.22337	2.24436	2.00923	19.1352	5.82118	6.75736	17.0692	5.71508	4.42196	0.668373	0.590946	0.837464	0.370985	1.55481	0.780341	2.14535	1.10518	2.09567	1.19589	3.79843	2.22339	4.79601	3.40846	2.30329	4.03041	0.702294	1.01191	3.72915	3.25607	0.092869	0.192145	0.176287	0.33821	0.991007	1.1327	1.51847	1.38421	1.53844	1.37673	2.03456	1.50611	1.83637	2.29917	2.12616	1.81201	2.9253	2.56981
XBXL10_1g10941	5.9497	7.34014	13.6953	18.7963	20.4053	33.7699	32.398	33.2804	34.899	34.857	18.7185	10.6184	7.95866	2.63256	0.88915	0.625419	0	1.62754	0.714027	1.8954	1.28209	3.31822	2.01626	3.14626	3.60143	1.98392	2.16575	9.09092	9.82869	10.2706	11.4898	9.19183	9.36658	0.856883	0.925827	0.306267	0.283481	0.646133	0.57247	1.16838	0.875863	1.85569	1.17361	1.83394	1.84783	2.10557	1.50197	2.58371	2.41585
XBXL10_1g10942	0.007158	0.138963	0.049265	0	0	0	0.070267	0	0	0	0	0	0.010236	0	0.046903	0	0	0.034285	0	0	0	0.146146	0.125493	0.361764	0	0.07795	0.186345	0	0	0	0	0	0	0	0	0	0	0	0	0	0	0.036086	0	0	0.116715	0.057956	0.127183	0.127916	0.220747
XBXL10_1g10943	610.139	742.563	1060.68	1820.42	2766.69	1037.85	1590	1259.15	943.877	1246.26	399.729	142.82	126.242	33.245	13.3658	13.0637	3.3296	7.75562	8.73321	0.77315	1.36478	0.414412	0.320342	0.915382	1.07045	0.494373	0.690421	2138.96	2218.27	2533.27	2559.2	225.588	251.55	9.04363	8.05659	1.93429	1.7913	6.32498	7.72268	7.21147	6.97876	1.61085	1.14848	0.651392	0.678118	0.465828	0.225339	0.522954	0.713265
XBXL10_1g10944	11.1388	8.80625	19.1524	21.5821	31.497	49.2642	93.0021	83.1881	43.2814	81.6448	19.5528	20.6892	12.5643	2.125	2.31167	1.16995	0.682828	1.21023	1.81216	1.62569	1.89429	1.88395	2.10316	2.86865	0	1.46443	2.10356	23.0855	22.2702	52.3798	61.1485	55.3666	54.8437	7.28227	4.96682	1.10748	0.820459	0.821893	0.866106	1.50464	1.54686	2.14763	3.16636	2.15672	1.87071	3.21558	3.00887	4.57221	3.8764
XBXL10_1g10945	6.47081	16.0248	9.73432	7.17749	12.406	9.58699	11.0188	9.84683	13.6945	9.74321	10.9858	10.9237	10.4196	2.96311	4.33464	1.24417	1.91265	0.798933	0.425436	1.13826	0.756224	0.462647	0.279533	0.062057	0	0.270465	0.216381	23.9979	21.0946	15.2469	14.5141	18.6905	18.9707	12.432	10.9042	1.65985	3.8866	1.45179	0.619689	0.489091	1.14787	0.945237	1.41001	1.75575	1.63364	2.60321	2.76035	1.92388	2.23742
XBXL10_1g10946	0	0	0	0.063298	0	0	0	0.037249	0	0.039744	0	0	0.032817	0	0	0.355535	0.117566	0.442216	0.245854	1.11245	0.182698	0.812615	0.491768	0.873314	0	0.34782	0.538752	0.114713	0.178163	0	0	0.024289	0	0	0	0	0	0.240489	0.160572	0.58288	0.549738	0.973661	0.73353	1.37418	1.34731	1.07499	1.24484	1.0584	1.1035
XBXL10_1g10947	0.029898	0.193297	0.466684	1.18625	0.625039	2.54603	2.48658	1.69535	2.53841	2.50402	1.87801	1.37827	1.12569	0.917457	0.539235	0.368625	0.157356	0.372927	0.110738	0.88386	0.203652	0.440873	0.206104	0.40087	0.082618	0.112464	0.243653	0.988318	0.978479	1.25066	0.996768	2.34172	2.31273	1.22118	1.15333	0.31228	0.240834	0.358526	0.410551	0.469838	0.647683	0.916989	0.937482	1.93219	1.80368	1.49301	1.54093	1.41937	1.40591
XBXL10_1g10948	0.581077	0.612791	0.682854	0.23872	0.360308	0.618035	0.559402	0.766438	0.942001	0.637419	0.2752	0.10555	0.169043	0	0.050133	0.359571	0.23254	1.96055	2.13815	5.96442	4.78456	7.4209	7.82653	9.80137	8.83311	11.2756	10.0346	0.089669	0.1206	0.24128	0.200101	0.121834	0.138479	0.098564	0.01764	0	0.045006	0.066384	0.120532	0.774611	0.959056	2.03032	2.045	2.62644	2.39319	3.28225	2.79461	3.00847	3.28011
XBXL10_1g10949	0.400991	0.856208	0.887594	0.973987	1.49537	1.01252	2.64417	1.70988	5.34233	3.62653	42.0263	38.7389	32.4181	22.0929	21.6815	7.47876	9.1313	4.49912	1.21221	2.89867	1.0868	1.22285	0.530736	0.604525	0	0.251885	0.516048	0.736877	1.14005	1.29272	1.34728	42.7212	39.2443	22.8072	22.8246	14.5085	15.7954	8.92268	9.05083	4.86412	5.2186	3.5399	3.32327	2.00041	2.04565	1.94181	1.73631	0.99334	1.1716
XBXL10_1g1095	0	0	0	0	0	0	0	0.025423	0	0	0.0644	0.063531	0.062797	0	0	0.102636	0.169815	0.143718	0	0.036797	0	0	0	0.050058	0	0	0	0	0	0	0	0	0.036331	0	0.03285	0	0.03243	0	0	0.053727	0.055048	0	0	0	0.039014	0	0	0.075066	0.03837
XBXL10_1g10950	0.104965	0.560831	0.658221	0.492531	0.335928	1.47269	1.88534	1.25945	2.46978	2.13942	1.76536	0.782411	0.572433	0.060145	0.068372	0.067682	0	0	0	0	0	0	0	0	0	0	0	0.072201	0.056163	0.181071	0.142003	0.057459	0.202293	0.083308	0.260775	0.073197	0.075035	0.035369	0.029505	0.07979	0.045612	0.047422	0.111372	0.081801	0.064233	0.034277	0.037279	0.014934	0.046913
XBXL10_1g10951	2.97994	11.9633	8.4108	86.1728	39.7374	64.6394	42.3054	32.3282	58.1336	42.62	36.2011	24.0643	19.6576	13.9641	8.84206	14.1499	8.20733	15.4862	2.19659	14.9559	3.08686	7.50962	1.84081	3.70664	1.03454	1.56156	2.5403	77.2527	77.4879	82.0325	79.9246	63.8166	66.7483	19.1159	17.9384	20.2997	21.354	23.5128	24.0344	20.8349	19.8775	20.8291	20.593	21.2796	23.2508	17.727	18.4128	16.0057	16.8533
XBXL10_1g10952	3.29529	10.6091	15.7998	3.77384	1.66018	16.1235	18.2939	19.4548	15.1964	17.604	9.06612	8.26157	7.22401	7.08634	5.32064	9.32699	6.74202	7.78059	8.53005	8.56273	7.7598	6.3152	4.95959	4.81558	2.4468	2.72503	2.89324	3.72003	4.00552	7.15323	7.09872	9.49435	10.2091	7.64118	7.602	8.96231	9.07268	9.12888	9.05359	9.32935	8.91837	6.94369	7.66434	8.3241	7.58981	9.13902	9.17679	6.98843	7.67877
XBXL10_1g10953	2524.19	1110.68	1315.86	318.023	520.862	404.216	505.885	647.558	415.314	508.822	126.498	98.087	101.022	8.88609	9.93047	3.5842	10.8416	1.64207	5.67604	1.43811	2.2328	1.25349	1.68717	0.918429	0	1.47441	1.51269	210.792	207.101	227.327	224.117	113.359	114.958	28.0428	24.2302	2.89568	2.64268	1.6946	2.35901	1.04091	0.900673	0.663252	0.547474	0.811203	0.844125	0.971883	0.798938	0.503392	0.853574
XBXL10_1g10954	0.53466	0.654785	0.886786	3.80512	2.88341	2.3142	2.17821	2.08591	1.93059	2.08932	0.951774	0.417779	0.252312	0.157477	0.116154	0.304675	0.116294	0.849894	0.240285	1.41993	0.610222	1.53754	0.849223	1.44592	0.689503	0.613057	1.13196	1.54001	1.35905	1.7352	1.83579	0.871164	0.985429	0.094474	0.100268	0.045637	0.05938	0.210083	0.290328	0.681682	0.918708	1.20693	1.27888	1.76867	1.83566	3.42478	3.57832	2.86858	3.02556
XBXL10_1g10955	0	0	0	0	0	0	0	0	0	0	0	0	0	0	0	0	0	0.028553	0	0	0.032611	0	0	0.033994	0	0	0.011794	0	0	0	0	0	0	0	0.027415	0	0	0.021639	0	0	0	0	0	0.028543	0.063418	0.094309	0.230004	0.189672	0.198721
XBXL10_1g10956	0.486052	1.01402	2.83091	6.16147	5.81262	10.4027	11.7619	10.8306	10.3364	12.1741	9.22606	7.26468	4.97452	2.06948	1.82397	0.084655	0.095253	0.374381	0.318363	1.32187	0.471387	0.928439	0.607815	1.13552	0.514622	0.467238	0.711555	8.22406	8.72793	11.6678	13.01	14.927	13.7647	4.96635	5.3551	0.932379	0.599224	0.715399	0.625454	1.45671	1.28402	1.89852	2.63501	2.44628	2.41519	4.10654	3.73073	3.2947	3.19945
XBXL10_1g10957	12.7643	18.3529	21.5236	6.57887	1.81067	53.8874	49.4165	44.7161	61.6853	56.0971	65.8101	51.2133	40.9436	103.182	63.5969	56.0117	38.5142	36.0781	9.68273	31.2423	11.6129	25.3658	7.16356	11.227	2.91691	3.07462	5.13593	1.50979	1.44777	7.03156	7.64982	35.404	37.7148	52.1734	65.8703	52.1448	48.9338	31.0497	18.5439	17.2365	24.3901	51.9082	53.5445	35.6382	30.0185	20.0284	19.0085	31.2486	31.922
XBXL10_1g10958	4.95069	14.384	19.2001	2.84299	1.01267	12.7698	14.2424	16.2777	13.6006	17.3634	12.2536	9.93024	8.93668	3.37676	2.98615	2.66411	2.13187	3.34991	2.51305	2.57945	3.20083	1.63341	0.98819	1.04218	0	0.597282	0.938621	1.75583	1.63832	2.41421	2.16036	4.10704	4.6757	3.54163	3.24862	5.28931	5.44197	5.63365	5.73744	9.44919	9.84408	8.27255	7.82788	7.99648	6.32091	4.19902	3.846	3.31729	3.87773
XBXL10_1g10959	0.44586	1.16343	0.345502	1.77584	2.03953	1.08359	1.01686	0.958079	1.26419	2.05947	1.01382	0.134592	0.313987	0.302846	0.351062	3.04573	0.930184	2.89067	2.04315	2.95829	1.59841	1.72287	1.52086	0.784537	0	0.42365	0.116831	0.091336	0.156685	0.954217	0.375074	0.115751	0.080035	0.104806	0.145843	1.99837	2.47586	2.54123	3.19426	4.9647	4.87963	5.90012	4.71762	7.29045	5.34617	3.75181	3.76538	3.40566	3.49725
XBXL10_1g1096	12.3543	38.0305	27.8491	86.8732	35.2563	65.4355	36.5822	34.874	60.3614	41.6212	61.2064	60.5739	66.8676	49.557	57.1039	26.0619	27.2903	22.1638	3.43115	23.3152	3.58539	16.6246	4.20503	10.6081	6.30228	4.40268	8.96528	53.9336	50.6891	53.2042	48.9115	66.4498	67.3811	54.3344	53.1542	18.566	18.1213	15.5291	14.918	13.7389	13.0225	11.8502	12.9892	12.6992	13.0893	15.7653	14.694	14.2019	13.0606
XBXL10_1g10960	176.601	227.267	279.259	80.7845	47.9816	230.912	239.196	254.947	231.173	248.417	220.516	239.134	206.348	193.086	178.597	104.856	99.3232	85.0997	113.312	49.5158	59.8512	25.7406	18.4142	8.54686	7.42798	6.99855	3.59788	99.3137	95.2262	159.935	164.195	239.508	243.235	238.774	243.395	139.921	138.628	94.6447	97.9932	74.5308	67.3798	53.7779	45.3274	34.905	36.3344	14.4757	13.1182	9.16067	8.87443
XBXL10_1g10961	0.02148	0.057206	0.114153	0	0	0	0	0	0	0	0	0	0.098471	0	0	0.182722	0.097848	0.45134	0.159343	1.00669	0.795238	2.94391	2.4413	1.67583	1.08365	1.99011	1.98094	0	0	0	0	0	0.076942	0.134566	0.070449	0	0.207871	0.342062	0.1273	0.516912	0.589773	1.30539	1.80255	1.98133	1.58567	1.4781	1.18552	2.13413	1.67657
XBXL10_1g10962	0	0	0	0	0	0	0	0	0	0	0	0	0.266279	0	0	0	0	0	0	0	0	0	0	0	0	0	0	0	0	0	0	0	3.47783	0	0	0	0	0	0	0	0	0	0	0	0	0	0	0	0
XBXL10_1g10963	0	0	0	0	0	0	0	0	0	0	0	0	0	0	0	0	0	0	0	0	0	0	0	0	0	0	0	0	0	0	0	0	0	0	0	0	0	0	0	0	0	0	0	0	0	0	0	0	0
XBXL10_1g10964	0	0	0	0	0	0	0	0	0	0	0	0	0	0	0	0	0	0	0	0	0	0	0	0	0	0	0	0	0	0	0	0	0	0	0	0	0	0	0	0	0	0	0	0	0	0	0	0	0
XBXL10_1g10965	0	0	0	0	0	0	0	0	0	0	0	0	0	0	0	0	0	0	0	0	0	0	0	0	0	0	0	0	0	0	0	0	0	0	0	0	0	0	0	0	0	0	0	0	0	0	0	0	0
XBXL10_1g10966	2.31224	9.38556	9.26336	31.2893	19.5443	31.9992	22.066	18.3367	28.4463	18.5639	13.9511	3.74862	3.30382	5.22449	2.33771	10.2245	5.57814	9.28895	1.63867	8.40687	1.33543	3.51704	0.809638	1.65815	0.869532	0.446119	1.03681	29.3187	27.3715	31.3614	31.1811	6.59985	6.97452	1.70779	2.17299	5.21327	5.00643	5.15354	4.12957	4.94199	5.83692	6.63057	6.83265	7.05626	6.66012	6.425	6.52311	6.43721	5.86005
XBXL10_1g10967	82.0722	197.372	161.059	344.929	258.141	298.449	229.558	177.616	282.518	236.818	309.127	289.874	298.795	332.044	308.462	255.63	237.402	213.598	60.2557	198.591	55.8665	139.517	50.765	92.1046	44.7538	48.3976	67.6246	451.242	455.526	447.833	459.274	400.775	406.088	387.434	363.431	284.519	277.338	207.868	213.07	197.612	194.038	187.779	182.676	182.01	174.595	233.323	192.986	136.168	140.465
XBXL10_1g10968	0.032998	0.075725	0.061414	0.058438	0.030871	0.281433	0.241524	0.186131	0.326598	0.145052	0.183641	0.263089	0.138688	0.218542	0.04761	0.737669	0.231295	1.27359	0.567869	1.16745	0.890027	1.485	0.884302	2.12446	1.143	0.68094	1.54388	0.129574	0.095919	0.136812	0.31758	0.280934	0.344284	0.267097	0.198098	1.23812	1.32519	2.21448	2.39841	2.39789	2.38005	2.42035	2.67967	3.04729	2.75682	2.61933	2.38813	1.85965	2.08449
XBXL10_1g10969	4.27816	8.46193	28.6667	16.1083	22.3112	72.2908	76.5391	75.8973	74.6312	79.8609	41.0696	16.9563	10.4281	6.15747	1.82418	14.1735	3.5693	13.2753	12.8293	15.2716	13.6692	10.463	10.657	9.25972	10.3949	8.20433	8.85187	10.2432	9.02966	21.2463	22.4229	29.0047	30.0764	7.65938	6.84005	1.60783	1.94877	3.87305	4.00633	6.01972	5.99935	7.44895	7.91591	8.12782	8.27429	9.80589	10.2542	9.47766	9.61276
XBXL10_1g1097	0	0.038839	0	0	0	0.018065	0	0	0	0	0.019773	0	0	0.015808	0	0.109871	0.015697	0.072449	0.058484	0.322845	0.016539	0.231974	0.032297	0.143534	0	0.063389	0.163176	0.638348	0.487374	0.308927	0.070337	0.44573	0.178629	0.048034	0.012472	0.011679	0	0.039215	0	0.148325	0.213463	0.370187	0.284525	0.699048	0.67276	0.506294	0.790934	0.715359	0.597224
XBXL10_1g10970	0.450173	0.70006	1.19433	3.54889	6.15841	21.4859	21.2914	20.3234	20.0568	21.5387	11.8069	7.11875	3.77265	2.44207	1.31831	0.280473	0.119619	0.228344	0.150458	0.502869	0.425822	0.202115	0.249186	0.337318	0	0.179004	0.229839	7.22127	7.13235	3.36216	4.01414	3.89745	4.02453	0.671629	0.533306	0.195855	0.219304	0.239653	0.21765	0.224076	0.28657	0.384299	0.377095	0.592016	0.405474	0.695043	0.971084	0.855386	0.998095
XBXL10_1g10971	0.162864	0.471413	0.521246	0.375719	0.052089	0.555621	0.466446	0.363935	0.627263	0.431136	0.506217	0.281279	0.223258	0.075856	0.128514	0.103807	0.028754	0.038178	0	0.131045	0.012677	0.14931	0.063387	0.252564	0	0.077512	0.195244	0.164153	0.328998	0.200108	0.227734	0.148115	0.328716	0.098737	0.112634	0.053746	0.036581	0.030179	0.008404	0.045609	0.031141	0.172822	0.08596	0.289807	0.308313	0.33506	0.357248	0.372276	0.42083
XBXL10_1g10973	0	0	0	0	0	0	0	0	0	0	0.060372	0	0	0	0	0	0	0	0	0	0	0	0	0	0	0	0	0	0	0	0	0	0	0	0.063249	0.03058	0.031226	0	0	0	0.026417	0.06931	0.032441	0	0	0	0	0.021763	0.051346
XBXL10_1g10974	0	1.03529	0.325611	0.13654	0.155398	0.352408	0.171251	0.189292	0.440671	0.193151	0.100325	0.079046	0.115293	0	0	0	0.073427	0.069321	0	0.220089	0	0.09905	0.026227	0	0.672684	0.030307	0	0.104467	0.16897	0.076176	0.029609	0.067004	0.103892	0.366435	0.474904	0.061953	0.063182	0.026219	0.028825	0.026351	0.107452	0.071043	0.068637	0.070652	0.076673	0.116973	0.077731	0.01926	0.060623
XBXL10_1g10975	0	0	0	0	0	0	0	0	0	0	0	0	0	0	0.067818	0	0	0	0.038374	0	0	0	0	0	0	0	0	0	0	0	0	0	0	0	0	0	0.098114	0	0.030043	0	0	0	0	0	0	0	0	0	0
XBXL10_1g10976	0	0	0	0	0	0	0	0	0	0	0.390065	0.276867	0.553155	0.028764	0.176464	0	0	0	0	0.060125	0.025398	0.202931	0.088298	0.166851	0	0.048623	0.125845	0	0	0	0	0.397067	0.282463	3.21515	2.58724	0.056785	0.038752	0.063759	0.106746	0.032136	0.181039	0.19374	0.303211	0.591838	0.722448	0.693053	0.650384	1.20433	1.20402
XBXL10_1g10977	3.54593	7.53388	3.73799	127.66	147.517	87.8137	86.3772	64.3822	77.68	71.4602	34.5967	20.5485	18.138	6.47364	4.17529	12.8395	7.59516	11.8465	3.70615	13.5922	3.89193	7.95064	2.38121	4.78776	1.27148	1.29547	3.28356	138.916	132.339	73.3849	67.4089	50.9161	50.0208	5.25563	5.65534	5.43124	5.21018	8.29307	8.78239	9.76936	9.14065	9.42936	9.33042	9.52523	8.61603	12.8588	12.1697	8.93732	8.97942
XBXL10_1g10978	0	0.028468	0.014316	0	0	0.048926	0.106792	0.044043	0.024923	0	0.028038	0	0	0	0	0	0	0.041555	0	0.016631	0	0	0	0.034436	0.269854	0.011655	0.024354	0	0	0.057884	0.031808	0.053963	0.037364	0.016306	0.017049	0	0	0.013654	0	0.013801	0.042439	0.01841	0	0.054389	0.020003	0.247124	0.149402	0.035957	0.037997
XBXL10_1g1098	3.11091	11.9302	9.25353	6.10971	2.11466	16.261	10.6061	11.8314	14.7637	10.6358	6.86592	2.66116	2.45954	4.45025	2.54919	7.8683	4.02958	6.19204	0.781191	5.73176	1.0001	2.61769	0.702025	2.48082	0.506935	0.442374	1.41449	1.66896	1.68383	3.75103	4.41421	2.17448	2.76747	3.72137	3.66782	5.90856	6.68849	6.17407	6.50299	6.10411	6.84489	6.11662	5.45421	5.68697	5.83021	5.39896	5.52712	4.59637	4.84838
XBXL10_1g10980	1.3412	1.50179	2.13916	0.304886	0.301535	1.0004	1.49942	1.15324	1.39582	1.35418	6.61742	28.937	77.532	162.933	214.601	161.302	274.698	106.782	127.717	48.1538	60.2881	15.5196	15.6392	6.33958	7.8074	7.91991	3.93611	0.206706	0.309573	0.240797	0.139966	1.78857	1.14721	84.6844	92.9065	135.329	154.43	125.929	127.945	82.8953	69.3374	43.3412	36.9083	26.8005	28.865	16.5675	14.3405	7.6639	7.59036
XBXL10_1g10981	0	0	0	0	0	0	0	0	0	0	0	0	0	0	0	0	0	0.11722	0.079598	1.32902	0.17473	2.63246	0.684521	3.37938	0	1.24706	1.5614	0	0	0	0	0	0	0	0.066519	0.065544	0	0.111277	0.06129	0.509127	0.914361	1.48187	1.54414	1.70001	2.01835	1.58448	1.4677	3.32699	3.04009
XBXL10_1g10982	0	0	0	0.07532	0	0	0	0	0	0	0	0	0.01046	0	0	0	0	0.17174	0.119529	0.303654	0.101284	0.314686	0.204424	0.147606	0.429199	0.12456	0.13402	0	0	0	0	0.021925	0.022325	0.117893	0.082157	0.180231	0.205152	0.051565	0.314725	0.190698	0.159585	0.298399	0.304113	0.207325	0.349468	0.158781	0.247123	0.256749	0.281804
XBXL10_1g10983	14.7058	17.0726	22.6931	3.647	0.62748	20.4128	24.0536	24.4108	22.0915	24.2665	17.7486	21.8504	22.1387	18.5073	19.4202	13.0012	13.9779	10.3397	9.5489	10.3695	7.37432	9.48672	6.65022	7.93786	8.1285	6.06033	6.90328	1.63656	1.57772	6.61692	7.23054	15.9302	17.3671	23.5627	22.4156	19.3596	19.7982	16.4904	15.1543	13.4926	13.2866	11.0563	10.608	9.95316	11.6988	10.6873	10.2649	8.51881	8.54031
XBXL10_1g10984	0.042644	0.035633	0.064118	0	0	0.035622	0.084356	0.096799	0.080729	0.084289	0.259036	0.18254	0.061229	0.060586	0.030316	2.46661	1.00925	2.59841	1.12856	2.95343	2.13869	2.97994	1.52174	2.61754	0	0.921622	1.38284	0.018389	0	0.052543	0	0.058552	0.036099	0.095614	0.077302	1.0664	0.826501	1.35855	1.54944	2.04384	2.19082	1.87533	2.01676	1.84651	1.62694	1.84312	1.78053	1.44548	1.5073
XBXL10_1g10985	10.6659	2.44277	10.9485	1.07754	0.260888	7.45743	3.44904	4.81482	11.4798	6.95247	3.3814	0.977522	1.22645	0.304867	0.188751	0.330419	0.308074	0.332467	0.469879	0.460823	0.310992	0.485337	0.052552	0.456206	0.673088	0.181031	0.530308	0.027905	0.17849	0.160256	0.188406	0.959687	0.844641	0.064456	0.133858	0	0.169161	0.11156	0.092766	0.166748	0.343381	0.22516	0.245692	0.443017	0.404296	0.453194	0.336217	0.444979	0.614263
XBXL10_1g10986	866.129	537.626	385.368	156.515	197.177	114.7	118.426	160.435	113.298	130.781	118.586	164.122	220.687	213.444	324.104	501.535	556.843	734.691	574.166	838.043	752.908	1171.33	1298.21	1417.45	1645.39	1690.16	1844.2	167.294	159.553	127.683	134.868	94.3883	95.81	137.304	127.46	320.047	332.947	443.621	454.21	572.211	574.609	659.928	676.955	729.809	719.734	647.664	676.767	706.863	723.561
XBXL10_1g10987	0	0	0	0	0	0	0	0	0	0	0	0	4.78167	0	0	12.4452	14.4616	11.9187	0	0	0	4.61182	0	2.20472	0	0	0	0	0	0	0	11.7284	12.1724	10.4459	0	0	10.6914	8.75019	29.1993	17.5386	17.9971	23.6109	11.0468	0	0	0	14.776	14.8509	11.6783
XBXL10_1g10988	0.768121	2.44744	2.44503	1.77731	0.469237	13.8591	7.42322	7.09752	14.1564	8.67121	5.58424	2.06166	1.57094	0.895208	0.61393	5.65487	2.01457	6.28885	1.53649	8.01602	1.77785	4.46502	1.13762	2.15109	0.810345	1.00844	1.79668	1.05171	0.979549	2.78078	2.60236	4.85481	4.88895	0.53514	0.483604	2.02146	1.99148	3.03411	2.80292	4.15441	4.33638	5.10196	5.28921	5.62467	5.17882	7.74938	7.8931	6.50277	6.61009
XBXL10_1g10989	0.081505	0.063321	0	0	0	0.274938	0.198881	0.144962	0.211875	0.145471	0.136998	0.03346	0.040314	0.11612	0	0.097618	0.026444	0.146165	0.065701	0.059077	0.098149	0.061664	0.193398	0.19132	0.889235	0.123525	0.192185	0	0.030045	0	0.082067	0.055545	0.019202	0.101709	0.070517	0.016894	0.121249	0.085299	0.047607	0.12842	0.04396	0.134133	0.143375	0.112615	0.18703	0.119781	0.090142	0.154827	0.081342
XBXL10_1g1099	0	0.069408	0	0	0.089991	0	0	0.0385	0.517022	0.345292	0.999326	0.951997	1.36946	0.581069	0.854502	0.254378	0.184626	0.243979	0	0.173939	0.043098	0.129593	0.020778	0.021012	0	0.022089	0.08592	0	0	0	0.033142	0.259901	0.312203	0.548728	0.962053	0.165726	0.135646	0.222746	0.186129	0.197164	0.202189	0.263593	0.24621	0.110378	0.163137	0.148204	0.317242	0.18624	0.083149
XBXL10_1g10990	0.350738	0.334399	0.472676	0.591478	0.44489	3.10599	3.15699	3.8508	2.80514	3.10686	2.26388	1.49427	0.869148	0.909113	0.648468	2.88821	0.809772	3.03978	4.41809	3.14446	4.22618	2.43019	2.33912	2.66871	2.09772	1.46705	1.87442	0.347916	0.365264	0.702038	0.990117	1.55323	1.71229	1.90979	1.87864	2.51824	2.47784	6.5749	7.25769	6.91703	6.86955	4.70262	4.10927	4.71312	4.89041	4.49342	4.78894	2.54194	2.79607
XBXL10_1g10991	7.64894	10.2979	10.3465	9.10482	18.5092	20.1715	25.605	29.2983	18.7245	25.5682	8.94083	8.97816	6.67285	8.50089	7.82216	10.6736	9.42065	9.89963	3.02754	8.40182	3.86136	5.74146	2.56384	4.10681	1.6061	1.60121	2.87399	3.36881	2.69572	5.41268	4.86231	8.80138	9.05096	3.60672	2.84174	3.27503	3.53378	4.52047	3.59921	4.30526	4.14772	5.58986	4.44772	3.72773	4.03904	4.26768	4.21484	4.01757	4.45933
XBXL10_1g10992	0.172899	0.107671	0.208588	0.143322	0.054057	0.702497	0.531599	0.2999	0.658537	0.467536	0.430631	0.124935	0.308798	0.394079	0.24482	9.07932	3.87803	10.3597	16.4694	16.7902	15.0412	8.40786	8.12135	6.63592	4.9233	5.51685	2.59236	0.066704	0.057289	0.15402	0.1063	0.223189	0.141967	0.140909	0.081029	2.73187	2.95952	7.52674	7.94231	12.8419	12.9365	10.6365	10.8665	13.5572	14.0661	13.6948	13.703	8.86442	8.44325
XBXL10_1g10993	20.8442	16.4737	23.683	6.17558	6.72462	10.1204	16.3918	19.1487	11.0024	16.5502	5.80146	3.93235	3.58789	2.09269	1.51846	3.32569	1.85775	3.16894	5.12999	4.46661	3.93605	2.11697	2.19238	1.84105	0.754505	1.21769	1.3648	6.37664	6.14346	8.46489	8.66052	9.97024	11.7382	8.25933	7.56994	6.42772	7.41913	8.45593	8.45552	6.17086	6.54564	5.65826	5.56054	5.3744	5.09422	5.34922	5.08481	4.26669	3.6651
XBXL10_1g10994	0	0	0	0	0	0	0	0	0	0	0	0	0	0.043842	0	0.143525	0	0.274088	0.13206	0.742396	0.392459	0.706456	0.451914	1.37612	0.946488	0.579063	0.776981	0	0.014235	0	0	0	0	0.015444	0	0	0.03222	0.107154	0.148297	0.228719	0.233729	0.483881	0.472192	0.672671	0.329706	0.653368	0.878631	1.063	0.77445
XBXL10_1g10995	0	0	0	0	0	0	0	0	0	0	0	0	0	0	0	0	0	0	0	0	0	0	0	0	0	0	0	0	0	0	0	0	0.032744	0	0	0.056426	0.042351	0.172509	0	0.096128	0.151455	0.037981	0.098629	0.084998	0.192832	0.126321	0.130131	0.082387	0.243884
XBXL10_1g10996	0	0	0	0	0	0	0	0	0.155805	0	0	0	0	0	0.17732	0	0	0	0	0.06722	0	0.035775	0	0.1732	0	0.012736	0.126778	0	0	0	0	0	0	0.078466	0	0.307705	0.075528	0.126806	0.081659	0.077041	0.129505	0.084967	0.23513	0	0.271237	0.066001	0.06673	0.418577	0.569196
XBXL10_1g10997	3.8304	2.44638	5.85004	0.783711	0.507635	35.0246	26.7845	27.2917	30.4327	29.9611	15.8468	10.1882	9.53938	9.32065	7.89246	3.03516	1.91714	3.82911	0.902795	4.02916	1.47083	3.00696	1.10446	2.34791	0.735901	0.835028	1.90787	2.10974	1.98013	6.58104	5.98743	6.38369	6.88821	5.95775	6.37861	1.66326	1.99266	2.09565	1.81953	2.17302	2.71727	3.28225	3.07604	3.20392	2.7507	3.04265	2.79044	2.69006	2.24097
XBXL10_1g10998	0.355148	0.323033	0.625893	0.320169	0.470285	0.542787	0.677267	0.743353	0.834459	0.919889	0.465045	0.582924	0.420353	0.588121	0.379536	2.23317	1.40811	2.78048	1.38748	3.42859	2.50379	3.03021	2.16272	2.02277	1.01222	1.10578	1.09428	25.5448	24.9451	23.9698	25.3255	18.8668	17.4878	16.4054	16.1249	6.75275	5.26658	3.96523	3.59614	3.38368	3.17703	3.99005	4.8801	5.71401	5.93735	11.1894	10.4114	12.058	12.1968
XBXL10_1g10999	0.134353	0.064784	0.8842	3.15512	5.12749	7.60652	10.9603	11.2612	5.6036	9.85455	1.08856	0.355102	0.31722	0.345269	0.251142	3.80352	1.47154	5.75028	5.12983	6.75914	5.24488	3.76417	3.32943	2.89687	2.22218	1.74578	1.96119	2.82189	2.45383	5.67718	5.86349	1.45195	1.45026	0.245188	0.330353	2.31394	2.09011	6.10649	5.06868	8.92889	7.65991	7.55383	8.16657	7.15734	8.15317	6.40134	6.43302	4.46213	4.0388
XBXL10_1g11	0.046183	0	0.055629	0	0	0	0	0.022956	0.061114	0.047878	0.068178	0.11929	0.049405	0.288186	0.402248	0.117889	0.053239	0.298259	0.49986	0.193035	0.790769	0.258731	0.2817	0.099337	0.512736	0.211124	0.107309	0	0	0	0	0	0	0.231063	0.187019	0.052477	0.160722	0.178853	0.123385	0.089906	0.068942	0.119396	0.028156	0.295739	0.129538	0.099033	0.102549	0.016838	0.079393
XBXL10_1g110	0	0	0	0	0	0	0	0	0	0	0	0	0	0	0	0	0	0	0	0	0	0	0	0	0	0	0	0	0	0	0	0	0	0	0	0	0	0	0	0	0	0	0	0	0	0	0	0	0
XBXL10_1g1100	248.015	344.083	428.798	1079.25	1543.78	588.491	877.237	723.817	562.77	768.103	597.667	700.687	561.746	285.379	283.866	75.3751	108.472	61.0542	67.1202	55.6828	55.1301	45.1348	35.9244	35.2412	22.0738	23.7576	27.0891	1227.02	1226.06	1240.42	1247.96	1031.17	1037.85	440.672	400.595	171.601	166.455	134.167	131.005	92.6707	94.9955	89.5396	83.12	73.6848	75.526	57.9004	59.9349	66.5155	65.6973
XBXL10_1g11000	4.27106	5.17177	6.42008	10.7731	7.22656	12.3206	6.76156	8.34736	12.0127	8.55133	10.2314	4.36079	3.94451	2.19701	0.698511	0.243839	0.216366	0.228231	0.143313	0.785635	0.228861	2.52929	1.79363	4.31088	1.56665	2.95028	1.83823	9.97964	8.87089	14.6136	13.8802	7.32566	7.46285	2.81287	2.81281	0.291746	0.324479	0.367865	0.273437	0.100527	0.189142	0.312178	0.227087	1.54692	1.53036	2.76271	3.95645	5.43844	4.81643
XBXL10_1g11001	0.740364	1.60855	1.6481	1.55188	0.095821	6.49045	2.95704	2.83828	4.67933	3.64223	3.0658	0.888244	0.762243	0.650429	0.295378	0	0	0.069732	0	0	0	0	0	0	0	0	0	0.873584	1.29865	4.18318	5.03171	4.2521	4.1658	0.768605	0.535301	0.08136	0.083345	0	0	0	0	0	0	0	0.098307	0	0	0	0
XBXL10_1g11002	0	0	0	0	0	0.129427	0	0.042877	0.066155	0	0	0	0.014656	0	0	0	0	0.166308	0	0.47829	0.195425	0.3233	0.049473	0.056855	0	0.076396	0.103433	0	0	0	0.06507	0	0.038037	0	0	0.033571	0	0.129063	0	0.487435	0.589625	0.688007	1.29503	1.43464	1.66175	1.51448	1.37253	0.949736	1.12313
XBXL10_1g11003	22.1116	89.2452	87.8383	191.502	195.304	101.349	103.462	107.657	92.7407	98.1758	43.4795	27.982	33.9186	10.8239	9.66146	1.27025	2.53559	2.14102	0.946804	2.93221	1.50676	4.25467	2.18188	5.83024	4.81377	2.86931	5.51628	141.651	135.71	97.4698	101.127	55.3247	58.9554	13.695	12.9199	1.68917	1.55937	1.67409	1.56084	2.31558	1.92968	2.70965	3.37686	4.38084	4.76676	8.84829	9.56398	8.88434	8.485
XBXL10_1g11004	0	0.008766	0	0	0	0	0	0	0	0	0.042438	0.081748	0.088059	0	0	0.251824	0.186916	0.224543	0.116585	0.295207	0.142116	0.222949	0.097863	0.323583	0	0.066573	0.163799	0	0	0	0	0	0.045974	0.044806	0.07481	0.304232	0.147454	0.433692	0.608374	0.528657	0.346269	0.511466	0.214459	1.16108	0.797865	0.17509	0.356071	0.169442	0.220533
XBXL10_1g11005	13.3185	19.9834	30.5701	61.3802	77.5219	51.6139	80.6454	68.1554	42.4812	71.8145	21.0657	24.1502	14.624	8.17959	8.37487	11.1563	6.2231	11.4787	7.13484	13.1899	8.41755	11.1894	5.71916	9.04779	4.16913	3.79504	7.07523	38.6416	38.6228	55.2068	61.7329	33.6117	31.4716	16.3655	14.311	14.6017	12.474	13.3941	12.4285	13.4046	14.3248	15.464	14.9157	11.2695	10.9054	9.23141	8.68865	12.3187	11.8734
XBXL10_1g11006	252.362	232.053	278.915	252.473	319.361	266.278	351.25	346.733	246.633	329.376	328.462	412.417	390.333	431.303	396.116	171.337	223.4	106.146	135.595	76.794	80.0037	54.4033	38.3908	41.4433	30.6968	26.2927	38.0417	308.477	293.993	304.003	302.381	382.855	363.894	432.053	440.797	289.128	266.908	168.332	168.533	120.509	110.345	86.3063	82.6921	59.3836	59.3704	49.094	44.0765	33.2542	36.9638
XBXL10_1g11007	0.094907	0.521523	1.0304	9.25566	10.4166	17.3913	16.8074	13.3609	14.4615	13.6063	5.33943	1.58806	1.25369	1.30065	0.82123	1.07003	0.496434	1.08883	0.925295	2.13399	0.970437	1.09163	0.532689	0.654881	0.303007	0.36276	0.378185	10.36	9.96867	13.4119	12.8604	1.93065	2.48153	0.585224	0.404212	0.998133	1.17838	1.2289	1.22211	1.42153	1.6087	1.30804	1.5716	2.07787	2.26872	1.66158	1.66547	1.36163	1.41993
XBXL10_1g11008	1.42244	2.06822	10.8675	2.43451	1.86075	28.8975	41.054	34.2647	27.9763	33.5014	9.73954	7.40265	4.30252	6.27675	3.49464	11.5105	10.4721	12.0091	4.69236	11.2383	4.90044	5.03434	2.76638	3.2474	1.37031	1.60011	2.09211	3.54105	3.21958	9.33818	9.68487	10.9029	12.4571	15.5566	17.6947	26.1399	31.6226	27.6259	20.1119	12.0853	11.0558	12.5965	10.0382	9.29114	9.26779	9.04407	9.85602	8.81069	8.58578
XBXL10_1g11009	78.7274	59.9103	112.246	7.0769	3.81961	47.7139	55.4161	72.8093	54.6847	54.9158	45.5896	64.9259	73.0836	32.7943	45.0943	25.2244	30.2457	32.3056	32.3668	32.5283	33.4197	34.0309	30.4464	34.0068	19.3538	21.8148	27.9464	7.52261	7.7591	12.781	13.4166	59.1485	59.2663	36.5349	35.8847	30.1372	30.3096	29.6524	30.3634	28.6781	25.9331	24.8968	25.9129	25.0885	25.7019	26.6876	25.9085	22.1495	20.8182
XBXL10_1g1101	9.31238	50.8599	27.3096	25.623	4.62955	74.9841	61.4511	43.606	70.3876	57.5464	66.5086	56.3302	54.0877	69.2266	49.1076	51.1558	35.8409	42.9786	12.1715	49.397	12.9543	25.6375	9.30076	14.1204	4.40183	5.92738	6.80393	36.4213	35.1656	54.7411	50.735	108.344	104.602	106.385	93.1221	68.3646	64.6734	57.7008	57.4609	62.2214	62.9008	64.1381	61.3448	63.1127	61.3125	61.7718	58.7225	52.1682	52.7291
XBXL10_1g11010	1.32186	1.24141	2.15586	0.249875	0.2849	0.712679	1.50361	1.38115	1.29908	1.50482	1.31639	0.864322	0.818038	0.300371	0.494676	0.098456	0.099114	0	0	0.036774	0	0	0.040364	0.144505	0	0.050813	0.205687	0.205046	0.286778	0.227941	0.256207	0.725357	0.419657	0.446693	0.602	0.159409	0.027203	0.134913	0.100208	0.090334	0.162234	0.151504	0.085269	0.089491	0.098322	0.486788	0.39703	0.131946	0.178497
XBXL10_1g11011	2.02295	7.15677	6.04887	54.273	26.1091	28.8631	22.2485	15.4364	28.9229	22.9632	24.3718	16.4006	11.2272	6.62041	3.50279	6.36911	3.2502	6.74864	0.980581	9.10648	1.39175	2.8175	0.636272	1.51851	0.597086	0.532621	0.929888	76.3178	78.2006	68.6993	67.391	45.3781	46.1518	8.17735	6.98975	10.4164	10.6723	12.7091	12.7848	17.2015	18.6005	14.7063	14.6087	10.7982	10.9639	10.9417	9.30145	7.39804	7.44035
XBXL10_1g11012	0.202022	0.267982	0.340792	1.61238	0.99322	1.79756	3.19142	2.19096	2.43879	2.12441	0.181817	1.5108	0.654165	0.200436	0.459717	0	0.09007	0	0	0.133885	0	0.123944	0.077002	0.13237	0	0.021663	0.063272	2.44594	3.04904	2.42564	1.65859	1.0502	2.06043	0.057079	0.121676	0.265731	0.175411	0.241466	0.053852	0.080574	0.12414	0	0.050694	0.064235	0.123906	0.113249	0.33749	0.248774	0.128099
XBXL10_1g11013	0.50835	3.33769	0.645019	0	0.823558	0	4.3163	4.49975	0	7.7496	0	6.09195	5.25472	0	3.11036	0	1.88643	0.50271	2.89694	0.20746	3.75177	0.262332	1.9603	0.142704	9.57996	4.90048	0	0	0.200287	0.575976	0.439947	0.491242	0	0.656285	0	0.218861	0	0	0.407669	0.18365	0.188452	0.247234	0	0	0.531921	0	1.98893	1.55507	1.712
XBXL10_1g11014	0	0	0.044433	0	0	0.056134	0.038387	0.00695	0.02818	0.111208	0	0	0.0127	0.208426	0.154692	3.42996	0.491819	6.83316	3.75617	10.0215	7.84595	5.98354	3.31295	0.891149	1.41188	1.01858	0.594064	0.014052	0	0	0	0.036036	0.037403	0.213773	0.29034	1.42834	0.816401	1.88499	2.55775	4.69253	6.33837	7.24331	7.43693	4.68148	4.71582	8.72569	7.40774	3.79495	2.86604
XBXL10_1g11015	0	0	0	0	0	0	0	0.014967	0	0	0	0.072512	0	0	0	0.114798	0	0	0	0	0	0.027625	0	0	0	0.029037	0.021166	0	0	0	0	0.083718	0	0	0	0	0	0	0	0	0	0	0	0	0	0	0.026858	0.053822	0
XBXL10_1g11016	2.72784	4.55816	4.11174	39.8019	11.2216	68.5847	25.0444	17.5544	69.0408	26.9217	65.4651	34.3974	31.8728	41.5876	19.0092	25.4151	11.827	19.8284	1.55236	18.5026	1.67117	4.85769	0.558223	2.25639	0.272518	0.386515	1.73323	35.2168	33.9544	40.1985	39.2609	84.1022	84.2074	67.876	65.5899	43.2046	46.0257	38.1295	35.2808	29.2221	29.0836	23.5728	21.1328	22.0394	21.3689	22.7085	23.376	18.5525	20.9301
XBXL10_1g11017	6.81329	18.6628	15.1398	12.4504	2.62513	36.4809	23.266	17.4471	38.4491	26.2971	37.7656	28.3156	25.3329	29.6893	19.2371	18.0243	11.2326	12.4704	3.56526	14.9051	3.29477	5.73931	1.62747	3.93043	1.61496	1.46128	2.87494	13.2779	12.806	34.3157	32.0553	61.4133	59.3728	51.4372	49.9536	30.7066	27.8739	26.5709	28.0723	25.4719	24.8568	22.2138	21.7443	20.5711	20.2026	31.6406	28.9936	20.9458	20.3979
XBXL10_1g11018	0.063395	0.284574	0.385987	0.415482	0.690995	0.483069	0.605065	0.645138	0.4232	0.596328	0.405801	0.255938	0.17582	0.131899	0.103498	0.049208	0	0.036021	0	0.018736	0.01427	0.043551	0.041487	0.050602	0	0.076472	0.112956	0.306406	0.278201	0.324876	0.286896	0.542828	0.409177	0.300848	0.172342	0.042623	0.044026	0.028385	0.015952	0.017469	0.022047	0.019505	0.018296	0.057387	0.042246	0.165882	0.227513	0.208721	0.245601
XBXL10_1g11019	0	0	0	0	0	0	0	0	0	0	0	0	0	0	0	0	0	0	0	0	0	0	0	0	0	0	0	0	0	0	0	0	0	0	0	0	0	0.546887	0.30416	0	0	0	0	0	0	0	0	0	0
XBXL10_1g1102	12.6412	53.7183	40.4055	38.0254	18.9744	52.2874	59.7125	61.9768	45.0823	57.8045	35.2093	40.7273	40.3453	32.6201	32.5424	14.5363	18.5705	10.9662	9.59743	8.76617	6.59603	9.67785	4.08857	15.0105	4.61734	4.93448	18.8272	49.3994	48.2518	60.4816	57.4728	82.1653	71.0733	46.6577	49.6042	21.1722	22.085	12.1972	11.4943	11.0012	9.88888	9.68776	11.9296	8.98544	6.50739	9.49462	9.06577	13.8082	11.4885
XBXL10_1g11021	5.76063	10.0154	11.6719	11.3458	16.1514	55.5145	70.8347	75.8332	53.656	67.4794	52.2519	47.9849	42.7772	44.0762	41.3983	25.5545	24.2218	18.3872	22.3315	18.3762	17.5378	10.2926	8.15189	7.72713	6.61474	4.86165	4.26763	8.65127	8.11257	12.1102	11.7252	22.1278	23.6528	35.09	34.1278	28.3019	30.5528	30.2785	28.8094	23.8436	22.7254	17.2488	17.4798	20.8838	21.5367	20.4999	19.0279	12.608	12.3446
XBXL10_1g11022	0.064717	0.318554	0.153683	0	0.046086	0.403706	0.15913	0.205928	1.63116	0.494625	14.0341	12.2753	17.3264	44.7162	30.1865	36.8275	32.0071	26.2032	2.63117	21.5019	3.381	11.1035	1.81592	5.32886	0.98302	1.50549	3.84922	0.473675	0.501127	0.68624	0.818966	7.33326	7.07669	42.6047	41.5416	42.7441	43.5603	34.3227	32.0337	27.8964	28.4063	24.4767	21.6324	22.5045	21.7781	34.436	32.5616	19.2064	16.9851
XBXL10_1g11023	14.073	18.2846	26.1747	9.96332	6.6576	25.7531	26.6532	30.3754	28.8321	31.8666	27.0805	29.7275	25.6487	17.7699	18.8839	9.25458	6.85296	10.0684	7.33673	13.6741	6.72505	7.35313	5.06437	6.90765	6.05167	4.55028	4.18991	11.8635	10.7072	15.0198	14.2337	25.2272	26.9538	17.5347	17.7168	9.04806	8.91825	12.1477	11.3123	13.6655	13.255	12.5414	14.0523	14.9702	12.8429	16.1343	15.8442	14.6345	15.8402
XBXL10_1g11024	0	0.104846	0.048832	0	0.073791	0	0	0	0	0	0	0	0	0	0	0	0.454726	0	0	0	0.14515	0.081161	0	0	0	0	0	0	0	0	0	0	0	0	0	0	0	0	0	0	0	0	0	0	0.063153	3.43285	3.09577	1.28438	3.29378
XBXL10_1g11025	0.035601	0.910189	0.162213	0.084239	0.104984	0.412228	0.411253	0.762621	1.01394	0.47178	0.652953	0.476598	0.77903	0.843948	0.271605	2.13353	0.105217	5.92332	0.952283	18.4822	2.75394	30.7723	3.91643	5.15355	0	1.65992	1.59438	0.065372	0.101022	0.046846	0.073393	0.333136	0.517978	0.490524	0.315444	0.150336	0.153564	0.253837	0.388957	1.56811	2.72471	9.29077	14.1616	24.9149	21.0974	27.8506	18.2047	28.4896	26.5344
XBXL10_1g11026	0	0	0	0	0	0.194256	0.284393	0.051816	0	0	0	0	0	0	0	0	0	0	0	0	0	0	0	0	0	0	0	0	0	0.210604	0	0	0.193983	0	0	0	0	0	0	0	0	0	0	0	0	0	0	0	0
XBXL10_1g11027	0	0	0	0	0	0.05195	0	0.012484	0	0	0	0	0.012445	0	0.063959	0	0	0.534078	0.037972	1.0402	0.504476	3.94561	1.06517	1.49222	0.529558	0.335241	0.380914	0	0	0	0	0	0	0	0	0	0.031594	0.026007	0	0.026196	0.295528	1.04878	0.885444	5.06977	4.54934	4.39611	3.80484	5.23669	5.8651
XBXL10_1g11028	0	0	0	0	0	0	0	0	0	0	0	0	0	0	0	0	0	0	0	0	0	0	0	0	0	0	0	0	0	0	0	0	0	0	0	0	0	0	0	0	0	0	0	0	0	0	0	0	0
XBXL10_1g11029	0.027637	0	0	0	0	0	0	0	0	0	0	0	0	0	0	0	0	0	0	0	0	0	0	0	0	0	0	0	0	0	0	0	0	0	0	0	0	0	0	0	0	0	0	0	0	0	0	0	0.04263
XBXL10_1g1103	0.017626	0.033868	0.050891	0	0	0.158892	0.130297	0.031831	0.223207	0.314466	0.282707	0.469898	0.28271	1.06797	0.498456	1.12668	0.335673	0.924935	0.743081	1.29149	0.361394	0.57437	0.304889	0.604446	0	0.269341	0.42319	0.016381	0	0.023467	0	1.13061	0.827134	0.933249	1.18849	2.26435	2.47744	3.30992	3.51557	3.60451	3.19505	2.74195	2.10843	1.49508	2.02085	3.45202	3.2581	2.35148	2.28477
XBXL10_1g11030	0	0	0.029051	0	0	0	0	0	0	0.052694	0	0	0	0	0	0.091936	0.05066	0.359678	0.321448	2.54129	1.64096	5.7393	3.90384	4.7692	0.548957	1.34267	1.56452	0	0.03	0.041519	0.03268	0	0	0	0	0.033631	0.034364	0.056668	0.1263	0.227515	1.07848	3.69509	3.47445	15.449	18.3297	16.4529	15.7556	30.5353	30.1263
XBXL10_1g11031	0	0	0	0	0	0	0	0	0	0	0	0	0	0	0	0	0	0	0	0	0	0	0	0	0	0.003526	0.009861	0	0	0	0	0	0	0.018885	0	0	0	0	0	0	0	0	0.020039	0	0.023073	0.077472	0.04105	0.013736	0.064464
XBXL10_1g11032	0.103725	0.082964	0	0	0	0	0	0	0	0	0	0	0	0	0	0	0	0	0	0	0	0	0.031706	0	0	0	0	0	0	0	0	0	0	0	0	0	0	0.078778	0	0	0	0	0	0	0	0.039085	0	0	0
XBXL10_1g11033	5.52158	23.3847	16.5825	9.95209	17.0725	45.5201	36.7509	40.1376	44.1861	39.0935	25.423	13.5466	11.739	7.68668	5.57351	10.2177	6.29193	8.7533	2.99444	11.277	3.4408	10.7132	3.14387	7.62035	3.34742	2.64365	4.88741	13.9748	13.4033	23.3448	23.0791	26.1243	24.8961	8.31127	7.97791	8.51079	8.10736	9.2995	9.29133	9.14282	8.87501	9.70191	9.1609	9.80612	8.56067	12.5654	10.3039	12.0492	11.0492
XBXL10_1g11034	0	0	0	0	0	0	0	0	0	0	0	0	0	0	0	0	0	0	0	0	0	0	0	0	0	0	0	0	0	0	0	0	0	0	0	0	0	0	0	0	0	0	0	0	0	0	0	0	0
XBXL10_1g11035	0	0.110711	0.047365	0	0	0	0	0	0	0	0.131212	0.101435	0.040561	0.162762	0.199638	0.742199	0.209616	0.585775	0.067645	0.31823	0.075437	0.109406	0.149502	0.215557	0	0.228253	0.350703	0	0	0	0	0.02042	0	0.298557	0.174802	0.904154	0.675081	0.37108	0.569896	0.404658	0.383715	0.604733	0.370846	0.204032	0.270761	0.31	0.325744	0.298178	0.346117
XBXL10_1g11036	0.017123	0	0.015434	0.468153	0.185457	0.210528	0.158641	0.083091	0.153756	0.058858	0.134546	0.033249	0.092464	0.069141	0.097405	0.103864	0.032543	0.478862	0.040324	1.12669	0.161092	0.679085	0.169379	0.84611	0.587139	0.177904	1.25447	0.679207	1.17802	0.412882	0.414672	0.528392	0.362666	0.21642	0.115428	0	0.062532	0.135909	0.061591	0.448001	0.363853	0.744654	0.596481	1.17519	1.26432	0.779521	0.970968	1.17747	0.988316
XBXL10_1g11037	2.55029	17.7798	17.0525	15.3883	14.2368	61.0498	60.654	55.6251	56.1463	64.988	43.9907	38.1357	27.2437	28.7071	18.3155	18.6152	8.53187	15.4128	6.50967	19.5768	6.6704	8.68399	2.79183	5.45769	1.35666	1.94129	2.61527	18.7809	18.1563	29.4027	28.6699	31.8575	34.4847	55.2721	57.043	38.0252	36.764	39.7308	39.2797	31.6014	31.6902	27.7859	25.3321	25.8445	25.9391	28.4111	28.7004	20.6889	20.3668
XBXL10_1g11038	3.07451	2.6218	1.54702	1.12899	1.6331	2.47597	3.0544	2.2538	3.46793	2.51498	6.57979	7.91139	6.77053	11.383	12.0865	12.8141	16.2528	11.4634	22.1308	11.4394	17.8113	12.1898	15.0554	11.3502	7.7013	12.1603	13.3728	0.314507	0.180816	0.210683	0.332427	0.906812	0.990055	4.848	5.33842	8.00874	8.55968	7.48889	7.86578	6.96851	7.78885	6.8997	7.31104	6.69975	6.38014	7.9573	8.04199	5.04248	4.77281
XBXL10_1g11039	0.139402	0.467164	3.23899	0.970253	0.167047	12.6981	10.6543	8.37225	11.196	12.211	6.04882	2.28369	1.30591	0.28534	0.105307	0.04963	0	0.025503	0	0.062365	0.026982	0.104971	0.039847	0.014496	0	0.021868	0.11145	1.36077	0.882197	4.06612	4.33153	7.9323	8.87145	1.15506	0.976996	0.039628	0.040485	0.03329	0	0.050374	0.051644	0.089704	0.083981	0.175876	0.194885	0.362897	0.243159	0.304749	0.251753
XBXL10_1g1104	76.7918	131.021	144.107	38.2694	14.4202	111.413	103.273	133.82	107.509	124.517	108.805	112.158	109.93	75.4379	77.0988	37.7338	46.9789	36.1687	51.9663	25.0856	31.2195	24.5981	22.1263	47.5349	32.0412	25.4274	60.5807	31.6421	29.8443	37.7443	33.2008	115.457	116.012	106.795	98.9181	65.4027	66.9088	39.4637	39.3671	35.8296	35.7592	28.1606	28.467	24.9003	25.7778	26.3536	24.5652	29.2147	30.6667
XBXL10_1g11040	2.86415	1.98603	3.0268	4.50474	2.08616	3.59153	3.39049	2.54112	3.29149	3.57391	3.33792	3.3694	2.35347	2.47123	2.5649	2.15074	1.51272	3.53943	3.84259	10.1078	5.34273	9.80313	6.8574	8.86397	3.21983	7.87287	6.50659	10.1644	10.7461	9.98159	8.82191	10.8815	11.1353	5.83223	5.78004	1.69076	1.64556	3.65735	2.808	3.81342	4.09657	6.03672	5.77741	9.81286	10.0202	23.8174	24.7354	20.8121	20.0636
XBXL10_1g11041	0	0.024995	0.012258	0	0.01916	1.26379	0.33304	0.475084	1.6874	0.512217	0.863018	0.209148	0.085107	0.089182	0	0.038291	0.020853	0.038207	0	0.061358	0.056629	0.00968	0	0.010575	0	0.01815	0.022539	0.086567	0.090155	0.092814	0.085433	0.027526	0.170869	0.037616	0	0.037367	0	0.114966	0.058098	0.157811	0.14024	0.154931	0.079136	0.180627	0.168274	0.124264	0.143412	0.170355	0.173314
XBXL10_1g11042	0	0	0	0	0	0	0	0	0	0	0	0	0	0	0	0	0	0	0	0	0	0	0	0	0	0	0	0	0	0	0	0	0	0.141347	0	0	0	0.118501	0	0	0	0	0	0	0	0	0	0	0
XBXL10_1g11044	10.7013	31.4286	38.3408	96.2497	94.8715	50.3069	61.4593	50.8319	49.9337	53.3175	46.3593	47.003	34.9262	20.4447	13.9505	3.50037	2.19631	4.67386	3.36023	7.27829	4.35919	7.14157	3.56161	4.18985	2.12518	2.00428	2.39054	87.2109	85.8753	72.5815	70.5923	68.4796	70.1695	32.1534	28.8973	5.36751	5.29784	6.00008	5.63275	5.8337	6.13402	6.59527	7.62668	6.46799	6.26093	10.634	10.1247	9.52495	9.18479
XBXL10_1g11045	0	0.110544	0.075198	0	0.16043	0.147933	0.371336	0.323711	0.379856	0.457455	0.225957	0.706225	0.279486	0.284172	0.113399	0	0	0.079028	0	0.149613	0.081947	0.336487	0.2359	1.32468	0	0.195144	1.2529	0.108875	0.10265	0.038458	0.092462	0.157734	0.435358	0.26017	0.060076	0.094719	0	0	0	0.052535	0.027033	0.130555	0.066208	0.496491	0.420733	0.819489	0.479977	0.508494	0.370615
XBXL10_1g11046	0	0	0	0	0	0	0.205466	0	0	0	0	0.182144	0.036968	0	0.391145	0	0	0	0	0	0	0.069682	0.193433	1.6419	0	0.436828	11.539	0	0	0	0	0	0	0	0	0	0	0	0	0	0	0	0	0	0	0.202142	0.089265	0.452147	0.284426
XBXL10_1g11047	0	0	0	0	0	0	0	0	0	0	0	0	0	0	0	0	0	0	0	0	0	0	0	0	0	0	0	0	0	0	0	0	0	0	0	0	0	0	0	0	0	0	0	0	0	0	0	0	0
XBXL10_1g11048	0	0	0	0	0	0	0	0	0	0	0	0	0	0	0	0	0	0	0	0	0	0	0	0	0	0	0	0	0	0	0	0	0	11.9381	30.9294	0	0	5.00011	5.56177	5.01102	0	0	0	0	0	0	0	0	0
XBXL10_1g11049	0.029398	0	0	0	0	0	0	0	0	0	0	0	0	0	0	0	0	0	0	0	0	0	0.053388	0	0	0.016616	0	0	0	0	0	0	0	0	0	0	0	0	0	0	0	0	0	0	0	0	0	0	0
XBXL10_1g1105	0	0	0.026046	0.076369	0.039523	0.050078	0	0.005745	0.02578	0.023346	5.62992	9.51588	11.6065	26.2009	28.8893	23.3897	19.7619	22.1137	9.77239	21.3234	11.136	12.8812	5.91786	9.23448	4.13323	3.65855	5.73784	0.011217	0.147446	0.047425	0.037665	0.204206	0.302441	16.3588	18.9533	21.6745	22.2257	22.4275	22.6885	23.7409	23.6116	22.7023	20.7499	19.6832	19.946	19.3366	18.297	12.5654	12.3199
XBXL10_1g11051	0.128609	0.806622	1.16391	1.48618	0.536216	7.26464	4.45899	4.11888	6.36351	4.71899	2.80097	1.16244	0.794388	0.676978	0.607186	2.73139	1.16496	2.44991	0.58563	3.0133	0.694427	1.18185	0.413168	0.689923	0	0.304724	0.582726	0.995708	0.897128	1.59262	1.49156	2.85384	2.47699	1.7415	1.74247	13.0523	5.87277	10.3853	11.1476	4.60791	5.3621	3.82588	4.82012	2.98046	2.59983	3.45355	3.35424	3.37387	2.97639
XBXL10_1g11052	304.14	243.356	305.503	53.0314	39.2724	64.0227	53.7013	59.6631	67.4964	53.9482	57.9046	55.5069	50.1109	60.6146	40.0483	18.6981	14.4131	16.3718	13.925	13.1019	14.1207	21.1815	41.3636	36.5554	51.0467	51.8183	36.5744	52.463	50.6871	44.4825	44.1686	64.4323	67.88	42.7894	41.7863	27.446	25.2206	13.5902	12.576	11.2912	10.645	7.47698	8.67196	8.6329	10.4617	15.4553	16.8951	22.7584	20.0927
XBXL10_1g11053	6.81794	15.9319	19.1541	6.29329	2.32007	56.8594	62.6562	54.1311	54.0943	58.1361	23.3594	12.4958	10.9158	13.6132	12.4334	13.7519	11.5976	11.9297	3.47782	12.2186	4.57665	7.34859	2.59692	4.38138	2.6088	2.05131	2.84814	4.01094	4.25759	17.1445	16.8418	13.3945	15.4216	15.1571	15.5709	14.8908	14.7333	12.8219	12.4524	10.0684	10.1273	9.68764	10.1011	10.477	9.32684	9.53266	10.3742	9.25629	8.78366
XBXL10_1g11054	0.002756	0	0.007439	0.038193	0.048103	0.065572	0.168445	0.0548	0.10834	0.149419	0.161181	0.031468	0.012837	0.025666	0.016096	0.066561	0.012438	0.05594	0.010417	0.142225	0.011635	0.046071	0.005801	0.025144	0	0.012748	0.039946	0.199643	0.173672	0.325696	0.281792	0.205694	0.214123	0.068246	0.107108	0.084632	0.069204	0.071033	0.031709	0.086019	0.110169	0.105375	0.215833	0.357648	0.435436	0.502329	0.703562	0.528867	0.453938
XBXL10_1g11055	7.92009	20.4019	26.6069	9.6568	2.48422	58.0844	39.6114	40.3775	62.5906	47.8009	53.4061	39.1653	35.9285	44.1922	25.7369	47.4819	31.4227	40.6922	14.2446	40.7792	13.1971	20.0093	6.96548	10.2891	4.29833	4.8504	6.07556	3.75919	4.29322	11.6908	11.1066	45.5079	48.3555	50.969	47.4243	56.0899	58.3265	58.4467	59.6879	45.7581	42.2129	38.7348	37.9127	30.9169	32.8088	30.3172	30.0901	29.8425	29.7497
XBXL10_1g11056	0	0	0	0	0	0	0	0	0.082798	0	0.093216	0	0.018196	0.267203	0	0.44785	0.076805	0.685108	0.702591	0.277009	0.898896	1.38738	1.27718	2.44096	2.27502	1.96495	2.37808	0	0	0	0	0.095024	0.049254	0.129461	0.179346	0.130227	0	0.146528	0.21898	0.293494	0.300931	0.442633	0.646591	1.06503	1.04139	0.734073	0.733944	0.7859	0.892405
XBXL10_1g11057	0	0	0	0	0	0	0	0	0.03656	0	0.042172	0.035487	0	0	0	0.068643	0	0.088471	0.020738	0.090978	0	0.184868	0.011758	0.165075	0.302569	0.068002	0.088708	0	0	0	0	0	0	0	0	0	0	0.024259	0.013424	0.048401	0.061997	0.097008	0.12155	0.192939	0.123554	0.057715	0.118332	0.06917	0.05481
XBXL10_1g11058	0	0	0	0	0	0	0.06186	0	0.02432	0	0.460285	0.705806	0.501514	1.09496	1.23869	0.964456	0.490849	0.932658	0.557605	1.90172	0.46554	0.510523	0.438176	0.54598	0	0.133549	0.149552	0.106695	0.085496	0.067466	0.079729	0.150393	0.171503	2.77951	2.76199	2.16934	1.98371	1.65539	1.60933	1.76443	1.62827	1.91135	1.79188	2.1368	2.08507	2.03024	1.45188	1.73518	1.91847
XBXL10_1g11059	4.80639	7.92385	11.7486	12.1797	7.69399	42.2178	43.4564	37.5585	38.5775	41.7868	27.1894	18.4286	11.1735	8.09973	3.52515	1.51172	0.428661	1.80709	1.26833	3.62959	2.22656	3.80169	2.1076	4.32156	1.40863	2.07312	2.811	7.39579	7.58884	18.5653	18.6127	22.5794	21.2993	13.7085	11.8569	1.67163	1.69482	2.32819	2.27055	2.67883	2.98854	3.75123	3.89373	4.8459	5.30702	5.96112	5.73044	5.14783	6.02313
XBXL10_1g1106	0	0	0	0	0	0	0	0	0	0	0	0	0	0	0	0	0	0	0	0	0	0	0.048853	0	0	0	0	0	0	0	0	0.043534	0	0	0	0	0.240258	0.1877	0	0.140202	0.123265	0	0	0	0	0	0	0	0
XBXL10_1g11060	108.517	63.2248	57.8282	12.1082	15.2036	19.5301	24.4468	26.7721	23.0767	25.3326	16.2248	24.2238	23.3149	12.8042	18.019	9.94044	8.776	9.43499	13.8172	11.9118	18.0868	18.1275	24.6578	23.0111	27.6468	26.6535	32.0252	11.0767	11.051	13.7509	13.7429	14.0897	15.8955	10.8327	10.664	6.22004	5.00921	5.80057	4.7245	7.21691	8.33537	8.63029	10.1615	10.3921	10.6917	16.2119	15.0078	15.774	15.0825
XBXL10_1g11061	0.191453	0.376899	2.84205	3.90819	3.2296	10.6737	14.19	11.887	10.5507	11.6182	4.86908	1.58947	0.628246	0.339243	0.23941	0.038505	0.020952	0.034137	0.085054	0.05523	0.082748	0.079006	0.108653	0.31095	0	0.09447	0.214206	1.45869	1.68728	3.97678	3.83422	1.8418	2.02548	0.119142	0.177001	0.011853	0.036313	0.018287	0.022215	0.02992	0.040904	0.086729	0.088088	0.144356	0.173902	0.232462	0.201901	0.121114	0.25399
XBXL10_1g11062	1.00842	4.68666	3.46363	17.4797	4.30763	10.718	7.13697	5.48907	8.0682	6.61981	5.48101	4.98123	4.65707	4.13845	3.29793	2.19785	1.54011	2.18321	0.321183	1.53621	0.302955	0.512057	0.188987	0.235549	0.324243	0.093495	0.124438	12.116	11.8413	16.2818	16.3398	16.2804	12.2827	12.1806	12.2558	3.84635	3.69372	3.22131	3.38906	1.37598	1.43266	1.15898	1.00571	0.65636	0.673231	0.943387	0.754438	0.43545	0.376451
XBXL10_1g11064	0.004457	0	0	0	0	0	0	0.00494	0	0	0.024804	0.024131	0.010124	0	0	0	0	0	0.060394	0.071298	0.050424	0.00916	0.008464	0.06884	0	0.009523	0.035449	0	0	0	0	0.025476	0.013186	0.289706	0.132962	0.058236	0.023906	0.029384	0.087383	0.049086	0.030291	0.092096	0.049256	0.051584	0.099745	0.069362	0.134059	0.145207	0.127989
XBXL10_1g11065	0	0.176628	0.024748	0.152273	0.073224	0.025361	0.144461	0.158365	0.051563	0.108392	0.116734	0.05348	0	0	0.029956	0	0.023865	0	0	0.016299	0	0	0	0	0	0.002577	0.007968	0.133334	0.122351	0.014658	0.057603	0.052047	0	0	0.012298	0.023868	0.012244	0.030178	0.033686	0.020219	0.07261	0.027132	0.012703	0.02666	0.029319	0.048458	0.033279	0.016625	0.006545
XBXL10_1g11066	0.602868	2.58723	1.63286	5.57417	7.88379	5.22314	8.17432	6.72602	4.25056	8.43544	3.16935	2.19404	1.50037	0.894975	0.626623	3.68917	1.76667	4.59076	0.683737	4.97565	1.16001	2.36032	0.68732	1.15623	1.20382	0.546942	1.00013	4.23531	4.40572	4.19381	4.96609	2.51451	2.28615	0.618675	0.635976	1.2917	1.48171	3.17468	3.3268	4.20049	3.80911	4.45389	3.85498	4.31674	4.60196	5.51271	5.68446	4.42528	4.09208
XBXL10_1g11067	0	0	0	0	0	0	0	0	0.343647	0	0	0	0	0	0	0	0	0	0	0	0	0	0	0	0	0	0	0	0	0	0	0	0	0	0	0	0	0	0	0	0	0	0	0	0	0	0	0	0
XBXL10_1g11068	0.074655	0.290056	0.320938	0.22518	0.109725	0.532415	0.426029	0.270577	0.471892	0.507718	0.451808	0.226285	0.084613	0	0.027311	0.039095	0.021485	0.169768	0.047698	0.177415	0.017741	0.075958	0.026872	0.040165	0	0.015066	0.109777	0	0.089494	0.200611	0.133811	0.186772	0.393469	0.04104	0.051918	0	0	0.031508	0.023443	0.017986	0	0.028294	0.013275	0	0.030666	0.101907	0.090463	0.068195	0.06655
XBXL10_1g1107	0	0	0	0	0	0	0	0	0	0	0	0	0	0.213524	0	0	0	0	0	0	0	0	0	0	0	0	0	0	0	0	0	0	0	0	0	0.117846	0	0	0	0	0	0	0	0	0	0	0	0	0
XBXL10_1g11070	0.102046	0.579197	0.771791	0.871925	0.448842	6.18402	3.27883	3.21448	4.49889	4.34915	3.44427	1.25762	0.90663	0.573321	0.257712	0.043631	0	0.039835	0.015836	0.015505	0	0.059113	0.062937	0.33586	0	0.077405	0.144261	0.574853	0.598512	1.30823	1.3087	1.08508	1.19894	0.393861	0.471939	0.011726	0.024029	0.029781	0.011019	0.029906	0.010197	0	0	0.026239	0.014374	0.017954	0.015481	0.068713	0.095941
XBXL10_1g11071	0.548148	0.21564	0.238543	0.03922	0	0.079535	0.08505	0.053796	0.113761	0.121357	0.117798	0.065637	0.070519	0.024517	0	0.086073	0.093379	0.20856	0	0.211187	0.052705	0.046213	0.012738	0.039078	0	0.010154	0.035307	0.048419	0.016705	0.06995	0.018245	0.124767	0.085774	0.340411	0.197462	0.092512	0.113914	0.046896	0.174028	0.079561	0.065319	0.105164	0	0	0.114362	0.106335	0.080506	0.013286	0.052096
XBXL10_1g11072	2.26095	4.18111	10.6531	5.88731	3.12765	24.6558	21.7248	21.2556	24.9315	26.2542	19.2279	12.1874	7.34186	6.47033	3.38498	7.9603	4.08427	7.79576	5.04101	7.54661	5.60767	5.74097	3.17628	3.42437	1.42267	1.77455	1.5167	2.48923	2.31902	5.06797	4.68238	14.0425	14.8141	5.8042	5.72782	3.66281	3.87586	5.38122	6.09684	4.74749	5.02633	4.75919	4.4769	4.80653	4.24606	7.28096	6.00448	5.5017	5.46729
XBXL10_1g11073	0.8988	1.43875	5.11764	1.64879	0.369191	13.895	15.0375	13.0926	14.3154	13.2323	10.5819	4.62509	3.93887	4.76691	3.17831	3.16367	1.32566	2.12636	1.51609	1.91624	1.74568	1.81455	1.05421	1.52609	0.385052	0.72278	1.01572	16.6033	15.6866	18.3289	18.8243	4.55501	5.19819	5.03929	4.56097	3.38813	2.43377	2.22812	1.96273	2.45931	2.45518	2.06331	2.63063	1.57534	1.47537	1.90526	1.6126	1.27452	1.73844
XBXL10_1g11074	0.602425	1.03276	2.28248	15.7228	40.4058	63.4166	65.406	66.9447	60.4106	60.071	45.3569	33.2131	18.7506	15.3428	8.95827	8.20571	4.03778	7.60333	8.29858	9.08672	8.90281	4.93182	4.79912	3.71041	1.67746	1.92087	1.72707	19.9172	19.1799	30.9263	29.9227	42.4519	46.3003	24.0216	23.6817	15.7531	15.6661	13.3365	12.1758	11.2025	11.8409	10.1107	10.4049	8.84193	9.07161	10.874	9.38443	9.14037	8.0003
XBXL10_1g11075	6.17752	7.22858	14.2051	2.38954	0.862274	11.4153	9.90253	11.419	12.5441	13.2514	10.4392	8.43815	6.21652	3.61849	2.57463	0.806519	0.656861	1.51238	2.07409	3.70079	4.1021	3.63011	5.29501	4.90625	2.69714	3.78534	3.44836	1.00539	1.48794	2.24774	2.46104	7.63759	7.31892	4.26318	4.20813	1.368	1.44088	1.73251	1.79212	2.04512	2.35903	3.33486	3.66262	7.96962	7.49181	12.2226	10.6396	8.30662	8.68696
[truncated: 39,163 more rows]
[truncated: 12 more columns]
