# Supplementary material for: Quantitative proteome dynamics across embryogenesis in a model chordate
Source: iScience. 2024 Feb 29;27(4):109355. doi: 10.1016/j.isci.2024.109355 (PMC10951915; doi:10.1016/j.isci.2024.109355)
Supplement: Table S10. Ciona-Xenopus protein dynamics from Itallie et al. 2021, related to Figure 4 [file mmc10.xlsx]

## Sheet: proteome_vanItallie_ciona_frog
geneID	mRNAID	laevisGeneName	XenLa_v10.1	st.VI oocyte	st.1	st.9	st.12	st.18	st.22	st.24	st.26	st.30	st.41	st.48	bitscore	ciona_gene
gene100	rna281	dhx16.S	XBXL10_1g38315	0.0763333	0.084	0.0886667	0.0923333	0.098	0.0986667	0.101	0.0996667	0.1	0.0873333	0.0746667	2135	KY21.Chr9.197
gene10002	rna29075	mmel1.L	XBXL10_1g31447	0.034	0.0535	0.0265	0.0445	0.087	0.0945	0.077	0.066	0.0855	0.0955	0.336	1607	KY21.Chr1.1898
gene10003	rna29078	clptm1l.S	XBXL10_1g29136	0.093	0.102667	0.0943333	0.092	0.0906667	0.0856667	0.0796667	0.0803333	0.0806667	0.099	0.101	1118	KY21.Chr3.474
gene10006	rna29084	supt16h.L	XBXL10_1g2396	0.107	0.113333	0.108	0.0963333	0.098	0.085	0.0856667	0.0863333	0.082	0.08	0.0586667	2144	KY21.Chr3.476
gene10012	rna29102	aldh3b2.L	XBXL10_1g14928	0.121667	0.100667	0.09	0.0946667	0.091	0.0856667	0.08	0.078	0.0713333	0.0603333	0.127333	981	KY21.Chr3.298
gene10016	rna29111	exosc6.L	XBXL10_1g18912	0.0826667	0.093	0.092	0.0906667	0.0916667	0.095	0.0936667	0.099	0.0986667	0.087	0.076	523	KY21.Chr4.802
gene10020	rna29121	phax.L	XBXL10_1g2935	0.099	0.092	0.0956667	0.0956667	0.0966667	0.0953333	0.0956667	0.0923333	0.0976667	0.0843333	0.056	807	KY21.Chr4.832
gene10027	rna29140	dnajc10.L	XBXL10_1g40759	0.052	0.0526667	0.0723333	0.0846667	0.0986667	0.103667	0.108333	0.109333	0.112	0.117667	0.0886667	1670	KY21.Chr9.629
gene10041	rna29179	psat1.L	XBXL10_1g2125	0.141333	0.142667	0.139	0.127	0.104667	0.0823333	0.0713333	0.0633333	0.0533333	0.0506667	0.0243333	761	KY21.Chr10.888
gene10045	rna29195	atp6ap1.2.S	XBXL10_1g37082	0.166	0.109	0.0806667	0.0656667	0.059	0.061	0.0706667	0.0786667	0.093	0.123	0.0926667	935	KY21.Chr5.35
gene10048	rna29205	stk36.L	XBXL10_1g41481	0.0916667	0.102	0.0996667	0.093	0.1	0.0933333	0.093	0.095	0.0926667	0.0753333	0.0633333	2563	KY21.Chr8.1177
gene10054	rna29221	ttc5.L	XBXL10_1g2431	0.113	0.111	0.113333	0.107333	0.101	0.097	0.0873333	0.0933333	0.086	0.0523333	0.0396667	901	KY21.Chr6.653
gene10056	rna29226	parn.L	XBXL10_1g41075	0.0946667	0.103333	0.108333	0.108667	0.103333	0.099	0.098	0.089	0.0883333	0.063	0.045	1315	KY21.Chr10.924
gene10058	rna29235	LOC108714295	XBXL10_1g19222	0.0963333	0.0816667	0.0846667	0.078	0.08	0.075	0.0713333	0.0713333	0.0676667	0.09	0.204	1081	KY21.Chr9.914
gene1006	rna2951	tnni1.2.L	XBXL10_1g12042	0.0173333	0.0176667	0.021	0.0193333	0.0203333	0.0416667	0.066	0.101667	0.171	0.344333	0.18	365	KY21.Chr11.473
gene10061	rna29240	hif1an.S	XBXL10_1g32867	0.125667	0.106	0.112667	0.0996667	0.100667	0.0943333	0.0913333	0.091	0.085	0.0526667	0.041	738	KY21.Chr2.269
gene10072	rna29268	vac14.L	XBXL10_1g18919	0.110667	0.0823333	0.088	0.088	0.094	0.102333	0.100667	0.0973333	0.1	0.072	0.0643333	1613	KY21.Chr3.1060
gene10075	rna29280	eif2b1.L	XBXL10_1g2799	0.124333	0.109	0.109	0.100667	0.100333	0.094	0.093	0.0936667	0.085	0.0606667	0.0296667	620	KY21.Chr10.708
gene10083	rna29313	dhcr24.L	XBXL10_1g19289	0.101333	0.0903333	0.102333	0.101667	0.103667	0.097	0.0883333	0.0903333	0.0806667	0.0696667	0.0743333	1077	KY21.Chr8.246
gene10085	rna29318	shq1.L	XBXL10_1g20067	0.0786667	0.0866667	0.0776667	0.082	0.0906667	0.103	0.109333	0.108333	0.121333	0.099	0.0443333	1235	KY21.Chr1.1361
gene10088	rna29330	frmd8.L	XBXL10_1g18106	0.111333	0.103	0.0923333	0.0893333	0.0876667	0.085	0.089	0.089	0.0933333	0.08	0.08	941	KY21.Chr10.808
gene10089	rna29332	chaf1a.S	XBXL10_1g4314	0.106667	0.108333	0.0923333	0.0963333	0.099	0.104333	0.0983333	0.0973333	0.100667	0.076	0.0203333	1790	KY21.Chr4.117
gene10090	rna29335	taf5l.S	XBXL10_1g25295	0.116	0.109333	0.113333	0.0933333	0.0936667	0.0833333	0.0846667	0.09	0.0943333	0.068	0.0536667	1226	KY21.Chr10.965
gene10100	rna29361	strada.L	XBXL10_1g39210	0.096	0.105667	0.0986667	0.0996667	0.093	0.0876667	0.087	0.0793333	0.086	0.0686667	0.0976667	864	KY21.Chr1.1636
gene10101	rna29369	wnt5b.L	XBXL10_1g11783	0.028	0.031	0.032	0.0896667	0.139	0.147333	0.137667	0.115333	0.106333	0.0913333	0.0826667	783	KY21.Chr4.1174
gene10102	rna29371	rnf10.S	XBXL10_1g5230	0.130333	0.101	0.082	0.0833333	0.093	0.091	0.0936667	0.0996667	0.099	0.091	0.036	1579	KY21.Chr7.869
gene10107	rna29389	atp5c1.S	XBXL10_1g16040	0.116667	0.117	0.110667	0.106333	0.101667	0.0923333	0.091	0.081	0.078	0.0526667	0.0526667	632	KY21.Chr1.289
gene10112	rna29402	polr1a.L	XBXL10_1g588	0.082	0.073	0.0706667	0.0693333	0.0753333	0.087	0.097	0.103	0.115667	0.125333	0.101667	3620	KY21.Chr7.879
gene1012	rna2963	rttn.S	XBXL10_1g29422	0.117333	0.123	0.118667	0.109333	0.106667	0.0973333	0.0913333	0.087	0.0793333	0.045	0.024	4531	KY21.Chr1.22
gene10121	rna29431	LOC108704637	XBXL10_1g26454	0.0856667	0.0696667	0.0686667	0.0673333	0.0706667	0.0666667	0.0653333	0.073	0.078	0.158333	0.197333	1544	KY21.Chr5.1009
gene1013	rna2967	pagr1.L	XBXL10_1g42044	0.053	0.058	0.075	0.0835	0.095	0.099	0.127	0.1295	0.1215	0.0935	0.0645	437	KY21.Chr1.1960
gene10131	rna29464	cenpj.L	XBXL10_1g8491	0.089	0.152333	0.12	0.0933333	0.0993333	0.108	0.0973333	0.067	0.0806667	0.0553333	0.0376667	2289	KY21.Chr8.1251
gene10134	rna29472	msh2.L	XBXL10_1g22543	0.126333	0.125667	0.123667	0.115	0.106	0.0933333	0.088	0.079	0.075	0.0443333	0.023	1933	KY21.Chr10.734
gene10136	rna29479	nit1.S	XBXL10_1g38791	0.113667	0.108667	0.104667	0.094	0.0943333	0.089	0.0893333	0.091	0.0903333	0.0616667	0.064	654	KY21.Chr8.643
gene10138	rna29485	pla2g1b.L	XBXL10_1g2621	0.0246667	0.024	0.019	0.023	0.021	0.0246667	0.0236667	0.0303333	0.0296667	0.0483333	0.731333	295	KY21.Chr2.827
gene10140	rna29490	gstm1.L	XBXL10_1g9759	0.113	0.119	0.111333	0.11	0.104667	0.0986667	0.094	0.09	0.0856667	0.044	0.0306667	457	KY21.Chr1.1050
gene10142	rna29494	serbp1.L	XBXL10_1g21551	0.0336667	0.0326667	0.033	0.0353333	0.0493333	0.0703333	0.0886667	0.107667	0.134667	0.318	0.0966667	778	KY21.Chr8.761
gene10155	rna29530	fntb.S	XBXL10_1g37149	0.117667	0.120667	0.112667	0.107	0.103	0.0916667	0.0913333	0.091	0.0846667	0.048	0.0326667	865	KY21.Chr4.45
gene1016	rna2980	pik3c2a.L	XBXL10_1g17627	0.0746667	0.081	0.0983333	0.107	0.108667	0.103667	0.100333	0.103	0.096	0.074	0.0543333	3513	KY21.Chr7.408
gene10162	rna29547	hat1.L	XBXL10_1g40691	0.134667	0.112333	0.113333	0.104667	0.102	0.0963333	0.0896667	0.0926667	0.0833333	0.0496667	0.0213333	842	KY21.Chr1.1717
gene10166	rna29555	uxs1.S	XBXL10_1g10402	0.146	0.132	0.113	0.108	0.104	0.105	0.071	0.088	0.078	0.04	0.015	873	KY21.Chr2.842
gene1017	rna2981	mybbp1a.L	XBXL10_1g7600	0.043	0.052	0.057	0.0633333	0.0793333	0.0943333	0.105333	0.109	0.13	0.16	0.106333	2641	KY21.Chr4.736
gene10178	rna29594	araf.S	XBXL10_1g37443	0.0786667	0.0733333	0.109333	0.106	0.101667	0.098	0.0996667	0.0986667	0.0956667	0.0806667	0.058	1247	KY21.Chr1.1417
gene10183	rna29607	LOC108696737	XBXL10_1g31779	0.091	0.108	0.119	0.095	0.084	0.084	0.079	0.076	0.086	0.071	0.107	139	KY21.Chr2.1146
gene10187	rna29619	polrmt.L	XBXL10_1g1745	0.107333	0.105333	0.107	0.104	0.101333	0.0966667	0.0933333	0.0886667	0.0916667	0.068	0.0366667	2571	KY21.Chr7.1205
gene10188	rna29622	ermp1.L	XBXL10_1g2043	0.169333	0.115667	0.107667	0.101	0.093	0.0866667	0.0843333	0.084	0.0773333	0.0473333	0.0336667	1797	KY21.Chr8.853
gene1019	rna2986	stag1.L	XBXL10_1g24325	0.0516667	0.0603333	0.0796667	0.0936667	0.109	0.104667	0.109333	0.104333	0.102667	0.0893333	0.096	2637	KY21.Chr11.469
gene10190	rna29627	exoc1.S	XBXL10_1g3810	0.086	0.110333	0.0956667	0.087	0.0823333	0.0796667	0.0756667	0.0776667	0.08	0.108	0.117	1686	KY21.Chr9.146
gene10196	rna29649	spag7.L	XBXL10_1g14786	0.018	0.0553333	0.0983333	0.137667	0.135667	0.127667	0.117667	0.115667	0.105667	0.0636667	0.0243333	335	KY21.Chr7.689
gene10198	rna29654	tep1.L	XBXL10_1g2464	0.116333	0.0923333	0.0843333	0.084	0.082	0.0823333	0.0806667	0.083	0.083	0.088	0.124667	5472	KY21.Chr1.1984
gene10205	rna29673	lrrc23.S	XBXL10_1g32441	0.065	0.09	0.082	0.081	0.0796667	0.106	0.099	0.119333	0.104333	0.0963333	0.0783333	693	KY21.Chr5.201
gene10207	rna29678	edem1.L	XBXL10_1g19919	0.068	0.111	0.135	0.103	0.115	0.095	0.095	0.101	0.091	0.054	0.032	1278	KY21.Chr1.1874
gene10209	rna29684	ift57.S	XBXL10_1g10341	0.0873333	0.0926667	0.100667	0.107333	0.102	0.101667	0.099	0.103667	0.0963333	0.0673333	0.042	852	KY21.Chr1.771
gene10212	rna29695	mrto4.L	XBXL10_1g32260	0.051	0.0603333	0.0516667	0.06	0.0716667	0.0876667	0.106	0.109667	0.128333	0.192	0.0806667	494	KY21.Chr3.47
gene10217	rna29707	vcpip1.L	XBXL10_1g27999	0.100667	0.116	0.110333	0.106667	0.101	0.094	0.0893333	0.086	0.083	0.0606667	0.0513333	2479	KY21.Chr2.1017
gene10220	rna29715	rpap3.L	XBXL10_1g12627	0.0963333	0.0946667	0.0996667	0.0946667	0.101667	0.1	0.102333	0.0973333	0.100667	0.0703333	0.0413333	1350	KY21.Chr10.305
gene10221	rna29718	LOC108707568	XBXL10_1g8419	0.0715	0.0565	0.0895	0.0785	0.085	0.0745	0.074	0.086	0.085	0.1015	0.197	2418	KY21.Chr2.667
gene10223	rna29721	rpa1.L	XBXL10_1g6537	0.123	0.120667	0.110667	0.103333	0.098	0.0966667	0.0903333	0.0896667	0.082	0.0503333	0.0353333	1260	KY21.Chr14.339
gene10226	rna29728	pfkm.L	XBXL10_1g8202	0.095	0.105667	0.105667	0.102667	0.100333	0.0956667	0.0936667	0.091	0.083	0.076	0.051	1662	KY21.Chr9.273
gene10228	rna29736	mtap.L	XBXL10_1g1996	0.120333	0.111667	0.112	0.105667	0.103333	0.097	0.0923333	0.0903333	0.0826667	0.0493333	0.036	652	KY21.Chr6.40
gene10231	rna29748	fggy.L	XBXL10_1g19091	0.108667	0.112667	0.108667	0.097	0.0963333	0.09	0.0803333	0.0833333	0.0753333	0.0626667	0.085	1146	KY21.Chr5.76
gene10234	rna29757	ate1.S	XBXL10_1g32545	0.120667	0.0943333	0.102	0.0903333	0.0973333	0.089	0.0883333	0.086	0.0753333	0.073	0.084	1042	KY21.Chr6.614
gene10237	rna29769	gtf3c6.L	XBXL10_1g18557	0.100333	0.098	0.117	0.108667	0.094	0.092	0.087	0.0863333	0.0823333	0.08	0.055	696	KY21.Chr4.782
gene10245	rna29792	actr3.S	XBXL10_1g43254	0.109	0.101	0.102	0.094	0.0933333	0.0873333	0.088	0.0883333	0.0866667	0.0713333	0.0793333	869	KY21.Chr9.647
gene1025	rna2999	smndc1.L	XBXL10_1g30011	0.0926667	0.0846667	0.0826667	0.089	0.0946667	0.0946667	0.103	0.098	0.106	0.093	0.062	487	KY21.Chr8.428
gene10250	rna29807	stab2.L	XBXL10_1g12448	0.0363333	0.037	0.0363333	0.0366667	0.036	0.0373333	0.0366667	0.0413333	0.0383333	0.273667	0.390667	5256	KY21.Chr11.854
gene10251	rna29808	pkd2.L	XBXL10_1g1255	0.088	0.0853333	0.100333	0.100667	0.1	0.0976667	0.0913333	0.094	0.0853333	0.093	0.0643333	1968	KY21.Chr9.576
gene10267	rna29852	rnf13.L	XBXL10_1g24096	0.116	0.122333	0.117	0.102	0.0996667	0.091	0.09	0.0883333	0.0813333	0.0503333	0.0413333	786	KY21.Chr1.1802
gene10272	rna29868	vps53.S	XBXL10_1g10262	0.102333	0.108667	0.106	0.0993333	0.0963333	0.0923333	0.087	0.0873333	0.082	0.0733333	0.065	1714	KY21.Chr1.1698
gene10277	rna29880	aga.L	XBXL10_1g902	0.115	0.099	0.106667	0.096	0.0976667	0.0926667	0.0846667	0.0843333	0.0803333	0.0523333	0.091	726	KY21.Chr7.537
gene10285	rna29897	nme5.L	XBXL10_1g12183	0.017	0.027	0.0375	0.0375	0.068	0.1035	0.11	0.1545	0.158	0.1735	0.1145	463	KY21.UAContig19.2
gene10286	rna29900	fbxo3.S	XBXL10_1g20894	0.0823333	0.100333	0.0856667	0.0836667	0.076	0.0756667	0.0756667	0.0873333	0.0853333	0.124667	0.123667	949	KY21.Chr6.495
gene10299	rna29931	naf1.L	XBXL10_1g944	0.0776667	0.0923333	0.0906667	0.0973333	0.103	0.105667	0.108	0.109	0.115667	0.0806667	0.02	1010	KY21.Chr3.1486
gene10323	rna30000	nprl3.L	XBXL10_1g41024	0.09	0.092	0.0895	0.0935	0.099	0.0945	0.092	0.0925	0.0915	0.088	0.077	1193	KY21.Chr4.477
gene10330	rna30018	isoc1.L	XBXL10_1g2926	0.095	0.105	0.11	0.0996667	0.108	0.095	0.0916667	0.0953333	0.0876667	0.0616667	0.05	634	KY21.Chr3.34
gene10333	rna30027	slc35e1.L	XBXL10_1g1935	0.0496667	0.0656667	0.0896667	0.094	0.107333	0.11	0.117333	0.104	0.107333	0.101667	0.0526667	793	KY21.Chr5.64
gene10343	rna30054	snrnp25.S	XBXL10_1g43768	0.076	0.082	0.096	0.1045	0.095	0.094	0.091	0.081	0.1005	0.086	0.0955	346	KY21.Chr8.401
gene10345	rna30064	stac3.L	XBXL10_1g8115	0.0543333	0.028	0.026	0.0296667	0.025	0.034	0.04	0.0576667	0.0696667	0.226667	0.408333	696	KY21.Chr1.2089
gene10348	rna30071	icmt.S	XBXL10_1g33525	0.088	0.0953333	0.124333	0.0936667	0.09	0.0866667	0.0856667	0.078	0.087	0.0873333	0.084	585	KY21.Chr7.527
gene1035	rna3027	cth.L	XBXL10_1g19038	0.0533333	0.043	0.0573333	0.069	0.0773333	0.0786667	0.0836667	0.091	0.0933333	0.169	0.185	833	KY21.Chr9.130
gene10359	rna30113	fkbp8.L	XBXL10_1g1759	0.112333	0.108667	0.105667	0.104	0.0983333	0.096	0.0933333	0.0876667	0.0846667	0.059	0.0496667	833	KY21.Chr3.434
gene10360	rna30115	mrpl28.L	XBXL10_1g41011	0.126667	0.12	0.111	0.102	0.097	0.095	0.0896667	0.085	0.0826667	0.055	0.0356667	515	KY21.Chr1.205
gene10363	rna30127	kiaa1328.L	XBXL10_1g3378	0.0486667	0.0556667	0.116333	0.135	0.126333	0.108	0.11	0.102	0.0983333	0.072	0.0276667	909	KY21.UAContig8.35
gene10366	rna30132	LOC108709949	XBXL10_1g10960	0.0455	0.0585	0.0775	0.139	0.126	0.131	0.141	0.1005	0.107	0.044	0.0295	528	KY21.Chr3.326
gene10373	rna30152	wdfy2.S	XBXL10_1g10917	0.107	0.16	0.1705	0.1155	0.1105	0.079	0.056	0.072	0.051	0.039	0.0385	837	KY21.Chr4.1085
gene10374	rna30154	yrdc.L	XBXL10_1g7263	0.052	0.0636667	0.0943333	0.106	0.108667	0.111667	0.115333	0.109	0.102333	0.0843333	0.052	528	KY21.Chr1.1764
gene10377	rna30163	thumpd1.L	XBXL10_1g41089	0.061	0.0513333	0.059	0.0773333	0.0876667	0.0943333	0.101667	0.102667	0.107	0.115	0.142667	603	KY21.Chr12.216
gene10384	rna30185	dirc2.L	XBXL10_1g40430	0.092	0.089	0.11	0.094	0.088	0.108	0.107	0.096	0.102	0.059	0.054	897	KY21.Chr1.1722
gene10385	rna30187	wasf3.L	XBXL10_1g8417	0.0623333	0.062	0.064	0.076	0.0776667	0.107333	0.103	0.111333	0.11	0.127333	0.0993333	1022	KY21.Chr12.704
gene10389	rna30197	mpp5.L	XBXL10_1g36365	0.063	0.066	0.077	0.079	0.0803333	0.083	0.0866667	0.0883333	0.0953333	0.128667	0.152333	1397	KY21.Chr3.1408
gene10396	rna30218	tmco3.L	XBXL10_1g7797	0.0743333	0.078	0.0823333	0.08	0.0843333	0.0893333	0.091	0.095	0.0993333	0.118	0.109	1385	KY21.Chr1.184
gene104	rna297	llgl1.S	XBXL10_1g44047	0.091	0.0983333	0.109	0.110333	0.103333	0.0986667	0.0946667	0.0916667	0.087	0.0643333	0.051	2113	KY21.Chr3.1193
gene10401	rna30233	LOC108703157	XBXL10_1g43913	0.107667	0.112333	0.115	0.102	0.0953333	0.0873333	0.0856667	0.0803333	0.081	0.072	0.0613333	969	KY21.Chr7.287
gene10403	rna30236	cops2.S	XBXL10_1g15710	0.117	0.115333	0.112333	0.102667	0.0963333	0.0973333	0.0906667	0.092	0.0856667	0.0533333	0.0366667	916	KY21.Chr4.903
gene10404	rna30240	agtrap.L	XBXL10_1g30916	0.149667	0.119	0.106	0.103333	0.103667	0.0973333	0.0983333	0.0816667	0.0773333	0.0353333	0.0286667	332	KY21.Chr8.640
gene10413	rna30267	bet1l.S	XBXL10_1g20768	0.0866667	0.0883333	0.0996667	0.0946667	0.098	0.0976667	0.0956667	0.0963333	0.0883333	0.0963333	0.0583333	213	KY21.Chr2.1368
gene10415	rna30271	lsm11.S	XBXL10_1g15157	0.1	0.0973333	0.100333	0.0953333	0.0973333	0.103	0.0953333	0.096	0.0946667	0.0733333	0.0473333	592	KY21.Chr11.14
gene10420	rna30286	MGC85375	XBXL10_1g44375	0.0495	0.0265	0.0255	0.0275	0.024	0.0255	0.029	0.0505	0.0445	0.265	0.4325	636	KY21.Chr12.592
gene10423	rna30294	cfap43.L	XBXL10_1g12358	0.0286667	0.0283333	0.0323333	0.0433333	0.0343333	0.094	0.103	0.136	0.178	0.199333	0.122333	3357	KY21.Chr4.1069
gene10424	rna30298	dctd.L	XBXL10_1g898	0.137	0.11	0.110667	0.106	0.107	0.0976667	0.0953333	0.0953333	0.0866667	0.038	0.016	415	KY21.Chr14.161
gene10432	rna30318	ap1g1.L	XBXL10_1g18693	0.0993333	0.0983333	0.101	0.0936667	0.0936667	0.0886667	0.0903333	0.0913333	0.0863333	0.0756667	0.0813333	1694	KY21.Chr3.491
gene10434	rna30323	rbm17.S	XBXL10_1g16033	0.0643333	0.074	0.0883333	0.09	0.095	0.091	0.0943333	0.0963333	0.101333	0.110333	0.096	815	KY21.Chr9.253
gene10450	rna30366	znf830.S	XBXL10_1g29202	0.114	0.115333	0.114667	0.106333	0.102667	0.0966667	0.094	0.0873333	0.0826667	0.054	0.0316667	724	KY21.Chr1.1151
gene10451	rna30367	adgb.L	XBXL10_1g23157	0.084	0.086	0.085	0.081	0.078	0.083	0.084	0.088	0.108	0.128	0.096	3212	KY21.Chr12.792
gene10457	rna30380	ruvbl2.L	XBXL10_1g31839	0.103	0.103333	0.104667	0.0993333	0.0976667	0.0946667	0.0943333	0.0926667	0.0903333	0.068	0.0523333	942	KY21.Chr5.415
gene10458	rna30383	donson.L	XBXL10_1g6259	0.0403333	0.128667	0.192333	0.151	0.119333	0.0896667	0.0776667	0.0673333	0.074	0.0443333	0.0153333	1193	KY21.Chr11.325
gene10459	rna30386	supv3l1.S	XBXL10_1g32711	0.092	0.092	0.0896667	0.086	0.0883333	0.0886667	0.0896667	0.0923333	0.0973333	0.104	0.08	1613	KY21.Chr8.435
gene10475	rna30427	atad1.L	XBXL10_1g30127	0.0926667	0.0976667	0.0946667	0.0926667	0.0903333	0.0876667	0.0896667	0.089	0.093	0.109333	0.0636667	749	KY21.Chr5.13
gene10476	rna30430	slc6a17.S	XBXL10_1g9766	0.066	0.061	0.056	0.049	0.043	0.057	0.035	0.0445	0.0485	0.1195	0.4205	1494	KY21.Chr2.1323
gene10477	rna30432	trim36.L	XBXL10_1g2969	0.0523333	0.182333	0.0926667	0.0776667	0.0803333	0.0866667	0.0863333	0.0863333	0.0923333	0.0643333	0.0983333	1508	KY21.Chr3.1009
gene10478	rna30441	ckap5.S	XBXL10_1g20937	0.100333	0.144	0.136333	0.112667	0.100667	0.093	0.0843333	0.077	0.0713333	0.0493333	0.0306667	4217	KY21.Chr11.610
gene10479	rna30443	lrrc71.L	XBXL10_1g36678	0.0645	0.0835	0.0715	0.074	0.0855	0.0965	0.1045	0.111	0.124	0.1055	0.0795	1114	KY21.Chr5.426
gene10482	rna30456	thbs3.L	XBXL10_1g37035	0.0223333	0.0226667	0.022	0.0226667	0.0246667	0.0383333	0.0586667	0.0746667	0.086	0.292667	0.335333	1989	KY21.Chr6.470
gene10496	rna30499	ptpn1.L	XBXL10_1g39307	0.0993333	0.093	0.0916667	0.085	0.086	0.0863333	0.0943333	0.093	0.096	0.0956667	0.0793333	896	KY21.Chr7.637
gene10500	rna30511	ube2j2.L	XBXL10_1g31275	0.0903333	0.109333	0.109333	0.0973333	0.0973333	0.0876667	0.0916667	0.0843333	0.0896667	0.0933333	0.0503333	554	KY21.Chr10.254
gene10501	rna30512	hk1.L	XBXL10_1g30532	0.031	0.0303333	0.03	0.0303333	0.038	0.0536667	0.069	0.100667	0.119333	0.206	0.291	1882	KY21.Chr2.1257
gene1051	rna3071	rpl37a.L	XBXL10_1g13286	0.109	0.12	0.111667	0.111	0.100667	0.085	0.095	0.0866667	0.0856667	0.063	0.0323333	184	KY21.Chr9.694
gene1052	rna3074	LOC108702722	XBXL10_1g42832	0.0963333	0.0993333	0.093	0.086	0.0866667	0.087	0.089	0.0933333	0.0973333	0.0926667	0.079	925	KY21.Chr9.991
gene10521	rna30567	bard1.L	XBXL10_1g40816	0.136	0.0996667	0.058	0.0806667	0.0936667	0.104333	0.101667	0.0993333	0.109333	0.0813333	0.0373333	1753	KY21.Chr1.117
gene10525	rna30578	sh3bgrl2.L	XBXL10_1g23676	0.108	0.111	0.109	0.1035	0.101	0.095	0.0935	0.1015	0.098	0.042	0.037	219	KY21.Chr5.366
gene10526	rna30580	gins1.S	XBXL10_1g25126	0.124333	0.110333	0.108333	0.099	0.0996667	0.0916667	0.0876667	0.086	0.0856667	0.0616667	0.0463333	408	KY21.Chr4.1025
gene10527	rna30582	loc100158477.L	XBXL10_1g39465	0.0556667	0.096	0.104667	0.0656667	0.127667	0.100667	0.108667	0.106333	0.107	0.0736667	0.0543333	731	KY21.Chr7.1040
gene1053	rna3075	abca3.L	XBXL10_1g41285	0.269	0.052	0.0515	0.2385	0.041	0.038	0.0385	0.039	0.04	0.0425	0.149	3520	KY21.Chr9.398
gene10531	rna30595	usp7.S	XBXL10_1g43777	0.0993333	0.0956667	0.0913333	0.0943333	0.097	0.098	0.0993333	0.092	0.0943333	0.0733333	0.0656667	2358	KY21.Chr3.1121
gene1054	rna3080	tonsl.L	XBXL10_1g28423	0.0806667	0.106333	0.123667	0.111333	0.103333	0.0973333	0.0913333	0.0886667	0.088	0.068	0.0416667	2883	KY21.Chr12.39
gene10551	rna30657	taf11.S	XBXL10_1g9701	0.0736667	0.0773333	0.106	0.098	0.0866667	0.0916667	0.103667	0.104333	0.109667	0.0976667	0.0513333	421	KY21.Chr2.749
gene10556	rna30674	ppfibp1.S	XBXL10_1g14962	0.0646667	0.0686667	0.0756667	0.0813333	0.0806667	0.0843333	0.0913333	0.1	0.105667	0.128667	0.118333	2138	KY21.Chr4.813
gene10569	rna30708	mcrs1.S	XBXL10_1g16096	0.011	0.021	0.023	0.053	0.093	0.139	0.136	0.119	0.145	0.148	0.111	924	KY21.Chr6.499
gene10570	rna30712	xpot.S	XBXL10_1g16275	0.0976667	0.093	0.096	0.091	0.0966667	0.094	0.095	0.0966667	0.0943333	0.08	0.0653333	2010	KY21.Chr8.1135
gene10571	rna30714	gtf3a.L	XBXL10_1g8406	0.426	0.128333	0.0683333	0.0616667	0.057	0.0493333	0.0536667	0.0456667	0.0466667	0.034	0.0303333	716	KY21.Chr1.1231
gene10572	rna30716	pkn2.S	XBXL10_1g21835	0.035	0.0333333	0.0666667	0.0953333	0.102	0.105333	0.11	0.119333	0.119667	0.121333	0.092	2149	KY21.Chr13.458
gene10573	rna30722	mars	XBXL10_1g10764	0.112	0.0973333	0.099	0.0963333	0.0963333	0.0926667	0.0926667	0.0913333	0.0876667	0.0863333	0.048	1876	KY21.Chr11.1230
gene10574	rna30725	cope.L	XBXL10_1g1922	0.108333	0.1	0.0996667	0.0906667	0.0906667	0.0873333	0.091	0.09	0.0843333	0.0886667	0.069	623	KY21.Chr4.1010
gene10576	rna30729	tpk1.L	XBXL10_1g27297	0.125	0.103333	0.110667	0.105333	0.104	0.094	0.0933333	0.0923333	0.082	0.046	0.044	507	KY21.Chr6.69
gene10578	rna30738	immt.L	XBXL10_1g582	0.112333	0.119333	0.119333	0.112	0.105333	0.097	0.0903333	0.081	0.076	0.0463333	0.0413333	1555	KY21.Chr5.1090
gene10581	rna30743	LOC108700245	XBXL10_1g38316	0.0316667	0.035	0.045	0.067	0.0886667	0.101333	0.113667	0.117	0.127667	0.189333	0.0833333	1007	KY21.Chr9.622
gene10592	rna30773	fech.S	XBXL10_1g5827	0.117333	0.108333	0.111	0.104	0.1	0.0973333	0.0933333	0.0903333	0.085	0.0583333	0.0363333	935	KY21.Chr7.536
gene10594	rna30779	med22.L	XBXL10_1g34361	0.0786667	0.0923333	0.098	0.0956667	0.0996667	0.101667	0.102	0.1	0.0983333	0.0813333	0.053	417	KY21.Chr4.1114
gene106	rna300	rpa3.L	XBXL10_1g26972	0.116667	0.112333	0.103	0.104667	0.096	0.0996667	0.093	0.0936667	0.086	0.0546667	0.0393333	248	KY21.Chr8.1179
gene10602	rna30803	LOC108698269	XBXL10_1g34761	0.0636667	0.0676667	0.0886667	0.0933333	0.0943333	0.0926667	0.095	0.0953333	0.101333	0.122333	0.086	2511	KY21.Chr2.833
gene10603	rna30806	zfhx4.L	XBXL10_1g28087	0.0895	0.059	0.076	0.0305	0.032	0.0395	0.089	0.0875	0.1115	0.276	0.108	7351	KY21.Chr3.187
gene10605	rna30809	fam210b.L	XBXL10_1g39336	0.133	0.112333	0.118333	0.105	0.102667	0.0946667	0.0943333	0.0923333	0.073	0.0373333	0.0363333	402	KY21.Chr1.802
gene10606	rna30811	tmem11.L	XBXL10_1g41007	0.105333	0.112	0.114667	0.109	0.102667	0.0986667	0.0903333	0.089	0.081	0.059	0.038	385	KY21.Chr7.1220
gene10607	rna30813	kdm8.L	XBXL10_1g41127	0.118	0.1315	0.1265	0.114	0.1035	0.091	0.0925	0.084	0.053	0.0395	0.0475	917	KY21.Chr5.852
gene10613	rna30829	vamp7.S	XBXL10_1g38129	0.110333	0.113	0.106667	0.101	0.0973333	0.0903333	0.0866667	0.087	0.08	0.0696667	0.059	458	KY21.Chr14.126
gene10616	rna30841	fam151a.S	XBXL10_1g21732	0.0515	0.0415	0.0445	0.053	0.048	0.054	0.0665	0.054	0.078	0.1485	0.3615	1194	KY21.Chr5.665
gene10617	rna30843	wbp11.L	XBXL10_1g19883	0.0703333	0.0726667	0.071	0.0816667	0.087	0.0926667	0.0993333	0.101333	0.111	0.131	0.0823333	1219	KY21.Chr4.774
gene1062	rna3095	fignl1.L	XBXL10_1g27334	0.104667	0.111	0.119667	0.11	0.105667	0.0956667	0.0916667	0.084	0.0823333	0.0516667	0.043	1363	KY21.Chr3.819
gene10624	rna30866	mad1l1.L	XBXL10_1g41139	0.112333	0.113667	0.106667	0.100667	0.095	0.0866667	0.0826667	0.079	0.0796667	0.0756667	0.068	1423	KY21.Chr9.420
gene10629	rna30895	LOC108696784	XBXL10_1g31893	0.103	0.12	0.111667	0.112	0.098	0.095	0.091	0.0876667	0.0843333	0.0646667	0.0326667	389	KY21.Chr9.191
gene10631	rna30903	maea.S	XBXL10_1g3630	0.0756667	0.0836667	0.092	0.0893333	0.0873333	0.086	0.0886667	0.0923333	0.097	0.123667	0.085	828	KY21.Chr8.535
gene10633	rna30907	hspa5.S	XBXL10_1g37796	0.108	0.103	0.099	0.0936667	0.094	0.092	0.089	0.0906667	0.089	0.0903333	0.052	1327	KY21.Chr9.937
gene10636	rna30914	prelid3b.S	XBXL10_1g42565	0.025	0.014	0.025	0.031	0.069	0.204	0.172	0.094	0.202	0.138	0.026	400	KY21.Chr1.2013
gene10643	rna30930	ehhadh.S	XBXL10_1g43634	0.0943333	0.111667	0.105	0.101667	0.0956667	0.0883333	0.0863333	0.0833333	0.079	0.0476667	0.107667	1495	KY21.Chr9.494
gene10646	rna30937	brox.S	XBXL10_1g24949	0.140333	0.107667	0.113667	0.103333	0.1	0.09	0.0853333	0.0786667	0.0733333	0.0463333	0.0616667	863	KY21.Chr3.706
gene10649	rna30946	LOC108703581	XBXL10_1g17562	0.107667	0.111333	0.108	0.101667	0.0993333	0.0943333	0.092	0.0923333	0.0866667	0.0693333	0.0373333	615	KY21.Chr8.720
gene10659	rna30975	bdh1.L	XBXL10_1g23930	0.105333	0.106	0.104667	0.098	0.0946667	0.0906667	0.0883333	0.0843333	0.08	0.0673333	0.0796667	707	KY21.Chr1.1149
gene10660	rna30977	mthfd1.L	XBXL10_1g35977	0.091	0.0796667	0.081	0.0793333	0.0843333	0.0896667	0.0936667	0.0976667	0.106333	0.122667	0.0743333	1914	KY21.Chr3.351
gene10663	rna30985	ppme1.S	XBXL10_1g11222	0.111667	0.112	0.109	0.105	0.0996667	0.0913333	0.0883333	0.085	0.0816667	0.0613333	0.0553333	801	KY21.Chr2.1010
gene10664	rna30986	etnppl.L	XBXL10_1g1116	0.042	0.0256667	0.0276667	0.03	0.032	0.031	0.033	0.036	0.042	0.068	0.632667	1065	KY21.Chr10.529
gene10668	rna30997	LOC108714726	XBXL10_1g20089	0.03	0.0446667	0.048	0.0566667	0.071	0.0953333	0.112667	0.124333	0.145	0.167333	0.104667	1020	KY21.Chr13.382
gene10671	rna31002	brap.S	XBXL10_1g5406	0.126667	0.108333	0.115333	0.101333	0.0943333	0.0853333	0.0803333	0.079	0.076	0.0636667	0.0696667	1228	KY21.Chr10.953
gene10675	rna31017	mrpl18.L	XBXL10_1g13078	0.131333	0.123	0.116667	0.106	0.099	0.0873333	0.088	0.084	0.077	0.054	0.034	360	KY21.Chr3.701
gene10679	rna31027	gstk1.L	XBXL10_1g30235	0.102667	0.109667	0.108667	0.105	0.103333	0.0963333	0.0946667	0.0903333	0.085	0.0536667	0.0503333	464	KY21.Chr3.1701
gene10687	rna31048	tmcc1.S	XBXL10_1g22229	0.0593333	0.0563333	0.0683333	0.0873333	0.097	0.0993333	0.102333	0.112667	0.107333	0.113333	0.0976667	1313	KY21.Chr1.23
gene10694	rna31076	iah1.L	XBXL10_1g24378	0.102667	0.101667	0.101	0.095	0.0966667	0.0896667	0.092	0.093	0.09	0.0733333	0.065	485	KY21.Chr4.895
gene10703	rna31096	rala.L	XBXL10_1g27386	0.0893333	0.0873333	0.092	0.095	0.0936667	0.09	0.0906667	0.0843333	0.084	0.0783333	0.115333	423	KY21.Chr3.968
gene10708	rna31110	naca.2.L	XBXL10_1g10741	0.088	0.095	0.091	0.0876667	0.0826667	0.0866667	0.082	0.0906667	0.088	0.155333	0.0533333	785	KY21.Chr1.1585
gene10710	rna31124	nudt21.L	XBXL10_1g18590	0.0473333	0.0553333	0.0643333	0.0746667	0.0926667	0.0943333	0.100667	0.103333	0.108333	0.118667	0.14	468	KY21.Chr1.1886
gene10712	rna31128	vcp.S	XBXL10_1g5918	0.103333	0.113	0.107	0.104333	0.099	0.0943333	0.092	0.0916667	0.0866667	0.0663333	0.043	1644	KY21.Chr5.458
gene10715	rna31137	itfg2.L	XBXL10_1g11882	0.110333	0.083	0.112667	0.125333	0.112	0.0936667	0.0826667	0.084	0.091	0.0646667	0.0406667	920	KY21.Chr2.1262
gene10721	rna31161	mrps12.S	XBXL10_1g38400	0.0775	0.0855	0.0815	0.0895	0.084	0.0915	0.1055	0.0985	0.1105	0.0935	0.082	311	KY21.Chr9.277
gene10723	rna31169	c1qbp.L	XBXL10_1g7634	0.116333	0.111333	0.107333	0.0983333	0.0963333	0.092	0.089	0.0856667	0.0833333	0.0716667	0.048	566	KY21.Chr11.548
gene10729	rna31181	sh3rf1.S	XBXL10_1g3884	0.122	0.0965	0.098	0.1055	0.088	0.093	0.0925	0.087	0.092	0.067	0.059	1732	KY21.Chr14.80
gene10741	rna31213	htra2.S	XBXL10_1g3492	0.102	0.0963333	0.0973333	0.0963333	0.0986667	0.0966667	0.0933333	0.088	0.0843333	0.0766667	0.0703333	825	KY21.Chr1.1996
gene10744	rna31226	slc9a6.L	XBXL10_1g35310	0.107	0.103333	0.0973333	0.087	0.0833333	0.081	0.081	0.091	0.0876667	0.093	0.089	1502	KY21.Chr1.1011
gene10747	rna31231	gns.L	XBXL10_1g12567	0.07	0.0693333	0.0733333	0.069	0.072	0.07	0.0656667	0.0706667	0.0733333	0.086	0.280667	1129	KY21.Chr7.1055
gene1075	rna3127	rfwd2.S	XBXL10_1g21758	0.059	0.0755	0.1205	0.1245	0.1145	0.1075	0.098	0.0985	0.091	0.0645	0.045	1421	KY21.Chr1.1103
gene10754	rna31257	wipi2.L	XBXL10_1g40979	0.0963333	0.0933333	0.0973333	0.0996667	0.102667	0.092	0.0933333	0.0933333	0.0896667	0.0696667	0.072	906	KY21.Chr4.843
gene10755	rna31259	cul5.L	XBXL10_1g8478	0.110667	0.103667	0.106	0.0976667	0.0996667	0.0943333	0.091	0.0893333	0.086	0.0646667	0.0566667	1612	KY21.Chr12.559
gene10758	rna31267	ndufa9.L	XBXL10_1g11993	0.116667	0.115333	0.115333	0.109333	0.103667	0.0956667	0.0906667	0.085	0.0786667	0.0493333	0.0413333	780	KY21.Chr11.1290
gene1076	rna3129	snx8.L	XBXL10_1g41138	0.493	0.0656667	0.0416667	0.042	0.0463333	0.0433333	0.0436667	0.0416667	0.0433333	0.0513333	0.0873333	859	KY21.Chr11.8
gene10764	rna31283	ei24.S	XBXL10_1g33164	0.116	0.1085	0.1115	0.0985	0.0865	0.09	0.0815	0.077	0.076	0.0815	0.0725	694	KY21.Chr11.479
gene10769	rna31298	vps16.S	XBXL10_1g11323	0.115667	0.115333	0.103667	0.0976667	0.098	0.0923333	0.0893333	0.0873333	0.0806667	0.063	0.0563333	1735	KY21.Chr8.1158
gene10770	rna31300	ngdn.L	XBXL10_1g2222	0.0433333	0.0466667	0.0493333	0.0563333	0.068	0.0923333	0.100333	0.112	0.129	0.169	0.134333	647	KY21.Chr12.754
gene10773	rna31306	pstk.L	XBXL10_1g30268	0.094	0.079	0.075	0.085	0.089	0.084	0.091	0.087	0.101	0.115	0.099	794	KY21.Chr1.237
gene10781	rna31335	thoc2.S	XBXL10_1g37925	0.056	0.068	0.0793333	0.081	0.0976667	0.1	0.106667	0.11	0.117	0.116	0.069	3284	KY21.Chr14.572
gene10788	rna31356	rps24.L	XBXL10_1g30778	0.107333	0.115667	0.123667	0.108667	0.101	0.093	0.091	0.0853333	0.0836667	0.0586667	0.0323333	162	KY21.Chr14.358
gene10790	rna31359	sdcbp.S	XBXL10_1g29564	0.139	0.134667	0.129667	0.113333	0.104667	0.0896667	0.0826667	0.073	0.0593333	0.0356667	0.0386667	608	KY21.Chr14.569
gene10795	rna31377	ntn1.L	XBXL10_1g43178	0.0693333	0.0586667	0.0553333	0.0543333	0.0673333	0.086	0.094	0.108	0.122333	0.147333	0.137333	1261	KY21.Chr12.1009
gene10799	rna31392	c10orf76.L	XBXL10_1g30424	0.0876667	0.0833333	0.095	0.0926667	0.0933333	0.091	0.0886667	0.0923333	0.0823333	0.092	0.102	1427	KY21.Chr9.1112
gene10809	rna31415	galk2.L	XBXL10_1g13221	0.0956667	0.100667	0.099	0.0933333	0.0936667	0.0883333	0.085	0.0896667	0.0806667	0.0763333	0.0976667	952	KY21.Chr4.1158
gene10811	rna31423	iqck.L	XBXL10_1g41122	0.084	0.103	0.079	0.078	0.067	0.091	0.092	0.079	0.081	0.116	0.13	732	KY21.Chr11.56
gene10813	rna31427	stx8.S	XBXL10_1g43177	0.127333	0.106333	0.100333	0.095	0.0896667	0.0866667	0.0826667	0.0853333	0.0826667	0.079	0.0646667	484	KY21.Chr12.1007
gene10832	rna31485	usp45.L	XBXL10_1g23529	0.085	0.081	0.077	0.079	0.084	0.096	0.101	0.106	0.114	0.114	0.061	1691	KY21.Chr12.203
gene10837	rna31496	brip1.L	XBXL10_1g7417	0.091	0.121	0.125667	0.113667	0.108	0.0996667	0.087	0.0876667	0.087	0.0543333	0.025	2584	KY21.Chr14.420
gene10841	rna31511	ttc30a.S	XBXL10_1g29072	0.114333	0.112667	0.108333	0.099	0.0986667	0.092	0.093	0.0916667	0.085	0.0573333	0.0476667	1347	KY21.Chr7.301
gene10847	rna31528	alg1.L	XBXL10_1g41039	0.100333	0.103667	0.106	0.0966667	0.0926667	0.091	0.0893333	0.088	0.0866667	0.0743333	0.0713333	1008	KY21.Chr2.1072
gene10856	rna31554	ift43.L	XBXL10_1g35716	0.100333	0.086	0.104333	0.0863333	0.091	0.0913333	0.093	0.099	0.098	0.0823333	0.0673333	399	KY21.Chr13.211
gene10857	rna31558	tardbp.S	XBXL10_1g33084	0.0665	0.075	0.08	0.0705	0.0745	0.09	0.089	0.096	0.108	0.105	0.1445	858	KY21.Chr2.1348
gene10865	rna31590	lrsam1.L	XBXL10_1g34189	0.109	0.0933333	0.097	0.096	0.0986667	0.0846667	0.0873333	0.083	0.0786667	0.076	0.0966667	1471	KY21.Chr9.1042
gene10867	rna31596	dcaf10.S	XBXL10_1g4597	0.072	0.134	0.129	0.127	0.119	0.094	0.086	0.096	0.068	0.051	0.024	947	KY21.Chr2.660
gene1087	rna3156	dock1.L	XBXL10_1g30305	0.043	0.0446667	0.0563333	0.076	0.077	0.0833333	0.086	0.0953333	0.099	0.156333	0.183	3850	KY21.Chr5.83
gene10878	rna31620	dnaja3.L	XBXL10_1g41328	0.0733333	0.0653333	0.0723333	0.0773333	0.0796667	0.082	0.0876667	0.0836667	0.106	0.167333	0.104667	953	KY21.Chr14.727
gene10881	rna31628	psmd11.L	XBXL10_1g39180	0.106333	0.108	0.104333	0.101	0.098	0.0973333	0.095	0.0906667	0.0873333	0.0666667	0.0456667	856	KY21.Chr3.735
gene10882	rna31631	srf.L	XBXL10_1g22818	0.0915	0.0745	0.0925	0.09	0.0965	0.1065	0.11	0.1045	0.114	0.083	0.0375	899	KY21.Chr11.1302
gene10897	rna31683	cep83.L	XBXL10_1g12531	0.0736667	0.0843333	0.0973333	0.114667	0.111	0.107	0.0933333	0.089	0.099	0.079	0.0526667	1405	KY21.Chr5.1033
gene10901	rna31695	LOC108716775	XBXL10_1g23335	0.093	0.106	0.115	0.105	0.0955	0.0945	0.1045	0.091	0.0965	0.054	0.044	1314	KY21.Chr6.329
gene10906	rna31707	recql5.L	XBXL10_1g40078	0.102333	0.0953333	0.109333	0.108333	0.103	0.098	0.0916667	0.094	0.0893333	0.0653333	0.0436667	2258	KY21.Chr8.553
gene10910	rna31717	xpnpep1.L	XBXL10_1g29990	0.114667	0.1	0.0986667	0.0916667	0.0926667	0.0866667	0.0863333	0.0823333	0.081	0.0803333	0.0856667	1289	KY21.Chr1.1148
gene10915	rna31733	ccdc59.L	XBXL10_1g12491	0.0456667	0.0316667	0.045	0.0813333	0.101	0.116	0.12	0.127333	0.14	0.144	0.0483333	461	KY21.Chr1.948
gene10930	rna31767	mthfs.L	XBXL10_1g13462	0.105	0.0983333	0.101333	0.097	0.0963333	0.092	0.0886667	0.0923333	0.088	0.068	0.0736667	428	KY21.Chr2.1418
gene10935	rna31780	pla2g7.L	XBXL10_1g24491	0.049	0.046	0.0526667	0.0496667	0.0563333	0.0623333	0.068	0.0843333	0.0833333	0.165667	0.283333	883	KY21.Chr7.974
gene10938	rna31789	armc1.S	XBXL10_1g29578	0.0923333	0.093	0.0956667	0.0996667	0.1	0.096	0.0956667	0.0946667	0.092	0.0843333	0.0573333	570	KY21.Chr1.1542
gene1094	rna3176	itpa.S	XBXL10_1g21851	0.065	0.0696667	0.0766667	0.0776667	0.0806667	0.0893333	0.0883333	0.091	0.0996667	0.137667	0.123333	404	KY21.Chr9.290
gene10940	rna31796	ttc19.S	XBXL10_1g9044	0.105333	0.0943333	0.0996667	0.0906667	0.0893333	0.0863333	0.0823333	0.0846667	0.08	0.074	0.114667	699	KY21.Chr7.377
gene10942	rna31800	psmb5.L	XBXL10_1g2239	0.117	0.114	0.112667	0.105	0.103	0.0906667	0.089	0.0956667	0.0806667	0.0543333	0.0376667	531	KY21.Chr3.1211
gene10944	rna31809	adgrl2.L	XBXL10_1g19004	0.109333	0.0916667	0.0886667	0.078	0.0836667	0.0876667	0.0893333	0.094	0.0926667	0.0983333	0.0863333	3071	KY21.Chr8.558
gene10947	rna31823	bbox1.S	XBXL10_1g20815	0.0386667	0.0326667	0.033	0.0326667	0.034	0.035	0.0383333	0.047	0.0563333	0.211333	0.441667	927	KY21.Chr11.337
gene1095	rna3179	wdr47.L	XBXL10_1g19514	0.0643333	0.0673333	0.098	0.1	0.100667	0.098	0.0956667	0.0913333	0.0926667	0.0936667	0.098	1923	KY21.Chr13.394
gene10958	rna31855	ano10.L	XBXL10_1g27201	0.118	0.105	0.105667	0.103	0.0986667	0.0923333	0.0923333	0.0816667	0.0796667	0.06	0.0636667	1343	KY21.Chr3.1036
gene10962	rna31866	NA	XBXL10_1g30180	0.0503333	0.0443333	0.043	0.0536667	0.0733333	0.0946667	0.108	0.112	0.132333	0.166	0.122	1495	KY21.Chr3.1465
gene10966	rna31888	ndc80.S	XBXL10_1g9245	0.0553333	0.083	0.0913333	0.113333	0.124333	0.114333	0.107	0.102	0.106333	0.0663333	0.0366667	1315	KY21.Chr1.1942
gene10969	rna31897	tbc1d23.S	XBXL10_1g9053	0.109	0.0986667	0.0986667	0.0916667	0.09	0.0873333	0.0866667	0.0916667	0.0883333	0.0813333	0.077	1416	KY21.Chr7.924
gene10976	rna31912	LOC108714247	XBXL10_1g19102	0.317	0.0503333	0.0453333	0.110333	0.089	0.077	0.0733333	0.0656667	0.0476667	0.0743333	0.05	1585	KY21.Chr5.382
gene10986	rna31935	pmpcb.L	XBXL10_1g12791	0.122	0.111333	0.104333	0.0933333	0.0906667	0.0863333	0.0846667	0.0876667	0.0816667	0.0793333	0.0596667	1001	KY21.Chr12.911
gene10992	rna31948	pcca.L	XBXL10_1g7848	0.116	0.113333	0.114667	0.106333	0.0983333	0.0936667	0.091	0.0823333	0.08	0.0533333	0.051	1509	KY21.Chr5.600
gene10996	rna31957	frrs1.L	XBXL10_1g19367	0.150333	0.148333	0.119667	0.101	0.1	0.0876667	0.0806667	0.081	0.0653333	0.0396667	0.027	1312	KY21.Chr8.231
gene11008	rna32002	eci1.L	XBXL10_1g41333	0.120333	0.112	0.114	0.108	0.102	0.0993333	0.0926667	0.089	0.0823333	0.0466667	0.033	625	KY21.Chr9.93
gene11009	rna32004	jag1.L	XBXL10_1g22837	0.1385	0.129	0.1155	0.108	0.104	0.097	0.0945	0.0875	0.0865	0.0285	0.0115	2476	KY21.Chr11.1244
gene11011	rna32009	MGC75760.L	XBXL10_1g7837	0.119	0.099	0.100333	0.0976667	0.101	0.0933333	0.0876667	0.0886667	0.0853333	0.0683333	0.059	630	KY21.Chr1.1202
gene11016	rna32029	pgam5.S	XBXL10_1g5313	0.088	0.0943333	0.109	0.105	0.103667	0.106333	0.100333	0.0996667	0.0923333	0.064	0.0366667	573	KY21.Chr1.1611
gene11018	rna32033	pdcd6.L	XBXL10_1g27439	0.0643333	0.061	0.0763333	0.081	0.0813333	0.081	0.0813333	0.093	0.0896667	0.117	0.174	386	KY21.Chr3.177
gene11022	rna32046	sardh.L	XBXL10_1g34278	0.111	0.112667	0.112667	0.105333	0.102333	0.097	0.0953333	0.0863333	0.0833333	0.048	0.046	1935	KY21.Chr4.444
gene11025	rna32054	ptdss2.S	XBXL10_1g20757	0.043	0.0465	0.0725	0.0725	0.075	0.075	0.08	0.082	0.0845	0.199	0.1695	980	KY21.Chr14.138
gene11031	rna32079	dnaja4.1.L	XBXL10_1g2424	0.0833333	0.064	0.085	0.09	0.0933333	0.0946667	0.1	0.0996667	0.107333	0.126	0.0576667	815	KY21.Chr3.1225
gene11034	rna32087	tada1.L	XBXL10_1g19443	0.125667	0.137	0.134667	0.096	0.0786667	0.08	0.0796667	0.0783333	0.077	0.0626667	0.0503333	692	KY21.Chr13.447
gene11040	rna32101	cacfd1.S	XBXL10_1g37524	0.0113333	0.015	0.0313333	0.0493333	0.0693333	0.091	0.113333	0.139667	0.156333	0.224	0.0996667	340	KY21.Chr9.1011
gene11044	rna32114	poldip3.S	XBXL10_1g21934	0.034	0.0296667	0.0416667	0.0783333	0.0996667	0.12	0.121333	0.126667	0.136333	0.142333	0.07	825	KY21.Chr1.2030
gene11045	rna32118	rnf157.L	XBXL10_1g40099	0.121	0.161	0.089	0.092	0.091	0.081	0.081	0.092	0.078	0.079	0.036	1387	KY21.Chr3.331
gene11047	rna32121	sort1.S	XBXL10_1g9745	0.113667	0.11	0.0973333	0.0923333	0.0876667	0.0853333	0.074	0.0813333	0.0766667	0.103	0.0793333	1662	KY21.Chr1.1737
gene11052	rna32138	ncl.S	XBXL10_1g25706	0.053	0.0543333	0.0536667	0.061	0.0743333	0.0943333	0.102	0.103	0.123	0.153	0.128333	1354	KY21.Chr1.889
gene11055	rna32146	slc25a22.L	XBXL10_1g18034	0.0926667	0.0413333	0.0433333	0.04	0.0386667	0.0436667	0.044	0.0483333	0.049	0.16	0.399	643	KY21.Chr14.553
gene11058	rna32155	pabpn1.S	XBXL10_1g4978	0.0463333	0.054	0.057	0.0756667	0.0963333	0.109	0.115	0.119667	0.119	0.130667	0.077	596	KY21.Chr3.1235
gene11066	rna32174	c1orf27.L	XBXL10_1g19667	0.128667	0.111333	0.106667	0.103333	0.0996667	0.0923333	0.088	0.0913333	0.0836667	0.0553333	0.0396667	928	KY21.Chr11.1200
gene11077	rna32202	strap.L	XBXL10_1g11336	0.083	0.0896667	0.0923333	0.0913333	0.0956667	0.104667	0.103333	0.100333	0.1	0.0906667	0.049	734	KY21.Chr2.1455
gene11090	rna32238	hnrnpc.L	XBXL10_1g2465	0.0303333	0.0376667	0.0466667	0.076	0.087	0.093	0.0993333	0.101333	0.107333	0.158333	0.163	592	KY21.Chr10.861
gene11099	rna32259	ing3.L	XBXL10_1g12690	0.069	0.104	0.136	0.077	0.093	0.087	0.079	0.092	0.103	0.092	0.069	868	KY21.Chr4.1141
gene11100	rna32261	tln2.L	XBXL10_1g12988	0.106667	0.11	0.105667	0.101333	0.100667	0.092	0.0876667	0.088	0.0826667	0.0606667	0.065	5189	KY21.Chr3.762
gene11103	rna32268	ercc6l.L	XBXL10_1g34785	0.114	0.099	0.0983333	0.0983333	0.0983333	0.100667	0.100667	0.0976667	0.097	0.0706667	0.025	2788	KY21.Chr3.772
gene11105	rna32272	dnajc19.L	XBXL10_1g26741	0.104667	0.105	0.104667	0.101667	0.099	0.0943333	0.0933333	0.0913333	0.0893333	0.0693333	0.0463333	234	KY21.Chr3.1540
gene11115	rna32310	cyp1c1.L	XBXL10_1g36213	0.036	0.032	0.03	0.034	0.063	0.147	0.138	0.166	0.121	0.134	0.099	1092	KY21.Chr5.198
gene11131	rna32350	osgepl1.L	XBXL10_1g40961	0.115333	0.106667	0.108	0.0973333	0.101667	0.0953333	0.092	0.0893333	0.0873333	0.0616667	0.0453333	850	KY21.Chr7.1192
gene11137	rna32366	tmco1.S	XBXL10_1g21996	0.063	0.059	0.064	0.0813333	0.0936667	0.102	0.115333	0.104667	0.113667	0.121333	0.082	389	KY21.Chr13.391
gene1114	rna3235	pgam1.S	XBXL10_1g32681	0.109	0.113333	0.109667	0.104	0.102667	0.0936667	0.0936667	0.086	0.0873333	0.0546667	0.0463333	530	KY21.Chr11.1235
gene11141	rna32381	vps33b.L	XBXL10_1g13294	0.131	0.0913333	0.093	0.097	0.102	0.0906667	0.09	0.0933333	0.0873333	0.0646667	0.0596667	1263	KY21.Chr5.461
gene11143	rna32385	plpp6.L	XBXL10_1g19661	0.06	0.0796667	0.0896667	0.103	0.0876667	0.0933333	0.0876667	0.0936667	0.094	0.130333	0.0803333	568	KY21.Chr2.128
gene11149	rna32404	tpt1.L	XBXL10_1g7956	0.109	0.1	0.097	0.0936667	0.0923333	0.0863333	0.0896667	0.0916667	0.0886667	0.096	0.0546667	352	KY21.Chr7.1089
gene11151	rna32408	LOC108713906	XBXL10_1g18201	0.109667	0.106667	0.106333	0.102	0.103	0.093	0.091	0.0913333	0.085	0.0563333	0.056	602	KY21.Chr7.1141
gene11153	rna32414	kcnq1.L	XBXL10_1g17966	0.0546667	0.0623333	0.0583333	0.0696667	0.0976667	0.109667	0.114	0.136	0.122667	0.0933333	0.0816667	1363	KY21.Chr2.1366
gene11160	rna32438	rcc1.L	XBXL10_1g6902	0.0246667	0.0473333	0.0773333	0.101667	0.12	0.119333	0.120667	0.114333	0.113667	0.0813333	0.0796667	871	KY21.Chr7.1044
gene11161	rna32439	abcb6.L	XBXL10_1g40529	0.1	0.0986667	0.104667	0.098	0.0976667	0.092	0.088	0.0876667	0.084	0.071	0.0786667	1751	KY21.Chr11.212
gene11162	rna32441	cdk1.L	XBXL10_1g30210	0.101333	0.126333	0.114333	0.0966667	0.096	0.0906667	0.089	0.0943333	0.0903333	0.0766667	0.0246667	621	KY21.Chr12.455
gene11163	rna32447	znf318.S	XBXL10_1g24864	0.0613333	0.0723333	0.0886667	0.098	0.100667	0.100667	0.101333	0.102	0.104	0.104	0.067	3861	KY21.Chr10.342
gene11166	rna32454	qars.L	XBXL10_1g20022	0.107667	0.112333	0.112	0.105667	0.102333	0.098	0.0946667	0.091	0.088	0.0593333	0.0293333	1608	KY21.Chr2.1029
gene11167	rna32456	psmd3.L	XBXL10_1g38981	0.113333	0.107	0.108333	0.098	0.099	0.0916667	0.0926667	0.09	0.0856667	0.066	0.048	1132	KY21.Chr1.1979
gene11175	rna32480	eif2b3.L	XBXL10_1g19150	0.102667	0.108333	0.109667	0.102	0.0983333	0.094	0.092	0.0893333	0.0886667	0.074	0.041	947	KY21.Chr14.205
gene11176	rna32482	msh4.L	XBXL10_1g19021	0.121	0.112	0.1335	0.108	0.097	0.094	0.0865	0.0845	0.0815	0.049	0.0345	1647	KY21.Chr13.272
gene1118	rna3243	kti12.L	XBXL10_1g12964	0.0756667	0.0913333	0.101333	0.108	0.105667	0.104333	0.0973333	0.0996667	0.0916667	0.079	0.0463333	572	KY21.Chr12.934
gene11182	rna32498	ggt1.S	XBXL10_1g5259	0.0483333	0.0566667	0.05	0.064	0.086	0.0983333	0.1	0.103333	0.095	0.095	0.204	1288	KY21.Chr3.961
gene11183	rna32499	kiaa0319l.S	XBXL10_1g10045	0.0896667	0.0916667	0.100667	0.106333	0.105667	0.103667	0.0966667	0.0936667	0.0906667	0.0703333	0.0506667	2130	KY21.Chr2.117
gene11188	rna32511	rpa2.L	XBXL10_1g6868	0.120667	0.113	0.108667	0.0993333	0.0983333	0.0916667	0.0926667	0.09	0.0866667	0.055	0.043	575	KY21.Chr1.533
gene1119	rna3247	ggt7.L	XBXL10_1g39948	0.071	0.059	0.067	0.0745	0.0795	0.0885	0.0895	0.101	0.112	0.1445	0.1135	1375	KY21.Chr2.700
gene11192	rna32523	ddx51.L	XBXL10_1g2678	0.062	0.066	0.0656667	0.07	0.0796667	0.0903333	0.099	0.105	0.118667	0.131667	0.111667	1400	KY21.Chr12.476
gene11193	rna32525	nrde2.L	XBXL10_1g35768	0.0925	0.0985	0.1045	0.106	0.1025	0.0955	0.092	0.092	0.091	0.0705	0.0545	2341	KY21.Chr10.789
gene11196	rna32536	cenph.L	XBXL10_1g3132	0.026	0.0215	0.0615	0.1075	0.109	0.1125	0.124	0.12	0.123	0.113	0.081	499	KY21.Chr3.1606
gene11198	rna32541	fam53a.S	XBXL10_1g3633	0.1455	0.0545	0.0495	0.0475	0.045	0.0575	0.0605	0.065	0.0565	0.1945	0.225	848	KY21.Chr12.977
gene11207	rna32592	pafah1b2.S	XBXL10_1g33345	0.112	0.104	0.104333	0.0943333	0.096	0.0883333	0.0896667	0.091	0.0886667	0.0676667	0.0646667	472	KY21.Chr4.254
gene11211	rna32609	rrp8.S	XBXL10_1g11317	0.0383333	0.0403333	0.048	0.0636667	0.0803333	0.097	0.113667	0.116	0.140333	0.173667	0.0883333	999	KY21.Chr9.352
gene11219	rna32633	pdcd2l.L	XBXL10_1g18597	0.107667	0.104333	0.104667	0.0953333	0.0926667	0.094	0.097	0.0913333	0.0986667	0.0703333	0.044	734	KY21.Chr11.166
gene11239	rna32686	hmgcs1.S	XBXL10_1g5761	0.0763333	0.106333	0.100333	0.0833333	0.077	0.0723333	0.07	0.068	0.077	0.171667	0.0976667	1084	KY21.Chr5.467
gene11243	rna32697	shpk.L	XBXL10_1g6400	0.105333	0.101333	0.109	0.092	0.095	0.0883333	0.0846667	0.0836667	0.0813333	0.0646667	0.0953333	968	KY21.UAContig4.57
gene11249	rna32716	ccp110.S	XBXL10_1g43831	0.059	0.108	0.114	0.0995	0.1	0.1035	0.0945	0.0885	0.088	0.0875	0.0565	1989	KY21.Chr3.919
gene11253	rna32730	c6orf106.S	XBXL10_1g9704	0.107333	0.108667	0.109667	0.108667	0.104667	0.0953333	0.0866667	0.0943333	0.083	0.054	0.0473333	560	KY21.Chr11.1301
gene11258	rna32745	amdhd1.L	XBXL10_1g12548	0.111667	0.112	0.116	0.106667	0.107667	0.0973333	0.0933333	0.0946667	0.0833333	0.047	0.0303333	905	KY21.Chr5.374
gene11261	rna32753	ttc39c.S	XBXL10_1g29494	0.22	0.086	0.072	0.064	0.067	0.058	0.068	0.06	0.066	0.115	0.124	1186	KY21.Chr14.515
gene11265	rna32768	b9d2.L	XBXL10_1g35616	0.04	0.0535	0.1225	0.1105	0.1065	0.1035	0.1035	0.0965	0.0945	0.088	0.0815	364	KY21.Chr8.952
gene11270	rna32783	galm.L	XBXL10_1g23028	0.137	0.106	0.109333	0.102333	0.0993333	0.0933333	0.091	0.09	0.0856667	0.0436667	0.0426667	711	KY21.Chr11.870
gene11272	rna32789	slc17a5.S	XBXL10_1g25606	0.097	0.076	0.0805	0.0805	0.083	0.0795	0.0845	0.0835	0.0755	0.1425	0.1185	1017	KY21.Chr2.243
gene11281	rna32808	ccs.L	XBXL10_1g18450	0.119	0.111	0.107667	0.102333	0.0976667	0.0933333	0.086	0.0866667	0.0793333	0.0636667	0.0546667	563	KY21.Chr3.1113
gene11282	rna32811	trim55.L	XBXL10_1g27992	0.0303333	0.031	0.0256667	0.0286667	0.0346667	0.071	0.113	0.138	0.158	0.193667	0.176333	1105	KY21.Chr2.1442
gene11284	rna32819	lpin2.S	XBXL10_1g29473	0.019	0	0.011	0.023	0.041	0.092	0.128	0.141	0.213	0.265	0.068	1839	KY21.Chr2.867
gene11288	rna32830	casp8ap2.L	XBXL10_1g23549	0.0065	0.008	0.0085	0.0345	0.084	0.1325	0.152	0.1485	0.1745	0.162	0.0895	3462	KY21.Chr12.714
gene11296	rna32851	armt1.L	XBXL10_1g11992	0.101667	0.107	0.110667	0.102	0.0993333	0.095	0.0896667	0.089	0.083	0.064	0.0586667	916	KY21.Chr3.693
gene113	rna317	sssca1.S	XBXL10_1g20539	0.0795	0.105	0.1015	0.1005	0.102	0.0955	0.0995	0.0915	0.092	0.1045	0.027	384	KY21.Chr7.704
gene11305	rna32873	gnl1.L	XBXL10_1g35509	0.112	0.116	0.113	0.106333	0.103333	0.094	0.091	0.0923333	0.0846667	0.0503333	0.0376667	1266	KY21.Chr13.424
gene11307	rna32880	cog1.S	XBXL10_1g42735	0.094	0.0896667	0.0886667	0.0873333	0.0883333	0.0893333	0.088	0.089	0.0903333	0.103333	0.0913333	2001	KY21.Chr11.1106
gene11312	rna32896	LOC108711037	XBXL10_1g12471	0.11	0.092	0.086	0.088	0.089	0.096	0.091	0.115	0.109	0.077	0.046	6523	KY21.Chr10.587
gene11314	rna32905	ormdl2.S	XBXL10_1g10725	0.083	0.08	0.108	0.09	0.091	0.091	0.085	0.096	0.088	0.102	0.086	310	KY21.Chr9.628
gene11315	rna32907	wrap53.L	XBXL10_1g14655	0.0746667	0.096	0.102	0.0973333	0.0956667	0.0916667	0.0966667	0.0973333	0.099	0.0773333	0.073	1356	KY21.Chr8.296
gene11321	rna32921	smpdl3b.S	XBXL10_1g9985	0.04	0.045	0.044	0.044	0.041	0.035	0.032	0.033	0.051	0.119	0.515	960	KY21.Chr8.1261
gene11328	rna32937	mrps24.S	XBXL10_1g15411	0.127	0.118333	0.111667	0.103333	0.100667	0.0916667	0.0863333	0.0913333	0.082	0.0543333	0.0336667	353	KY21.Chr12.896
gene11330	rna32942	atrip.L	XBXL10_1g19784	0.094	0.0886667	0.103333	0.094	0.101333	0.0956667	0.105	0.0966667	0.100667	0.0656667	0.0553333	1643	KY21.Chr7.1035
gene11334	rna32954	ints2.S	XBXL10_1g10209	0.07	0.0863333	0.0936667	0.0986667	0.0966667	0.093	0.093	0.0926667	0.099	0.0916667	0.086	2412	KY21.Chr3.1524
gene11342	rna32974	atg101.S	XBXL10_1g10651	0.086	0.094	0.111667	0.0996667	0.100667	0.101	0.098	0.0953333	0.089	0.0646667	0.06	450	KY21.Chr12.155
gene11344	rna32979	mtbp.S	XBXL10_1g29773	0.144	0.1725	0.1615	0.0855	0.08	0.068	0.073	0.071	0.065	0.054	0.0255	1778	KY21.Chr2.1112
gene11345	rna32983	acbd6.S	XBXL10_1g21783	0.0536667	0.0773333	0.0956667	0.106333	0.111333	0.102667	0.101333	0.102667	0.0993333	0.0883333	0.061	635	KY21.Chr1.595
gene1135	rna3296	trmt2a.S	XBXL10_1g5308	0.095	0.088	0.0956667	0.0933333	0.0936667	0.0953333	0.0946667	0.0946667	0.0956667	0.08	0.0736667	1285	KY21.Chr4.46
gene11354	rna33007	smim12.L	XBXL10_1g7345	0.0865	0.0935	0.0945	0.1005	0.107	0.1	0.108	0.0715	0.1015	0.0905	0.0475	188	KY21.Chr3.405
gene1136	rna3299	tmx3.L	XBXL10_1g27749	0.122333	0.102	0.105333	0.100667	0.095	0.092	0.09	0.0873333	0.0813333	0.0666667	0.0573333	936	KY21.Chr3.1208
gene11363	rna33029	commd4.S	XBXL10_1g15864	0.106667	0.110333	0.109	0.098	0.094	0.0893333	0.0863333	0.0873333	0.081	0.067	0.0716667	398	KY21.Chr5.1127
gene11365	rna33032	hacl1.L	XBXL10_1g27118	0.115333	0.108	0.107333	0.104	0.101333	0.093	0.09	0.0893333	0.0833333	0.054	0.0546667	1199	KY21.Chr2.1297
gene11366	rna33035	dtnbp1.S	XBXL10_1g29351	0.0976667	0.0946667	0.0966667	0.0893333	0.0886667	0.088	0.0886667	0.0873333	0.0903333	0.089	0.09	722	KY21.Chr10.73
gene11367	rna33040	wdr7.S	XBXL10_1g5830	0.085	0.071	0.0795	0.0785	0.074	0.079	0.0755	0.0805	0.0855	0.111	0.181	3090	KY21.Chr8.854
gene11373	rna33053	styxl1.L	XBXL10_1g7445	0.094	0.1165	0.09	0.0915	0.0955	0.1015	0.103	0.1025	0.076	0.069	0.0605	618	KY21.Chr4.822
gene11380	rna33073	tstd2.L	XBXL10_1g1777	0.0276667	0.0426667	0.0826667	0.109	0.105667	0.111333	0.104	0.113	0.121	0.129667	0.0533333	1035	KY21.Chr9.1041
gene11384	rna33085	polr1d.2.L	XBXL10_1g35261	0.099	0.104	0.103333	0.095	0.0936667	0.0916667	0.0893333	0.0946667	0.0903333	0.0846667	0.0536667	238	KY21.Chr1.888
gene11387	rna33094	adprhl2.L	XBXL10_1g6827	0.102	0.0973333	0.099	0.0923333	0.0916667	0.0846667	0.0853333	0.0843333	0.0833333	0.0706667	0.109	726	KY21.Chr5.413
gene11390	rna33103	itpk1.L	XBXL10_1g37356	0.0603333	0.063	0.0626667	0.0613333	0.0623333	0.065	0.071	0.081	0.0836667	0.149667	0.240333	792	KY21.Chr11.1271
gene11392	rna33108	ppat.S	XBXL10_1g3813	0.0863333	0.0823333	0.0873333	0.0876667	0.0953333	0.0993333	0.103333	0.109	0.114	0.107667	0.0276667	1050	KY21.Chr11.280
gene11395	rna33115	qrsl1.L	XBXL10_1g23508	0.11	0.0963333	0.0966667	0.0906667	0.0873333	0.0813333	0.0833333	0.0843333	0.088	0.101667	0.08	517	KY21.Chr6.106
gene11396	rna33118	agxt.L	XBXL10_1g24190	0.0283333	0.0293333	0.0313333	0.03	0.0273333	0.0276667	0.0283333	0.0293333	0.0296667	0.061	0.677333	856	KY21.Chr4.200
gene11398	rna33122	rpl4.S	XBXL10_1g15539	0.108333	0.121667	0.111667	0.111333	0.0983333	0.0933333	0.0893333	0.089	0.0833333	0.062	0.0323333	822	KY21.Chr1.1362
gene11399	rna33125	tsen2.L	XBXL10_1g20177	0.104667	0.100667	0.100667	0.096	0.0973333	0.092	0.092	0.0956667	0.0956667	0.073	0.0533333	952	KY21.Chr8.459
gene1140	rna3306	btaf1.L	XBXL10_1g30325	0.0676667	0.071	0.0826667	0.103333	0.102667	0.100333	0.100667	0.103667	0.102667	0.0946667	0.0713333	3827	KY21.Chr12.844
gene11401	rna33135	rsg1.S	XBXL10_1g44107	0.06	0.0876667	0.106333	0.103667	0.0943333	0.113	0.0983333	0.098	0.104	0.088	0.0453333	514	KY21.Chr11.563
gene11403	rna33138	dap.S	XBXL10_1g29175	0.108667	0.112	0.112	0.103333	0.0986667	0.09	0.0933333	0.085	0.087	0.0736667	0.0373333	211	KY21.Chr13.44
gene11405	rna33148	serpinb6.L	XBXL10_1g27557	0.109	0.112	0.108667	0.107	0.102333	0.0956667	0.088	0.0863333	0.0843333	0.0543333	0.052	717	KY21.Chr13.277
gene11412	rna33178	nutf2.L	XBXL10_1g18487	0.099	0.0943333	0.0956667	0.0893333	0.0916667	0.0866667	0.087	0.0916667	0.0906667	0.0803333	0.094	268	KY21.Chr3.283
gene11422	rna33214	psmg2.L	XBXL10_1g27765	0.0956667	0.07	0.0746667	0.072	0.0726667	0.0796667	0.0863333	0.0906667	0.0986667	0.163667	0.0963333	526	KY21.Chr3.1712
gene11425	rna33221	coq10a.L	XBXL10_1g8043	0.113	0.0883333	0.0843333	0.084	0.0866667	0.0873333	0.0853333	0.0903333	0.089	0.0836667	0.108333	513	KY21.Chr2.1490
gene11428	rna33227	gckr.L	XBXL10_1g24756	0.0296667	0.03	0.033	0.0323333	0.032	0.0326667	0.0346667	0.041	0.0443333	0.121333	0.568667	1280	KY21.Chr7.1039
gene11434	rna33241	ap5b1.L	XBXL10_1g31303	0.0913333	0.0936667	0.1	0.093	0.0953333	0.0823333	0.0843333	0.0803333	0.08	0.0813333	0.118667	1912	KY21.Chr5.888
gene11455	rna33293	utp14a.L	XBXL10_1g35209	0.0676667	0.0493333	0.0436667	0.052	0.0696667	0.0966667	0.111667	0.116	0.145333	0.167	0.0803333	1536	KY21.Chr9.79
gene11465	rna33327	mier1.L	XBXL10_1g19055	0.07	0.0846667	0.0893333	0.1	0.109667	0.107667	0.108333	0.106667	0.104667	0.0736667	0.0463333	1022	KY21.Chr5.932
gene11469	rna33335	cmtr1.S	XBXL10_1g24868	0.104667	0.0893333	0.0836667	0.087	0.0906667	0.0813333	0.086	0.083	0.0886667	0.105667	0.1	1768	KY21.Chr9.94
gene11477	rna33353	poc5.L	XBXL10_1g3098	0.0646667	0.129667	0.142333	0.120333	0.108	0.099	0.094	0.0846667	0.0786667	0.0466667	0.0323333	1186	KY21.Chr9.354
gene11488	rna33382	LOC108700868	XBXL10_1g39243	0.0463333	0.0333333	0.0316667	0.0726667	0.103333	0.121667	0.123667	0.118667	0.13	0.139	0.0783333	719	KY21.Chr7.154
gene11493	rna33393	ylpm1.L	XBXL10_1g35703	0.052	0.0556667	0.059	0.0716667	0.0933333	0.109	0.118	0.118667	0.126	0.12	0.0763333	5439	KY21.Chr3.584
gene11499	rna33407	lyar.L	XBXL10_1g680	0.034	0.0395	0.056	0.09	0.101	0.1055	0.11	0.1085	0.11	0.1525	0.0935	732	KY21.Chr2.105
gene11509	rna33429	trappc2.S	XBXL10_1g10373	0.117	0.0735	0.086	0.0835	0.092	0.085	0.0805	0.079	0.0815	0.0985	0.124	293	KY21.Chr7.123
gene11522	rna33462	heatr6.S	XBXL10_1g9851	0.118	0.0966667	0.101333	0.0963333	0.096	0.092	0.0916667	0.092	0.0923333	0.0806667	0.043	2424	KY21.Chr9.594
gene11526	rna33473	tfdp1.L	XBXL10_1g7796	0.052	0.087	0.106	0.132	0.102	0.129	0.126	0.066	0.097	0.068	0.036	848	KY21.Chr1.11
gene11531	rna33486	polr2a.L	XBXL10_1g14926	0.0355	0.0645	0.0725	0.0955	0.101	0.1245	0.121	0.0965	0.114	0.1	0.0745	4053	KY21.Chr7.655
gene11552	rna33550	mea1.S	XBXL10_1g24829	0.096	0.125	0.1055	0.0965	0.0805	0.086	0.0835	0.093	0.0915	0.0945	0.048	296	KY21.Chr9.663
gene11554	rna33553	ndufb8.S	XBXL10_1g32865	0.124	0.117	0.119333	0.110333	0.100333	0.0943333	0.088	0.0836667	0.077	0.0483333	0.0393333	414	KY21.Chr1.1550
gene11566	rna33590	slc25a19.L	XBXL10_1g39973	0.0526667	0.0733333	0.0903333	0.089	0.0916667	0.0896667	0.0933333	0.0833333	0.096	0.100667	0.140333	674	KY21.Chr3.1063
gene11578	rna33620	prr5.L	XBXL10_1g11431	0.0725	0.071	0.083	0.0975	0.0995	0.1	0.099	0.101	0.097	0.0925	0.0865	822	KY21.Chr10.370
gene11580	rna33632	erc1.L	XBXL10_1g11785	0.0753333	0.078	0.082	0.0806667	0.078	0.0823333	0.0873333	0.0926667	0.1	0.135	0.107333	2291	KY21.Chr4.1173
gene11584	rna33650	myo19.S	XBXL10_1g9773	0.142333	0.099	0.097	0.0883333	0.08	0.079	0.0823333	0.0833333	0.085	0.088	0.0756667	2015	KY21.Chr11.225
gene11591	rna33669	sfxn3.L	XBXL10_1g30408	0.077	0.0706667	0.0743333	0.0733333	0.0733333	0.0736667	0.0726667	0.0656667	0.069	0.0906667	0.26	670	KY21.Chr8.284
gene11595	rna33680	med24.L	XBXL10_1g38979	0.078	0.0866667	0.0843333	0.088	0.0933333	0.0983333	0.100333	0.0993333	0.102	0.096	0.073	2040	KY21.Chr2.260
gene116	rna323	edrf1.S	XBXL10_1g32589	0.0663333	0.08	0.079	0.085	0.0933333	0.102	0.0966667	0.104	0.113667	0.115333	0.0643333	2462	KY21.Chr5.644
gene11611	rna33723	recql.L	XBXL10_1g11355	0.132667	0.119	0.107	0.105667	0.099	0.0933333	0.087	0.0833333	0.0776667	0.0506667	0.044	1362	KY21.Chr11.152
gene11617	rna33737	txndc12.L	XBXL10_1g19249	0.0956667	0.115	0.108	0.106667	0.101	0.0993333	0.0923333	0.0913333	0.083	0.063	0.0436667	350	KY21.Chr8.593
gene11618	rna33740	c7orf57.L	XBXL10_1g27328	0.110333	0.102333	0.062	0.0546667	0.0643333	0.0856667	0.101333	0.113	0.122667	0.131667	0.0516667	529	KY21.Chr9.111
gene11627	rna33774	c8orf33.L	XBXL10_1g41278	0.097	0.107	0.0983333	0.099	0.0953333	0.0953333	0.0936667	0.092	0.095	0.0746667	0.0516667	946	KY21.Chr6.198
gene1163	rna3377	polr3h.L	XBXL10_1g19681	0.114	0.104	0.11	0.0956667	0.0953333	0.0913333	0.0936667	0.0923333	0.0893333	0.059	0.0543333	428	KY21.Chr1.1236
gene11631	rna33789	nufip1.S	XBXL10_1g10618	0.098	0.103667	0.105667	0.0943333	0.0946667	0.0936667	0.1	0.0946667	0.0996667	0.0713333	0.044	1088	KY21.Chr10.576
gene11632	rna33792	srbd1.L	XBXL10_1g22565	0.0923333	0.0996667	0.0936667	0.088	0.091	0.0883333	0.0916667	0.0896667	0.0913333	0.095	0.0796667	2079	KY21.Chr2.628
gene11634	rna33796	cfap44.L	XBXL10_1g6067	0.0355	0.051	0.0595	0.066	0.0775	0.11	0.1115	0.1165	0.1215	0.153	0.0965	4449	KY21.Chr12.1063
gene11636	rna33804	arfgef3.S	XBXL10_1g25325	0.039	0.05	0.052	0.061	0.061	0.058	0.056	0.05	0.047	0.109	0.417	4476	KY21.Chr4.874
gene11647	rna33859	fam32a.L	XBXL10_1g1672	0.0326667	0.051	0.078	0.127667	0.133	0.119667	0.111333	0.106	0.104	0.0923333	0.044	226	KY21.Chr7.986
gene1165	rna3384	golga7.S	XBXL10_1g15381	0.086	0.0913333	0.096	0.0766667	0.0796667	0.084	0.0876667	0.091	0.0956667	0.106333	0.105	302	KY21.Chr8.935
gene11657	rna33888	mboat7.L	XBXL10_1g31551	0.111	0.105333	0.106	0.0996667	0.0943333	0.0886667	0.086	0.086	0.0796667	0.07	0.0736667	983	KY21.Chr1.2261
gene11661	rna33897	rif1.S	XBXL10_1g43427	0.0853333	0.11	0.127667	0.122333	0.113667	0.101	0.096	0.088	0.0843333	0.0496667	0.0223333	4756	KY21.Chr13.93
gene11676	rna33936	pcid2.S	XBXL10_1g10484	0.0963333	0.0873333	0.101333	0.0986667	0.104	0.0943333	0.0976667	0.0973333	0.0876667	0.069	0.0653333	827	KY21.Chr7.634
gene11678	rna33941	unc119.L	XBXL10_1g6509	0.083	0.0875	0.08	0.07	0.071	0.072	0.0705	0.076	0.0735	0.1175	0.199	473	KY21.Chr4.807
gene11682	rna33952	blzf1.L	XBXL10_1g7205	0.0635	0.059	0.0655	0.115	0.0865	0.122	0.111	0.0805	0.135	0.1195	0.0425	811	KY21.Chr7.400
gene11686	rna33959	mak16.L	XBXL10_1g13662	0.0496667	0.0516667	0.0553333	0.068	0.0783333	0.106	0.112	0.110667	0.140333	0.152667	0.0763333	619	KY21.Chr8.882
gene11687	rna33962	ap3d1.S	XBXL10_1g4464	0.0956667	0.0923333	0.0936667	0.095	0.0986667	0.0886667	0.091	0.0886667	0.089	0.0996667	0.0676667	2540	KY21.Chr5.277
gene11688	rna33964	stt3b.L	XBXL10_1g27178	0.112333	0.111333	0.105	0.101667	0.0996667	0.0896667	0.0836667	0.09	0.0776667	0.073	0.056	1712	KY21.Chr1.1572
gene11694	rna33980	ufl1.L	XBXL10_1g23539	0.106667	0.097	0.0943333	0.093	0.0906667	0.087	0.0866667	0.0873333	0.085	0.0936667	0.0786667	1637	KY21.Chr12.91
gene11695	rna33984	ext2.S	XBXL10_1g20966	0.034	0.0383333	0.064	0.0943333	0.103667	0.104333	0.107	0.104667	0.113	0.136667	0.0996667	1497	KY21.Chr3.408
gene11700	rna33997	ppig.S	XBXL10_1g43489	0.041	0.046	0.0576667	0.0746667	0.0936667	0.098	0.101667	0.103	0.111	0.125333	0.148	1447	KY21.Chr1.2055
gene11705	rna34007	arl14ep.S	XBXL10_1g20825	0.061	0.076	0.101	0.1035	0.1055	0.1045	0.112	0.1095	0.1125	0.089	0.026	288	KY21.Chr4.100
gene11707	rna34011	c1orf228.L	XBXL10_1g19177	0.112	0.157	0.151	0.0995	0.0815	0.0685	0.081	0.0635	0.074	0.0605	0.0525	840	KY21.Chr8.686
gene11717	rna34044	tmem177.L	XBXL10_1g40449	0.108667	0.102333	0.104333	0.102667	0.102333	0.0956667	0.091	0.0906667	0.0893333	0.062	0.051	639	KY21.Chr1.1681
gene11718	rna34047	tollip.S	XBXL10_1g20811	0.0953333	0.101333	0.108667	0.102667	0.107333	0.095	0.0883333	0.0863333	0.0833333	0.0643333	0.0666667	557	KY21.Chr5.430
gene11723	rna34060	ttc27.L	XBXL10_1g23139	0.109667	0.110333	0.110333	0.104333	0.101667	0.0946667	0.0926667	0.0916667	0.0846667	0.0613333	0.0383333	1739	KY21.Chr4.257
gene11729	rna34077	eif3i.S	XBXL10_1g10107	0.0996667	0.106	0.103333	0.098	0.0966667	0.094	0.0926667	0.0926667	0.0903333	0.081	0.0456667	723	KY21.Chr7.1142
gene1173	rna3411	dnajc8.L	XBXL10_1g6871	0.0646667	0.068	0.0726667	0.0813333	0.0853333	0.095	0.0923333	0.104	0.102667	0.145	0.0893333	503	KY21.Chr14.625
gene11731	rna34080	pgp.L	XBXL10_1g41348	0.106	0.098	0.093	0.087	0.0846667	0.0846667	0.084	0.0953333	0.091	0.0933333	0.0836667	630	KY21.Chr8.458
gene11744	rna34111	dnal1.L	XBXL10_1g36062	0.119	0.084	0.0883333	0.0836667	0.0876667	0.0896667	0.0876667	0.0956667	0.094	0.0943333	0.0756667	379	KY21.Chr3.410
gene11748	rna34124	eif1ad.L	XBXL10_1g18434	0.106	0.112	0.112667	0.103667	0.0996667	0.096	0.093	0.086	0.084	0.0663333	0.0406667	345	KY21.Chr9.358
gene1175	rna3418	vgll4.S	XBXL10_1g22458	0.059	0.083	0.099	0.144	0.116	0.115	0.077	0.074	0.092	0.107	0.034	602	KY21.Chr1.1303
gene11750	rna34128	vrk1.S	XBXL10_1g37328	0.0516667	0.068	0.0896667	0.092	0.0983333	0.098	0.102	0.101	0.107	0.117	0.0746667	837	KY21.Chr10.761
gene11751	rna34131	wdr75.L	XBXL10_1g40956	0.049	0.045	0.044	0.048	0.066	0.091	0.106	0.114667	0.138667	0.172667	0.125	1732	KY21.Chr8.1235
gene11758	rna34146	borcs6.S	XBXL10_1g22196	0.0693333	0.08	0.107	0.103333	0.092	0.0983333	0.0936667	0.0946667	0.0966667	0.082	0.0826667	325	KY21.Chr8.410
gene11761	rna34158	katnb1.S	XBXL10_1g21447	0.0866667	0.0923333	0.105	0.102667	0.104	0.0983333	0.096	0.0986667	0.0963333	0.069	0.0516667	1350	KY21.Chr7.114
gene11762	rna34160	akr1b1.L	XBXL10_1g11512	0.135667	0.105	0.0983333	0.0976667	0.0966667	0.092	0.0873333	0.0883333	0.0846667	0.0616667	0.053	662	KY21.Chr4.1048
gene11768	rna34178	abcg2.L	XBXL10_1g1254	0.0333333	0.042	0.035	0.0423333	0.0436667	0.0513333	0.054	0.0546667	0.0633333	0.182333	0.397667	1406	KY21.Chr8.1028
gene11777	rna34205	LOC108716614	XBXL10_1g22942	0.117	0.111333	0.111333	0.1	0.0996667	0.0903333	0.0883333	0.0886667	0.0836667	0.058	0.0523333	861	KY21.Chr9.585
gene11782	rna34216	leng8.L	XBXL10_1g31798	0.07	0.0513333	0.066	0.081	0.107667	0.116	0.121333	0.112667	0.115667	0.096	0.0616667	1678	KY21.Chr3.821
gene1179	rna3432	hus1.L	XBXL10_1g27327	0.106667	0.0963333	0.104333	0.0966667	0.100667	0.0913333	0.0906667	0.0853333	0.0853333	0.073	0.07	584	KY21.Chr2.485
gene11792	rna34239	dab2.S	XBXL10_1g3245	0.03	0.0323333	0.03	0.0306667	0.034	0.042	0.0523333	0.0563333	0.0616667	0.244	0.386667	1382	KY21.Chr5.37
gene11794	rna34244	vps45.S	XBXL10_1g38627	0.100333	0.097	0.0943333	0.0886667	0.0903333	0.088	0.086	0.083	0.086	0.089	0.0966667	1177	KY21.Chr11.833
gene11796	rna34250	ube3b.S	XBXL10_1g5166	0.067	0.074	0.0786667	0.093	0.0836667	0.100667	0.0896667	0.0916667	0.0946667	0.099	0.128667	2211	KY21.Chr3.152
gene11797	rna34257	gfm2.L	XBXL10_1g3090	0.121333	0.111333	0.104667	0.100333	0.099	0.0916667	0.0876667	0.086	0.0843333	0.0613333	0.0523333	1608	KY21.Chr4.494
gene11799	rna34260	lrrn1.S	XBXL10_1g22207	0.007	0.006	0.01	0.022	0.054	0.115	0.172	0.219	0.238	0.088	0.069	1481	KY21.Chr1.1592
gene1180	rna3435	eny2.S	XBXL10_1g29752	0.0616667	0.086	0.0976667	0.094	0.0946667	0.0946667	0.099	0.0943333	0.102	0.091	0.085	194	KY21.Chr2.1473
gene11802	rna34269	atp5s.L	XBXL10_1g35852	0.114333	0.113	0.114667	0.107	0.104333	0.1	0.0963333	0.089	0.0883333	0.0413333	0.0326667	416	KY21.Chr8.660
gene11810	rna34290	LOC108718958	XBXL10_1g27228	0.0666667	0.0696667	0.0816667	0.0853333	0.084	0.0826667	0.0823333	0.088	0.0866667	0.146	0.126333	1986	KY21.Chr11.217
gene11815	rna34306	saraf.S	XBXL10_1g4210	0.0583333	0.0713333	0.0813333	0.0923333	0.096	0.0973333	0.0963333	0.109333	0.104333	0.117333	0.0763333	624	KY21.Chr5.424
gene11817	rna34312	dhx34.L	XBXL10_1g35548	0.0653333	0.082	0.0866667	0.0936667	0.0923333	0.0923333	0.096	0.101	0.107667	0.0996667	0.0843333	2381	KY21.Chr1.1696
gene11818	rna34315	spty2d1.L	XBXL10_1g17579	0.1215	0.0755	0.073	0.0655	0.09	0.0805	0.0995	0.086	0.1455	0.1245	0.038	1499	KY21.Chr11.733
gene11819	rna34320	NA	XBXL10_1g10029	0.123333	0.111	0.110667	0.104667	0.103333	0.0973333	0.092	0.089	0.0836667	0.0443333	0.04	1550	KY21.Chr5.399
gene11820	rna34322	rb1cc1.S	XBXL10_1g29540	0.0946667	0.0926667	0.102333	0.100333	0.0973333	0.0933333	0.0913333	0.0896667	0.0883333	0.0853333	0.0643333	3218	KY21.Chr7.1193
gene11829	rna34351	snx4.L	XBXL10_1g40407	0.091	0.094	0.097	0.0993333	0.096	0.092	0.0913333	0.093	0.0873333	0.078	0.0803333	986	KY21.Chr6.617
gene11834	rna34364	rbm25.L	XBXL10_1g36075	0.0526667	0.0636667	0.0693333	0.0756667	0.092	0.0966667	0.099	0.0983333	0.107667	0.127333	0.117	1616	KY21.Chr1.1276
gene11838	rna34380	fbn3.L	XBXL10_1g1413	0.0263333	0.0246667	0.027	0.0286667	0.0583333	0.0743333	0.0793333	0.0933333	0.0983333	0.166333	0.323333	5744	KY21.Chr3.1480
gene11840	rna34396	LOC108704161	XBXL10_1g23701	0.06	0.0586667	0.0613333	0.0683333	0.0753333	0.0903333	0.0986667	0.0946667	0.115667	0.189	0.088	948	KY21.Chr14.174
gene11864	rna34463	ublcp1.S	XBXL10_1g15162	0.114333	0.111	0.112	0.102333	0.100333	0.0933333	0.089	0.0886667	0.0843333	0.0583333	0.0453333	654	KY21.Chr8.729
gene11865	rna34465	LOC108705080	XBXL10_1g5971	0.142	0.019	0.033	0.026	0.03	0.043	0.051	0.065	0.097	0.193	0.301	2037	KY21.Chr1.347
gene1188	rna3462	med28.L	XBXL10_1g713	0.083	0.0936667	0.0976667	0.091	0.0923333	0.098	0.095	0.0973333	0.100333	0.091	0.0606667	360	KY21.Chr8.723
gene11886	rna34516	tmem9b.S	XBXL10_1g21037	0.103	0.113667	0.111	0.106333	0.101	0.0956667	0.092	0.0896667	0.079	0.0606667	0.0483333	428	KY21.Chr5.427
gene11892	rna34536	ppia.S	XBXL10_1g15404	0.104333	0.113667	0.113333	0.110333	0.103	0.0956667	0.0956667	0.0903333	0.0826667	0.0533333	0.038	344	KY21.Chr9.158
gene119	rna332	mad2l1bp-like.L	XBXL10_1g22778	0.0155	0.0575	0.1065	0.103	0.12	0.1115	0.1155	0.105	0.1235	0.095	0.048	629	KY21.Chr13.330
gene11900	rna34557	cfap70.L	XBXL10_1g41474	0.0516667	0.06	0.0573333	0.051	0.065	0.088	0.112	0.143	0.149667	0.131333	0.0913333	2315	KY21.Chr8.1239
gene11901	rna34559	cct6a.L	XBXL10_1g7561	0.108667	0.118667	0.112333	0.108	0.101333	0.097	0.092	0.093	0.0866667	0.056	0.0256667	1082	KY21.Chr12.1034
gene11905	rna34569	nphp1.L	XBXL10_1g23008	0.0763333	0.0943333	0.111	0.118333	0.115667	0.106333	0.098	0.0963333	0.091	0.0536667	0.039	1405	KY21.Chr3.937
gene11906	rna34572	itsn1.S	XBXL10_1g9141	0.035	0.0286667	0.041	0.0556667	0.0633333	0.0713333	0.0793333	0.0923333	0.100667	0.196333	0.235667	3487	KY21.Chr12.209
gene11910	rna34582	tat.S	XBXL10_1g21281	0.026	0.0243333	0.0263333	0.037	0.0363333	0.0333333	0.0336667	0.0386667	0.036	0.181333	0.527667	1028	KY21.Chr12.1045
gene11915	rna34600	smdt1.S	XBXL10_1g21951	0.1015	0.1055	0.114	0.097	0.101	0.0915	0.096	0.0795	0.0885	0.0635	0.0615	194	KY21.Chr8.1213
gene11929	rna34640	atpaf2.S	XBXL10_1g44062	0.099	0.099	0.104	0.0993333	0.094	0.0883333	0.0856667	0.0926667	0.0853333	0.0916667	0.061	590	KY21.Chr3.758
gene11930	rna34641	setd3.L	XBXL10_1g35825	0.1	0.102667	0.0966667	0.0906667	0.09	0.0863333	0.0923333	0.091	0.097	0.092	0.061	1207	KY21.Chr3.1125
gene11937	rna34658	aprt.L	XBXL10_1g18655	0.0743333	0.0826667	0.0866667	0.0826667	0.091	0.0863333	0.092	0.0986667	0.101667	0.108667	0.095	366	KY21.Chr14.419
gene11938	rna34660	tbrg1.L	XBXL10_1g6956	0.078	0.076	0.088	0.11	0.107	0.12	0.089	0.088	0.098	0.077	0.069	856	KY21.Chr9.284
gene11948	rna34702	mrps15.L	XBXL10_1g7292	0.106333	0.116333	0.112333	0.105333	0.1	0.0986667	0.0913333	0.092	0.0836667	0.06	0.0343333	507	KY21.Chr6.95
gene11951	rna34711	dcaf15.L	XBXL10_1g14274	0.054	0.085	0.122	0.115	0.119	0.115667	0.102667	0.0873333	0.11	0.066	0.0233333	1177	KY21.Chr4.1188
gene11954	rna34725	recql4.L	XBXL10_1g5996	0.105	0.156333	0.163	0.124667	0.104333	0.086	0.074	0.0656667	0.06	0.0356667	0.0253333	3128	KY21.Chr3.1276
gene11961	rna34743	spg20.L	XBXL10_1g8365	0.105667	0.117	0.113667	0.106333	0.101	0.0956667	0.091	0.0833333	0.081	0.056	0.049	1227	KY21.Chr9.593
gene11965	rna34752	wrn.L	XBXL10_1g1495	0.133	0.132667	0.121333	0.109667	0.0973333	0.087	0.0843333	0.0776667	0.0736667	0.0456667	0.0373333	2984	KY21.Chr14.404
gene11967	rna34762	slc12a8.L	XBXL10_1g40411	0.0465	0.0505	0.0555	0.0525	0.0615	0.087	0.1095	0.143	0.1415	0.1965	0.0555	1476	KY21.Chr1.2064
gene1197	rna3482	topbp1.L	XBXL10_1g27235	0.0813333	0.114667	0.119	0.104333	0.102333	0.0996667	0.0963333	0.0933333	0.0953333	0.068	0.0256667	3165	KY21.Chr4.1196
gene11970	rna34774	ddx21.L	XBXL10_1g30561	0.0706667	0.0536667	0.0376667	0.053	0.073	0.0976667	0.111667	0.107333	0.157333	0.199333	0.039	1518	KY21.Chr9.878
gene11978	rna34793	LOC108719383	XBXL10_1g28246	0.0366667	0.035	0.0346667	0.034	0.034	0.0596667	0.0916667	0.140667	0.16	0.199	0.174333	8650	KY21.Chr1.2038
gene11983	rna34823	golga4.L	XBXL10_1g27342	0.07	0.0706667	0.0803333	0.085	0.0906667	0.0936667	0.095	0.0996667	0.102	0.109667	0.103	4151	KY21.Chr14.725
gene11993	rna34852	fam206a.S	XBXL10_1g29217	0.071	0.078	0.091	0.0976667	0.104333	0.103333	0.103667	0.104667	0.101333	0.0763333	0.0693333	377	KY21.Chr1.981
gene120	rna336	paf1.L	XBXL10_1g35670	0.0793333	0.082	0.0853333	0.0923333	0.102	0.100333	0.102333	0.097	0.102667	0.0903333	0.067	1075	KY21.Chr3.1541
gene12001	rna34875	capn15.S	XBXL10_1g43969	0.058	0.0663333	0.0876667	0.103333	0.104667	0.103	0.107667	0.0993333	0.107333	0.0953333	0.068	2162	KY21.Chr2.396
gene12015	rna34911	dpyd.L	XBXL10_1g19378	0.109	0.0883333	0.0843333	0.081	0.0786667	0.0743333	0.0703333	0.0713333	0.065	0.0863333	0.191333	2118	KY21.Chr5.165
gene12016	rna34915	prelid1.L	XBXL10_1g12380	0.045	0.045	0.047	0.059	0.0715	0.1055	0.122	0.0995	0.1455	0.166	0.094	452	KY21.Chr2.1028
gene12020	rna34926	MGC82327	XBXL10_1g30346	0.0933333	0.116333	0.126	0.121333	0.106	0.101	0.094	0.0923333	0.0863333	0.0426667	0.0216667	501	KY21.Chr12.336
gene12030	rna34953	asb2.S	XBXL10_1g37348	0.025	0.0265	0.026	0.0335	0.1295	0.1675	0.127	0.1115	0.102	0.133	0.1185	1368	KY21.Chr7.1179
gene12034	rna34963	hpd.L	XBXL10_1g2837	0.032	0.0316667	0.032	0.0306667	0.03	0.029	0.0286667	0.0326667	0.0316667	0.180667	0.540333	817	KY21.Chr3.1601
gene12035	rna34966	ccdc84.S	XBXL10_1g33313	0.062	0.089	0.118	0.096	0.108	0.1	0.109	0.07	0.103	0.083	0.061	715	KY21.Chr3.248
gene12048	rna34999	homer2.L	XBXL10_1g13248	0.113	0.109667	0.111667	0.101	0.100667	0.0906667	0.0883333	0.084	0.0843333	0.0616667	0.0556667	788	KY21.Chr1.74
gene12049	rna35002	cherp.S	XBXL10_1g4713	0.0703333	0.0816667	0.0806667	0.079	0.089	0.0943333	0.101333	0.102667	0.108	0.123333	0.0696667	1881	KY21.Chr8.297
gene12051	rna35008	c17orf49.L	XBXL10_1g14302	0.0653333	0.0886667	0.0883333	0.0893333	0.091	0.0856667	0.0916667	0.091	0.100667	0.119667	0.0893333	396	KY21.Chr8.906
gene12055	rna35022	dpys.L	XBXL10_1g28231	0.0293333	0.0306667	0.0306667	0.03	0.0303333	0.0303333	0.0323333	0.0393333	0.0433333	0.294333	0.41	1037	KY21.Chr2.91
gene12057	rna35026	pop5.L	XBXL10_1g2632	0.0806667	0.0976667	0.095	0.0936667	0.102333	0.0906667	0.0893333	0.091	0.0913333	0.0883333	0.0793333	339	KY21.Chr5.1128
gene12063	rna35042	c1orf84.L	XBXL10_1g19120	0.096	0.0873333	0.0753333	0.0846667	0.0953333	0.096	0.1	0.0983333	0.109	0.0846667	0.074	7366	KY21.Chr11.1192
gene12067	rna35055	fam207a.L	XBXL10_1g40840	0.0846667	0.0883333	0.0876667	0.073	0.073	0.0816667	0.0906667	0.0906667	0.106333	0.151	0.0726667	459	KY21.Chr9.286
gene12072	rna35067	fkbp3.L	XBXL10_1g35842	0.107	0.117667	0.113667	0.108	0.100333	0.0963333	0.092	0.0913333	0.0856667	0.0566667	0.03	450	KY21.Chr4.666
gene12086	rna35112	exo1.S	XBXL10_1g38224	0.0656667	0.114667	0.130333	0.123333	0.112667	0.101	0.0986667	0.083	0.095	0.0503333	0.025	1532	KY21.Chr11.216
gene1209	rna3511	mrpl13.S	XBXL10_1g29776	0.109667	0.118667	0.118333	0.109	0.099	0.0966667	0.0916667	0.0896667	0.0816667	0.0523333	0.0333333	379	KY21.Chr1.531
gene12092	rna35125	ttc4.L	XBXL10_1g19285	0.0643333	0.0663333	0.0703333	0.067	0.078	0.0946667	0.0986667	0.112333	0.124333	0.149667	0.075	796	KY21.Chr1.763
gene12098	rna35141	selenbp1.L	XBXL10_1g37009	0.11	0.0796667	0.0813333	0.075	0.0756667	0.073	0.0696667	0.0696667	0.064	0.0553333	0.248	972	KY21.Chr6.301
gene12100	rna35144	fbxl17.L	XBXL10_1g2988	0.088	0.0973333	0.109667	0.100667	0.094	0.086	0.0823333	0.0816667	0.0826667	0.0943333	0.0833333	1399	KY21.Chr3.1145
gene12102	rna35153	lcmt2.L	XBXL10_1g14927	0.116	0.0866667	0.086	0.0806667	0.0983333	0.0903333	0.0843333	0.093	0.0943333	0.0903333	0.0796667	986	KY21.Chr9.818
gene12103	rna35155	abhd4.L	XBXL10_1g2327	0.084	0.096	0.079	0.073	0.077	0.068	0.066	0.094	0.078	0.143	0.142	729	KY21.Chr5.391
gene12107	rna35172	hip1.S	XBXL10_1g9494	0.0636667	0.0506667	0.051	0.0523333	0.0513333	0.059	0.0653333	0.0756667	0.0866667	0.153667	0.290667	1928	KY21.Chr1.1834
gene12115	rna35200	sco1.L	XBXL10_1g40307	0.104333	0.101667	0.109333	0.104333	0.104667	0.096	0.0953333	0.088	0.084	0.0566667	0.0546667	577	KY21.Chr1.458
gene12117	rna35203	urm1.S	XBXL10_1g37633	0.140333	0.0916667	0.105667	0.0916667	0.100333	0.0976667	0.0923333	0.095	0.0853333	0.0593333	0.0406667	206	KY21.Chr8.298
gene12124	rna35221	micall2.S	XBXL10_1g43853	0.071	0.0836667	0.114	0.132333	0.128667	0.119333	0.105667	0.091	0.085	0.0406667	0.03	1977	KY21.Chr7.739
gene12127	rna35230	ovch1.L	XBXL10_1g11867	0.381	0.345667	0.0456667	0.0386667	0.0373333	0.0326667	0.0326667	0.0283333	0.0266667	0.017	0.014	3150	KY21.Chr11.1172
gene12139	rna35280	borcs8.S	XBXL10_1g4677	0.0896667	0.0873333	0.100667	0.0936667	0.0913333	0.099	0.0943333	0.0953333	0.0856667	0.0786667	0.085	239	KY21.Chr6.705
gene1214	rna3530	spast.S	XBXL10_1g25205	0.123667	0.113	0.109	0.106667	0.0976667	0.086	0.085	0.0806667	0.0773333	0.068	0.0536667	1236	KY21.Chr13.481
gene12149	rna35300	c8orf76.L	XBXL10_1g30124	0.0706667	0.095	0.111333	0.119333	0.113	0.102333	0.1	0.0896667	0.0913333	0.061	0.0463333	756	KY21.Chr5.1108
gene1215	rna3533	zw10.S	XBXL10_1g33383	0.114667	0.112667	0.106667	0.104	0.100667	0.0926667	0.0903333	0.089	0.0843333	0.0653333	0.0403333	1604	KY21.Chr3.1332
gene12150	rna35303	kif3a.S	XBXL10_1g16504	0.0996667	0.104333	0.106	0.102	0.0973333	0.0973333	0.0926667	0.0963333	0.0893333	0.0706667	0.0446667	1491	KY21.Chr2.697
gene12152	rna35306	msx2.L	XBXL10_1g12328	0.0205	0.0315	0.042	0.0925	0.094	0.1035	0.086	0.1025	0.1015	0.221	0.106	523	KY21.Chr2.1031
gene12157	rna35317	tfb1m.L	XBXL10_1g39244	0.101	0.1	0.096	0.0915	0.0925	0.092	0.084	0.101	0.0975	0.0985	0.0455	712	KY21.Chr14.546
gene12164	rna35333	tti2.L	XBXL10_1g13663	0.095	0.101333	0.0943333	0.094	0.089	0.0826667	0.09	0.1	0.0956667	0.0963333	0.0613333	696	KY21.Chr11.540
gene12165	rna35335	umps.L	XBXL10_1g40415	0.114333	0.112667	0.110667	0.106	0.101333	0.0993333	0.0963333	0.0926667	0.0886667	0.0513333	0.0263333	974	KY21.Chr5.787
gene12170	rna35356	gusb.S	XBXL10_1g10277	0.117333	0.106667	0.105667	0.098	0.0956667	0.0896667	0.085	0.084	0.0803333	0.0526667	0.085	1319	KY21.Chr2.998
gene12173	rna35367	gins4.L	XBXL10_1g13726	0.124	0.105333	0.098	0.099	0.0963333	0.0926667	0.0896667	0.0886667	0.0836667	0.069	0.0533333	449	KY21.Chr5.126
gene12175	rna35374	inpp5a.1.L	XBXL10_1g30281	0.0363333	0.0326667	0.0436667	0.0533333	0.0563333	0.063	0.0753333	0.0903333	0.104333	0.168667	0.276667	883	KY21.Chr5.25
gene12176	rna35379	napa.S	XBXL10_1g38380	0.101333	0.101	0.102667	0.102333	0.101333	0.0926667	0.0923333	0.088	0.0833333	0.0643333	0.071	728	KY21.Chr11.140
gene12178	rna35381	l2hgdh.L	XBXL10_1g35853	0.118	0.116333	0.114667	0.108	0.105333	0.098	0.096	0.0916667	0.0853333	0.0416667	0.0253333	935	KY21.Chr10.918
gene1218	rna3544	engase.L	XBXL10_1g39785	0.0866667	0.0953333	0.0953333	0.093	0.0893333	0.088	0.0843333	0.084	0.075	0.073	0.136667	1430	KY21.Chr1.1507
gene12184	rna35397	cox5a.S	XBXL10_1g13029	0.113667	0.115333	0.113	0.110333	0.0983333	0.0943333	0.088	0.0806667	0.0773333	0.056	0.0533333	303	KY21.Chr11.1237
gene12187	rna35407	stat5b.S	XBXL10_1g42170	0.059	0.0306667	0.033	0.0333333	0.0333333	0.032	0.0326667	0.0433333	0.0473333	0.187667	0.467333	1623	KY21.Chr1.2058
gene12188	rna35409	tpp2.L	XBXL10_1g7842	0.0586667	0.0583333	0.0736667	0.0823333	0.09	0.0946667	0.102333	0.101	0.112	0.133	0.095	2626	KY21.Chr1.1301
gene12191	rna35422	coasy.L	XBXL10_1g38900	0.077	0.0686667	0.0736667	0.075	0.0726667	0.0726667	0.077	0.078	0.0846667	0.136333	0.184	1148	KY21.Chr9.294
gene12195	rna35442	gapvd1.L	XBXL10_1g34637	0.0706667	0.066	0.078	0.0836667	0.0876667	0.0856667	0.0873333	0.093	0.098	0.124333	0.125333	3098	KY21.Chr9.918
gene12198	rna35458	tsc1.S	XBXL10_1g37604	0.115333	0.117	0.117	0.110667	0.107333	0.097	0.0933333	0.087	0.0816667	0.0463333	0.028	2292	KY21.Chr1.695
gene122	rna340	atp6v0c.L	XBXL10_1g41276	0.1175	0.097	0.107	0.1015	0.1045	0.085	0.085	0.08	0.082	0.054	0.0865	293	KY21.Chr2.983
gene12201	rna35468	plin2.L	XBXL10_1g1974	0.115667	0.135667	0.127333	0.125333	0.104	0.099	0.0886667	0.077	0.0753333	0.0326667	0.0193333	887	KY21.Chr7.575
gene12208	rna35487	arl2bp.L	XBXL10_1g18579	0.128	0.108	0.121	0.102333	0.100667	0.0933333	0.088	0.086	0.0803333	0.0486667	0.0436667	316	KY21.Chr2.81
gene12215	rna35505	rrp1b.L	XBXL10_1g6031	0.032	0.017	0.023	0.047	0.0725	0.104	0.126	0.1375	0.174	0.2085	0.058	1268	KY21.Chr9.858
gene12231	rna35549	c21orf59.L	XBXL10_1g6281	0.096	0.105667	0.100333	0.0976667	0.103	0.106667	0.105333	0.0946667	0.100333	0.0576667	0.0333333	598	KY21.Chr7.615
gene12237	rna35567	esco2.S	XBXL10_1g26358	0.106	0.117333	0.137333	0.068	0.0893333	0.0966667	0.0993333	0.0963333	0.087	0.068	0.0343333	1431	KY21.Chr2.1498
gene1224	rna3562	chaf1b.L	XBXL10_1g6236	0.106333	0.0976667	0.0926667	0.0986667	0.102333	0.105667	0.102667	0.0986667	0.0983333	0.0693333	0.028	1182	KY21.Chr6.308
gene12249	rna35604	samd8.S	XBXL10_1g33025	0.052	0.053	0.05	0.043	0.056	0.074	0.082	0.106	0.111	0.205	0.168	862	KY21.Chr12.69
gene1225	rna3565	atp5a1.L	XBXL10_1g3365	0.110333	0.114667	0.111667	0.110333	0.099	0.096	0.09	0.085	0.0796667	0.054	0.0503333	1121	KY21.Chr10.753
gene12253	rna35616	cd2bp2.L	XBXL10_1g41502	0.055	0.0566667	0.0716667	0.0876667	0.1	0.106	0.107667	0.111667	0.114667	0.115667	0.0736667	820	KY21.Chr4.996
gene12254	rna35619	bola1.S	XBXL10_1g38622	0.0993333	0.093	0.0866667	0.09	0.0906667	0.0966667	0.0953333	0.095	0.0936667	0.0896667	0.07	295	KY21.Chr3.1096
gene12257	rna35627	tia1.L	XBXL10_1g13494	0.103667	0.0883333	0.0846667	0.0836667	0.0906667	0.098	0.099	0.0933333	0.101333	0.0926667	0.064	813	KY21.Chr7.544
gene12264	rna35648	mrpl53.L	XBXL10_1g28103	0.124333	0.113667	0.107	0.106333	0.096	0.092	0.0856667	0.0886667	0.079	0.057	0.0503333	219	KY21.Chr11.67
gene12266	rna35651	cars2.L	XBXL10_1g7814	0.117333	0.113	0.113333	0.108	0.107667	0.0986667	0.0923333	0.091	0.081	0.0483333	0.0296667	1205	KY21.Chr11.1058
gene12267	rna35653	riok2.L	XBXL10_1g3003	0.049	0.059	0.062	0.068	0.0795	0.0915	0.106	0.1175	0.129	0.1585	0.0795	1150	KY21.Chr7.1106
gene12271	rna35664	aldh7a1.S	XBXL10_1g5470	0.119667	0.109	0.112667	0.106333	0.101667	0.0973333	0.0946667	0.0893333	0.0873333	0.0486667	0.0336667	1112	KY21.Chr11.596
gene12289	rna35725	osbpl6.L	XBXL10_1g40740	0.0765	0.0435	0.039	0.0385	0.044	0.053	0.0585	0.0685	0.163	0.1435	0.2715	1885	KY21.Chr9.657
gene12290	rna35727	sav1.L	XBXL10_1g35857	0.0586667	0.073	0.0773333	0.088	0.0933333	0.105333	0.100667	0.101	0.0993333	0.0956667	0.106667	808	KY21.Chr10.711
gene1230	rna3577	nat8b.S	XBXL10_1g3559	0.106	0.11	0.107667	0.103	0.099	0.0913333	0.0926667	0.0913333	0.0846667	0.056	0.0573333	457	KY21.Chr2.50
gene12308	rna35776	c2orf69.S	XBXL10_1g43657	0.108667	0.115667	0.120667	0.112667	0.104333	0.0963333	0.09	0.085	0.082	0.0503333	0.035	739	KY21.Chr12.149
gene12318	rna35803	dcaf8.S	XBXL10_1g38700	0.296333	0.159333	0.0706667	0.057	0.053	0.0543333	0.0573333	0.0563333	0.059	0.0633333	0.0723333	1249	KY21.Chr1.354
gene1232	rna3581	scamp1.S	XBXL10_1g5627	0.0756667	0.0663333	0.0726667	0.0786667	0.0806667	0.0876667	0.092	0.0933333	0.100667	0.125333	0.127	701	KY21.Chr10.738
gene12320	rna35808	kif23.L	XBXL10_1g13446	0.0766667	0.0986667	0.0913333	0.107	0.103	0.1	0.100333	0.0926667	0.106333	0.086	0.038	2026	KY21.Chr10.1102
gene12329	rna35839	trappc13.S	XBXL10_1g5649	0.0536667	0.0816667	0.091	0.0863333	0.0963333	0.0876667	0.0966667	0.0996667	0.102333	0.103667	0.101333	865	KY21.Chr5.239
gene1233	rna3584	adpgk.L	XBXL10_1g12998	0.102333	0.108	0.108	0.101	0.102333	0.101	0.0933333	0.0953333	0.086	0.062	0.0406667	996	KY21.Chr8.314
gene12331	rna35851	golga5.S	XBXL10_1g37358	0.0603333	0.069	0.0856667	0.0883333	0.09	0.097	0.096	0.103	0.100333	0.117333	0.093	1471	KY21.Chr3.955
gene12333	rna35858	rae1.S	XBXL10_1g42530	0.085	0.0926667	0.1	0.0956667	0.097	0.0926667	0.0936667	0.0906667	0.0923333	0.0743333	0.0856667	775	KY21.Chr1.1815
gene12335	rna35861	tp53inp2.S	XBXL10_1g42958	0.035	0.046	0.057	0.115	0.133	0.121	0.128	0.134	0.105	0.094	0.033	467	KY21.Chr13.248
gene12336	rna35864	zc3h15.L	XBXL10_1g40982	0.109333	0.110667	0.107	0.105	0.099	0.098	0.0936667	0.091	0.0883333	0.0703333	0.0276667	859	KY21.Chr9.89
gene12339	rna35878	mrpl12.L	XBXL10_1g39734	0.125	0.125333	0.113333	0.106	0.099	0.0976667	0.0916667	0.0863333	0.0816667	0.0506667	0.0233333	381	KY21.Chr9.964
gene12341	rna35882	skiv2l2.S	XBXL10_1g5735	0.052	0.0616667	0.075	0.0873333	0.0973333	0.102333	0.106667	0.109	0.116333	0.111	0.0816667	2142	KY21.Chr5.580
gene12344	rna35889	pgk1.L	XBXL10_1g35205	0.118667	0.118	0.114333	0.109	0.100667	0.0963333	0.093	0.0883333	0.0833333	0.0463333	0.032	847	KY21.Chr14.401
gene12353	rna35924	pdia3.S	XBXL10_1g15659	0.102667	0.114667	0.108333	0.110333	0.0996667	0.0983333	0.0933333	0.0896667	0.0846667	0.0613333	0.0366667	1031	KY21.Chr3.341
gene12357	rna35932	katna1.S	XBXL10_1g25354	0.108333	0.107667	0.111667	0.105	0.102667	0.0963333	0.0933333	0.0893333	0.0876667	0.0546667	0.044	1013	KY21.Chr1.539
gene12366	rna35952	ube2n.S	XBXL10_1g16300	0.104667	0.104667	0.104	0.0996667	0.0926667	0.0933333	0.089	0.0903333	0.085	0.072	0.0656667	313	KY21.Chr5.576
gene1237	rna3598	snap29.L	XBXL10_1g2708	0.0406667	0.0553333	0.0773333	0.099	0.107	0.107667	0.112	0.111	0.112667	0.11	0.0676667	530	KY21.Chr5.891
gene12370	rna35958	msantd3.L	XBXL10_1g27466	0.048	0.059	0.083	0.072	0.082	0.097	0.109	0.099	0.114	0.15	0.086	882	KY21.Chr4.699
gene12373	rna35973	cep164.S	XBXL10_1g33339	0.047	0.069	0.108	0.105	0.081	0.113	0.106	0.116	0.094	0.11	0.052	2804	KY21.Chr3.866
gene12379	rna35996	fitm2.L	XBXL10_1g39256	0.110333	0.092	0.107667	0.0963333	0.101667	0.086	0.085	0.0823333	0.0813333	0.0826667	0.075	538	KY21.Chr2.981
gene12383	rna36012	ddx20.L	XBXL10_1g7157	0.101667	0.116	0.113333	0.108333	0.106	0.100667	0.096	0.0943333	0.088	0.0506667	0.0256667	1616	KY21.Chr6.239
gene12394	rna36042	exosc1.L	XBXL10_1g30436	0.0423333	0.055	0.068	0.0893333	0.1	0.098	0.101333	0.109667	0.111333	0.113333	0.111333	405	KY21.Chr2.92
gene12395	rna36045	rad50.L	XBXL10_1g12248	0.108	0.117	0.103333	0.0966667	0.091	0.0906667	0.0866667	0.087	0.0866667	0.068	0.0653333	2665	KY21.Chr1.982
gene12406	rna36073	eef2kmt.L	XBXL10_1g41040	0.107333	0.091	0.0886667	0.0886667	0.0873333	0.085	0.0936667	0.0846667	0.099	0.0993333	0.0753333	701	KY21.Chr5.287
gene12413	rna36090	cmtr2.L	XBXL10_1g18928	0.126333	0.098	0.097	0.0986667	0.093	0.09	0.0923333	0.0896667	0.09	0.0643333	0.0613333	1535	KY21.Chr8.1182
gene12414	rna36094	rbm19.L	XBXL10_1g2529	0.0523333	0.06	0.0633333	0.063	0.0706667	0.0916667	0.105333	0.111	0.132333	0.164667	0.086	1893	KY21.Chr12.102
gene12416	rna36101	tm9sf3.S	XBXL10_1g32810	0.0983333	0.0823333	0.0753333	0.071	0.0813333	0.0813333	0.0886667	0.107667	0.104	0.110667	0.0996667	1202	KY21.Chr2.709
gene12417	rna36103	tes.S	XBXL10_1g16172	0.100667	0.116333	0.108333	0.103333	0.0976667	0.093	0.091	0.09	0.0876667	0.0636667	0.0486667	880	KY21.Chr2.647
gene12420	rna36108	rnf181.S	XBXL10_1g15423	0.0566667	0.0546667	0.0573333	0.0636667	0.0753333	0.0883333	0.0913333	0.100667	0.100667	0.175667	0.135333	323	KY21.Chr1.158
gene12424	rna36118	tbpl1.L	XBXL10_1g23405	0.044	0.068	0.1005	0.093	0.1145	0.1015	0.1015	0.1	0.109	0.074	0.093	383	KY21.Chr7.958
gene12428	rna36133	pcyt2.L	XBXL10_1g39723	0.0436667	0.0433333	0.0476667	0.054	0.0573333	0.057	0.0603333	0.0706667	0.07	0.247333	0.248333	805	KY21.Chr3.1713
gene12435	rna36152	bpnt1.L	XBXL10_1g22642	0.106667	0.105667	0.104333	0.100333	0.101	0.0903333	0.0906667	0.0873333	0.0813333	0.0603333	0.072	633	KY21.Chr1.2255
gene12439	rna36162	zfp36l2.L	XBXL10_1g22579	0.059	0.0656667	0.0506667	0.101333	0.112333	0.118667	0.114667	0.103	0.114667	0.102667	0.0573333	738	KY21.Chr4.18
gene12445	rna36178	eif3d.S	XBXL10_1g22101	0.101333	0.103	0.101333	0.0976667	0.0986667	0.092	0.0933333	0.0946667	0.0926667	0.0823333	0.043	1153	KY21.Chr4.527
gene12448	rna36188	ogdh.L	XBXL10_1g13580	0.073	0.07	0.0796667	0.0816667	0.085	0.0816667	0.0826667	0.088	0.0883333	0.133667	0.136333	2145	KY21.Chr12.284
gene12456	rna36210	efcab2.L	XBXL10_1g23201	0.181	0.169	0.065	0.0545	0.053	0.0625	0.069	0.081	0.0875	0.108	0.0705	324	KY21.Chr10.80
gene1246	rna3622	grhpr.1.L	XBXL10_1g1811	0.085	0.0976667	0.0983333	0.0926667	0.0913333	0.0793333	0.083	0.0843333	0.074	0.091	0.124	662	KY21.Chr12.701
gene12460	rna36219	ndufa10.S	XBXL10_1g43575	0.113	0.118333	0.118	0.109	0.107333	0.095	0.091	0.0836667	0.0773333	0.048	0.039	732	KY21.Chr4.518
gene12467	rna36243	lrrc47.L	XBXL10_1g31356	0.0976667	0.109	0.106333	0.104333	0.0976667	0.0956667	0.0923333	0.093	0.0896667	0.0663333	0.0476667	1141	KY21.Chr1.1001
gene12468	rna36247	mlycd.S	XBXL10_1g21328	0.123	0.107667	0.106667	0.100333	0.1	0.091	0.091	0.0896667	0.0866667	0.0493333	0.055	1053	KY21.Chr5.340
gene12469	rna36248	larp4.S	XBXL10_1g10807	0.036	0.04	0.0513333	0.058	0.0743333	0.0946667	0.105	0.127	0.150667	0.221333	0.0413333	1521	KY21.Chr9.642
gene12480	rna36279	snapc1.L	XBXL10_1g35991	0.115333	0.118333	0.110667	0.106333	0.0973333	0.0886667	0.0856667	0.0833333	0.083	0.0583333	0.0523333	734	KY21.Chr14.62
gene12483	rna36286	kctd15.S	XBXL10_1g21394	0.03	0.013	0.034	0.062	0.075	0.119	0.115	0.112	0.125	0.233	0.083	533	KY21.Chr10.1153
gene12490	rna36318	nos1ap.L	XBXL10_1g19463	0.0266667	0.0293333	0.0496667	0.0726667	0.0826667	0.0883333	0.102667	0.11	0.120667	0.172667	0.145	1389	KY21.Chr9.811
gene12495	rna36332	taf7.L	XBXL10_1g34749	0.0706667	0.0886667	0.131667	0.0833333	0.0803333	0.0866667	0.089	0.087	0.0983333	0.0953333	0.0893333	703	KY21.Chr5.969
gene12504	rna36369	apip.L	XBXL10_1g17734	0.038	0.027	0.031	0.043	0.053	0.053	0.075	0.098	0.094	0.273	0.215	506	KY21.Chr1.1040
gene12509	rna36382	gfod1.S	XBXL10_1g29344	0.03	0.03	0.037	0.049	0.047	0.065	0.076	0.077	0.082	0.178	0.33	810	KY21.Chr3.14
gene1251	rna3638	mras.L	XBXL10_1g40450	0.0445	0.035	0.0355	0.042	0.0435	0.056	0.0555	0.0745	0.084	0.146	0.3825	432	KY21.Chr5.1111
gene12511	rna36389	cdca8.L	XBXL10_1g7275	0.03	0.035	0.0656667	0.113333	0.129333	0.127333	0.126333	0.129333	0.129333	0.0896667	0.025	580	KY21.Chr8.331
gene12513	rna36394	tspan8.L	XBXL10_1g12598	0.0273333	0.0253333	0.0286667	0.0276667	0.0283333	0.026	0.027	0.0296667	0.0326667	0.043	0.704	455	KY21.Chr10.231
gene12515	rna36396	alg12.L	XBXL10_1g12729	0.108	0.11	0.106	0.099	0.1	0.084	0.073	0.1	0.079	0.074	0.067	999	KY21.Chr5.928
gene12517	rna36402	uchl3.L	XBXL10_1g7908	0.103667	0.117333	0.115	0.109333	0.104333	0.103667	0.0963333	0.0933333	0.0856667	0.0443333	0.0266667	475	KY21.Chr6.706
gene12522	rna36415	ptrhd1.L	XBXL10_1g24578	0.0983333	0.097	0.097	0.0956667	0.0963333	0.096	0.0953333	0.0866667	0.0896667	0.0766667	0.0703333	244	KY21.Chr14.793
gene12525	rna36424	MGC81120	XBXL10_1g12162	0.140333	0.112	0.118667	0.106333	0.0996667	0.0953333	0.092	0.0866667	0.0823333	0.042	0.0246667	557	KY21.Chr2.675
gene12528	rna36432	cycs.S	XBXL10_1g28951	0.091	0.0765	0.085	0.084	0.0835	0.088	0.087	0.086	0.0975	0.135	0.087	218	KY21.Chr3.1281
gene12530	rna36439	ankrd42.L	XBXL10_1g41230	0.0815	0.088	0.0805	0.0765	0.081	0.0975	0.073	0.0815	0.0865	0.136	0.119	1069	KY21.Chr7.828
gene12532	rna36445	fbxo7.L	XBXL10_1g11508	0.122667	0.111667	0.111	0.105667	0.1	0.0916667	0.0873333	0.086	0.0793333	0.05	0.055	984	KY21.Chr8.406
gene12540	rna36468	rint1.L	XBXL10_1g12782	0.105	0.101	0.099	0.1	0.0963333	0.095	0.092	0.0886667	0.0876667	0.0776667	0.058	1617	KY21.Chr6.506
gene12544	rna36478	ncf2.L	XBXL10_1g19335	0.0573333	0.053	0.0563333	0.0523333	0.0503333	0.0543333	0.0676667	0.078	0.0993333	0.122667	0.309	1105	KY21.Chr7.910
gene12556	rna36505	amfr.S	XBXL10_1g21171	0.042	0.071	0.114	0.1075	0.093	0.0895	0.0835	0.096	0.1	0.138	0.067	1226	KY21.Chr1.398
gene12563	rna36521	wtap.S	XBXL10_1g25202	0.0465	0.0625	0.091	0.0945	0.115	0.1095	0.1055	0.095	0.114	0.093	0.074	805	KY21.Chr6.497
gene12566	rna36529	psmd14.S	XBXL10_1g43460	0.11	0.108667	0.11	0.101	0.0973333	0.093	0.0913333	0.0896667	0.0856667	0.0666667	0.047	644	KY21.Chr8.1302
gene12581	rna36565	asah1.L	XBXL10_1g857	0.112667	0.0896667	0.0873333	0.0773333	0.075	0.0726667	0.0683333	0.0673333	0.062	0.0686667	0.219667	816	KY21.Chr9.769
gene12593	rna36599	slc16a7.L	XBXL10_1g12624	0.29	0.075	0.085	0.064	0.054	0.044	0.047	0.04	0.045	0.035	0.221	969	KY21.Chr9.437
gene12600	rna36621	sec14l1.L	XBXL10_1g40127	0.1	0.132333	0.107	0.068	0.077	0.0873333	0.0823333	0.075	0.0946667	0.088	0.0886667	1650	KY21.Chr11.725
gene12627	rna36689	pgm1.S	XBXL10_1g21571	0.132667	0.113	0.102	0.103333	0.105	0.0973333	0.092	0.089	0.0846667	0.0483333	0.033	1170	KY21.Chr6.104
gene1263	rna3672	snrk.L	XBXL10_1g27203	0.075	0.07	0.083	0.081	0.076	0.08	0.09	0.088	0.095	0.116	0.144	1592	KY21.Chr4.17
gene12630	rna36695	frmd6.L	XBXL10_1g35893	0.064	0.355	0.074	0.049	0.092	0.083	0.074	0.061	0.068	0.037	0.044	1268	KY21.Chr4.295
gene12631	rna36700	atp5j2.S	XBXL10_1g43737	0.109333	0.114	0.112333	0.108333	0.101667	0.0976667	0.093	0.081	0.08	0.0536667	0.0493333	184	KY21.Chr3.129
gene12638	rna36721	cdc73.S	XBXL10_1g21910	0.087	0.0836667	0.088	0.093	0.0993333	0.1	0.099	0.1	0.101333	0.0883333	0.0603333	1091	KY21.Chr9.4
gene12640	rna36725	nek4.S	XBXL10_1g22472	0.049	0.0656667	0.0713333	0.0933333	0.106667	0.117333	0.119333	0.107333	0.119667	0.0996667	0.0503333	1641	KY21.Chr8.692
gene1265	rna3680	prr14l.L	XBXL10_1g2650	0.0345	0.16	0.362	0.1145	0.0565	0.0585	0.0485	0.0455	0.0405	0.05	0.0285	3081	KY21.Chr5.1101
gene12657	rna36767	api5.L	XBXL10_1g17702	0.0463333	0.0473333	0.053	0.072	0.0973333	0.103333	0.115	0.110333	0.123667	0.123	0.109333	1075	KY21.Chr1.1840
gene12660	rna36782	mfsd10.S	XBXL10_1g3656	0.134667	0.076	0.0883333	0.08	0.0786667	0.0856667	0.0853333	0.082	0.086	0.0813333	0.121333	910	KY21.Chr3.1017
gene12661	rna36783	tyms.L	XBXL10_1g27831	0.144	0.119667	0.119	0.106	0.100667	0.0936667	0.0893333	0.0843333	0.08	0.043	0.0206667	650	KY21.Chr6.167
gene12665	rna36792	hlcs.L	XBXL10_1g6233	0.115667	0.113	0.115	0.106667	0.105	0.0976667	0.0936667	0.091	0.0846667	0.0443333	0.0333333	1753	KY21.Chr11.950
gene12675	rna36820	znf706.2.L	XBXL10_1g7230	0.072	0.0906667	0.101333	0.105	0.109	0.109333	0.104333	0.0993333	0.0953333	0.079	0.0343333	152	KY21.Chr2.1486
gene12686	rna36850	blvrb.L	XBXL10_1g35574	0.0396667	0.027	0.0283333	0.0283333	0.03	0.0323333	0.0356667	0.0443333	0.048	0.260667	0.426	424	KY21.Chr5.782
gene1269	rna3692	bicd1.S	XBXL10_1g22437	0.0756667	0.0796667	0.0776667	0.0823333	0.078	0.0953333	0.087	0.100667	0.0946667	0.134333	0.0946667	1707	KY21.Chr1.1117
gene12691	rna36865	acvr2b.S	XBXL10_1g28714	0.0243333	0.0276667	0.0526667	0.0836667	0.0986667	0.116333	0.119	0.133333	0.129667	0.105667	0.109333	1063	KY21.Chr1.672
gene12692	rna36867	gmds.S	XBXL10_1g29274	0.106667	0.122333	0.114	0.118	0.107	0.0966667	0.0946667	0.092	0.0806667	0.044	0.0236667	775	KY21.Chr13.77
gene12694	rna36871	slc27a4.L	XBXL10_1g34474	0.0593333	0.0566667	0.0576667	0.0666667	0.0696667	0.0773333	0.083	0.089	0.094	0.151667	0.194667	1342	KY21.Chr2.1376
gene1270	rna3695	eif2d.S	XBXL10_1g9813	0.122	0.114667	0.112667	0.104333	0.1	0.0953333	0.092	0.087	0.0826667	0.056	0.0323333	1202	KY21.Chr8.1077
gene12701	rna36895	ccdc25.L	XBXL10_1g24661	0.0963333	0.0863333	0.0926667	0.0946667	0.0926667	0.100333	0.0936667	0.103	0.0893333	0.0976667	0.054	424	KY21.Chr3.678
gene12706	rna36906	aida.L	XBXL10_1g22655	0.091	0.079	0.088	0.086	0.0786667	0.0776667	0.0813333	0.0773333	0.084	0.086	0.171	632	KY21.Chr3.719
gene12717	rna36942	prrc1.L	XBXL10_1g2931	0.066	0.0716667	0.0726667	0.076	0.085	0.0943333	0.0943333	0.102	0.105	0.140333	0.0926667	884	KY21.Chr7.71
gene1273	rna3702	tada2b.L	XBXL10_1g658	0.054	0.049	0.082	0.087	0.091	0.111	0.116	0.086	0.108	0.122	0.095	872	KY21.Chr3.950
gene12730	rna36986	tnik.S	XBXL10_1g25839	0.0846667	0.103	0.107667	0.0996667	0.0956667	0.0903333	0.0883333	0.0786667	0.08	0.092	0.0806667	3102	KY21.Chr1.582
gene12736	rna37009	tatdn3-like.S	XBXL10_1g24980	0.112	0.108667	0.105333	0.0973333	0.0956667	0.091	0.089	0.086	0.082	0.065	0.068	558	KY21.Chr11.442
gene1274	rna3704	tbce.L	XBXL10_1g23253	0.108	0.0963333	0.097	0.0916667	0.092	0.089	0.088	0.0843333	0.0906667	0.092	0.0713333	1074	KY21.Chr4.600
gene12744	rna37029	haus8.L	XBXL10_1g1864	0.13	0.136	0.12	0.108333	0.0993333	0.091	0.088	0.085	0.0783333	0.0416667	0.0226667	752	KY21.Chr5.884
gene1275	rna3707	snx13.S	XBXL10_1g28920	0.046	0.063	0.094	0.103	0.106	0.114	0.102	0.104	0.101	0.094	0.072	2033	KY21.Chr3.1319
gene12750	rna37044	dad1.S	XBXL10_1g5010	0.1105	0.1085	0.108	0.0975	0.1	0.0965	0.0925	0.082	0.0835	0.0635	0.058	224	KY21.Chr3.1270
gene12753	rna37053	tmem115.L	XBXL10_1g19864	0.0886667	0.075	0.0833333	0.089	0.091	0.0946667	0.099	0.102667	0.102667	0.103	0.0713333	699	KY21.Chr1.450
gene12754	rna37055	nasp.S	XBXL10_1g21614	0.134667	0.117333	0.118	0.111	0.106	0.1	0.093	0.0883333	0.0843333	0.034	0.014	1174	KY21.Chr5.98
gene12758	rna37079	mccc1.S	XBXL10_1g25798	0.104	0.122	0.114	0.113	0.102667	0.100667	0.094	0.0876667	0.0793333	0.0416667	0.0406667	870	KY21.Chr7.1122
gene12761	rna37089	hnrnpab.S	XBXL10_1g16558	0.0396667	0.0493333	0.0553333	0.0756667	0.094	0.101	0.104667	0.107	0.112333	0.139333	0.122	662	KY21.Chr6.620
gene12763	rna37094	pepd.L	XBXL10_1g18841	0.117667	0.105	0.102333	0.0976667	0.0926667	0.0856667	0.084	0.0813333	0.0793333	0.0616667	0.0926667	1042	KY21.Chr11.86
gene12765	rna37106	hdac4.L	XBXL10_1g40785	0.0353333	0.0353333	0.071	0.0846667	0.083	0.084	0.0886667	0.0946667	0.099	0.152667	0.171333	2170	KY21.Chr10.460
gene12771	rna37127	tdo2.L	XBXL10_1g963	0.027	0.028	0.027	0.027	0.031	0.03	0.027	0.018	0.045	0.051	0.69	843	KY21.Chr14.799
gene12774	rna37132	ddx52.L	XBXL10_1g7001	0.058	0.0353333	0.037	0.051	0.072	0.095	0.115	0.124333	0.143333	0.152	0.116667	1275	KY21.Chr6.319
gene12784	rna37169	nudt1.S	XBXL10_1g43843	0.087	0.0966667	0.0956667	0.0903333	0.092	0.094	0.0953333	0.100333	0.097	0.0903333	0.0613333	320	KY21.Chr11.1226
gene12791	rna37186	wdr63.L	XBXL10_1g18980	0.1	0.085	0.0915	0.0825	0.086	0.098	0.0945	0.1015	0.1085	0.0855	0.0665	1872	KY21.Chr8.1105
gene12792	rna37190	ptpn11.L	XBXL10_1g2877	0.094	0.092	0.0936667	0.095	0.0963333	0.0946667	0.0923333	0.0926667	0.0923333	0.082	0.0746667	1277	KY21.Chr1.1411
gene12796	rna37204	ung.L	XBXL10_1g2538	0.197667	0.179333	0.151333	0.0966667	0.079	0.0653333	0.0616667	0.058	0.0523333	0.0336667	0.0246667	628	KY21.Chr6.479
gene12806	rna37228	fer.S	XBXL10_1g5517	0.0726667	0.0796667	0.0926667	0.0866667	0.0843333	0.0883333	0.0923333	0.0926667	0.0996667	0.104667	0.106	1691	KY21.Chr3.1239
gene12814	rna37246	tubd1.L	XBXL10_1g7409	0.0755	0.0985	0.1325	0.125	0.1185	0.0945	0.0975	0.083	0.0865	0.056	0.0325	949	KY21.Chr8.397
gene12825	rna37273	b3galt6.S	XBXL10_1g33427	0.0336667	0.04	0.0553333	0.0733333	0.0893333	0.0996667	0.097	0.0976667	0.0986667	0.164667	0.151333	694	KY21.Chr14.257
gene12828	rna37282	dnai1.L	XBXL10_1g3468	0.076	0.0783333	0.067	0.0643333	0.075	0.0896667	0.102333	0.111	0.119333	0.117333	0.1	1469	KY21.Chr4.772
gene12836	rna37301	tpi1.L	XBXL10_1g30123	0.116333	0.117	0.115	0.111	0.101	0.098	0.094	0.0883333	0.084	0.0456667	0.0303333	508	KY21.Chr7.526
gene12837	rna37303	dars2.L	XBXL10_1g19293	0.110333	0.116667	0.113333	0.105333	0.101	0.094	0.09	0.09	0.0823333	0.0546667	0.0416667	1317	KY21.Chr11.283
gene12839	rna37311	nxf1.L	XBXL10_1g18227	0.0403333	0.0573333	0.078	0.106667	0.117	0.111	0.109	0.114333	0.109333	0.0863333	0.0713333	1287	KY21.Chr10.999
gene12847	rna37347	wee1.S	XBXL10_1g20997	0.0306667	0.035	0.0363333	0.0956667	0.113667	0.127333	0.123667	0.120667	0.129	0.111667	0.0756667	1237	KY21.Chr2.26
gene12848	rna37350	ptgr1.2.L	XBXL10_1g1946	0.115	0.100333	0.0983333	0.091	0.0903333	0.0823333	0.0823333	0.0776667	0.079	0.0793333	0.103667	676	KY21.Chr11.681
gene12849	rna37352	kiaa0368.L	XBXL10_1g1786	0.103	0.101	0.101	0.0963333	0.097	0.0926667	0.092	0.09	0.0896667	0.0803333	0.058	3808	KY21.Chr5.494
gene12851	rna37358	ncapg2.L	XBXL10_1g26808	0.0806667	0.0956667	0.0966667	0.098	0.100667	0.1	0.101	0.102667	0.0996667	0.0893333	0.0346667	2384	KY21.Chr11.868
gene12853	rna37365	bola2.L	XBXL10_1g42059	0.108333	0.112333	0.111667	0.104667	0.0966667	0.0943333	0.0946667	0.0916667	0.082	0.0593333	0.0453333	183	KY21.Chr8.1016
gene12858	rna37377	pdk4.S	XBXL10_1g28888	0.0316667	0.0343333	0.0303333	0.0546667	0.076	0.0863333	0.087	0.105	0.103	0.117667	0.273333	842	KY21.Chr1.1593
gene12859	rna37378	dlgap5.L	XBXL10_1g36040	0.139	0.135	0.121333	0.111667	0.106333	0.0916667	0.087	0.0813333	0.0763333	0.0353333	0.0156667	1169	KY21.Chr11.397
gene12875	rna37424	wbp2.L	XBXL10_1g40088	0.104667	0.114	0.117	0.103667	0.104667	0.0983333	0.0916667	0.0843333	0.0816667	0.0483333	0.0516667	514	KY21.Chr2.1071
gene12876	rna37428	gabpa.L	XBXL10_1g6309	0.051	0.051	0.0685	0.0955	0.128	0.1355	0.1205	0.1225	0.1045	0.0845	0.0385	930	KY21.Chr2.750
gene1288	rna3738	mtx2.L	XBXL10_1g40723	0.116	0.115667	0.118667	0.110667	0.104333	0.0956667	0.0866667	0.086	0.074	0.0506667	0.0423333	576	KY21.Chr1.415
gene12885	rna37446	spata5.L	XBXL10_1g1089	0.0926667	0.0943333	0.0966667	0.0913333	0.0913333	0.0883333	0.0956667	0.0916667	0.100667	0.0973333	0.0603333	1795	KY21.Chr2.966
gene12887	rna37451	gpd1.L	XBXL10_1g8308	0.103333	0.0226667	0.023	0.0236667	0.0313333	0.046	0.055	0.0783333	0.084	0.254	0.279	711	KY21.UAContig26.3
gene12888	rna37453	mrpl49.L	XBXL10_1g18040	0.120667	0.115	0.112667	0.105	0.100333	0.096	0.0913333	0.085	0.0826667	0.0543333	0.037	340	KY21.Chr10.53
gene1289	rna3741	slc4a11.S	XBXL10_1g3580	0.172667	0.168333	0.127333	0.106667	0.0903333	0.079	0.0723333	0.0676667	0.0543333	0.0326667	0.0286667	1655	KY21.Chr10.309
gene12890	rna37459	etfdh.L	XBXL10_1g951	0.092	0.0963333	0.0903333	0.0906667	0.086	0.0846667	0.0833333	0.0846667	0.078	0.097	0.116667	1278	KY21.Chr14.136
gene12898	rna37476	brd4.L	XBXL10_1g13823	0.035	0.0493333	0.0786667	0.0926667	0.105667	0.11	0.113667	0.120667	0.128	0.099	0.0676667	2739	KY21.Chr9.61
gene12900	rna37488	clasrp.L	XBXL10_1g35374	0.046	0.0865	0.0965	0.0735	0.061	0.084	0.083	0.091	0.068	0.093	0.219	1270	KY21.Chr3.578
gene12901	rna37491	usp22.S	XBXL10_1g43746	0.059	0.047	0.096	0.1	0.097	0.105	0.107	0.106	0.116	0.106	0.061	1204	KY21.Chr2.866
gene12912	rna37516	lasp1.L	XBXL10_1g39011	0.0566667	0.0513333	0.0543333	0.0596667	0.0746667	0.103	0.109	0.113667	0.131667	0.119	0.126667	540	KY21.Chr1.164
gene12915	rna37522	mdh1b.L	XBXL10_1g40914	0.055	0.0795	0.0675	0.073	0.078	0.09	0.099	0.116	0.111	0.129	0.102	1148	KY21.Chr1.1397
gene1292	rna3745	rnf146.S	XBXL10_1g25406	0.1595	0.1595	0.1415	0.0995	0.0825	0.059	0.0645	0.0605	0.0685	0.059	0.0455	656	KY21.Chr5.69
gene12921	rna37543	pars2.L	XBXL10_1g19286	0.109667	0.106667	0.107333	0.099	0.0993333	0.0963333	0.096	0.091	0.0906667	0.062	0.042	972	KY21.Chr10.297
gene12933	rna37580	ercc5.L	XBXL10_1g7838	0.102	0.0933333	0.096	0.0893333	0.094	0.087	0.0896667	0.091	0.0933333	0.0833333	0.0803333	2474	KY21.Chr2.387
gene12940	rna37599	nipal2.L	XBXL10_1g28185	0.0735	0.0715	0.0605	0.09	0.1195	0.126	0.1305	0.1145	0.125	0.056	0.033	703	KY21.Chr7.804
gene1296	rna3777	nop16.L	XBXL10_1g12360	0.038	0.0253333	0.0276667	0.0373333	0.0593333	0.0866667	0.108333	0.125	0.153333	0.231333	0.107333	344	KY21.Chr5.925
gene12964	rna37680	ppfia3.L	XBXL10_1g31915	0.0413333	0.0413333	0.042	0.0423333	0.0443333	0.0446667	0.0523333	0.055	0.0666667	0.238333	0.330333	2204	KY21.Chr1.1427
gene12974	rna37706	mrpl15.L	XBXL10_1g27945	0.123	0.119333	0.111	0.102667	0.0963333	0.0946667	0.088	0.0866667	0.0826667	0.0563333	0.0396667	604	KY21.Chr2.517
gene12985	rna37735	aplf.L	XBXL10_1g22853	0.0923333	0.0936667	0.0956667	0.0963333	0.091	0.0903333	0.085	0.0863333	0.0843333	0.0736667	0.111333	1057	KY21.Chr2.1115
gene12993	rna37768	drc3.L	XBXL10_1g41435	0.0936667	0.0923333	0.0973333	0.0866667	0.0896667	0.0966667	0.100333	0.105667	0.105333	0.0793333	0.0526667	1055	KY21.Chr3.507
gene12998	rna37782	stil.L	XBXL10_1g19225	0.023	0.349	0.235	0.077	0.073	0.06	0.049	0.042	0.046	0.035	0.011	2651	KY21.Chr8.1180
gene13003	rna37792	tbl3.L	XBXL10_1g41395	0.0573333	0.069	0.0643333	0.0626667	0.0746667	0.0883333	0.102	0.108333	0.125	0.143	0.107	1714	KY21.Chr3.756
gene13008	rna37803	mbd4.L	XBXL10_1g19938	0.076	0.135	0.077	0.079	0.081	0.082	0.082	0.082	0.09	0.072	0.145	994	KY21.Chr1.2067
gene13017	rna37829	morc2.S	XBXL10_1g5102	0.053	0.061	0.0736667	0.0856667	0.097	0.107	0.115333	0.107	0.114333	0.108333	0.0773333	2129	KY21.Chr12.873
gene13030	rna37864	sdhaf2.S	XBXL10_1g20784	0.083	0.0863333	0.0816667	0.075	0.0716667	0.0743333	0.072	0.084	0.0886667	0.158333	0.125333	318	KY21.Chr9.399
gene13032	rna37868	rbsn.S	XBXL10_1g22232	0.068	0.099	0.1	0.1	0.087	0.077	0.077	0.063	0.078	0.121	0.129	1442	KY21.Chr5.320
gene13034	rna37871	sacm1l.L	XBXL10_1g27404	0.103	0.106	0.101667	0.0976667	0.0956667	0.0933333	0.09	0.0906667	0.084	0.0776667	0.0606667	1227	KY21.Chr5.654
gene13037	rna37878	c2orf47.S	XBXL10_1g43658	0.1285	0.1195	0.112	0.101	0.1165	0.091	0.0855	0.089	0.0885	0.0415	0.0275	493	KY21.Chr3.1589
gene1304	rna3804	bag1.L	XBXL10_1g27479	0.0996667	0.0913333	0.0886667	0.0826667	0.0823333	0.0833333	0.087	0.088	0.096	0.116	0.0836667	412	KY21.Chr3.1101
gene13041	rna37896	med4.L	XBXL10_1g7974	0.0496667	0.0656667	0.064	0.076	0.0876667	0.0986667	0.0996667	0.105	0.108	0.134333	0.111667	513	KY21.Chr1.1200
gene13049	rna37917	pds5b.L	XBXL10_1g8374	0.028	0.0336667	0.0596667	0.083	0.0963333	0.096	0.101667	0.110667	0.116333	0.134	0.140667	3003	KY21.Chr14.681
gene1305	rna3808	megf8.S	XBXL10_1g33663	0.05	0.0495	0.0515	0.051	0.055	0.0535	0.049	0.0645	0.057	0.211	0.3085	5656	KY21.Chr3.575
gene13050	rna37921	cyhr1.L	XBXL10_1g28425	0.0385	0.039	0.1175	0.0755	0.045	0.046	0.0435	0.0645	0.0745	0.1635	0.2925	815	KY21.Chr7.448
gene13055	rna37936	mrrf.L	XBXL10_1g34675	0.113667	0.116667	0.119	0.110333	0.104	0.101333	0.0926667	0.0916667	0.0806667	0.0443333	0.0253333	511	KY21.Chr1.1168
gene1306	rna3812	uba1.S	XBXL10_1g37094	0.104	0.107	0.106667	0.104667	0.099	0.1	0.0946667	0.0923333	0.0876667	0.0636667	0.0406667	2181	KY21.Chr1.1226
gene13060	rna37957	prkd1.L	XBXL10_1g36165	0.0365	0.0465	0.0875	0.0945	0.0895	0.0945	0.0925	0.103	0.1	0.1255	0.13	1786	KY21.Chr4.1026
gene13061	rna37961	polr3gl.L	XBXL10_1g36578	0.031	0.033	0.028	0.0365	0.059	0.089	0.0965	0.108	0.124	0.1935	0.202	428	KY21.Chr1.755
gene13066	rna37975	LOC108700956	XBXL10_1g39466	0.131667	0.115	0.11	0.103	0.103667	0.0913333	0.093	0.0843333	0.0843333	0.0476667	0.036	270	KY21.Chr13.283
gene13067	rna37978	babam1.L	XBXL10_1g1856	0.108	0.102333	0.102	0.097	0.097	0.0906667	0.09	0.0896667	0.0866667	0.07	0.066	682	KY21.Chr11.1166
gene13072	rna37987	tppp3.S	XBXL10_1g21154	0.0856667	0.0853333	0.083	0.0783333	0.074	0.0733333	0.0696667	0.0706667	0.0723333	0.0736667	0.233333	352	KY21.Chr3.146
gene13073	rna37990	adhfe1.S	XBXL10_1g29586	0.0356667	0.033	0.033	0.0363333	0.0523333	0.0946667	0.129333	0.131333	0.202333	0.144	0.106667	958	KY21.Chr1.678
gene1308	rna3814	LOC779015	XBXL10_1g35711	0.0966667	0.0956667	0.0906667	0.0883333	0.09	0.0946667	0.0933333	0.0873333	0.0856667	0.0923333	0.0843333	427	KY21.Chr3.401
gene13081	rna38010	MGC84363	XBXL10_1g7970	0.108667	0.110667	0.112333	0.106333	0.100333	0.095	0.0886667	0.0946667	0.0786667	0.0546667	0.0493333	593	KY21.Chr2.386
gene13084	rna38018	dtymk.S	XBXL10_1g26006	0.116	0.112333	0.112	0.104	0.101333	0.0956667	0.0923333	0.0893333	0.0866667	0.0526667	0.0373333	446	KY21.Chr7.607
gene13096	rna38074	zc3h13.S	XBXL10_1g10632	0.0523333	0.068	0.0683333	0.0963333	0.0993333	0.0986667	0.100333	0.089	0.105333	0.107333	0.115	3252	KY21.Chr7.749
gene13097	rna38077	sfr1.L	XBXL10_1g30348	0.1805	0.162	0.073	0.0845	0.0825	0.0705	0.064	0.063	0.0655	0.076	0.0775	432	KY21.Chr8.615
gene131	rna364	gadd45gip1.S	XBXL10_1g17174	0.123667	0.116	0.111667	0.100667	0.097	0.095	0.0876667	0.0866667	0.081	0.0546667	0.0466667	430	KY21.Chr5.583
gene13102	rna38089	dscr3.L	XBXL10_1g6229	0.109333	0.11	0.111	0.105	0.0993333	0.0923333	0.0876667	0.0873333	0.0806667	0.062	0.0553333	610	KY21.Chr14.29
gene13106	rna38098	polh.S	XBXL10_1g24857	0.0806667	0.0876667	0.101667	0.0976667	0.101	0.099	0.0973333	0.097	0.0946667	0.082	0.061	1421	KY21.Chr2.282
gene13108	rna38103	fah.L	XBXL10_1g13464	0.0756667	0.0703333	0.072	0.0676667	0.066	0.0623333	0.0613333	0.067	0.0693333	0.124333	0.263667	873	KY21.Chr10.948
gene13109	rna38105	aco1.L	XBXL10_1g1961	0.115333	0.0753333	0.0753333	0.0743333	0.0726667	0.069	0.068	0.07	0.0666667	0.131	0.182	1845	KY21.Chr3.792
gene13120	rna38139	ube3a.L	XBXL10_1g7769	0.093	0.101	0.102333	0.0963333	0.095	0.091	0.0913333	0.0886667	0.0883333	0.0823333	0.0703333	1885	KY21.Chr2.289
gene13122	rna38144	snd1.L	XBXL10_1g12907	0.102667	0.100333	0.103667	0.1	0.096	0.0943333	0.0913333	0.0903333	0.0876667	0.088	0.0456667	1880	KY21.Chr14.836
gene13130	rna38166	aifm1.L	XBXL10_1g34745	0.102333	0.112667	0.111333	0.105	0.100667	0.097	0.0923333	0.0913333	0.0843333	0.0546667	0.0483333	1310	KY21.Chr2.585
gene13133	rna38174	slc2a1.S	XBXL10_1g34070	0.071	0.061	0.0395	0.039	0.036	0.0515	0.0615	0.054	0.0775	0.123	0.3855	1232	KY21.Chr10.108
gene13134	rna38175	tmem59.L	XBXL10_1g19278	0.213	0.137	0.122	0.093	0.054	0.067	0.061	0.069	0.058	0.08	0.047	669	KY21.Chr8.793
gene13136	rna38183	cpe.L	XBXL10_1g934	0.0326667	0.0336667	0.0326667	0.036	0.0383333	0.0386667	0.048	0.0636667	0.077	0.257333	0.341333	961	KY21.Chr12.180
gene13145	rna38208	coil.L	XBXL10_1g40362	0.0683333	0.0933333	0.104	0.102	0.101333	0.107333	0.105	0.104333	0.102	0.0726667	0.0393333	1106	KY21.Chr3.1136
gene13153	rna38231	tbc1d13.L	XBXL10_1g34445	0.0903333	0.0893333	0.0913333	0.088	0.0903333	0.0946667	0.095	0.0963333	0.0983333	0.0916667	0.0746667	877	KY21.Chr13.440
gene13154	rna38237	lap3.L	XBXL10_1g711	0.11	0.113667	0.115333	0.111333	0.105333	0.1	0.095	0.0916667	0.086	0.046	0.026	1078	KY21.Chr8.394
gene13160	rna38260	ubr7.L	XBXL10_1g35791	0.0863333	0.082	0.0856667	0.0906667	0.0976667	0.103	0.103	0.106333	0.108	0.0873333	0.0486667	964	KY21.Chr2.1085
gene13161	rna38263	nkiras1.S	XBXL10_1g29006	0.121333	0.140333	0.132667	0.113333	0.108667	0.089	0.0846667	0.0823333	0.0726667	0.0293333	0.0253333	420	KY21.Chr4.87
gene13163	rna38276	fam49b.L	XBXL10_1g28303	0.068	0.0726667	0.088	0.0863333	0.0876667	0.0876667	0.088	0.0913333	0.0923333	0.107667	0.13	676	KY21.Chr1.1051
gene1317	rna3845	wdtc1.S	XBXL10_1g9945	0.103	0.091	0.0865	0.0845	0.0835	0.098	0.092	0.1005	0.0915	0.1005	0.069	1404	KY21.Chr3.1214
gene13170	rna38301	gys1.S	XBXL10_1g33748	0.113	0.108	0.108333	0.102	0.100333	0.0953333	0.093	0.093	0.09	0.0626667	0.0343333	1535	KY21.Chr11.757
gene13172	rna38307	c9orf78.L	XBXL10_1g34441	0.047	0.0713333	0.08	0.0953333	0.109	0.112	0.111333	0.11	0.115	0.106667	0.0426667	590	KY21.Chr9.1006
gene13173	rna38308	timm50.S	XBXL10_1g38413	0.108667	0.106667	0.109333	0.108333	0.103333	0.0966667	0.0916667	0.0913333	0.0836667	0.0626667	0.038	759	KY21.Chr11.514
gene13174	rna38310	snx6.L	XBXL10_1g36118	0.0796667	0.0716667	0.0776667	0.084	0.083	0.0823333	0.0796667	0.0803333	0.083	0.116	0.162667	832	KY21.Chr4.251
gene1318	rna3849	dcdc2.L	XBXL10_1g27683	0.005	0.006	0.005	0.007	0.018	0.056	0.08	0.155	0.157	0.292	0.221	997	KY21.Chr14.175
gene13182	rna38336	xab2.L	XBXL10_1g13819	0.0983333	0.100667	0.097	0.0896667	0.0916667	0.092	0.095	0.0923333	0.0936667	0.0833333	0.0656667	1742	KY21.Chr7.669
gene13188	rna38368	ptprd.L	XBXL10_1g2035	0.0763333	0.0683333	0.0706667	0.077	0.078	0.0883333	0.0896667	0.110667	0.111	0.125667	0.104333	3979	KY21.Chr5.72
gene13192	rna38387	nexn.L	XBXL10_1g19012	0.0206667	0.0203333	0.021	0.0206667	0.04	0.125	0.180667	0.168667	0.197333	0.133	0.0723333	1476	KY21.Chr9.640
gene13193	rna38395	ncapd2.S	XBXL10_1g32456	0.022	0.0693333	0.108	0.104667	0.109	0.106333	0.108333	0.110667	0.109667	0.0926667	0.0583333	2798	KY21.Chr1.727
gene13197	rna38405	eogt.L	XBXL10_1g20085	0.076	0.0785	0.096	0.1045	0.1045	0.097	0.0935	0.0975	0.094	0.0745	0.0835	1104	KY21.Chr8.1197
gene13198	rna38409	sf3b5.S	XBXL10_1g25359	0.0636667	0.0733333	0.0666667	0.083	0.095	0.100333	0.101	0.111333	0.101667	0.102333	0.102333	187	KY21.Chr1.1937
gene132	rna365	utp15.L	XBXL10_1g3084	0.0443333	0.0433333	0.0403333	0.0506667	0.069	0.0926667	0.107	0.111667	0.135667	0.171	0.134	1067	KY21.Chr2.498
gene13202	rna38421	ndufb4.L	XBXL10_1g6073	0.115333	0.120667	0.117333	0.111667	0.104667	0.0963333	0.091	0.086	0.0823333	0.045	0.0293333	259	KY21.Chr3.779
gene13203	rna38423	xpnpep3.L	XBXL10_1g19602	0.092	0.0943333	0.101333	0.0966667	0.0983333	0.094	0.0946667	0.094	0.095	0.086	0.0536667	1044	KY21.Chr2.518
gene13209	rna38439	lig3.L	XBXL10_1g39714	0.0623333	0.08	0.0683333	0.069	0.0783333	0.0933333	0.098	0.099	0.110667	0.124	0.117	2068	KY21.Chr10.180
gene13212	rna38447	pdcl.S	XBXL10_1g37829	0.075	0.0813333	0.0893333	0.0953333	0.101667	0.104333	0.105333	0.103333	0.106	0.0893333	0.049	600	KY21.Chr2.884
gene13215	rna38466	aldh1l2.L	XBXL10_1g12463	0.057	0.0523333	0.0523333	0.0536667	0.0573333	0.0606667	0.0613333	0.062	0.0616667	0.144333	0.338	1912	KY21.Chr8.427
gene13221	rna38478	chd7.S	XBXL10_1g29569	0.044	0.0503333	0.0636667	0.088	0.103333	0.121667	0.124	0.132	0.136333	0.0913333	0.0456667	6250	KY21.Chr12.783
gene13228	rna38497	sub1.S	XBXL10_1g5802	0.111667	0.0836667	0.0886667	0.087	0.09	0.088	0.089	0.0866667	0.0893333	0.0816667	0.104333	306	KY21.Chr11.795
gene1323	rna3864	yy1.S	XBXL10_1g37271	0.0486667	0.046	0.0546667	0.104	0.111	0.117	0.109667	0.114667	0.109	0.097	0.089	768	KY21.Chr3.1586
gene13230	rna38504	drap1.L	XBXL10_1g18423	0.029	0.048	0.0713333	0.110333	0.116667	0.123333	0.112333	0.127333	0.112	0.096	0.053	437	KY21.Chr11.1036
gene13231	rna38507	smc1a.S	XBXL10_1g37716	0.03	0.0403333	0.05	0.07	0.09	0.0976667	0.104333	0.110333	0.119333	0.143	0.144333	2506	KY21.Chr7.331
gene13233	rna38510	amt.L	XBXL10_1g19821	0.121667	0.116	0.113	0.104333	0.100667	0.095	0.093	0.0876667	0.0816667	0.045	0.041	838	KY21.Chr8.566
gene1324	rna3867	yipf4.L	XBXL10_1g20178	0.067	0.084	0.0826667	0.084	0.0763333	0.0943333	0.0856667	0.111667	0.100333	0.120333	0.0943333	483	KY21.Chr4.658
gene13243	rna38547	ogfod3.L	XBXL10_1g40141	0.094	0.073	0.072	0.084	0.086	0.083	0.085	0.101	0.099	0.113	0.111	657	KY21.Chr1.77
gene13244	rna38552	ubap1.S	XBXL10_1g5906	0.114667	0.103333	0.107	0.104	0.107	0.1	0.094	0.089	0.0833333	0.0573333	0.0396667	1003	KY21.Chr11.535
gene1325	rna3869	otos.L	XBXL10_1g24227	0.0635	0.057	0.0605	0.0535	0.0525	0.0555	0.0525	0.0485	0.0485	0.06	0.4485	187	KY21.Chr3.184
gene13256	rna38585	fuk.L	XBXL10_1g18914	0.098	0.0923333	0.098	0.088	0.089	0.0846667	0.0843333	0.077	0.077	0.0726667	0.138667	2224	KY21.Chr9.167
gene13267	rna38612	cbfb.L	XBXL10_1g18593	0.032	0.0366667	0.0566667	0.079	0.102333	0.112667	0.104667	0.0996667	0.104	0.122333	0.149667	378	KY21.Chr5.812
gene1327	rna3872	guk1.L	XBXL10_1g26724	0.0816667	0.0646667	0.076	0.079	0.082	0.0793333	0.0926667	0.0976667	0.102	0.099	0.145667	442	KY21.Chr9.88
gene13270	rna38623	pbdc1.S	XBXL10_1g15337	0.108667	0.107667	0.104667	0.0983333	0.0993333	0.0936667	0.0913333	0.097	0.0913333	0.0646667	0.043	354	KY21.Chr8.357
gene13274	rna38635	NA	XBXL10_1g34969	0.0543333	0.263333	0.258	0.0876667	0.087	0.06	0.0536667	0.0536667	0.04	0.012	0.0306667	1055	KY21.Chr1.1005
gene13275	rna38636	bphl.L	XBXL10_1g27581	0.119333	0.110333	0.112667	0.104333	0.101	0.0943333	0.092	0.0866667	0.0833333	0.048	0.0476667	655	KY21.Chr9.223
gene13286	rna38668	pigm.L	XBXL10_1g27440	0.112667	0.118	0.121	0.112	0.108667	0.091	0.09	0.0876667	0.082	0.0473333	0.03	856	KY21.Chr4.614
gene13289	rna38676	polr3k.S	XBXL10_1g43767	0.117	0.102	0.1	0.089	0.0936667	0.09	0.0913333	0.0866667	0.0866667	0.072	0.072	231	KY21.Chr2.1419
gene1329	rna3880	sos1.L	XBXL10_1g23055	0.106333	0.106667	0.102667	0.0956667	0.0943333	0.0866667	0.0816667	0.083	0.077	0.0683333	0.0973333	2726	KY21.Chr3.339
gene13292	rna38686	iqub.L	XBXL10_1g12701	0.071	0.0603333	0.0713333	0.0716667	0.0666667	0.116667	0.106	0.110333	0.13	0.124667	0.072	1778	KY21.Chr6.332
gene13299	rna38706	cox6a1.S	XBXL10_1g5226	0.095	0.112667	0.092	0.108333	0.0903333	0.0993333	0.0803333	0.0933333	0.071	0.077	0.081	229	KY21.Chr10.855
gene13309	rna38741	irak4.L	XBXL10_1g12645	0.0863333	0.0796667	0.081	0.0776667	0.0753333	0.074	0.0736667	0.076	0.0783333	0.112	0.186	955	KY21.Chr8.1013
gene1331	rna3886	ube2t.S	XBXL10_1g9776	0.115333	0.104	0.099	0.0876667	0.0883333	0.085	0.0856667	0.087	0.087	0.0933333	0.067	395	KY21.Chr1.1956
gene13314	rna38751	rabif.S	XBXL10_1g9866	0.119	0.102667	0.109333	0.102333	0.0986667	0.094	0.091	0.085	0.0833333	0.0623333	0.053	244	KY21.Chr10.582
gene1332	rna3889	gja7.S	XBXL10_1g43337	0.0353333	0.0566667	0.0673333	0.0846667	0.0976667	0.0883333	0.115	0.151	0.180333	0.0973333	0.027	786	KY21.Chr4.864
gene13323	rna38781	pudp.L	XBXL10_1g6545	0.114	0.112	0.107333	0.104667	0.102	0.0963333	0.0913333	0.0906667	0.086	0.0553333	0.0403333	476	KY21.Chr4.315
gene13324	rna38783	piezo1.L	XBXL10_1g18652	0.06	0.064	0.064	0.072	0.074	0.073	0.072	0.085	0.09	0.169	0.177	5121	KY21.Chr7.1050
gene13327	rna38792	hao1.L	XBXL10_1g22505	0.022	0.0256667	0.0233333	0.056	0.115667	0.148	0.158	0.147333	0.166667	0.0866667	0.0513333	759	KY21.Chr4.342
gene13343	rna38829	atl2.L	XBXL10_1g22970	0.120667	0.107667	0.113333	0.105333	0.0986667	0.0946667	0.0893333	0.0876667	0.0803333	0.0563333	0.0456667	1127	KY21.Chr10.1058
gene13345	rna38833	renbp.L	XBXL10_1g34719	0.110333	0.109	0.112333	0.101	0.101667	0.0943333	0.0876667	0.0873333	0.082	0.043	0.0716667	843	KY21.Chr8.402
gene13346	rna38835	fam50a.L	XBXL10_1g34093	0.089	0.0996667	0.108	0.0996667	0.089	0.0846667	0.0863333	0.0873333	0.0906667	0.089	0.0766667	685	KY21.Chr8.942
gene13352	rna38850	ifi30.S	XBXL10_1g4483	0.0983333	0.112	0.108333	0.102667	0.103	0.0916667	0.09	0.0876667	0.0813333	0.0516667	0.073	533	KY21.Chr6.399
gene13356	rna38857	LOC108701634	XBXL10_1g41313	0.079	0.0993333	0.103667	0.110333	0.106333	0.105	0.105333	0.0976667	0.093	0.0606667	0.039	3247	KY21.Chr10.897
gene13361	rna38873	klhdc4.L	XBXL10_1g18808	0.110667	0.108333	0.106333	0.101667	0.0983333	0.095	0.094	0.0953333	0.0923333	0.0633333	0.0346667	1192	KY21.Chr4.1118
gene13367	rna38884	sumf1.L	XBXL10_1g19915	0.128	0.107333	0.110333	0.104333	0.103333	0.100333	0.0913333	0.0886667	0.081	0.0493333	0.035	748	KY21.Chr1.1009
gene13371	rna38893	itm2a.S	XBXL10_1g38091	0.120667	0.0826667	0.038	0.0533333	0.0783333	0.0816667	0.0833333	0.111667	0.106	0.112667	0.132	509	KY21.Chr9.551
gene13375	rna38904	acly.S	XBXL10_1g42182	0.114667	0.112333	0.111	0.104667	0.101667	0.094	0.0906667	0.0896667	0.0836667	0.054	0.0433333	2285	KY21.Chr3.1269
gene13379	rna38918	gprc5c.L	XBXL10_1g31867	0.019	0.019	0.034	0.121	0.229	0.193	0.134	0.072	0.053	0.058	0.069	815	KY21.Chr11.938
gene1338	rna3905	LOC100137665	XBXL10_1g20125	0.082	0.0506667	0.0396667	0.0566667	0.0756667	0.093	0.0983333	0.112667	0.118333	0.103333	0.169667	639	KY21.Chr9.907
gene13388	rna38951	rbms1.S	XBXL10_1g43457	0.002	0.004	0.009	0.021	0.04	0.095	0.092	0.131	0.138	0.281	0.188	773	KY21.Chr10.1161
gene13404	rna38995	kif17.L	XBXL10_1g32320	0.11	0.107	0.102	0.107	0.106	0.095	0.088	0.094	0.082	0.055	0.055	1645	KY21.Chr1.1730
gene13414	rna39024	fam175b.L	XBXL10_1g30275	0.074	0.085	0.073	0.072	0.0755	0.0795	0.0835	0.08	0.0935	0.127	0.1565	806	KY21.Chr1.1018
gene13419	rna39044	pik3r4.L	XBXL10_1g27227	0.0976667	0.116333	0.099	0.0946667	0.0933333	0.0876667	0.0846667	0.0863333	0.0846667	0.092	0.0636667	2852	KY21.Chr10.165
gene13422	rna39058	ahcy.L	XBXL10_1g39957	0.111	0.109667	0.111333	0.106	0.0966667	0.094	0.089	0.0876667	0.0813333	0.0573333	0.0563333	900	KY21.Chr3.894
gene13426	rna39067	atg2b.S	XBXL10_1g37332	0.105667	0.103	0.101333	0.0993333	0.099	0.0926667	0.089	0.0903333	0.0863333	0.0673333	0.0656667	4280	KY21.Chr12.59
gene13430	rna39082	mki67.S	XBXL10_1g32578	0.0283333	0.047	0.0646667	0.105667	0.111667	0.120333	0.118333	0.121333	0.121333	0.111	0.05	3636	KY21.Chr2.1280
gene13438	rna39109	creg1.L	XBXL10_1g6124	0.0983333	0.0966667	0.0993333	0.0943333	0.09	0.086	0.0783333	0.0803333	0.077	0.0586667	0.140333	408	KY21.Chr12.182
gene1344	rna3921	mrpl37.L	XBXL10_1g19281	0.126	0.110667	0.106667	0.102667	0.1	0.0956667	0.094	0.0896667	0.0833333	0.0536667	0.0376667	869	KY21.Chr5.745
gene13445	rna39130	slc25a32.L	XBXL10_1g28227	0.085	0.0866667	0.0856667	0.083	0.0793333	0.0803333	0.081	0.0813333	0.0853333	0.123667	0.128333	660	KY21.Chr14.754
gene13446	rna39132	galk1.L	XBXL10_1g40082	0.123333	0.101667	0.0976667	0.0953333	0.0916667	0.0896667	0.0856667	0.08	0.078	0.072	0.086	804	KY21.Chr3.1450
gene13448	rna39136	rps27a.S	XBXL10_1g25057	0.107667	0.112333	0.103333	0.100667	0.103333	0.0766667	0.0936667	0.102667	0.083	0.0856667	0.0306667	322	KY21.Chr10.268
gene13452	rna39148	arf6.2.S	XBXL10_1g37298	0.05	0.054	0.07	0.0775	0.085	0.086	0.0765	0.0865	0.085	0.1335	0.1955	366	KY21.Chr10.349
gene13456	rna39157	atad5.L	XBXL10_1g40354	0.046	0.07	0.111667	0.108667	0.112333	0.105667	0.107	0.103333	0.111	0.0866667	0.039	3575	KY21.Chr10.1039
gene13458	rna39162	patl1.L	XBXL10_1g30851	0.052	0.0673333	0.088	0.116	0.116667	0.114333	0.110667	0.112	0.107	0.0753333	0.04	1478	KY21.Chr3.947
gene1346	rna3925	chchd3.L	XBXL10_1g12870	0.121667	0.121	0.112667	0.105333	0.101667	0.0923333	0.0843333	0.0773333	0.071	0.0513333	0.062	498	KY21.Chr8.1187
gene13464	rna39178	fan1.L	XBXL10_1g13138	0.138333	0.118667	0.104667	0.0933333	0.0956667	0.0873333	0.0843333	0.0843333	0.0833333	0.0673333	0.0413333	2115	KY21.Chr2.1440
gene13474	rna39201	wdr59.L	XBXL10_1g18901	0.105667	0.0876667	0.086	0.0876667	0.09	0.085	0.0883333	0.097	0.0953333	0.083	0.0943333	2065	KY21.Chr3.1314
gene13480	rna39218	mcm10.L	XBXL10_1g12829	0.047	0.144333	0.177333	0.133667	0.106333	0.0913333	0.0813333	0.0716667	0.0733333	0.0536667	0.0196667	1779	KY21.Chr5.421
gene13481	rna39223	dus2.L	XBXL10_1g18507	0.0596667	0.073	0.0833333	0.092	0.0903333	0.0933333	0.097	0.112333	0.113	0.132	0.0546667	965	KY21.Chr3.922
gene13482	rna39225	ssr1.L	XBXL10_1g27603	0.085	0.0865	0.0765	0.0815	0.0855	0.092	0.089	0.108	0.096	0.123	0.077	591	KY21.Chr4.170
gene13485	rna39231	ddx39a.S	XBXL10_1g15265	0.0396667	0.0486667	0.0573333	0.0746667	0.0943333	0.105333	0.109667	0.114333	0.117333	0.121	0.118	877	KY21.Chr1.1061
gene13488	rna39240	pccb.L	XBXL10_1g24326	0.106	0.116	0.111333	0.105667	0.0976667	0.0933333	0.088	0.0846667	0.0796667	0.0603333	0.0573333	1115	KY21.Chr7.629
gene13489	rna39242	cmpk1.S	XBXL10_1g21689	0.092	0.0886667	0.0913333	0.0826667	0.0873333	0.083	0.0886667	0.0836667	0.0916667	0.104	0.107	448	KY21.Chr5.221
gene13491	rna39246	paip2b.S	XBXL10_1g3576	0.0703333	0.075	0.0726667	0.0803333	0.112	0.112333	0.107333	0.118333	0.125333	0.103	0.0243333	253	KY21.Chr5.811
gene13498	rna39268	lonp1.L	XBXL10_1g1607	0.106333	0.104	0.106333	0.102	0.098	0.0943333	0.0923333	0.089	0.0863333	0.07	0.0513333	2003	KY21.Chr4.1036
gene1352	rna3947	gmppb.L	XBXL10_1g19828	0.0773333	0.0773333	0.0776667	0.078	0.0846667	0.092	0.0963333	0.106667	0.107333	0.105	0.0983333	782	KY21.Chr8.190
gene13528	rna39367	eif4e.L	XBXL10_1g1222	0.097	0.104667	0.0996667	0.0956667	0.097	0.0933333	0.093	0.0943333	0.0933333	0.075	0.057	447	KY21.Chr12.824
gene13529	rna39371	evi5.L	XBXL10_1g19402	0.0743333	0.0836667	0.0966667	0.095	0.0976667	0.102333	0.1	0.101667	0.102	0.0816667	0.0643333	1704	KY21.Chr11.317
gene13530	rna39374	traf6.S	XBXL10_1g20961	0.0896667	0.100667	0.104	0.099	0.0996667	0.0953333	0.0936667	0.091	0.094	0.0776667	0.056	1163	KY21.Chr10.1107
gene13547	rna39429	pla2g15.S	XBXL10_1g21112	0.128	0.107333	0.100667	0.0856667	0.0946667	0.087	0.0926667	0.089	0.0783333	0.0423333	0.094	867	KY21.Chr3.478
gene13553	rna39445	cfap157.L	XBXL10_1g18796	0.068	0.071	0.084	0.072	0.077	0.093	0.102	0.096	0.114	0.108	0.115	1046	KY21.Chr9.198
gene13568	rna39490	alpl.L	XBXL10_1g32317	0.0226667	0.023	0.0246667	0.051	0.0866667	0.114	0.116667	0.125333	0.120667	0.0976667	0.219	1099	KY21.Chr11.885
gene13572	rna39503	toe1.L	XBXL10_1g19147	0.108667	0.09	0.0956667	0.0976667	0.0953333	0.096	0.0923333	0.092	0.0903333	0.069	0.0733333	1077	KY21.Chr5.142
gene13575	rna39509	ndufaf5.L	XBXL10_1g22843	0.114667	0.102333	0.107333	0.106	0.0963333	0.0993333	0.0953333	0.0853333	0.0826667	0.0613333	0.0503333	823	KY21.Chr1.748
gene13581	rna39524	rbm22.S	XBXL10_1g29304	0.0523333	0.0656667	0.0766667	0.0873333	0.0983333	0.101	0.108333	0.101333	0.117	0.108333	0.084	869	KY21.Chr14.365
gene13586	rna39539	brf1.L	XBXL10_1g35969	0.108	0.130667	0.121333	0.091	0.0823333	0.0973333	0.0866667	0.0873333	0.0843333	0.0746667	0.036	1365	KY21.Chr4.260
gene13589	rna39545	tbca.S	XBXL10_1g5625	0.102	0.114333	0.106667	0.105667	0.0986667	0.0986667	0.0903333	0.0916667	0.085	0.0653333	0.0416667	211	KY21.Chr8.305
gene1359	rna3975	sdha.S	XBXL10_1g29195	0.108667	0.113	0.11	0.103333	0.104333	0.0966667	0.0943333	0.0863333	0.0836667	0.0546667	0.044	1391	KY21.Chr9.581
gene13590	rna39547	prpf40b.L	XBXL10_1g7982	0.0813333	0.0566667	0.0453333	0.069	0.0453333	0.071	0.081	0.07	0.066	0.146	0.268	1836	KY21.Chr10.462
gene13595	rna39566	arhgap29.L	XBXL10_1g19385	0.0713333	0.122	0.115333	0.0843333	0.0773333	0.0723333	0.0736667	0.076	0.0726667	0.115333	0.119667	2809	KY21.Chr8.1101
gene13600	rna39579	aifm2.L	XBXL10_1g30652	0.131	0.067	0.057	0.059	0.0623333	0.0666667	0.0773333	0.0846667	0.0993333	0.137	0.159	769	KY21.Chr3.1312
gene13610	rna39605	brpf1.L	XBXL10_1g20060	0.0403333	0.0496667	0.0616667	0.0783333	0.0883333	0.104333	0.103667	0.110333	0.118333	0.136333	0.108333	2614	KY21.Chr4.1126
gene13622	rna39648	pop1-like.L	XBXL10_1g28186	0.112667	0.094	0.093	0.0943333	0.0946667	0.0923333	0.0913333	0.091	0.092	0.0723333	0.072	2061	KY21.Chr1.759
gene13632	rna39678	slc3a1.L	XBXL10_1g22571	0.0436667	0.049	0.042	0.052	0.0556667	0.0583333	0.0516667	0.0523333	0.0613333	0.076	0.458	1454	KY21.Chr3.135
gene13640	rna39696	rps5.L	XBXL10_1g35394	0.109	0.113	0.106	0.105667	0.099	0.0956667	0.0946667	0.0886667	0.0873333	0.0633333	0.0363333	422	KY21.Chr13.332
gene13649	rna39725	dnttip1.L	XBXL10_1g39835	0.1	0.05	0.054	0.058	0.066	0.07	0.084	0.086	0.11	0.136	0.189	634	KY21.Chr6.678
gene13658	rna39749	capn5.L	XBXL10_1g8771	0.03	0.0323333	0.0456667	0.0556667	0.065	0.0696667	0.0736667	0.0826667	0.09	0.158667	0.296667	1340	KY21.Chr7.710
gene13666	rna39768	nlk.S	XBXL10_1g9467	0.0706667	0.0836667	0.114	0.101667	0.105333	0.0943333	0.086	0.0973333	0.089	0.0826667	0.075	1102	KY21.Chr4.997
gene13667	rna39771	sprtn.S	XBXL10_1g25363	0.042	0.248	0.245	0.092	0.075	0.074	0.066	0.048	0.061	0.036	0.012	1170	KY21.Chr11.1011
gene13674	rna39786	cct4.S	XBXL10_1g24794	0.11	0.111	0.109	0.106667	0.100333	0.0983333	0.096	0.0913333	0.0873333	0.0616667	0.0276667	1091	KY21.Chr4.930
gene13684	rna39811	psmb4.L	XBXL10_1g37008	0.113667	0.111	0.112667	0.104667	0.103333	0.097	0.094	0.0873333	0.0833333	0.056	0.037	516	KY21.Chr7.1090
gene13687	rna39820	usb1.L	XBXL10_1g18955	0.117	0.092	0.0973333	0.0983333	0.0936667	0.094	0.089	0.088	0.0816667	0.0793333	0.0696667	588	KY21.Chr2.617
gene13699	rna39851	arhgap17.S	XBXL10_1g43995	0.073	0.07	0.072	0.0845	0.096	0.1	0.1035	0.095	0.0985	0.1045	0.103	1685	KY21.Chr3.1020
gene13700	rna39853	slc30a9.S	XBXL10_1g3769	0.113333	0.115333	0.108333	0.107667	0.1	0.0943333	0.0986667	0.0913333	0.0856667	0.0496667	0.0353333	1157	KY21.Chr2.783
gene13704	rna39861	ube2w.S	XBXL10_1g29621	0.161	0.155	0.168	0.083	0.072	0.07	0.061	0.062	0.068	0.074	0.028	372	KY21.Chr2.1398
gene13707	rna39875	pgm3.L	XBXL10_1g23607	0.116	0.111333	0.113333	0.105	0.103	0.0963333	0.0913333	0.0946667	0.0816667	0.0503333	0.0366667	1150	KY21.Chr1.427
gene1371	rna4006	LOC108701572	XBXL10_1g41172	0.065	0.045	0.056	0.072	0.071	0.079	0.068	0.069	0.069	0.146	0.259	785	KY21.Chr11.661
gene1372	rna4008	mfap1.S	XBXL10_1g15652	0.025	0.0393333	0.06	0.0816667	0.0983333	0.0996667	0.111667	0.108333	0.12	0.134667	0.121333	883	KY21.Chr1.1172
gene13721	rna39912	cfap52.L	XBXL10_1g40202	0.0583333	0.0493333	0.0573333	0.0526667	0.0696667	0.0963333	0.114333	0.132667	0.133333	0.125333	0.110667	1282	KY21.Chr1.1535
gene13725	rna39923	sirt7.L	XBXL10_1g39722	0.038	0.0425	0.0395	0.0875	0.1185	0.1375	0.135	0.1135	0.14	0.085	0.0635	801	KY21.Chr3.1381
gene13726	rna39927	tdp2.S	XBXL10_1g29382	0.0873333	0.103667	0.118333	0.111333	0.106	0.100667	0.0966667	0.0966667	0.092	0.0616667	0.0253333	805	KY21.Chr7.854
gene13729	rna39932	phgdh.S	XBXL10_1g44131	0.117667	0.110333	0.0993333	0.101333	0.0993333	0.0876667	0.0913333	0.0896667	0.0803333	0.0643333	0.059	1025	KY21.Chr11.209
gene13733	rna39950	MGC81930	XBXL10_1g19662	0.097	0.114667	0.113	0.114	0.110333	0.105333	0.098	0.0906667	0.0836667	0.0383333	0.035	1118	KY21.Chr9.374
gene13741	rna39969	fabp2.L	XBXL10_1g1162	0.0303333	0.0293333	0.028	0.0246667	0.0273333	0.0253333	0.0236667	0.028	0.0266667	0.204333	0.551667	271	KY21.Chr6.384
gene13742	rna39970	nfyb.S	XBXL10_1g16351	0.032	0.0535	0.0725	0.09	0.096	0.1085	0.1135	0.1235	0.117	0.1055	0.088	424	KY21.Chr4.1093
gene13746	rna39981	sigirr.S	XBXL10_1g20793	0.061	0.0675	0.0735	0.0635	0.057	0.07	0.0675	0.0845	0.096	0.14	0.22	496	KY21.Chr14.470
gene13747	rna39982	slc39a7.L	XBXL10_1g35402	0.0663333	0.0753333	0.072	0.0856667	0.0933333	0.102	0.104333	0.0943333	0.105333	0.112	0.0886667	924	KY21.Chr8.230
gene13754	rna40015	cops3.L	XBXL10_1g41426	0.128333	0.0866667	0.109667	0.101	0.0966667	0.0966667	0.091	0.0916667	0.0846667	0.0666667	0.0473333	882	KY21.Chr10.809
gene13760	rna40032	atp5b.S	XBXL10_1g10736	0.11	0.103333	0.109	0.106	0.0936667	0.0956667	0.0923333	0.0783333	0.0803333	0.0606667	0.0713333	1060	KY21.Chr3.1499
gene13767	rna40058	NA	XBXL10_1g12934	0.126333	0.103	0.105667	0.103333	0.102333	0.0996667	0.0956667	0.0896667	0.089	0.0513333	0.0336667	357	KY21.Chr10.12
gene13768	rna40061	nif3l1.S	XBXL10_1g44189	0.113	0.110667	0.108667	0.102	0.101333	0.094	0.0923333	0.0906667	0.0866667	0.0566667	0.0436667	752	KY21.Chr1.537
gene13778	rna40088	wdr3.S	XBXL10_1g9259	0.0603333	0.071	0.067	0.064	0.0756667	0.087	0.097	0.103667	0.120667	0.143	0.11	1939	KY21.Chr6.320
gene13781	rna40097	foxred1.L	XBXL10_1g31023	0.103333	0.101	0.101333	0.098	0.0953333	0.0903333	0.0876667	0.085	0.086	0.0743333	0.0783333	1035	KY21.Chr13.390
gene13782	rna40100	tax1bp1.S	XBXL10_1g28974	0.118667	0.0983333	0.103667	0.091	0.0863333	0.087	0.084	0.0843333	0.0956667	0.083	0.068	1731	KY21.Chr7.107
gene13783	rna40106	dph7.L	XBXL10_1g34212	0.0906667	0.08	0.084	0.0803333	0.084	0.0863333	0.0866667	0.092	0.0963333	0.119333	0.1	1001	KY21.Chr1.880
gene13802	rna40184	bod1l1.L	XBXL10_1g695	0.135333	0.109667	0.0986667	0.113667	0.107667	0.100667	0.0953333	0.0916667	0.0856667	0.039	0.023	6287	KY21.Chr4.973
gene13807	rna40199	pfkfb1.S	XBXL10_1g37723	0.034	0.0373333	0.06	0.0786667	0.093	0.097	0.103667	0.120333	0.134667	0.143667	0.096	986	KY21.Chr8.267
gene13827	rna40265	lgals8.S	XBXL10_1g25163	0.0656667	0.0536667	0.0536667	0.0553333	0.0626667	0.0673333	0.0696667	0.0796667	0.0733333	0.18	0.239	655	KY21.Chr4.806
gene1383	rna4044	neo1.L	XBXL10_1g12999	0.046	0.053	0.0705	0.088	0.082	0.084	0.094	0.1035	0.1145	0.137	0.127	2986	KY21.Chr11.38
gene13837	rna40291	ccdc58.S	XBXL10_1g9241	0.108333	0.0973333	0.097	0.095	0.0946667	0.094	0.089	0.0916667	0.086	0.081	0.0663333	298	KY21.Chr6.439
gene1384	rna4052	mfsd9.L	XBXL10_1g7723	0.029	0.082	0.084	0.101	0.12	0.129	0.123	0.121333	0.113333	0.0633333	0.0346667	919	KY21.Chr9.756
gene13841	rna40303	acp1.L	XBXL10_1g24342	0.0646667	0.0766667	0.0843333	0.084	0.0826667	0.0813333	0.0826667	0.0866667	0.0826667	0.12	0.154333	332	KY21.Chr7.1163
gene13847	rna40317	tusc2.L	XBXL10_1g19849	0.087	0.1015	0.096	0.0775	0.0805	0.0675	0.0645	0.085	0.095	0.112	0.1345	225	KY21.Chr5.1053
gene13852	rna40330	nsmce1.L	XBXL10_1g41151	0.07	0.108667	0.116667	0.103	0.0986667	0.094	0.095	0.091	0.0993333	0.0763333	0.0466667	569	KY21.Chr1.1056
gene13859	rna40349	snrpf.S	XBXL10_1g12546	0.099	0.096	0.0933333	0.0903333	0.0953333	0.0863333	0.089	0.087	0.0896667	0.0786667	0.0953333	175	KY21.Chr4.22
gene13868	rna40376	kiaa0753.S	XBXL10_1g9504	0.042	0.046	0.077	0.116	0.139	0.125	0.118	0.091	0.107	0.095	0.044	1736	KY21.Chr7.403
gene13870	rna40382	ubtf.S	XBXL10_1g42385	0.0626667	0.0626667	0.0596667	0.07	0.0833333	0.097	0.1	0.099	0.114667	0.134	0.116667	1438	KY21.Chr2.1127
gene13876	rna40397	gtf2f1.L	XBXL10_1g14264	0.0713333	0.0713333	0.0793333	0.0886667	0.0933333	0.0983333	0.0983333	0.0993333	0.102667	0.108	0.09	1062	KY21.Chr1.2126
gene13880	rna40415	usp47.S	XBXL10_1g21012	0.129	0.114	0.0976667	0.0906667	0.0886667	0.0856667	0.0843333	0.0863333	0.0846667	0.0756667	0.0633333	2852	KY21.Chr2.606
gene13886	rna40435	aup1.S	XBXL10_1g3493	0.104667	0.103667	0.1	0.0983333	0.0976667	0.0956667	0.0936667	0.093	0.085	0.063	0.0653333	813	KY21.Chr7.1069
gene13897	rna40464	rmdn2.S	XBXL10_1g25172	0.1295	0.0505	0.0675	0.0685	0.0665	0.0545	0.0575	0.0565	0.056	0.0975	0.296	847	KY21.Chr4.61
gene139	rna390	srpra.L	XBXL10_1g31022	0.0873333	0.085	0.0853333	0.0846667	0.091	0.095	0.096	0.0976667	0.0993333	0.113667	0.0653333	1350	KY21.Chr4.113
gene13902	rna40478	iqcc-like.L	XBXL10_1g7309	0.094	0.113	0.1085	0.0885	0.0805	0.074	0.083	0.074	0.0805	0.092	0.111	568	KY21.Chr4.716
gene13903	rna40479	tmem168.L	XBXL10_1g12667	0.0766667	0.081	0.0913333	0.0893333	0.0936667	0.097	0.0973333	0.0943333	0.0986667	0.0906667	0.091	1438	KY21.Chr8.1069
gene13910	rna40498	arglu1.S	XBXL10_1g10507	0.029	0.0333333	0.0476667	0.068	0.0896667	0.110667	0.110333	0.121	0.123667	0.144333	0.122667	488	KY21.Chr7.1057
gene13915	rna40516	wdr4.S	XBXL10_1g9312	0.095	0.105333	0.106	0.104667	0.101	0.0986667	0.0923333	0.0956667	0.0833333	0.0646667	0.053	886	KY21.Chr5.447
gene13918	rna40524	ephx1.L	XBXL10_1g22685	0.109	0.0473333	0.048	0.047	0.0466667	0.0466667	0.046	0.048	0.0483333	0.154667	0.359	946	KY21.Chr3.1137
gene13926	rna40546	ckap2.S	XBXL10_1g10921	0.198	0.200333	0.0806667	0.084	0.067	0.063	0.0583333	0.0616667	0.065	0.0603333	0.062	1324	KY21.Chr2.533
gene13928	rna40554	cep76.L	XBXL10_1g27766	0.0533333	0.093	0.115333	0.110333	0.114	0.102667	0.092	0.09	0.0906667	0.0753333	0.0633333	1365	KY21.Chr7.529
gene13936	rna40574	nipbl.S	XBXL10_1g3256	0.046	0.0546667	0.053	0.0686667	0.0853333	0.0946667	0.102667	0.106667	0.113	0.147333	0.128	6111	KY21.Chr5.271
gene13938	rna40577	wdr60.L	XBXL10_1g26810	0.0876667	0.109	0.111	0.106333	0.0976667	0.084	0.088	0.091	0.087	0.084	0.054	2353	KY21.Chr8.1282
gene1394	rna4080	pym1.L	XBXL10_1g8073	0.107	0.104333	0.105	0.100333	0.0973333	0.1	0.0956667	0.099	0.093	0.0696667	0.0293333	402	KY21.Chr3.1372
gene13941	rna40584	nop14.L	XBXL10_1g630	0.0623333	0.0633333	0.05	0.0606667	0.074	0.0913333	0.101667	0.11	0.127333	0.153333	0.105333	1840	KY21.Chr5.731
gene13949	rna40610	rpl12.S	XBXL10_1g37476	0.0956667	0.107333	0.104667	0.096	0.097	0.0896667	0.0916667	0.0833333	0.0863333	0.0823333	0.066	333	KY21.Chr9.951
gene13950	rna40612	mapk14.S	XBXL10_1g9712	0.045	0.0443333	0.052	0.0546667	0.059	0.0673333	0.078	0.0863333	0.0993333	0.177667	0.235667	728	KY21.Chr6.586
gene13968	rna40658	dmd.1.L	XBXL10_1g7681	0.05	0.0466667	0.048	0.0543333	0.0563333	0.06	0.0633333	0.0676667	0.0766667	0.168	0.310667	7614	KY21.Chr4.1056
gene13975	rna40675	pdia6.L	XBXL10_1g24391	0.0906667	0.100333	0.100333	0.0936667	0.0916667	0.092	0.0876667	0.0943333	0.0863333	0.0923333	0.0713333	908	KY21.Chr2.46
gene13980	rna40691	chchd4.L	XBXL10_1g19959	0.093	0.084	0.0825	0.079	0.09	0.084	0.0865	0.091	0.1	0.123	0.088	286	KY21.Chr8.443
gene13982	rna40700	atp8b2-like.L	XBXL10_1g3421	0.085	0.044	0.0426667	0.0463333	0.0503333	0.0603333	0.0693333	0.0813333	0.0903333	0.177	0.253333	2456	KY21.Chr4.542
gene13986	rna40711	hibch.L	XBXL10_1g40966	0.118	0.111333	0.108667	0.104667	0.101667	0.095	0.094	0.0903333	0.0866667	0.052	0.037	773	KY21.Chr9.323
gene13994	rna40751	nme9.L	XBXL10_1g40829	0.0976667	0.109333	0.107333	0.101333	0.0973333	0.0993333	0.095	0.093	0.0913333	0.0673333	0.0416667	1290	KY21.Chr9.1106
gene13997	rna40763	mbtd1.L	XBXL10_1g39759	0.0643333	0.0706667	0.0773333	0.0833333	0.101333	0.104667	0.107	0.110333	0.104667	0.09	0.0866667	1348	KY21.Chr14.679
gene13998	rna40771	dnah3.S	XBXL10_1g43925	0.104667	0.0753333	0.0676667	0.0663333	0.062	0.0866667	0.0856667	0.105	0.123	0.134667	0.09	8448	KY21.Chr2.371
gene14002	rna40785	mpdz.L	XBXL10_1g2031	0.0433333	0.0393333	0.041	0.0453333	0.055	0.0733333	0.083	0.0956667	0.121	0.193667	0.21	4421	KY21.Chr5.652
gene14003	rna40794	exoc4.L	XBXL10_1g12871	0.085	0.11	0.104	0.095	0.0926667	0.0843333	0.0796667	0.08	0.0783333	0.0933333	0.0976667	1996	KY21.Chr1.1162
gene14004	rna40795	idh2.S	XBXL10_1g15640	0.065	0.0703333	0.0683333	0.0706667	0.072	0.0746667	0.0756667	0.0783333	0.0793333	0.162333	0.183	953	KY21.Chr4.954
gene14006	rna40800	mob4.L	XBXL10_1g40986	0.088	0.093	0.101	0.0845	0.0895	0.08	0.0795	0.0835	0.083	0.0965	0.1215	474	KY21.Chr9.218
gene14008	rna40804	lace1.L	XBXL10_1g23497	0.072	0.07	0.076	0.062	0.071	0.071	0.071	0.086	0.1	0.157	0.164	1005	KY21.Chr6.388
gene14012	rna40817	pa2g4.S	XBXL10_1g10707	0.124333	0.115333	0.111667	0.109333	0.0993333	0.0913333	0.0906667	0.0893333	0.08	0.0616667	0.0276667	810	KY21.Chr13.106
gene14021	rna40846	mdc1.L	XBXL10_1g35504	0.0543333	0.0536667	0.068	0.0896667	0.0933333	0.105	0.103	0.115333	0.115667	0.121	0.081	4383	KY21.Chr11.282
gene1403	rna4101	rnf115.L	XBXL10_1g36916	0.071	0.0886667	0.0933333	0.106333	0.0966667	0.0933333	0.108333	0.0883333	0.0996667	0.0953333	0.06	618	KY21.Chr4.179
gene14030	rna40875	kntc1.L	XBXL10_1g2821	0.114667	0.121333	0.115667	0.108	0.101667	0.0933333	0.0896667	0.0893333	0.082	0.056	0.0283333	4601	KY21.Chr5.270
gene14043	rna40911	naga.L	XBXL10_1g41070	0.112	0.114667	0.11	0.104333	0.101	0.0943333	0.0913333	0.0886667	0.082	0.0463333	0.0553333	850	KY21.Chr11.1250
gene14045	rna40919	hydin.S	XBXL10_1g21457	0.039	0.0416667	0.0503333	0.047	0.054	0.095	0.117	0.148667	0.161	0.153333	0.0933333	10498	KY21.Chr3.376
gene14054	rna40940	zmym6nb.S	XBXL10_1g10051	0.102667	0.0923333	0.104667	0.0986667	0.0993333	0.0866667	0.094	0.0846667	0.0776667	0.057	0.103	280	KY21.Chr12.1061
gene14064	rna40967	acsf3.S	XBXL10_1g21247	0.089	0.098	0.100667	0.0983333	0.0886667	0.081	0.0746667	0.0796667	0.0776667	0.0903333	0.121667	1223	KY21.Chr2.465
gene14066	rna40976	ppp3r1.L	XBXL10_1g22860	0.102	0.0996667	0.101	0.0936667	0.0893333	0.0893333	0.0846667	0.0856667	0.0833333	0.0813333	0.0896667	343	KY21.Chr11.1131
gene1407	rna4109	asmtl.L	XBXL10_1g6561	0.096	0.0956667	0.102333	0.110333	0.107667	0.0993333	0.095	0.0903333	0.087	0.0746667	0.0413333	1300	KY21.Chr2.1009
gene14073	rna40995	ptcd1.L	XBXL10_1g41001	0.103333	0.0863333	0.091	0.101333	0.096	0.098	0.1	0.0966667	0.105	0.0903333	0.0316667	1432	KY21.Chr1.936
gene14077	rna41004	mrps17.L	XBXL10_1g7566	0.109	0.114	0.12	0.109333	0.103333	0.0996667	0.096	0.083	0.08	0.0543333	0.0313333	291	KY21.Chr4.669
gene14084	rna41022	stambp.L	XBXL10_1g13601	0.0685	0.0755	0.0765	0.0825	0.091	0.091	0.097	0.0955	0.095	0.101	0.1275	862	KY21.Chr6.491
gene14091	rna41041	rrp9.S	XBXL10_1g22170	0.046	0.0653333	0.0666667	0.0646667	0.079	0.0873333	0.0966667	0.11	0.129667	0.147333	0.107	957	KY21.Chr5.890
gene141	rna397	znf143.L	XBXL10_1g17695	0.0656667	0.082	0.108	0.0976667	0.09	0.0866667	0.087	0.0903333	0.0973333	0.109	0.085	1386	KY21.Chr1.1058
gene14100	rna41068	bckdha.L	XBXL10_1g35619	0.114	0.098	0.094	0.087	0.0876667	0.0813333	0.081	0.0816667	0.0786667	0.085	0.112	913	KY21.Chr4.136
gene14101	rna41070	lin9.L	XBXL10_1g22695	0.0646667	0.0603333	0.0946667	0.100667	0.0966667	0.0893333	0.0853333	0.0966667	0.097	0.109667	0.104667	1172	KY21.Chr2.90
gene14110	rna41093	rrp7a.S	XBXL10_1g21932	0.0503333	0.0493333	0.0543333	0.055	0.0643333	0.0913333	0.095	0.101667	0.128667	0.187	0.123667	568	KY21.Chr13.386
gene14112	rna41098	lrrc59.S	XBXL10_1g43019	0.0376667	0.0406667	0.0453333	0.06	0.0843333	0.103	0.113667	0.118667	0.129333	0.164	0.103333	616	KY21.Chr14.101
gene14125	rna41130	wdr6.L	XBXL10_1g20016	0.0766667	0.108	0.117667	0.105667	0.101667	0.0993333	0.096	0.0943333	0.083	0.066	0.052	2302	KY21.Chr9.357
gene14131	rna41159	gabpb1.L	XBXL10_1g13240	0.0663333	0.0753333	0.0726667	0.087	0.085	0.0993333	0.096	0.1	0.102333	0.118667	0.096	824	KY21.Chr6.525
gene14134	rna41166	mms19.L	XBXL10_1g30440	0.110333	0.09	0.0876667	0.089	0.0946667	0.0923333	0.095	0.0976667	0.0956667	0.09	0.0566667	2085	KY21.Chr3.1080
gene14138	rna41176	ash2l.S	XBXL10_1g15287	0.037	0.057	0.085	0.0955	0.104	0.101	0.11	0.116	0.123	0.1025	0.0695	1233	KY21.Chr1.924
gene1414	rna4134	rpgrip1l.L	XBXL10_1g18496	0.0463333	0.048	0.0663333	0.0966667	0.099	0.105667	0.11	0.119333	0.120333	0.11	0.079	2600	KY21.Chr3.1183
gene14141	rna41192	triqk.L	XBXL10_1g28148	0.0646667	0.044	0.0716667	0.0746667	0.0906667	0.0916667	0.091	0.105333	0.106	0.133667	0.127333	169	KY21.Chr3.1443
gene1415	rna4136	sept2.S	XBXL10_1g26013	0.076	0.0843333	0.0846667	0.0916667	0.095	0.0933333	0.0926667	0.096	0.097	0.0913333	0.0983333	731	KY21.Chr4.710
gene14150	rna41214	ndufb7.S	XBXL10_1g43807	0.109333	0.12	0.115667	0.103333	0.105333	0.092	0.0856667	0.0823333	0.0793333	0.0556667	0.0523333	243	KY21.Chr5.571
gene14154	rna41223	ogfod1.L	XBXL10_1g18589	0.0713333	0.081	0.0776667	0.077	0.079	0.0863333	0.0906667	0.106	0.110333	0.125333	0.095	1061	KY21.Chr5.1068
gene14162	rna41244	ccdc39.L	XBXL10_1g23957	0.069	0.059	0.078	0.054	0.0703333	0.0836667	0.097	0.115	0.120333	0.138333	0.116333	1894	KY21.Chr1.2214
gene14163	rna41246	cfap36.L	XBXL10_1g22916	0.087	0.0906667	0.093	0.0933333	0.0926667	0.0973333	0.0976667	0.101	0.103667	0.078	0.0663333	667	KY21.Chr12.280
gene14168	rna41268	treh.L	XBXL10_1g31069	0.103	0.083	0.1	0.083	0.08	0.0705	0.0555	0.0595	0.0585	0.0785	0.229	1217	KY21.Chr10.197
gene1417	rna4142	rps13.S	XBXL10_1g21068	0.0983333	0.115	0.108667	0.109	0.100333	0.0983333	0.0933333	0.0896667	0.0863333	0.0663333	0.0353333	305	KY21.Chr11.309
gene14177	rna41289	ddx18.L	XBXL10_1g40375	0.0473333	0.037	0.035	0.0486667	0.0706667	0.0966667	0.112	0.117	0.147333	0.178333	0.111	1340	KY21.Chr13.285
gene14180	rna41296	prmt7.L	XBXL10_1g18545	0.0683333	0.0693333	0.076	0.0833333	0.0893333	0.0943333	0.103	0.112	0.111333	0.118333	0.0746667	1439	KY21.Chr2.1379
gene14182	rna41301	rpia.L	XBXL10_1g566	0.117333	0.115	0.107667	0.106	0.0986667	0.102667	0.0943333	0.0933333	0.092	0.0473333	0.026	484	KY21.Chr8.278
gene14183	rna41303	mthfr.L	XBXL10_1g30915	0.0626667	0.0666667	0.0976667	0.102667	0.106	0.113667	0.114	0.108667	0.116	0.085	0.0266667	1344	KY21.Chr10.757
gene14191	rna41324	vimp.S	XBXL10_1g15573	0.0353333	0.0416667	0.0373333	0.057	0.097	0.127333	0.12	0.130333	0.135	0.157	0.0613333	382	KY21.Chr4.1015
gene14193	rna41328	ykt6.L	XBXL10_1g13588	0.107	0.081	0.09	0.0906667	0.096	0.102667	0.103333	0.0946667	0.0986667	0.0666667	0.069	410	KY21.Chr8.271
gene14195	rna41344	suclg2.L	XBXL10_1g20088	0.0986667	0.103667	0.103667	0.101	0.095	0.093	0.09	0.088	0.082	0.079	0.0663333	876	KY21.Chr8.926
gene14202	rna41371	dis3l2.L	XBXL10_1g23839	0.0226667	0.0346667	0.0713333	0.118333	0.130333	0.129	0.12	0.115333	0.11	0.092	0.056	2196	KY21.Chr3.330
gene14203	rna41373	rpl15.S	XBXL10_1g29007	0.108333	0.116667	0.114	0.111333	0.104333	0.101333	0.0956667	0.0876667	0.0823333	0.0496667	0.028	419	KY21.Chr13.486
gene14206	rna41380	tmem259.S	XBXL10_1g4405	0.0865	0.0785	0.1045	0.107	0.102	0.102	0.096	0.091	0.0985	0.0895	0.044	1251	KY21.Chr11.1191
gene14208	rna41385	ctnnal1.S	XBXL10_1g29218	0.051	0.066	0.0856667	0.118333	0.113333	0.103333	0.0983333	0.096	0.0943333	0.0973333	0.076	1581	KY21.Chr9.722
gene14212	rna41393	ryr3.L	XBXL10_1g36141	0.0526667	0.0473333	0.0446667	0.04	0.042	0.0443333	0.042	0.0463333	0.0556667	0.183333	0.402667	10134	KY21.Chr11.481
gene14214	rna41402	nat9.S	XBXL10_1g43024	0.051	0.082	0.125	0.1425	0.1115	0.0915	0.071	0.0805	0.0845	0.0745	0.0855	432	KY21.Chr1.2106
gene14219	rna41424	exd2.S	XBXL10_1g37126	0.076	0.0973333	0.102667	0.115333	0.115667	0.107333	0.100667	0.101667	0.0966667	0.056	0.0313333	1328	KY21.Chr1.1434
gene1422	rna4154	galnt7.S	XBXL10_1g3877	0.0756667	0.0756667	0.0803333	0.0806667	0.078	0.074	0.07	0.071	0.0706667	0.0803333	0.244	1334	KY21.Chr14.104
gene14226	rna41446	chac2.S	XBXL10_1g25051	0.0725	0.0755	0.076	0.07	0.0705	0.0755	0.077	0.0795	0.074	0.146	0.1845	381	KY21.Chr11.915
gene14261	rna41555	abcc10.L	XBXL10_1g22771	0.105	0.0876667	0.0913333	0.087	0.0873333	0.089	0.086	0.0873333	0.093	0.0896667	0.0963333	3065	KY21.Chr10.75
gene14274	rna41582	fem1b.L	XBXL10_1g13440	0.056	0.0566667	0.0873333	0.0963333	0.107	0.097	0.102	0.101333	0.106	0.104333	0.0863333	1302	KY21.Chr6.566
gene14275	rna41584	fkbp14.L	XBXL10_1g27113	0.071	0.0876667	0.105333	0.109667	0.111667	0.104333	0.0983333	0.0983333	0.0923333	0.079	0.0423333	425	KY21.Chr11.96
gene14276	rna41586	uqcrb.L	XBXL10_1g28201	0.111333	0.107333	0.119	0.107	0.0936667	0.0923333	0.0876667	0.0776667	0.076	0.0613333	0.0663333	229	KY21.Chr8.785
gene14277	rna41590	sf3b3.L	XBXL10_1g18916	0.0706667	0.0753333	0.0786667	0.081	0.093	0.0953333	0.1	0.100333	0.103667	0.0983333	0.103667	2524	KY21.Chr3.485
gene14280	rna41598	ict1.L	XBXL10_1g40055	0.127333	0.118333	0.109333	0.102333	0.096	0.097	0.088	0.085	0.0836667	0.0566667	0.036	387	KY21.Chr11.210
gene14281	rna41604	plxnb2.S	XBXL10_1g16141	0.0356667	0.0336667	0.0463333	0.061	0.0716667	0.0853333	0.0896667	0.100667	0.103	0.127333	0.245333	3836	KY21.Chr7.839
gene14283	rna41614	rbks.L	XBXL10_1g22733	0.0703333	0.0556667	0.053	0.0493333	0.0516667	0.0496667	0.0476667	0.049	0.045	0.157333	0.372	635	KY21.Chr1.1433
gene14286	rna41622	rab35.L	XBXL10_1g2609	0.057	0.053	0.052	0.0603333	0.0733333	0.079	0.0836667	0.0883333	0.092	0.142667	0.218333	415	KY21.Chr1.80
gene1429	rna4170	fbxl15.L	XBXL10_1g30627	0.0985	0.082	0.0895	0.087	0.082	0.073	0.0765	0.0795	0.0735	0.1085	0.151	591	KY21.Chr1.843
gene14290	rna41636	tctex1d1.S	XBXL10_1g21558	0.07	0.075	0.0673333	0.0673333	0.0773333	0.0906667	0.0973333	0.116667	0.120333	0.137	0.082	370	KY21.Chr8.805
gene14302	rna41668	mapkapk2.L	XBXL10_1g7017	0.0226667	0.0226667	0.068	0.0996667	0.105	0.104	0.108333	0.118	0.124	0.125333	0.102	792	KY21.Chr5.997
gene14305	rna41676	med11.S	XBXL10_1g4438	0.0796667	0.103333	0.0973333	0.0953333	0.1	0.104	0.0946667	0.0986667	0.093	0.077	0.0573333	241	KY21.Chr2.323
gene14307	rna41682	txnrd3.L	XBXL10_1g19970	0.108333	0.104333	0.104	0.098	0.098	0.0943333	0.0946667	0.0903333	0.0873333	0.065	0.0556667	1236	KY21.Chr8.367
gene14313	rna41694	atic.L	XBXL10_1g40814	0.102667	0.121333	0.117333	0.113	0.104333	0.100667	0.0953333	0.0913333	0.0856667	0.045	0.0236667	1217	KY21.Chr14.624
gene14318	rna41706	wdr1.S	XBXL10_1g3701	0.108	0.103667	0.105	0.0983333	0.0976667	0.0933333	0.089	0.088	0.0813333	0.0653333	0.0703333	1253	KY21.Chr5.242
gene14320	rna41710	rps3a.S	XBXL10_1g3936	0.106	0.119333	0.111333	0.11	0.0986667	0.0936667	0.0906667	0.087	0.0846667	0.0636667	0.0346667	545	KY21.Chr2.529
gene14322	rna41715	nbn.L	XBXL10_1g28136	0.117333	0.119333	0.104333	0.095	0.093	0.0863333	0.0856667	0.0916667	0.093	0.066	0.0483333	1574	KY21.Chr12.857
gene14324	rna41719	fastkd2.L	XBXL10_1g40915	0.098	0.101	0.104	0.104667	0.102	0.0973333	0.095	0.0916667	0.0893333	0.0723333	0.0453333	1456	KY21.Chr5.906
gene14337	rna41761	eno1.L	XBXL10_1g31212	0.108667	0.116667	0.114333	0.112333	0.102	0.1	0.094	0.089	0.0863333	0.047	0.03	894	KY21.Chr8.849
gene14339	rna41765	elp3.L	XBXL10_1g24572	0.0943333	0.103333	0.106	0.107	0.102	0.097	0.0933333	0.0923333	0.0896667	0.0716667	0.043	1142	KY21.Chr8.1120
gene1434	rna4185	cfap20.S	XBXL10_1g29906	0.102667	0.108333	0.104	0.0983333	0.0996667	0.093	0.0913333	0.0936667	0.089	0.062	0.058	402	KY21.Chr3.745
gene14340	rna41768	ddx6.S	XBXL10_1g33308	0.156	0.162667	0.121333	0.0763333	0.0813333	0.0786667	0.0776667	0.0773333	0.0756667	0.0626667	0.0293333	999	KY21.Chr2.209
gene14346	rna41786	alms1.S	XBXL10_1g3543	0.105	0.1055	0.107	0.1055	0.113	0.106	0.1065	0.077	0.0935	0.037	0.045	3711	KY21.Chr2.1273
gene14357	rna41818	apex2.L	XBXL10_1g34538	0.113333	0.125	0.129667	0.111667	0.106333	0.095	0.0896667	0.087	0.0786667	0.0396667	0.0243333	1005	KY21.Chr2.1502
gene14358	rna41820	desi2.L	XBXL10_1g23073	0.089	0.0953333	0.0923333	0.0946667	0.0973333	0.0983333	0.0993333	0.100667	0.0976667	0.0893333	0.0456667	403	KY21.Chr3.604
gene14362	rna41829	eif3f.S	XBXL10_1g38737	0.0993333	0.1	0.106	0.097	0.0983333	0.0956667	0.095	0.0916667	0.091	0.082	0.0446667	588	KY21.Chr4.594
gene14366	rna41839	c11orf58.S	XBXL10_1g21057	0.0673333	0.0736667	0.0916667	0.0876667	0.111333	0.122	0.117667	0.114667	0.102333	0.0746667	0.0366667	381	KY21.Chr2.109
gene14367	rna41841	elovl4.S	XBXL10_1g25588	0.072	0.0813333	0.071	0.076	0.0703333	0.0803333	0.0776667	0.0926667	0.086	0.159333	0.133333	697	KY21.Chr11.836
gene14372	rna41853	cecr2.S	XBXL10_1g15070	0.049	0.068	0.105333	0.122667	0.120333	0.121	0.109667	0.108	0.107	0.0536667	0.0356667	2527	KY21.Chr11.911
gene14374	rna41858	aasdhppt.S	XBXL10_1g11040	0.104	0.079	0.092	0.125	0.092	0.105	0.077	0.106	0.068	0.091	0.06	634	KY21.Chr4.1030
gene14376	rna41864	fam210a.L	XBXL10_1g27758	0.099	0.098	0.0956667	0.099	0.0933333	0.0896667	0.0823333	0.0873333	0.0826667	0.102	0.0713333	569	KY21.Chr14.541
gene1439	rna4198	atad2b.S	XBXL10_1g26221	0.072	0.0885	0.0765	0.093	0.1145	0.1055	0.1145	0.117	0.1045	0.083	0.031	2789	KY21.Chr1.88
gene14391	rna41908	pam.L	XBXL10_1g2995	0.124333	0.124	0.098	0.0856667	0.083	0.0756667	0.071	0.0776667	0.0726667	0.0736667	0.115	2180	KY21.Chr4.728
gene14392	rna41910	uqcrfs1.L	XBXL10_1g18887	0.066	0.0723333	0.0806667	0.0893333	0.0936667	0.0943333	0.095	0.0923333	0.094	0.12	0.102667	561	KY21.Chr3.1011
gene14405	rna41941	tmc7.S	XBXL10_1g43828	0.047	0.073	0.079	0.102	0.081	0.093	0.085	0.105	0.105	0.144	0.084	1461	KY21.Chr9.265
gene14406	rna41944	papd4.L	XBXL10_1g3124	0.0475	0.0925	0.119	0.101	0.0915	0.0905	0.0935	0.104	0.098	0.0935	0.0685	1077	KY21.Chr1.1552
gene14409	rna41954	gas8.S	XBXL10_1g21273	0.124	0.105667	0.096	0.088	0.088	0.0906667	0.0886667	0.0893333	0.0886667	0.0766667	0.065	974	KY21.Chr3.113
gene1441	rna4204	minpp1.S	XBXL10_1g32497	0.131333	0.117333	0.115667	0.100667	0.102667	0.0933333	0.0803333	0.0883333	0.069	0.044	0.058	1006	KY21.Chr11.992
gene14411	rna41957	rwdd3.L	XBXL10_1g19376	0.129	0.111	0.113	0.116	0.113	0.087	0.079	0.072	0.091	0.045	0.043	494	KY21.Chr5.349
gene14418	rna41973	ccdc40.S	XBXL10_1g42744	0.0365	0.058	0.0645	0.0615	0.075	0.1095	0.122	0.131	0.1285	0.124	0.089	2133	KY21.Chr11.371
gene1442	rna4206	nop58.L	XBXL10_1g40888	0.0443333	0.0496667	0.0513333	0.063	0.0816667	0.099	0.110667	0.111667	0.128	0.131667	0.128333	1079	KY21.Chr9.20
gene14423	rna41984	pawr.L	XBXL10_1g12620	0.062	0.051	0.0653333	0.111333	0.112333	0.111667	0.117667	0.105	0.118333	0.0833333	0.0626667	711	KY21.Chr2.132
gene14425	rna41988	ptpn23.L	XBXL10_1g26672	0.0663333	0.0816667	0.098	0.097	0.0953333	0.091	0.089	0.0883333	0.0856667	0.0993333	0.108333	3972	KY21.Chr3.525
gene14429	rna42000	get4.S	XBXL10_1g43875	0.109667	0.106	0.109667	0.099	0.1	0.094	0.0913333	0.0963333	0.0823333	0.0653333	0.046	673	KY21.Chr13.392
gene14431	rna42004	dpy30.S	XBXL10_1g25267	0.0545	0.084	0.09	0.104	0.106	0.109	0.0955	0.0935	0.094	0.088	0.082	202	KY21.Chr11.821
gene14432	rna42007	thnsl2.L	XBXL10_1g570	0.131	0.0846667	0.0896667	0.0873333	0.0846667	0.0776667	0.0746667	0.0746667	0.071	0.0716667	0.153	988	KY21.Chr3.1451
gene14435	rna42019	ppp5c.L	XBXL10_1g35337	0.109667	0.112	0.112667	0.104333	0.102	0.096	0.0956667	0.091	0.0873333	0.057	0.0336667	1070	KY21.Chr4.1043
gene1444	rna4210	rnf7.L	XBXL10_1g24268	0.125	0.095	0.099	0.0955	0.094	0.0875	0.0925	0.091	0.1065	0.068	0.0465	196	KY21.Chr1.2219
gene14441	rna42032	carf.L	XBXL10_1g40884	0.066	0.0895	0.113	0.107	0.1	0.1035	0.097	0.098	0.0955	0.091	0.04	1595	KY21.Chr9.334
gene14443	rna42038	melk.L	XBXL10_1g1817	0.0743333	0.17	0.118667	0.096	0.0976667	0.094	0.0946667	0.0916667	0.0903333	0.0506667	0.022	1359	KY21.Chr12.779
gene14445	rna42048	mrpl48.S	XBXL10_1g11200	0.122333	0.114333	0.110667	0.101667	0.101333	0.0956667	0.093	0.0853333	0.0843333	0.056	0.0356667	429	KY21.Chr8.521
gene14447	rna42054	mut.S	XBXL10_1g26259	0.109667	0.107667	0.108	0.0996667	0.0973333	0.0926667	0.0906667	0.088	0.0816667	0.0613333	0.0633333	1575	KY21.Chr6.605
gene1445	rna4212	ppm1a.L	XBXL10_1g36002	0.094	0.0973333	0.102667	0.101	0.0983333	0.0946667	0.0916667	0.09	0.086	0.0696667	0.074	800	KY21.Chr12.269
gene1446	rna4214	nudc.L	XBXL10_1g6930	0.061	0.0646667	0.0733333	0.0906667	0.100333	0.108	0.106667	0.118333	0.112	0.108	0.0563333	672	KY21.Chr6.214
gene14461	rna42104	hpdl.S	XBXL10_1g21622	0.0873333	0.102333	0.108333	0.107333	0.108	0.0966667	0.09	0.0956667	0.085	0.078	0.042	813	KY21.Chr8.739
gene14466	rna42115	ngly1.S	XBXL10_1g29012	0.09	0.0933333	0.0953333	0.095	0.0943333	0.0873333	0.087	0.0906667	0.089	0.0956667	0.0823333	1319	KY21.Chr5.339
gene14467	rna42119	pole2.L	XBXL10_1g35861	0.0906667	0.120667	0.123	0.118	0.11	0.0993333	0.0936667	0.0866667	0.0826667	0.049	0.0256667	1094	KY21.Chr4.879
gene14472	rna42130	mcm9.L	XBXL10_1g23420	0.128667	0.115	0.113333	0.102333	0.106333	0.0913333	0.0966667	0.077	0.082	0.0543333	0.0333333	2377	KY21.Chr14.874
gene14479	rna42153	setdb1.S	XBXL10_1g38594	0.0756667	0.085	0.094	0.0953333	0.102333	0.099	0.101	0.102	0.103	0.085	0.0573333	2699	KY21.Chr9.923
gene14485	rna42175	dctn1.L	XBXL10_1g433	0.128333	0.112667	0.110333	0.104	0.100667	0.0936667	0.0916667	0.085	0.0816667	0.0523333	0.0396667	2579	KY21.Chr2.496
gene14487	rna42182	rrp15.S	XBXL10_1g24962	0.0823333	0.0553333	0.05	0.0656667	0.092	0.108667	0.105667	0.117333	0.131333	0.142667	0.0493333	491	KY21.Chr5.169
gene14490	rna42189	znhit3.L	XBXL10_1g7050	0.076	0.088	0.100333	0.096	0.104	0.110667	0.111	0.098	0.113333	0.072	0.0313333	294	KY21.Chr4.1068
gene14496	rna42207	cbs.S	XBXL10_1g9309	0.115333	0.106667	0.105667	0.0983333	0.100667	0.093	0.097	0.0873333	0.0866667	0.0696667	0.04	1161	KY21.Chr4.37
gene14497	rna42210	sh3bp4.L	XBXL10_1g40807	0.025	0.019	0.021	0.074	0.104	0.119	0.137	0.138	0.142	0.128	0.092	1975	KY21.Chr5.765
gene14499	rna42213	aftph.L	XBXL10_1g22878	0.061	0.0683333	0.0663333	0.07	0.0823333	0.0863333	0.094	0.103667	0.110667	0.158	0.0986667	1774	KY21.Chr10.620
gene14504	rna42239	ranbp2.S	XBXL10_1g10396	0.117667	0.110333	0.109667	0.0966667	0.094	0.089	0.0883333	0.084	0.0833333	0.073	0.055	5917	KY21.Chr8.479
gene14509	rna42252	psmd7.S	XBXL10_1g21293	0.111333	0.106333	0.108667	0.0983333	0.100667	0.0946667	0.0933333	0.089	0.0876667	0.0633333	0.0473333	649	KY21.Chr7.763
gene14510	rna42254	nmi.S	XBXL10_1g43421	0.0625	0.0345	0.0395	0.046	0.0355	0.0395	0.0345	0.033	0.0315	0.166	0.4765	884	KY21.Chr5.318
gene14515	rna42267	zcchc11.S	XBXL10_1g21714	0.028	0.0343333	0.0533333	0.106333	0.132667	0.118667	0.111667	0.110667	0.110333	0.095	0.099	3164	KY21.Chr5.692
gene14518	rna42273	rhoa.2.S	XBXL10_1g37095	0.09	0.088	0.0903333	0.087	0.0913333	0.075	0.0853333	0.093	0.0853333	0.099	0.115667	402	KY21.Chr7.245
gene14526	rna42295	orc1.L	XBXL10_1g19253	0.051	0.106333	0.131333	0.108333	0.108333	0.101667	0.103333	0.0966667	0.106333	0.055	0.0316667	1839	KY21.Chr5.305
gene14528	rna42300	mat2a.S	XBXL10_1g15426	0.023	0.032	0.0436667	0.0773333	0.0973333	0.117333	0.131667	0.135667	0.151333	0.139667	0.0506667	816	KY21.Chr12.489
gene14545	rna42356	rhpn1.L	XBXL10_1g28364	0.1245	0.068	0.0465	0.081	0.0895	0.1015	0.131	0.118	0.1175	0.054	0.069	1088	KY21.Chr3.1081
gene14546	rna42358	abhd12.S	XBXL10_1g25128	0.0686667	0.0716667	0.076	0.0776667	0.0666667	0.091	0.0696667	0.0783333	0.0703333	0.114333	0.216333	805	KY21.Chr12.749
gene14553	rna42376	cep295.S	XBXL10_1g11088	0.067	0.146	0.134	0.123	0.109	0.109	0.092	0.074	0.078	0.047	0.021	3591	KY21.Chr7.1031
gene14554	rna42379	mterf3.S	XBXL10_1g29710	0.103667	0.0983333	0.0946667	0.0963333	0.093	0.096	0.0923333	0.0953333	0.0923333	0.084	0.054	851	KY21.Chr2.974
gene1456	rna4241	wasl.L	XBXL10_1g12705	0.0693333	0.076	0.0833333	0.0933333	0.100667	0.102	0.100333	0.0983333	0.101333	0.106667	0.0696667	1015	KY21.Chr1.683
gene14561	rna42396	ftsj3.L	XBXL10_1g30791	0.0693333	0.0363333	0.0353333	0.0456667	0.068	0.0953333	0.116	0.129333	0.153667	0.176667	0.0743333	1750	KY21.Chr11.124
gene14562	rna42398	sec62.S	XBXL10_1g25851	0.0956667	0.102667	0.100667	0.098	0.0993333	0.091	0.0923333	0.0846667	0.0856667	0.074	0.076	812	KY21.Chr1.1703
gene14565	rna42408	tdrd1.L	XBXL10_1g30029	0.127	0.120333	0.114333	0.115333	0.107667	0.0996667	0.0933333	0.0866667	0.0833333	0.032	0.02	2377	KY21.Chr1.1002
gene14568	rna42412	emc8.L	XBXL10_1g18793	0.101667	0.0973333	0.0996667	0.0986667	0.0976667	0.0933333	0.091	0.0926667	0.088	0.0866667	0.0533333	425	KY21.Chr6.489
gene14572	rna42422	isoc2.S	XBXL10_1g33631	0.0973333	0.106	0.113	0.109667	0.100667	0.101	0.102333	0.09	0.0906667	0.0496667	0.0406667	416	KY21.Chr3.222
gene14578	rna42447	trappc6b-like.S	XBXL10_1g37184	0.0843333	0.102333	0.0886667	0.08	0.0863333	0.088	0.087	0.0916667	0.09	0.101333	0.100667	338	KY21.Chr14.402
gene14579	rna42451	pkm.S	XBXL10_1g15926	0.111333	0.117	0.109333	0.110667	0.101667	0.0986667	0.0923333	0.0946667	0.0873333	0.05	0.028	1087	KY21.Chr2.36
gene14600	rna42544	ccdc149.L	XBXL10_1g730	0.041	0.037	0.064	0.068	0.09	0.114	0.116	0.117	0.123	0.117	0.114	1212	KY21.Chr8.433
gene14601	rna42546	slc30a2.L	XBXL10_1g6961	0.0643333	0.082	0.083	0.118	0.121667	0.109	0.107333	0.106333	0.104333	0.0723333	0.0316667	776	KY21.Chr7.806
gene14610	rna42574	saxo2.L	XBXL10_1g13257	0.081	0.087	0.08	0.077	0.106	0.08	0.083	0.086	0.102	0.084	0.133	979	KY21.Chr10.763
gene14614	rna42587	ak7.S	XBXL10_1g37330	0.083	0.0963333	0.087	0.0816667	0.082	0.0943333	0.101333	0.109667	0.113333	0.0943333	0.057	1463	KY21.Chr10.366
gene14615	rna42590	tars.L	XBXL10_1g3282	0.108667	0.104333	0.102	0.0976667	0.0993333	0.0966667	0.095	0.0976667	0.091	0.079	0.0283333	1512	KY21.Chr1.351
gene14616	rna42593	mmp2.S	XBXL10_1g21123	0.086	0.087	0.0815	0.0745	0.076	0.0665	0.066	0.0685	0.07	0.152	0.1715	1357	KY21.Chr3.661
gene14621	rna42611	mff.S	XBXL10_1g26070	0.119333	0.108667	0.111667	0.109667	0.105	0.0953333	0.0933333	0.088	0.082	0.0583333	0.0296667	622	KY21.Chr8.910
gene14622	rna42616	mzt2b.S	XBXL10_1g5447	0.1065	0.1105	0.1155	0.105	0.105	0.0985	0.0925	0.0845	0.0885	0.0565	0.0365	344	KY21.Chr2.1480
gene14623	rna42618	hint1.S	XBXL10_1g5453	0.108	0.116333	0.112	0.107	0.101	0.097	0.0923333	0.09	0.0836667	0.0516667	0.0413333	261	KY21.Chr12.1076
gene14624	rna42620	LOC108715193	XBXL10_1g20765	0.0803333	0.088	0.0906667	0.0836667	0.0833333	0.0823333	0.0863333	0.0873333	0.091	0.0983333	0.128667	1844	KY21.Chr2.59
gene14627	rna42627	arfgap1.S	XBXL10_1g42637	0.0216667	0.0226667	0.0536667	0.0826667	0.102	0.117	0.12	0.120667	0.125	0.151333	0.0836667	853	KY21.Chr7.1171
gene14635	rna42653	cndp2.L	XBXL10_1g27736	0.130333	0.115	0.110667	0.106333	0.0996667	0.096	0.091	0.087	0.083	0.0483333	0.032	976	KY21.Chr11.2
gene14637	rna42659	armc7.L	XBXL10_1g40061	0.0653333	0.0796667	0.08	0.0706667	0.063	0.073	0.0666667	0.0696667	0.0963333	0.101667	0.235	395	KY21.Chr7.905
gene14638	rna42661	rabl3.L	XBXL10_1g6075	0.103333	0.08	0.0936667	0.0966667	0.094	0.0856667	0.0863333	0.0793333	0.085	0.095	0.101667	500	KY21.Chr4.1132
gene14640	rna42668	ndufs1.S	XBXL10_1g43677	0.190667	0.100667	0.099	0.0973333	0.0933333	0.085	0.0793333	0.079	0.071	0.0573333	0.0463333	1509	KY21.Chr9.411
gene14644	rna42683	kdm4c.S	XBXL10_1g4800	0.111333	0.105667	0.088	0.0806667	0.086	0.0913333	0.0883333	0.09	0.0976667	0.0926667	0.0686667	2377	KY21.Chr8.1226
gene14645	rna42686	c21orf33.L	XBXL10_1g6026	0.097	0.119333	0.119	0.108667	0.0993333	0.095	0.0893333	0.084	0.078	0.05	0.0606667	514	KY21.Chr14.863
gene14646	rna42688	lin28a.L	XBXL10_1g6937	0.021	0.0233333	0.024	0.0593333	0.093	0.132667	0.145333	0.160667	0.167	0.117	0.0566667	403	KY21.Chr12.197
gene14656	rna42715	vldlr.S	XBXL10_1g4841	0.442333	0.264	0.0703333	0.0406667	0.0323333	0.0303333	0.0283333	0.0266667	0.0243333	0.0206667	0.0193333	1785	KY21.Chr8.1289
gene14659	rna42724	aaas.L	XBXL10_1g8266	0.105	0.112667	0.115333	0.105333	0.103667	0.094	0.0923333	0.0886667	0.0846667	0.0506667	0.048	1055	KY21.UAContig8.39
gene1466	rna4267	gltscr2.L	XBXL10_1g35628	0.067	0.0443333	0.0363333	0.0473333	0.0696667	0.0983333	0.123	0.113667	0.156	0.188333	0.056	909	KY21.Chr4.826
gene14661	rna42731	gdpd1.S	XBXL10_1g9360	0.0335	0.03	0.041	0.0465	0.0565	0.0705	0.066	0.0845	0.092	0.2345	0.2455	650	KY21.Chr4.228
gene14668	rna42748	rnaseh2c.L	XBXL10_1g18358	0.113333	0.101667	0.105333	0.102667	0.0943333	0.100667	0.095	0.0893333	0.0866667	0.064	0.0463333	286	KY21.Chr1.702
gene14670	rna42755	lig1.L	XBXL10_1g31506	0.117333	0.117	0.115333	0.106333	0.101667	0.0953333	0.0926667	0.0913333	0.0856667	0.0516667	0.0253333	2194	KY21.Chr3.906
gene14678	rna42776	pikfyve.L	XBXL10_1g40941	0.0873333	0.0823333	0.082	0.087	0.0826667	0.0943333	0.100667	0.111333	0.125333	0.0906667	0.0566667	4455	KY21.Chr12.58
gene14682	rna42790	pomp.S	XBXL10_1g28695	0.096	0.0683333	0.0643333	0.0753333	0.0726667	0.093	0.091	0.0873333	0.117	0.149	0.0873333	293	KY21.Chr14.771
gene14683	rna42792	uvrag.L	XBXL10_1g8796	0.101333	0.105667	0.107333	0.097	0.085	0.0956667	0.0936667	0.0926667	0.086	0.071	0.0636667	1401	KY21.Chr1.1029
gene14687	rna42801	apex1.L	XBXL10_1g2441	0.0913333	0.103667	0.0943333	0.0933333	0.095	0.0863333	0.092	0.0946667	0.0923333	0.0913333	0.0653333	654	KY21.Chr12.146
gene14692	rna42812	scyl1.L	XBXL10_1g18104	0.0796667	0.0913333	0.095	0.104	0.0983333	0.100667	0.0966667	0.099	0.095	0.091	0.0496667	1713	KY21.Chr7.716
gene14694	rna42820	nol11.L	XBXL10_1g40327	0.062	0.0606667	0.0603333	0.0646667	0.0763333	0.0936667	0.101667	0.107333	0.122667	0.142333	0.109	1486	KY21.Chr1.934
gene14695	rna42821	prr12.L	XBXL10_1g31766	0.0473333	0.044	0.0473333	0.0573333	0.0773333	0.0933333	0.102667	0.116667	0.127	0.185	0.102667	4955	KY21.Chr3.550
gene14697	rna42833	pms1.S	XBXL10_1g43714	0.102667	0.101333	0.113	0.117667	0.108667	0.0983333	0.0946667	0.0906667	0.083	0.0533333	0.0373333	1907	KY21.Chr3.1048
gene14708	rna42862	iqcb1.L	XBXL10_1g40434	0.0936667	0.089	0.0953333	0.098	0.0996667	0.102333	0.100667	0.0986667	0.0926667	0.079	0.051	1205	KY21.Chr9.595
gene14709	rna42865	pus7.L	XBXL10_1g12783	0.0546667	0.0703333	0.086	0.105	0.106	0.104667	0.105667	0.104333	0.107	0.0866667	0.0696667	1442	KY21.Chr5.995
gene14713	rna42883	bbs5.L	XBXL10_1g40668	0.114	0.0966667	0.108	0.0843333	0.095	0.0836667	0.087	0.0826667	0.087	0.0696667	0.0916667	755	KY21.Chr7.273
gene14715	rna42890	idi1.L	XBXL10_1g26817	0.126333	0.115	0.108667	0.106667	0.106667	0.0886667	0.0946667	0.0926667	0.084	0.048	0.028	590	KY21.Chr8.620
gene14722	rna42913	znrf2.S	XBXL10_1g29046	0.137	0.131	0.11	0.102	0.095	0.091	0.088	0.078	0.073	0.052	0.043	475	KY21.Chr11.205
gene14728	rna42932	LOC108697344	XBXL10_1g32453	0.103	0.0983333	0.114	0.107	0.107	0.098	0.0963333	0.0953333	0.087	0.0566667	0.0366667	1012	KY21.Chr1.881
gene1473	rna4289	LOC108718079	XBXL10_1g25786	0.0573333	0.0903333	0.132333	0.126	0.109667	0.106333	0.0976667	0.088	0.09	0.0603333	0.0413333	533	KY21.Chr5.442
gene14731	rna42939	ecd.S	XBXL10_1g32834	0.125	0.119333	0.119	0.111	0.104667	0.097	0.0943333	0.086	0.0826667	0.0386667	0.0223333	1331	KY21.Chr6.98
gene14738	rna42966	NA	XBXL10_1g43877	0.01	0.01	0.0075	0.009	0.023	0.053	0.078	0.1175	0.131	0.2465	0.3145	356	KY21.Chr1.161
gene14744	rna42980	lins1.L	XBXL10_1g13376	0.0975	0.1035	0.108	0.097	0.099	0.098	0.0915	0.089	0.092	0.072	0.053	1482	KY21.Chr4.50
gene14750	rna43001	dmap1.L	XBXL10_1g19188	0.0713333	0.0736667	0.072	0.073	0.0853333	0.0963333	0.0993333	0.104	0.112	0.111	0.102667	959	KY21.Chr14.797
gene14752	rna43009	cyb561.L	XBXL10_1g39218	0.0573333	0.045	0.0433333	0.0793333	0.103	0.101	0.105667	0.118333	0.113	0.125	0.108667	505	KY21.Chr8.1283
gene14756	rna43018	efcab1.S	XBXL10_1g29044	0.044	0.057	0.0455	0.038	0.055	0.0795	0.1085	0.1585	0.1695	0.155	0.091	434	KY21.Chr10.881
gene14760	rna43047	ddx47.L	XBXL10_1g19611	0.039	0.0296667	0.027	0.0386667	0.063	0.0916667	0.101	0.114667	0.138667	0.198	0.158333	924	KY21.Chr11.19
gene14765	rna43079	rab39b.S	XBXL10_1g37971	0.0575	0.0505	0.046	0.044	0.0465	0.0495	0.058	0.068	0.078	0.1865	0.315	442	KY21.Chr12.1077
gene14767	rna43083	vps13c.L	XBXL10_1g12991	0.130667	0.115	0.111667	0.103	0.1	0.0936667	0.093	0.087	0.08	0.0466667	0.0393333	7681	KY21.Chr1.670
gene14773	rna43103	lrr1.L	XBXL10_1g35864	0.0446667	0.125	0.175667	0.142333	0.124	0.100667	0.0923333	0.076	0.075	0.027	0.017	845	KY21.Chr10.295
gene14779	rna43115	got2.L	XBXL10_1g18930	0.110667	0.118333	0.12	0.110333	0.103333	0.095	0.0946667	0.09	0.0813333	0.0443333	0.0323333	895	KY21.Chr2.918
gene14782	rna43127	smarcc1.L	XBXL10_1g26678	0.0453333	0.053	0.059	0.072	0.092	0.105	0.119667	0.118	0.137333	0.134333	0.064	2539	KY21.Chr11.1269
gene14789	rna43150	sclt1.L	XBXL10_1g1076	0.087	0.0866667	0.1	0.113333	0.101	0.0973333	0.0953333	0.0926667	0.0946667	0.0883333	0.044	1344	KY21.Chr3.921
gene14792	rna43157	ppp1cb.S	XBXL10_1g22729	0.0843333	0.079	0.0853333	0.083	0.0883333	0.0846667	0.0913333	0.0973333	0.0943333	0.104667	0.107333	677	KY21.Chr9.18
gene14793	rna43159	gle1.L	XBXL10_1g34451	0.117333	0.101333	0.092	0.0923333	0.088	0.093	0.0896667	0.0883333	0.087	0.074	0.0766667	515	KY21.Chr10.981
gene14803	rna43190	spg7.L	XBXL10_1g18665	0.121667	0.115667	0.112333	0.103333	0.101	0.0923333	0.0893333	0.0873333	0.0813333	0.0513333	0.0443333	1580	KY21.Chr6.473
gene14804	rna43191	srp72.S	XBXL10_1g4701	0.0553333	0.063	0.0666667	0.076	0.0906667	0.0956667	0.104333	0.105	0.114667	0.148667	0.08	1389	KY21.Chr8.1321
gene14805	rna43194	idh3a.L	XBXL10_1g12975	0.115333	0.115	0.112333	0.107667	0.102333	0.0993333	0.0926667	0.0923333	0.084	0.047	0.0313333	797	KY21.Chr14.724
gene14808	rna43199	mrpl38.L	XBXL10_1g40090	0.126333	0.113667	0.111667	0.104	0.0953333	0.103333	0.096	0.0823333	0.0803333	0.0526667	0.0343333	796	KY21.Chr14.866
gene14809	rna43202	dgat1.L	XBXL10_1g28450	0.118	0.0793333	0.0903333	0.0986667	0.0986667	0.105333	0.109667	0.096	0.0966667	0.061	0.0456667	970	KY21.Chr13.35
gene14819	rna43236	smg7.S	XBXL10_1g21769	0.0816667	0.088	0.0816667	0.081	0.087	0.097	0.0926667	0.0986667	0.102333	0.113667	0.0763333	2441	KY21.Chr9.65
gene14826	rna43252	cyb5d1.L	XBXL10_1g14637	0.062	0.071	0.064	0.071	0.0883333	0.102333	0.109667	0.124333	0.121	0.109667	0.0756667	455	KY21.Chr1.108
gene14829	rna43260	nek7.S	XBXL10_1g21893	0.0803333	0.0743333	0.0833333	0.0873333	0.085	0.083	0.0846667	0.085	0.0893333	0.115667	0.132667	638	KY21.Chr9.842
gene1484	rna4315	nup88.L	XBXL10_1g7636	0.098	0.0916667	0.101	0.0993333	0.096	0.0936667	0.0933333	0.0886667	0.09	0.0703333	0.0783333	1491	KY21.Chr3.88
gene14852	rna43333	ppp1r13b.L	XBXL10_1g35944	0.0643333	0.0793333	0.0896667	0.089	0.0976667	0.0893333	0.0913333	0.100333	0.0823333	0.0963333	0.12	1974	KY21.Chr1.2065
gene14863	rna43376	pelp1.L	XBXL10_1g14300	0.103667	0.0723333	0.0773333	0.0843333	0.0923333	0.0883333	0.091	0.104667	0.0986667	0.104667	0.0826667	2071	KY21.Chr8.917
gene14866	rna43387	ppp2r2d.S	XBXL10_1g32571	0.103	0.114667	0.112	0.102333	0.0993333	0.0926667	0.091	0.0913333	0.0863333	0.0616667	0.0463333	935	KY21.Chr8.879
gene14868	rna43391	ccdc3.L	XBXL10_1g12832	0.088	0.117	0.193	0.095	0.068	0.07	0.069	0.074	0.076	0.067	0.084	549	KY21.Chr11.532
gene14869	rna43398	vezt.L	XBXL10_1g12537	0.058	0.088	0.0695	0.1085	0.108	0.1215	0.1125	0.101	0.078	0.0845	0.071	1602	KY21.Chr5.365
gene14872	rna43404	coa7.S	XBXL10_1g21717	0.075	0.0726667	0.075	0.0856667	0.0873333	0.0846667	0.0886667	0.0893333	0.099	0.118	0.124667	471	KY21.Chr8.765
gene14880	rna43424	dnaaf3.L	XBXL10_1g31538	0.106	0.108667	0.113333	0.105333	0.104	0.0993333	0.099	0.0933333	0.0926667	0.0506667	0.0273333	1072	KY21.UAContig16.2
gene14885	rna43444	usp20.L	XBXL10_1g34442	0.1185	0.109	0.109	0.1045	0.0975	0.0885	0.0835	0.0815	0.0745	0.0745	0.0595	1845	KY21.Chr13.212
gene14886	rna43449	abhd18.L	XBXL10_1g1080	0.101333	0.099	0.102	0.0906667	0.0913333	0.0876667	0.0883333	0.0903333	0.0873333	0.0883333	0.075	968	KY21.Chr13.111
gene14889	rna43460	rfc4.L	XBXL10_1g23912	0.105667	0.111667	0.107667	0.103667	0.0986667	0.0983333	0.0943333	0.0933333	0.0903333	0.0626667	0.035	744	KY21.Chr8.1146
gene14891	rna43465	lin37.S	XBXL10_1g33975	0.018	0.0485	0.0585	0.0855	0.103	0.104	0.0975	0.105	0.1255	0.1685	0.087	500	KY21.Chr8.625
gene14897	rna43479	ocrl.L	XBXL10_1g35112	0.0856667	0.0836667	0.09	0.0843333	0.0873333	0.0876667	0.091	0.0903333	0.0963333	0.106333	0.097	1900	KY21.Chr6.435
gene14899	rna43490	arid2.L	XBXL10_1g12638	0.0536667	0.0646667	0.06	0.077	0.0913333	0.102667	0.112333	0.113	0.126333	0.135667	0.063	3715	KY21.Chr2.1291
gene14900	rna43491	scfd1.L	XBXL10_1g36167	0.0986667	0.0943333	0.094	0.091	0.0923333	0.0886667	0.089	0.0883333	0.088	0.0963333	0.0786667	1310	KY21.Chr7.1216
gene14902	rna43499	athl1.L	XBXL10_1g18314	0.107	0.0993333	0.104333	0.0933333	0.0956667	0.09	0.0883333	0.081	0.082	0.0613333	0.097	1461	KY21.Chr14.416
gene14903	rna43502	LOC108699929	XBXL10_1g37599	0.038	0.043	0.06	0.059	0.07	0.087	0.102	0.107	0.131	0.185	0.117	3211	KY21.Chr9.230
gene14907	rna43512	hmga2.S	XBXL10_1g16272	0.125667	0.128	0.108667	0.104333	0.096	0.089	0.087	0.096	0.0836667	0.0496667	0.031	242	KY21.Chr1.1931
gene14914	rna43531	hsd17b8.S	XBXL10_1g38248	0.102667	0.101667	0.104333	0.105333	0.105	0.100333	0.098	0.0966667	0.09	0.0553333	0.041	512	KY21.Chr9.442
gene14924	rna43563	rbpms.S	XBXL10_1g4207	0.072	0.061	0.067	0.034	0.077	0.049	0.074	0.081	0.124	0.257	0.104	402	KY21.Chr3.1631
gene14927	rna43572	cul4a.S	XBXL10_1g10483	0.115667	0.115	0.109667	0.106	0.0986667	0.0933333	0.0843333	0.0876667	0.079	0.0583333	0.0516667	1558	KY21.Chr1.820
gene14930	rna43583	stip1.L	XBXL10_1g18211	0.130667	0.109667	0.109667	0.102	0.0986667	0.0943333	0.0926667	0.0863333	0.0856667	0.0556667	0.034	1113	KY21.Chr4.557
gene14936	rna43596	nme6.L	XBXL10_1g12928	0.0963333	0.104	0.110333	0.0953333	0.0996667	0.088	0.0833333	0.092	0.0906667	0.072	0.0686667	373	KY21.Chr10.940
gene14937	rna43602	ptges3.L	XBXL10_1g8091	0.095	0.0916667	0.0923333	0.0956667	0.095	0.0913333	0.0933333	0.0956667	0.094	0.0913333	0.0646667	327	KY21.Chr10.1160
gene14939	rna43608	LOC108704055	XBXL10_1g20196	0.043	0.0485	0.0705	0.0725	0.0755	0.082	0.076	0.091	0.1135	0.2055	0.1235	888	KY21.Chr8.1199
gene1495	rna4345	ccnc.L	XBXL10_1g23527	0.096	0.109	0.114	0.1015	0.0955	0.092	0.0975	0.0905	0.071	0.0825	0.051	591	KY21.Chr14.121
gene14951	rna43632	dhrs7b.L	XBXL10_1g41008	0.129	0.115	0.113	0.105333	0.100667	0.095	0.088	0.0826667	0.0813333	0.0503333	0.0403333	662	KY21.Chr11.770
gene14960	rna43658	qpct.L	XBXL10_1g23245	0.127	0.0835	0.088	0.066	0.0665	0.0475	0.0535	0.049	0.0475	0.1485	0.222	755	KY21.Chr11.542
gene14966	rna43675	anapc2.L	XBXL10_1g34134	0.100333	0.102333	0.1	0.097	0.097	0.093	0.0913333	0.0916667	0.0903333	0.0826667	0.0543333	1674	KY21.Chr9.753
gene14970	rna43685	mcts1.S	XBXL10_1g37957	0.118333	0.105667	0.109333	0.106667	0.0983333	0.0976667	0.09	0.0866667	0.081	0.0633333	0.043	377	KY21.Chr2.588
gene14974	rna43692	marc1.S	XBXL10_1g5921	0.058	0.0516667	0.0513333	0.0463333	0.047	0.048	0.0533333	0.0576667	0.0616667	0.221	0.303	711	KY21.Chr7.321
gene14977	rna43708	rsbn1.L	XBXL10_1g7135	0.052	0.023	0.096	0.094	0.083	0.111	0.086	0.123	0.102	0.119	0.111	1438	KY21.Chr8.524
gene14978	rna43711	mpc1.S	XBXL10_1g25319	0.113667	0.109667	0.103333	0.0916667	0.0973333	0.0796667	0.0863333	0.0973333	0.0783333	0.0846667	0.0586667	236	KY21.Chr6.228
gene1498	rna4358	rptor.L	XBXL10_1g39709	0.0906667	0.102667	0.0936667	0.0923333	0.0923333	0.0906667	0.0916667	0.092	0.092	0.0836667	0.0776667	2816	KY21.Chr3.1676
gene14980	rna43719	smtn.L	XBXL10_1g2478	0.0323333	0.0843333	0.157	0.130667	0.120667	0.111	0.101	0.0863333	0.079	0.042	0.0563333	2046	KY21.Chr11.747
gene14983	rna43729	cct3.L	XBXL10_1g38763	0.109333	0.113333	0.112667	0.108333	0.101	0.097	0.0943333	0.091	0.0863333	0.0586667	0.0276667	1049	KY21.Chr11.745
gene14991	rna43745	dhdds.S	XBXL10_1g9915	0.074	0.1	0.106	0.087	0.084	0.092	0.1	0.1	0.104	0.114	0.04	683	KY21.Chr5.448
gene14993	rna43753	tkfc.S	XBXL10_1g20767	0.105333	0.0893333	0.0833333	0.0846667	0.0843333	0.08	0.0756667	0.0823333	0.075	0.0933333	0.147	1174	KY21.Chr4.270
gene1500	rna4363	arl6ip5.L	XBXL10_1g20080	0.11	0.114333	0.11	0.105667	0.1	0.091	0.0903333	0.087	0.0856667	0.051	0.0556667	474	KY21.Chr2.627
gene15002	rna43776	daw1.S	XBXL10_1g26066	0.0783333	0.095	0.0966667	0.088	0.0886667	0.0943333	0.0943333	0.108	0.109667	0.091	0.0563333	860	KY21.Chr7.617
gene15005	rna43788	arhgap32.L	XBXL10_1g30969	0.0536667	0.0633333	0.08	0.0926667	0.095	0.0943333	0.103	0.113	0.112333	0.113667	0.079	4095	KY21.Chr10.178
gene15010	rna43799	mrpl55.L	XBXL10_1g26723	0.0935	0.1145	0.1165	0.1075	0.1065	0.1015	0.0935	0.093	0.09	0.0595	0.0235	279	KY21.Chr8.589
gene15016	rna43814	cchcr1.L	XBXL10_1g35503	0.108333	0.132333	0.128667	0.111333	0.0986667	0.0933333	0.082	0.077	0.0743333	0.0493333	0.0446667	1507	KY21.Chr12.847
gene15022	rna43828	fdxr.L	XBXL10_1g40044	0.130667	0.104	0.105	0.0993333	0.0943333	0.0896667	0.0876667	0.0866667	0.083	0.0646667	0.0553333	995	KY21.Chr3.951
gene15026	rna43838	mios.S	XBXL10_1g28899	0.0863333	0.0793333	0.0833333	0.089	0.0946667	0.093	0.093	0.101	0.099	0.094	0.0873333	1842	KY21.Chr1.2111
gene15028	rna43853	vti1b.S	XBXL10_1g9853	0.135667	0.117333	0.111	0.0983333	0.089	0.085	0.0833333	0.0783333	0.0783333	0.0696667	0.054	441	KY21.Chr3.169
gene15030	rna43859	mrps30.S	XBXL10_1g5755	0.140333	0.117667	0.113667	0.102333	0.0996667	0.0923333	0.0873333	0.0866667	0.0816667	0.0483333	0.031	860	KY21.Chr4.965
gene15032	rna43864	dnajc25.S	XBXL10_1g4585	0.096	0.103667	0.097	0.0983333	0.0963333	0.0973333	0.0936667	0.0963333	0.0866667	0.0783333	0.056	761	KY21.Chr8.345
gene15033	rna43866	caps2.L	XBXL10_1g12608	0.0605	0.092	0.113	0.105	0.1075	0.105	0.0995	0.094	0.093	0.0725	0.058	1270	KY21.Chr2.184
gene15042	rna43894	rapgef2.S	XBXL10_1g3903	0.0876667	0.0743333	0.075	0.0716667	0.077	0.087	0.092	0.099	0.102333	0.124333	0.110333	3434	KY21.Chr6.275
gene15050	rna43914	clpx.L	XBXL10_1g13392	0.0613333	0.077	0.088	0.101	0.0976667	0.0916667	0.0943333	0.0933333	0.1	0.132333	0.0636667	1285	KY21.Chr12.318
gene15061	rna43947	psmd12.L	XBXL10_1g40325	0.106	0.106	0.106	0.101	0.096	0.0926667	0.0926667	0.09	0.0806667	0.0736667	0.0556667	904	KY21.Chr1.596
gene15071	rna43981	nub1.L	XBXL10_1g26778	0.091	0.0856667	0.0846667	0.0896667	0.088	0.0876667	0.0836667	0.0863333	0.0856667	0.0856667	0.132333	1241	KY21.Chr10.894
gene15073	rna43986	NA	XBXL10_1g31837	0.0616667	0.0596667	0.054	0.054	0.0566667	0.064	0.0733333	0.087	0.0946667	0.188333	0.206667	1711	KY21.Chr11.873
gene15075	rna43992	frk.L	XBXL10_1g23458	0.0373333	0.049	0.0633333	0.0403333	0.0533333	0.082	0.0753333	0.0903333	0.1	0.108	0.301333	1088	KY21.Chr1.1922
gene15080	rna44003	spcs3.S	XBXL10_1g3866	0.109	0.106	0.111333	0.101667	0.0986667	0.0873333	0.0943333	0.079	0.089	0.067	0.056	370	KY21.Chr2.999
gene15096	rna44056	tmem161b-like.L	XBXL10_1g3032	0.108333	0.106667	0.12	0.106333	0.1	0.0973333	0.09	0.092	0.0846667	0.056	0.0383333	1001	KY21.Chr7.1203
gene1510	rna4387	rpl24.S	XBXL10_1g10331	0.103333	0.12	0.111667	0.112333	0.101	0.0916667	0.0913333	0.0883333	0.0846667	0.0623333	0.0336667	310	KY21.Chr6.507
gene15105	rna44087	myo5a.S	XBXL10_1g15735	0.097	0.103667	0.093	0.0933333	0.0993333	0.0996667	0.1	0.0993333	0.0926667	0.0626667	0.059	3768	KY21.Chr11.5
gene15106	rna44089	ptk7.L	XBXL10_1g22817	0.0403333	0.0443333	0.0586667	0.078	0.0926667	0.107	0.110667	0.116	0.120667	0.122333	0.109	2174	KY21.Chr11.791
gene15109	rna44098	qprt.L	XBXL10_1g41498	0.0286667	0.0293333	0.0276667	0.028	0.0306667	0.0416667	0.0473333	0.062	0.0936667	0.468333	0.142333	615	KY21.Chr6.204
gene15113	rna44109	c16orf70.S	XBXL10_1g21174	0.107667	0.106333	0.0983333	0.0963333	0.0933333	0.09	0.087	0.0936667	0.0833333	0.0716667	0.0713333	889	KY21.Chr5.667
gene15122	rna44135	alad.L	XBXL10_1g34178	0.226	0.0105	0.0105	0.012	0.015	0.0195	0.0325	0.048	0.0605	0.263	0.303	682	KY21.Chr6.310
gene1513	rna4397	tmem104.S	XBXL10_1g43025	0.109333	0.1	0.099	0.0956667	0.0976667	0.087	0.0853333	0.0873333	0.0826667	0.079	0.0766667	1006	KY21.Chr7.1109
gene1514	rna4405	rnf11.L	XBXL10_1g19242	0.115	0.108	0.112	0.1025	0.0925	0.0935	0.085	0.078	0.0695	0.0655	0.08	343	KY21.Chr5.22
gene15142	rna44196	psmd9.L	XBXL10_1g2836	0.122667	0.115	0.111	0.105	0.100667	0.097	0.0933333	0.0883333	0.0846667	0.0493333	0.0323333	427	KY21.Chr12.1095
gene15145	rna44206	med20.S	XBXL10_1g9730	0.0973333	0.100667	0.101667	0.103333	0.101333	0.100667	0.095	0.094	0.089	0.064	0.052	443	KY21.Chr5.392
gene15148	rna44214	gtf2e2.L	XBXL10_1g1331	0.100667	0.0526667	0.072	0.0913333	0.0976667	0.0993333	0.104	0.104	0.112667	0.102667	0.0636667	587	KY21.Chr14.198
gene15149	rna44216	fermt2.L	XBXL10_1g35874	0.0403333	0.0466667	0.0606667	0.0696667	0.0793333	0.0846667	0.092	0.0973333	0.0993333	0.132667	0.197	1455	KY21.Chr3.1576
gene15150	rna44221	nfrkb.L	XBXL10_1g30973	0.0696667	0.0866667	0.0703333	0.0846667	0.0946667	0.101333	0.102667	0.107333	0.106333	0.107333	0.069	2569	KY21.UAContig35.3
gene15155	rna44245	nup35.L	XBXL10_1g40763	0.0996667	0.0896667	0.153333	0.115	0.106	0.1	0.101	0.0816667	0.0843333	0.0436667	0.026	645	KY21.Chr7.158
gene15161	rna44266	hdac3.S	XBXL10_1g16578	0.0626667	0.081	0.0973333	0.0843333	0.0873333	0.0813333	0.0846667	0.0953333	0.0973333	0.113333	0.114333	893	KY21.Chr9.782
gene15162	rna44267	t.L	XBXL10_1g23238	0.0143333	0.0173333	0.0153333	0.416667	0.22	0.119	0.071	0.055	0.04	0.0146667	0.016	900	KY21.Chr12.6
gene15177	rna44309	kiaa0513.L	XBXL10_1g18801	0.101333	0.0933333	0.0796667	0.0783333	0.0773333	0.0693333	0.066	0.0633333	0.0643333	0.0736667	0.233333	879	KY21.Chr8.980
gene1519	rna4416	bag3.L	XBXL10_1g30072	0.0646667	0.056	0.0616667	0.0573333	0.0546667	0.0663333	0.0913333	0.111667	0.136667	0.155333	0.143667	1186	KY21.Chr8.1067
gene15203	rna44377	yeats2.L	XBXL10_1g24221	0.0916667	0.108	0.11	0.0846667	0.0853333	0.0893333	0.091	0.092	0.094	0.085	0.07	2545	KY21.Chr7.833
gene15204	rna44380	LOC108705092	XBXL10_1g5988	0.035	0.072	0.124	0.107	0.104	0.097	0.07	0.078	0.058	0.095	0.16	990	KY21.Chr6.307
gene15206	rna44383	ndufaf7.S	XBXL10_1g25324	0.107	0.113	0.115	0.106333	0.104333	0.0973333	0.095	0.0916667	0.0863333	0.052	0.0323333	912	KY21.Chr4.698
gene1521	rna4420	gmps.S	XBXL10_1g25917	0.101333	0.109	0.11	0.103667	0.100667	0.0956667	0.0916667	0.0903333	0.0853333	0.0586667	0.0543333	1430	KY21.Chr3.870
gene15210	rna44391	ndc1.S	XBXL10_1g21725	0.103	0.0993333	0.119667	0.102667	0.106333	0.100333	0.0966667	0.095	0.087	0.0486667	0.0403333	1357	KY21.Chr8.795
gene15214	rna44404	ulk4.L	XBXL10_1g27266	0.103667	0.117667	0.113667	0.099	0.0973333	0.094	0.0943333	0.0933333	0.091	0.0633333	0.0326667	2600	KY21.Chr4.565
gene15220	rna44427	scd.L	XBXL10_1g30619	0.064	0.0543333	0.0823333	0.076	0.0683333	0.0656667	0.0656667	0.051	0.059	0.138	0.275333	708	KY21.Chr4.1133
gene15232	rna44464	gpi.S	XBXL10_1g21389	0.125	0.116333	0.111667	0.108	0.102667	0.0983333	0.0913333	0.0893333	0.0836667	0.045	0.0286667	1154	KY21.Chr13.266
gene15240	rna44486	fis1.S	XBXL10_1g17474	0.131	0.0896667	0.0973333	0.0923333	0.0976667	0.0846667	0.0933333	0.0813333	0.0803333	0.0673333	0.0843333	304	KY21.Chr14.777
gene15242	rna44490	vps51.L	XBXL10_1g18082	0.102333	0.100667	0.0993333	0.0946667	0.0936667	0.0916667	0.0896667	0.0896667	0.0816667	0.0803333	0.076	1667	KY21.Chr3.1126
gene15246	rna44500	gps2.S	XBXL10_1g17565	0.0506667	0.064	0.0556667	0.0593333	0.0813333	0.0936667	0.0963333	0.1	0.111667	0.138333	0.15	717	KY21.Chr1.1485
gene15253	rna44515	elp2.S	XBXL10_1g29219	0.114333	0.106333	0.108667	0.098	0.1	0.0906667	0.092	0.0893333	0.0893333	0.0703333	0.0406667	1765	KY21.Chr13.426
gene15257	rna44525	gnb1l.L	XBXL10_1g2732	0.1	0.0953333	0.0956667	0.0946667	0.0933333	0.093	0.0923333	0.0866667	0.0903333	0.081	0.078	674	KY21.Chr1.1123
gene15258	rna44526	kdm3b.L	XBXL10_1g12414	0.0623333	0.0753333	0.0843333	0.097	0.093	0.0966667	0.0953333	0.094	0.103	0.127667	0.0716667	3506	KY21.Chr8.1338
gene15260	rna44536	lsm8.L	XBXL10_1g12686	0.0836667	0.092	0.1	0.0976667	0.098	0.096	0.095	0.094	0.093	0.079	0.0716667	190	KY21.Chr5.460
gene15264	rna44548	tor1a.S	XBXL10_1g37642	0.13	0.101333	0.114333	0.105	0.101	0.0966667	0.0906667	0.0873333	0.0806667	0.0513333	0.0416667	716	KY21.Chr1.18
gene15273	rna44572	ofd1.L	XBXL10_1g7662	0.0816667	0.0816667	0.098	0.0966667	0.0946667	0.1	0.0966667	0.0943333	0.102667	0.08	0.0726667	2061	KY21.Chr9.449
gene15283	rna44606	LOC100653495	XBXL10_1g26443	0.047	0.0416667	0.0656667	0.108333	0.127333	0.113333	0.113	0.126333	0.121	0.091	0.0453333	2360	KY21.Chr1.1457
gene15289	rna44627	grb2.L	XBXL10_1g40069	0.0756667	0.0826667	0.0936667	0.0903333	0.0903333	0.09	0.09	0.0953333	0.100667	0.0973333	0.0943333	480	KY21.Chr8.1114
gene15290	rna44634	cryzl1.L	XBXL10_1g6258	0.110667	0.110333	0.114333	0.107	0.104333	0.1	0.0973333	0.0893333	0.084	0.05	0.0326667	711	KY21.Chr2.1316
gene15297	rna44659	trim33.S	XBXL10_1g9566	0.0696667	0.078	0.0926667	0.0973333	0.102333	0.0966667	0.097	0.0923333	0.105	0.0993333	0.0693333	2170	KY21.Chr14.183
gene15298	rna44661	plscr1.S	XBXL10_1g25966	0.0556667	0.0566667	0.077	0.096	0.101667	0.0986667	0.0936667	0.0976667	0.095	0.0923333	0.135333	691	KY21.Chr6.293
gene15299	rna44663	snx14.L	XBXL10_1g23575	0.076	0.0726667	0.0846667	0.0853333	0.075	0.073	0.0703333	0.072	0.0763333	0.0823333	0.233333	1948	KY21.Chr3.221
gene15304	rna44678	utp23.L	XBXL10_1g28253	0.052	0.0186667	0.026	0.055	0.0816667	0.115333	0.122667	0.138	0.16	0.171667	0.0593333	499	KY21.Chr1.1518
gene1531	rna4441	NA	XBXL10_1g7765	0.0595	0.037	0.049	0.051	0.0475	0.05	0.0585	0.0715	0.0835	0.2105	0.283	665	KY21.Chr7.548
gene15312	rna44699	fam96a.L	XBXL10_1g13451	0.112667	0.101	0.105	0.099	0.0936667	0.086	0.0873333	0.087	0.092	0.083	0.0536667	307	KY21.Chr1.1527
gene1532	rna4445	hmmr.L	XBXL10_1g12106	0.032	0.156333	0.167667	0.162	0.115333	0.082	0.0716667	0.065	0.0696667	0.055	0.0226667	2298	KY21.Chr2.284
gene15331	rna44744	abracl.L	XBXL10_1g23300	0.139333	0.113667	0.107667	0.100333	0.0986667	0.091	0.089	0.085	0.082	0.0513333	0.0416667	162	KY21.Chr9.934
gene15349	rna44788	pir.L	XBXL10_1g6378	0.0586667	0.0613333	0.0623333	0.0656667	0.065	0.0723333	0.083	0.114667	0.113667	0.159	0.144667	604	KY21.Chr14.516
gene15351	rna44798	nfkb1.L	XBXL10_1g1199	0.0695	0.0575	0.0725	0.076	0.065	0.0675	0.0785	0.081	0.0865	0.1245	0.2215	1983	KY21.Chr7.418
gene15355	rna44815	slc26a5.S	XBXL10_1g16090	0.04	0.06	0.055	0.073	0.064	0.077	0.09	0.105	0.106	0.192	0.138	1541	KY21.Chr9.1139
gene15358	rna44820	acsf2.S	XBXL10_1g43016	0.0845	0.073	0.0725	0.0695	0.078	0.075	0.079	0.084	0.084	0.121	0.1795	1252	KY21.Chr13.145
gene15369	rna44851	trappc1.S	XBXL10_1g17427	0.108	0.0973333	0.0963333	0.0853333	0.091	0.087	0.0883333	0.0856667	0.0846667	0.0846667	0.0913333	303	KY21.Chr1.1478
gene15370	rna44854	LOC108699866	XBXL10_1g37462	0.141	0.126	0.103	0.091	0.101	0.102	0.107	0.09	0.093	0.033	0.014	368	KY21.Chr2.457
gene15374	rna44864	cep170b.S	XBXL10_1g37235	0.0775	0.0415	0.032	0.0545	0.0705	0.1015	0.099	0.126	0.1245	0.169	0.1045	3303	KY21.Chr3.143
gene15376	rna44868	memo1.S	XBXL10_1g25269	0.108333	0.102667	0.105667	0.101	0.099	0.0926667	0.0866667	0.0856667	0.08	0.081	0.0576667	622	KY21.Chr10.530
gene1538	rna4467	cep85.L	XBXL10_1g6942	0.0896667	0.173333	0.141	0.0983333	0.092	0.085	0.078	0.082	0.073	0.0533333	0.0336667	1458	KY21.Chr1.1024
gene15381	rna44881	smc6.L	XBXL10_1g24426	0.0903333	0.095	0.0793333	0.0953333	0.0953333	0.100333	0.0986667	0.0906667	0.107667	0.099	0.0483333	2332	KY21.Chr12.100
gene15385	rna44894	ddc.L	XBXL10_1g27335	0.0356667	0.0353333	0.0366667	0.0316667	0.0333333	0.0366667	0.0383333	0.0413333	0.038	0.228333	0.444333	1014	KY21.Chr6.670
gene15387	rna44898	capza2.L	XBXL10_1g12680	0.0803333	0.0653333	0.0706667	0.061	0.0646667	0.065	0.0783333	0.0816667	0.099	0.151	0.182333	599	KY21.Chr7.1021
gene15389	rna44904	surf6.L	XBXL10_1g34363	0.043	0.026	0.027	0.041	0.0673333	0.0983333	0.115333	0.123	0.156667	0.207333	0.0946667	672	KY21.Chr5.857
gene15402	rna44947	adk.S	XBXL10_1g33018	0.093	0.0886667	0.095	0.094	0.0923333	0.0913333	0.0956667	0.0943333	0.094	0.088	0.074	749	KY21.Chr6.492
gene15413	rna44986	cog8.L	XBXL10_1g18749	0.095	0.0916667	0.0943333	0.0886667	0.0886667	0.087	0.0883333	0.0896667	0.089	0.0976667	0.0886667	1225	KY21.Chr10.1152
gene15414	rna44987	sqstm1.L	XBXL10_1g12063	0.0563333	0.0843333	0.0886667	0.0963333	0.0933333	0.0876667	0.0823333	0.089	0.093	0.112	0.117667	952	KY21.Chr9.867
gene15415	rna44990	wdr34.L	XBXL10_1g34449	0.111333	0.101	0.104	0.0993333	0.0966667	0.0913333	0.088	0.0886667	0.0806667	0.0636667	0.0753333	988	KY21.Chr13.140
gene1542	rna4478	man2a1.S	XBXL10_1g5515	0.0613333	0.055	0.0626667	0.072	0.0763333	0.0843333	0.0943333	0.105667	0.112	0.159	0.118	2386	KY21.Chr9.1038
gene15424	rna45023	mettl18.S	XBXL10_1g10590	0.0716667	0.0743333	0.076	0.079	0.0893333	0.0993333	0.106333	0.104333	0.115667	0.107	0.0773333	761	KY21.Chr2.515
gene15425	rna45024	haao.L	XBXL10_1g22580	0.0385	0.011	0.041	0.045	0.044	0.0375	0.036	0.0385	0.044	0.1185	0.5465	588	KY21.Chr1.2112
gene15430	rna45041	psmd8.L	XBXL10_1g35637	0.113667	0.117667	0.109	0.103667	0.0963333	0.095	0.0896667	0.0903333	0.085	0.0633333	0.036	560	KY21.Chr4.785
gene15432	rna45046	fbxo42.L	XBXL10_1g32315	0.08	0.0915	0.112	0.114	0.1095	0.103	0.099	0.098	0.0935	0.058	0.0415	1419	KY21.Chr7.1061
gene15443	rna45084	rundc1.L	XBXL10_1g39814	0.038	0.051	0.043	0.047	0.0775	0.0935	0.1025	0.117	0.118	0.149	0.1645	1164	KY21.Chr9.185
gene15445	rna45090	fam117b.L	XBXL10_1g40886	0.077	0.102	0.102	0.106	0.082	0.105	0.092	0.106	0.087	0.105	0.036	1203	KY21.Chr9.906
gene15450	rna45100	ahsa1.L	XBXL10_1g35730	0.082	0.105333	0.109	0.104	0.101667	0.097	0.094	0.094	0.089	0.084	0.039	699	KY21.Chr5.985
gene15452	rna45111	LOC108716684	XBXL10_1g23143	0.104	0.117333	0.118333	0.106333	0.101	0.0936667	0.0926667	0.0903333	0.0843333	0.0533333	0.039	1086	KY21.Chr5.263
gene15454	rna45117	mtmr10.L	XBXL10_1g13137	0.115	0.092	0.1115	0.0985	0.1125	0.0885	0.088	0.089	0.096	0.0575	0.05	1588	KY21.Chr4.1131
gene15455	rna45119	c3orf58.S	XBXL10_1g25960	0.0526667	0.087	0.0926667	0.0873333	0.0893333	0.0896667	0.0946667	0.0916667	0.096	0.123667	0.0963333	884	KY21.Chr3.145
gene15457	rna45124	MGC116497	XBXL10_1g30047	0.065	0.044	0.042	0.038	0.04	0.038	0.039	0.036	0.048	0.029	0.58	973	KY21.Chr7.358
gene15467	rna45148	mycbp.S	XBXL10_1g10000	0.153	0.131667	0.100667	0.0913333	0.0836667	0.0776667	0.085	0.0786667	0.072	0.0683333	0.058	207	KY21.Chr12.1023
gene15472	rna45164	thop1.S	XBXL10_1g4381	0.132333	0.107667	0.107667	0.103667	0.098	0.0943333	0.0903333	0.0886667	0.082	0.0576667	0.038	1427	KY21.Chr8.249
gene15473	rna45166	top3a.L	XBXL10_1g41421	0.0583333	0.0863333	0.111333	0.106333	0.106333	0.097	0.100667	0.102	0.0966667	0.0833333	0.052	2140	KY21.Chr14.84
gene15478	rna45184	ddx41.L	XBXL10_1g12376	0.0706667	0.0946667	0.0943333	0.0926667	0.0946667	0.0893333	0.0906667	0.0863333	0.088	0.0883333	0.110333	1264	KY21.Chr10.477
gene15479	rna45187	mcmbp.L	XBXL10_1g30070	0.126333	0.118667	0.118667	0.104	0.0996667	0.0906667	0.0886667	0.0903333	0.0823333	0.0533333	0.0266667	1351	KY21.Chr8.1330
gene15482	rna45202	exoc6.L	XBXL10_1g30319	0.036	0.034	0.046	0.042	0.035	0.034	0.03	0.046	0.061	0.167	0.47	1610	KY21.Chr8.291
gene15485	rna45211	ncoa4.S	XBXL10_1g33006	0.034	0.0565	0.1315	0.09	0.102	0.1145	0.1115	0.0985	0.134	0.0975	0.0295	1277	KY21.Chr1.1679
gene15489	rna45226	n6amt1.L	XBXL10_1g12557	0.0856667	0.078	0.0933333	0.095	0.1	0.0963333	0.101	0.0973333	0.109667	0.09	0.0543333	441	KY21.Chr1.1614
gene15516	rna45307	stt3a.L	XBXL10_1g30982	0.108	0.103	0.117333	0.106333	0.0963333	0.098	0.0906667	0.0926667	0.0766667	0.0613333	0.049	1461	KY21.Chr4.1013
gene15517	rna45309	efcab6.S	XBXL10_1g14990	0.0705	0.085	0.0885	0.0855	0.0895	0.0905	0.0965	0.111	0.095	0.086	0.101	3178	KY21.Chr2.1430
gene15519	rna45315	yipf6.L	XBXL10_1g34870	0.0733333	0.08	0.0783333	0.0826667	0.0816667	0.0943333	0.103667	0.0963333	0.107667	0.108	0.0933333	470	KY21.Chr2.779
gene1552	rna4510	fktn.S	XBXL10_1g4761	0.07	0.104	0.12	0.1105	0.106	0.1035	0.099	0.091	0.0865	0.0655	0.0455	958	KY21.Chr10.218
gene15525	rna45334	smim24.L	XBXL10_1g1512	0.0615	0.0885	0.1045	0.066	0.057	0.048	0.053	0.036	0.031	0.054	0.4005	251	KY21.Chr5.433
gene15529	rna45344	smad3.L	XBXL10_1g13431	0.03	0.033	0.033	0.034	0.027	0.039	0.044	0.094	0.085	0.353	0.229	890	KY21.Chr12.68
gene15533	rna45354	ints8.S	XBXL10_1g29716	0.079	0.0946667	0.084	0.0806667	0.087	0.0883333	0.091	0.099	0.100667	0.0943333	0.101	2065	KY21.Chr11.1145
gene15534	rna45358	sass6.L	XBXL10_1g2170	0.135333	0.129667	0.125667	0.109333	0.106667	0.094	0.088	0.078	0.073	0.0356667	0.0246667	1363	KY21.Chr5.733
gene15535	rna45362	slc25a4.S	XBXL10_1g3845	0.0906667	0.0946667	0.0886667	0.0903333	0.088	0.0876667	0.086	0.0853333	0.086	0.114667	0.0886667	613	KY21.Chr5.818
gene1554	rna4516	edf1.S	XBXL10_1g37500	0.102	0.0923333	0.094	0.0926667	0.0983333	0.097	0.0966667	0.099	0.0976667	0.0923333	0.0386667	299	KY21.Chr5.897
gene15541	rna45386	pnpla8.L	XBXL10_1g12656	0.0783333	0.081	0.0876667	0.0826667	0.085	0.0803333	0.0823333	0.0786667	0.0796667	0.089	0.175667	1622	KY21.Chr4.887
gene15545	rna45395	rpl11.L	XBXL10_1g10191	0.104667	0.115667	0.116667	0.105667	0.103667	0.0963333	0.0886667	0.0896667	0.083	0.0583333	0.0383333	363	KY21.Chr9.484
gene15548	rna45407	tmem5.S	XBXL10_1g16282	0.0975	0.095	0.093	0.0815	0.084	0.082	0.083	0.086	0.0785	0.117	0.1015	942	KY21.Chr8.974
gene15551	rna45418	mns1.L	XBXL10_1g13173	0.129	0.113	0.125667	0.102667	0.0976667	0.087	0.0836667	0.0946667	0.0813333	0.047	0.0383333	949	KY21.Chr6.105
gene15552	rna45419	cacybp.S	XBXL10_1g21753	0.0756667	0.066	0.068	0.08	0.0883333	0.100667	0.104667	0.108333	0.112333	0.137667	0.059	463	KY21.Chr9.826
gene15555	rna45427	echs1.L	XBXL10_1g30805	0.0893333	0.103333	0.105333	0.107667	0.108667	0.101667	0.0986667	0.0993333	0.0926667	0.055	0.039	593	KY21.Chr3.674
gene15565	rna45457	micu3.L	XBXL10_1g840	0.059	0.051	0.0556667	0.0463333	0.048	0.0473333	0.0603333	0.0663333	0.079	0.226667	0.259667	1131	KY21.Chr2.819
gene15566	rna45461	pgls.S	XBXL10_1g16894	0.108667	0.104667	0.102	0.0963333	0.0883333	0.0843333	0.083	0.0823333	0.0803333	0.0703333	0.100333	494	KY21.Chr2.245
gene1557	rna4527	cdc27.L	XBXL10_1g39203	0.068	0.0786667	0.103333	0.120667	0.116333	0.107	0.106333	0.098	0.0956667	0.0653333	0.041	1736	KY21.Chr2.281
gene1558	rna4529	kiaa0586.L	XBXL10_1g36016	0.062	0.084	0.128667	0.133	0.127333	0.101	0.0996667	0.087	0.086	0.058	0.033	3389	KY21.Chr3.700
gene15581	rna45506	znrd1.L	XBXL10_1g12903	0.079	0.104	0.0806667	0.071	0.0826667	0.0996667	0.099	0.0863333	0.110333	0.112	0.0753333	252	KY21.Chr2.632
gene15586	rna45516	nprl2.S	XBXL10_1g22167	0.102	0.0835	0.0905	0.0965	0.0895	0.084	0.092	0.0875	0.089	0.0895	0.096	783	KY21.Chr8.834
gene15609	rna45577	chid1.L	XBXL10_1g18026	0.117	0.109667	0.108667	0.101	0.102667	0.096	0.0886667	0.0916667	0.082	0.0563333	0.047	807	KY21.Chr12.861
gene15619	rna45603	tubgcp4.L	XBXL10_1g13269	0.117667	0.117667	0.121	0.0976667	0.1	0.0933333	0.087	0.0876667	0.0806667	0.0596667	0.0386667	1368	KY21.Chr7.668
gene15620	rna45605	pmm1.L	XBXL10_1g41047	0.100667	0.099	0.0993333	0.094	0.092	0.0883333	0.089	0.089	0.0863333	0.076	0.0856667	504	KY21.Chr3.236
gene15628	rna45628	slc25a3.S	XBXL10_1g16335	0.116	0.101	0.103667	0.095	0.093	0.0863333	0.0856667	0.087	0.0773333	0.0726667	0.0843333	748	KY21.Chr10.776
gene15637	rna45651	ggcx.L	XBXL10_1g13551	0.086	0.0843333	0.0793333	0.0766667	0.0746667	0.077	0.0776667	0.088	0.086	0.16	0.108333	1551	KY21.Chr14.206
gene15639	rna45658	sccpdh.S	XBXL10_1g25272	0.116667	0.114	0.106	0.100667	0.0986667	0.0923333	0.0903333	0.088	0.085	0.0543333	0.054	883	KY21.Chr3.1327
gene1564	rna4556	pias3.L	XBXL10_1g36918	0.062	0.102	0.116	0.106	0.11	0.11	0.101	0.097	0.083	0.07	0.042	1321	KY21.Chr3.388
gene15640	rna45660	atpaf1.S	XBXL10_1g21681	0.0846667	0.083	0.078	0.0836667	0.083	0.083	0.0823333	0.0893333	0.0913333	0.163333	0.078	645	KY21.Chr5.151
gene15642	rna45664	mgat2.L	XBXL10_1g35863	0.089	0.0896667	0.0856667	0.088	0.0836667	0.0773333	0.082	0.0883333	0.092	0.119333	0.104333	909	KY21.Chr4.825
gene15644	rna45670	obfc1.S	XBXL10_1g32615	0.0755	0.1075	0.1135	0.1115	0.1025	0.1135	0.101	0.0815	0.086	0.0595	0.047	1025	KY21.Chr11.248
gene15649	rna45695	tor1aip1-like.L	XBXL10_1g19358	0.104333	0.0916667	0.101	0.100333	0.0963333	0.0913333	0.0873333	0.0856667	0.0846667	0.074	0.083	976	KY21.Chr9.1045
gene15650	rna45701	rpl29.S	XBXL10_1g22193	0.094	0.117	0.119	0.114667	0.109333	0.0986667	0.101333	0.09	0.0866667	0.0463333	0.0226667	150	KY21.Chr8.624
gene15654	rna45711	espl1.S	XBXL10_1g10860	0.099	0.184	0.157	0.114333	0.089	0.075	0.073	0.0643333	0.0676667	0.0456667	0.0316667	4377	KY21.Chr11.750
gene15659	rna45724	rtcb.S	XBXL10_1g15033	0.109333	0.121667	0.116333	0.110333	0.1	0.098	0.0943333	0.0876667	0.084	0.0483333	0.03	1054	KY21.Chr12.679
gene15663	rna45733	pithd1.L	XBXL10_1g7385	0.115667	0.111	0.108667	0.100333	0.101	0.0946667	0.0893333	0.0943333	0.088	0.0566667	0.0396667	437	KY21.Chr3.994
gene15670	rna45751	slc36a4.L	XBXL10_1g8524	0.145	0.11	0.112	0.099	0.0965	0.09	0.082	0.087	0.0755	0.043	0.0585	1067	KY21.Chr2.764
gene15671	rna45753	dnah7.L	XBXL10_1g40882	0.0535	0.0605	0.0565	0.058	0.0655	0.0865	0.0965	0.109	0.1255	0.148	0.141	8239	KY21.Chr9.592
gene15674	rna45760	sart3.L	XBXL10_1g2537	0.086	0.081	0.0796667	0.0816667	0.088	0.0936667	0.0953333	0.0963333	0.101667	0.096	0.1	1934	KY21.Chr10.987
gene15676	rna45764	dynlt1.L	XBXL10_1g23319	0.102667	0.105667	0.113667	0.105	0.0993333	0.0963333	0.0943333	0.0933333	0.087	0.059	0.0426667	236	KY21.Chr10.339
gene15685	rna45799	ecsit.S	XBXL10_1g17165	0.105333	0.108	0.111333	0.108333	0.101	0.096	0.0893333	0.0883333	0.0836667	0.0656667	0.0433333	854	KY21.Chr8.679
gene15697	rna45832	pigq.L	XBXL10_1g41303	0.08	0.087	0.09	0.101667	0.0946667	0.094	0.0923333	0.0956667	0.091	0.096	0.078	1150	KY21.Chr12.18
gene15698	rna45834	stk11.S	XBXL10_1g4396	0.083	0.087	0.091	0.083	0.09	0.081	0.086	0.089	0.093	0.141	0.076	901	KY21.Chr8.744
gene15699	rna45837	tpcn2.L	XBXL10_1g17806	0.043	0.074	0.151	0.138	0.135	0.099	0.1	0.097	0.079	0.048	0.036	1598	KY21.Chr10.420
gene15708	rna45861	c15orf41.L	XBXL10_1g36151	0.104333	0.110667	0.113	0.106333	0.0966667	0.0993333	0.09	0.09	0.091	0.0656667	0.0323333	635	KY21.Chr11.1109
gene15710	rna45868	pfdn2.S	XBXL10_1g38790	0.0973333	0.106	0.104667	0.0993333	0.0936667	0.0973333	0.092	0.0923333	0.0903333	0.0826667	0.0446667	352	KY21.Chr2.843
gene15713	rna45875	hsp90b1.L	XBXL10_1g12445	0.110333	0.110667	0.107	0.107	0.0966667	0.097	0.0913333	0.0893333	0.0856667	0.0663333	0.0393333	1625	KY21.Chr1.1130
gene1572	rna4593	fcf1.S	XBXL10_1g37414	0.0576667	0.0423333	0.0443333	0.0526667	0.068	0.0926667	0.109333	0.11	0.141	0.16	0.122667	406	KY21.Chr11.340
gene15726	rna45922	phrf1.L	XBXL10_1g18182	0.089	0.0825	0.0895	0.0865	0.087	0.092	0.092	0.1025	0.103	0.1025	0.074	3652	KY21.Chr10.1028
gene15738	rna45963	tspan6.S	XBXL10_1g38012	0.0763333	0.0893333	0.097	0.0906667	0.098	0.101333	0.0993333	0.109	0.0986667	0.0803333	0.0596667	517	KY21.Chr1.1211
gene15739	rna45966	ilvbl.L	XBXL10_1g31297	0.0623333	0.0603333	0.0726667	0.0733333	0.076	0.073	0.0726667	0.0773333	0.0766667	0.14	0.215333	1281	KY21.Chr4.1175
gene15748	rna45986	psmd1.S	XBXL10_1g25700	0.116333	0.115	0.104	0.099	0.0993333	0.0873333	0.0896667	0.0966667	0.0846667	0.067	0.0413333	1907	KY21.Chr1.2
gene15751	rna46003	alg13.L	XBXL10_1g18729	0.12	0.108	0.120333	0.108	0.111	0.0903333	0.0933333	0.0873333	0.082	0.048	0.0323333	339	KY21.Chr14.78
gene15752	rna46007	rsph3.L	XBXL10_1g23322	0.029	0.033	0.034	0.052	0.066	0.103	0.102	0.16	0.138	0.145	0.138	781	KY21.Chr3.558
gene15762	rna46040	nck2.S	XBXL10_1g10405	0.087	0.0886667	0.094	0.0866667	0.0886667	0.0883333	0.085	0.0956667	0.0926667	0.0953333	0.0983333	795	KY21.Chr1.1312
gene15768	rna46062	larp1.S	XBXL10_1g15207	0.0183333	0.017	0.0263333	0.0506667	0.081	0.106667	0.125667	0.139	0.157	0.196333	0.082	2095	KY21.Chr14.153
gene15769	rna46064	srpk3.L	XBXL10_1g12784	0.0865	0.0845	0.0875	0.092	0.093	0.099	0.095	0.0915	0.094	0.11	0.068	1519	KY21.Chr2.1294
gene15770	rna46074	vil1.S	XBXL10_1g43388	0.0306667	0.0276667	0.028	0.0276667	0.0286667	0.0286667	0.0286667	0.0293333	0.0326667	0.0593333	0.678	1726	KY21.Chr9.368
gene15771	rna46077	tsr1.L	XBXL10_1g6529	0.0653333	0.063	0.0616667	0.0696667	0.0816667	0.0943333	0.102	0.102	0.122	0.152	0.087	1711	KY21.Chr11.1013
gene15772	rna46079	atp6v1g2.S	XBXL10_1g38281	0.009	0.0145	0.014	0.019	0.033	0.038	0.0465	0.0525	0.092	0.2385	0.443	236	KY21.Chr13.398
gene15782	rna46107	ola1.L	XBXL10_1g40707	0.103333	0.0983333	0.091	0.0923333	0.0886667	0.0883333	0.0873333	0.093	0.088	0.103	0.0666667	749	KY21.Chr8.488
gene15791	rna46127	tmem45a.L	XBXL10_1g6369	0.0306667	0.0393333	0.0363333	0.0583333	0.114	0.123333	0.137333	0.123	0.116333	0.0683333	0.153333	566	KY21.Chr2.1057
gene15793	rna46133	ywhae.L	XBXL10_1g6687	0.1005	0.0875	0.086	0.076	0.081	0.0795	0.081	0.083	0.09	0.112	0.1235	523	KY21.Chr3.1516
gene15802	rna46169	ctdspl2.L	XBXL10_1g13456	0.0305	0.031	0.0455	0.0815	0.1015	0.115	0.1155	0.1155	0.1295	0.1555	0.0795	961	KY21.Chr7.162
gene15803	rna46173	eif5a.L	XBXL10_1g23988	0.107	0.112333	0.112333	0.106667	0.101333	0.1	0.0936667	0.0896667	0.0863333	0.0596667	0.031	317	KY21.Chr6.386
gene15809	rna46192	paip1.S	XBXL10_1g5759	0.091	0.0973333	0.104	0.108667	0.104	0.103667	0.0976667	0.0866667	0.0846667	0.0653333	0.0573333	820	KY21.Chr5.163
gene15812	rna46198	mettl1.L	XBXL10_1g8166	0.083	0.0896667	0.097	0.099	0.0973333	0.0973333	0.0983333	0.096	0.098	0.0736667	0.0706667	561	KY21.Chr4.983
gene15818	rna46218	mrpl23.S	XBXL10_1g20800	0.124667	0.115667	0.11	0.104667	0.0976667	0.098	0.0906667	0.084	0.083	0.0543333	0.037	315	KY21.Chr2.1467
gene15821	rna46230	fbxl4.L	XBXL10_1g31342	0.0985	0.1165	0.1075	0.1025	0.095	0.0905	0.087	0.0845	0.082	0.0675	0.0685	1278	KY21.Chr12.810
gene15825	rna46240	kctd9.S	XBXL10_1g15367	0.116	0.128	0.1455	0.111	0.1105	0.092	0.0805	0.0805	0.076	0.0375	0.0235	798	KY21.Chr8.884
gene15838	rna46274	fbxo28.L	XBXL10_1g22673	0.05	0.0666667	0.0573333	0.079	0.104	0.101333	0.100667	0.116333	0.113	0.138	0.0733333	705	KY21.Chr11.944
gene15840	rna46279	ccdc6.S	XBXL10_1g32514	0.0766667	0.074	0.0746667	0.09	0.093	0.102333	0.0996667	0.102	0.103	0.105667	0.08	922	KY21.Chr11.855
gene15844	rna46291	rmdn1.S	XBXL10_1g29665	0.112	0.104333	0.098	0.0946667	0.0946667	0.0846667	0.085	0.0886667	0.0836667	0.0836667	0.071	634	KY21.Chr1.1612
gene1586	rna4638	bcl2l12.L	XBXL10_1g31777	0.022	0.019	0.059	0.106	0.116	0.139	0.148	0.113	0.13	0.087	0.06	947	KY21.Chr14.551
gene15860	rna46342	gsn.L	XBXL10_1g34348	0.107667	0.119	0.119333	0.112333	0.105333	0.102	0.096	0.091	0.0863333	0.038	0.0226667	1579	KY21.Chr9.1007
gene15861	rna46345	tex10.S	XBXL10_1g29200	0.0903333	0.062	0.0783333	0.0856667	0.0946667	0.0936667	0.097	0.102	0.0976667	0.105	0.0943333	1941	KY21.Chr3.1279
gene15863	rna46349	dcaf5.L	XBXL10_1g36130	0.082	0.089	0.0885	0.095	0.084	0.0895	0.0965	0.111	0.089	0.087	0.088	1949	KY21.Chr4.256
gene15865	rna46363	mfn2.S	XBXL10_1g33107	0.131333	0.117667	0.114	0.104	0.0966667	0.089	0.0863333	0.0846667	0.0806667	0.056	0.0406667	1763	KY21.Chr2.1234
gene15868	rna46366	tcn2.L	XBXL10_1g2906	0.166333	0.138667	0.101333	0.0953333	0.0783333	0.0713333	0.0696667	0.0606667	0.0536667	0.0423333	0.123333	887	KY21.Chr11.1007
gene15870	rna46369	cyp4b1.L	XBXL10_1g19217	0.0365	0.0415	0.0255	0.0315	0.0355	0.0335	0.031	0.0435	0.045	0.2265	0.4495	1069	KY21.Chr11.695
gene15874	rna46378	pacsin2.S	XBXL10_1g14973	0.0823333	0.0833333	0.0883333	0.0923333	0.0913333	0.089	0.0886667	0.091	0.0876667	0.097	0.108667	989	KY21.Chr4.164
gene15878	rna46392	rprd1a.S	XBXL10_1g42916	0.064	0.077	0.0785	0.0955	0.1115	0.113	0.103	0.0905	0.0915	0.0835	0.0915	663	KY21.Chr5.712
gene15883	rna46408	eme1.L	XBXL10_1g40034	0.106667	0.118667	0.122667	0.106	0.100667	0.0953333	0.0893333	0.0846667	0.081	0.0603333	0.0353333	842	KY21.Chr1.302
gene15884	rna46409	loc100489221.L	XBXL10_1g27647	0	0	0	0	0	0	0	0.004	0.023	0.1	0.873	517	KY21.Chr4.1204
gene15885	rna46417	mtor.L	XBXL10_1g30904	0.086	0.0936667	0.0856667	0.083	0.0883333	0.09	0.0906667	0.0983333	0.0973333	0.091	0.0953333	5270	KY21.Chr9.435
gene15889	rna46428	tfg.L	XBXL10_1g7659	0.081	0.0895	0.068	0.0665	0.0895	0.0535	0.074	0.146	0.1065	0.1375	0.087	797	KY21.Chr6.418
gene15890	rna46432	c14orf166.L	XBXL10_1g35891	0.093	0.100667	0.100667	0.0976667	0.0916667	0.0936667	0.0913333	0.0913333	0.0883333	0.0846667	0.0673333	493	KY21.Chr8.607
gene15895	rna46455	acbd3.L	XBXL10_1g22690	0.0833333	0.081	0.088	0.086	0.0926667	0.094	0.094	0.0906667	0.0986667	0.101	0.0916667	1063	KY21.Chr11.699
gene15899	rna46466	upf2.L	XBXL10_1g12838	0.0996667	0.106333	0.102667	0.0976667	0.0973333	0.095	0.092	0.09	0.0886667	0.0693333	0.0616667	2628	KY21.Chr7.264
gene15905	rna46486	sec16a.S	XBXL10_1g37547	0.072	0.0706667	0.0833333	0.0943333	0.0973333	0.1	0.099	0.100667	0.0983333	0.107	0.0776667	4819	KY21.Chr9.114
gene15908	rna46496	cradd.2.S	XBXL10_1g37872	0.0623333	0.083	0.0873333	0.0853333	0.072	0.0726667	0.0643333	0.0693333	0.0653333	0.146	0.192333	404	KY21.Chr5.322
gene15924	rna46546	mrpl39.L	XBXL10_1g6313	0.119667	0.120667	0.113667	0.105	0.098	0.095	0.0896667	0.0873333	0.0806667	0.0553333	0.0363333	743	KY21.Chr11.739
gene15925	rna46549	eif4h.S	XBXL10_1g10319	0.0983333	0.104667	0.101667	0.0983333	0.095	0.0963333	0.092	0.097	0.0933333	0.0836667	0.0406667	489	KY21.Chr10.1050
gene15932	rna46569	thumpd3.L	XBXL10_1g19928	0.116667	0.128667	0.111	0.102333	0.0976667	0.0936667	0.0913333	0.088	0.086	0.054	0.0313333	1139	KY21.Chr6.658
gene15937	rna46583	gatc.L	XBXL10_1g2625	0.125	0.101	0.094	0.093	0.096	0.093	0.087	0.083	0.082	0.084	0.063	275	KY21.Chr5.233
gene15938	rna46585	p4ha1.S	XBXL10_1g32838	0.104667	0.077	0.078	0.0713333	0.073	0.072	0.0786667	0.085	0.093	0.177667	0.089	1112	KY21.Chr1.2071
gene15944	rna46615	lsm6.S	XBXL10_1g3949	0.099	0.102667	0.106667	0.104	0.0963333	0.1	0.0983333	0.086	0.0886667	0.062	0.0563333	165	KY21.Chr1.1610
gene15948	rna46623	ier3ip1.L	XBXL10_1g3354	0.0943333	0.0953333	0.0973333	0.0933333	0.0986667	0.0933333	0.0976667	0.0906667	0.0833333	0.094	0.0626667	165	KY21.Chr7.632
gene15952	rna46634	wsb1.L	XBXL10_1g7640	0.074	0.049	0.058	0.095	0.091	0.138	0.105	0.091	0.132	0.097	0.069	882	KY21.Chr10.417
gene15964	rna46668	lsm4.L	XBXL10_1g1658	0.118	0.121	0.107	0.100667	0.0936667	0.091	0.087	0.087	0.0806667	0.059	0.0553333	282	KY21.Chr8.1061
gene15965	rna46671	hspe1.L	XBXL10_1g40989	0.102667	0.119333	0.118667	0.115667	0.102333	0.0963333	0.094	0.0873333	0.0863333	0.0483333	0.0296667	200	KY21.Chr8.1157
gene15975	rna46697	zc4h2.L	XBXL10_1g35033	0.047	0.043	0.0495	0.0825	0.102	0.1385	0.1165	0.109	0.154	0.112	0.0455	452	KY21.Chr3.80
gene15976	rna46700	cep97.L	XBXL10_1g7619	0.110333	0.0926667	0.088	0.0903333	0.0936667	0.0876667	0.0903333	0.0853333	0.092	0.088	0.082	1659	KY21.Chr6.376
gene15978	rna46708	pid1.S	XBXL10_1g26071	0.067	0.064	0.106	0.096	0.086	0.078	0.0813333	0.0816667	0.0883333	0.110667	0.141	458	KY21.Chr1.1467
gene15989	rna46742	coq5.L	XBXL10_1g2629	0.111333	0.108667	0.110333	0.101	0.100333	0.0933333	0.0933333	0.0893333	0.086	0.0576667	0.049	649	KY21.Chr3.862
gene1599	rna4667	spdl1.S	XBXL10_1g16540	0.0833333	0.106	0.113667	0.109333	0.100667	0.0943333	0.0883333	0.092	0.086	0.0943333	0.032	1222	KY21.Chr1.2195
gene15993	rna46749	gas1.S	XBXL10_1g4921	0.055	0.05	0.05	0.07	0.097	0.11	0.114	0.138	0.121	0.104	0.092	605	KY21.Chr7.378
gene1600	rna4670	kpna2.S	XBXL10_1g43227	0.115667	0.129	0.118	0.106667	0.100667	0.0956667	0.0873333	0.0883333	0.0873333	0.0493333	0.0216667	1086	KY21.Chr4.79
gene16002	rna46777	rpf1.S	XBXL10_1g21502	0.043	0.04	0.0423333	0.0556667	0.078	0.101667	0.116667	0.125667	0.155333	0.176	0.0656667	707	KY21.Chr8.1051
gene16003	rna46779	iars.S	XBXL10_1g22119	0.104333	0.0966667	0.0986667	0.0926667	0.0896667	0.0903333	0.089	0.0906667	0.0903333	0.105	0.0533333	2624	KY21.Chr5.324
gene16007	rna46784	NA	XBXL10_1g39197	0.108	0.092	0.136	0.117	0.099	0.107	0.087	0.104	0.064	0.057	0.029	2388	KY21.Chr7.240
gene16009	rna46790	psmd2.S	XBXL10_1g25673	0.112	0.108667	0.110333	0.101	0.101	0.0936667	0.094	0.089	0.0846667	0.0633333	0.0423333	1852	KY21.Chr4.503
gene16010	rna46792	mis18a.S	XBXL10_1g9123	0.120333	0.118333	0.110667	0.0913333	0.0963333	0.0896667	0.0893333	0.0936667	0.0923333	0.0583333	0.0393333	437	KY21.Chr4.75
gene16016	rna46809	snrnp40.L	XBXL10_1g6874	0.0346667	0.0506667	0.0676667	0.09	0.105	0.108	0.11	0.111667	0.108333	0.113667	0.101333	705	KY21.Chr8.791
gene16019	rna46825	sec31a.L	XBXL10_1g1389	0.0536667	0.0583333	0.0586667	0.059	0.0613333	0.071	0.077	0.094	0.102	0.207	0.158333	2053	KY21.Chr2.266
gene1602	rna4677	taf9b.L	XBXL10_1g35272	0.02	0.188	0.186	0.114	0.059	0.103	0.079	0.083	0.07	0.081	0.017	513	KY21.Chr1.10
gene16023	rna46837	rev1.L	XBXL10_1g7750	0.0765	0.0905	0.118	0.119	0.1045	0.073	0.087	0.094	0.074	0.0955	0.068	2586	KY21.Chr9.767
gene16032	rna46860	wdr82.S	XBXL10_1g22176	0.0423333	0.0503333	0.0726667	0.0896667	0.0966667	0.096	0.101667	0.102	0.11	0.117	0.121667	652	KY21.Chr1.449
gene16041	rna46886	pdia5.S	XBXL10_1g43293	0.109	0.104667	0.107333	0.102	0.0993333	0.0963333	0.092	0.0906667	0.085	0.07	0.0436667	1124	KY21.Chr7.686
gene16047	rna46911	usp19.S	XBXL10_1g22291	0.0733333	0.0786667	0.081	0.086	0.0856667	0.0923333	0.097	0.109333	0.111	0.124667	0.062	3067	KY21.Chr5.422
gene16052	rna46930	smarce1.L	XBXL10_1g38961	0.048	0.058	0.0696667	0.079	0.0943333	0.103	0.104333	0.117333	0.120667	0.147667	0.0573333	868	KY21.Chr10.863
gene16053	rna46933	iqca1.L	XBXL10_1g40799	0.032	0.0213333	0.0546667	0.0856667	0.0533333	0.0673333	0.103333	0.105333	0.147333	0.192333	0.138	1693	KY21.Chr7.323
gene1606	rna4689	iars2.L	XBXL10_1g22643	0.111	0.116	0.115333	0.104667	0.102667	0.0933333	0.0903333	0.0863333	0.0793333	0.0556667	0.045	2070	KY21.Chr11.1086
gene16065	rna46959	gcc2.S	XBXL10_1g10398	0.0596667	0.07	0.0806667	0.0863333	0.0946667	0.0983333	0.097	0.100333	0.105	0.113667	0.095	3678	KY21.Chr1.1287
gene16068	rna46965	pcf11.S	XBXL10_1g11149	0.0696667	0.0723333	0.0733333	0.0866667	0.0993333	0.105667	0.106667	0.109333	0.114667	0.102	0.061	3462	KY21.Chr14.591
gene1607	rna4692	bloc1s4.L	XBXL10_1g27712	0.0843333	0.0966667	0.100333	0.099	0.098	0.0983333	0.095	0.0883333	0.0906667	0.079	0.0696667	587	KY21.Chr7.697
gene16073	rna46981	LOC108702495	XBXL10_1g42242	0.034	0.0466667	0.0693333	0.0866667	0.0976667	0.104667	0.110333	0.113	0.122333	0.136	0.0793333	3163	KY21.Chr11.1088
gene16075	rna46987	alas1.S	XBXL10_1g22195	0.138667	0.109333	0.0723333	0.0633333	0.0696667	0.0743333	0.0856667	0.093	0.104667	0.134	0.0546667	1306	KY21.Chr5.369
gene16079	rna46998	pvrl3.L	XBXL10_1g6972	0.031	0.017	0.019	0.0195	0.0455	0.088	0.109	0.134	0.1495	0.2055	0.182	1089	KY21.Chr10.536
gene16081	rna47005	sv2a.L	XBXL10_1g36583	0.029	0.0316667	0.03	0.0326667	0.0353333	0.035	0.0416667	0.0466667	0.0566667	0.179333	0.481667	1518	KY21.Chr14.447
gene16090	rna47037	txndc17.S	XBXL10_1g9503	0.106	0.116667	0.111333	0.107667	0.101667	0.0956667	0.0923333	0.0926667	0.084	0.0516667	0.042	253	KY21.Chr1.947
gene16091	rna47040	foxc2.S	XBXL10_1g21314	0.062	0.07	0.07	0.09	0.112	0.125	0.128	0.102	0.11	0.081	0.05	964	KY21.Chr12.158
gene16092	rna47042	pomk.L	XBXL10_1g1479	0.0926667	0.0876667	0.093	0.0933333	0.0886667	0.0856667	0.0856667	0.0813333	0.0833333	0.0886667	0.118667	731	KY21.Chr12.602
gene16099	rna47066	prrc2c.L	XBXL10_1g19454	0.0966667	0.104667	0.102	0.101	0.0993333	0.100667	0.0983333	0.0943333	0.0943333	0.078	0.031	5630	KY21.Chr9.326
gene1610	rna4699	lonp2.L	XBXL10_1g18894	0.11	0.112667	0.102	0.0923333	0.0896667	0.082	0.0766667	0.0743333	0.072	0.0883333	0.1	1742	KY21.Chr12.103
gene16100	rna47069	atxn1l.S	XBXL10_1g21283	0.0875	0.0795	0.074	0.086	0.08	0.0935	0.085	0.0915	0.096	0.126	0.1005	1425	KY21.Chr14.540
gene16101	rna47071	vps4a.L	XBXL10_1g18750	0.09	0.0843333	0.089	0.0866667	0.083	0.084	0.0826667	0.087	0.0856667	0.122	0.105667	905	KY21.Chr9.192
gene16112	rna47106	c9orf9.L	XBXL10_1g34385	0.027	0.047	0.0265	0.0305	0.0325	0.0455	0.061	0.0735	0.0835	0.0605	0.5115	471	KY21.Chr9.635
gene16114	rna47116	gpkow.S	XBXL10_1g37709	0.0813333	0.096	0.105	0.105333	0.106667	0.101	0.097	0.1	0.0946667	0.075	0.0383333	997	KY21.Chr7.478
gene16117	rna47121	coro1a.S	XBXL10_1g44369	0.0346667	0.037	0.0396667	0.0343333	0.0333333	0.0356667	0.0393333	0.0463333	0.054	0.199667	0.445333	955	KY21.Chr4.957
gene16120	rna47129	fndc3a.L	XBXL10_1g8312	0.0615	0.0625	0.0745	0.0765	0.071	0.0845	0.092	0.081	0.0945	0.1295	0.1735	2499	KY21.Chr7.217
gene16125	rna47139	ulk3.L	XBXL10_1g13033	0.111333	0.108667	0.109667	0.116	0.101667	0.0963333	0.0883333	0.087	0.079	0.0506667	0.0523333	957	KY21.Chr13.316
gene16131	rna47153	fam26d.L	XBXL10_1g23450	0.0506667	0.0706667	0.0963333	0.106	0.101333	0.0926667	0.0876667	0.0876667	0.0843333	0.0946667	0.127333	664	KY21.Chr11.545
gene16133	rna47158	oxa1l.L	XBXL10_1g2249	0.118333	0.104667	0.101333	0.096	0.0953333	0.09	0.087	0.088	0.085	0.0916667	0.0416667	874	KY21.Chr12.616
gene16136	rna47168	myom1.S	XBXL10_1g29472	0.038	0.0375	0.035	0.0375	0.0345	0.038	0.0405	0.0405	0.0405	0.123	0.535	3216	KY21.Chr2.1464
gene16144	rna47192	arhgef10.L	XBXL10_1g23767	0.1165	0.108	0.104	0.097	0.091	0.0855	0.0875	0.089	0.0855	0.0735	0.062	2872	KY21.Chr5.187
gene16147	rna47200	polr1b.L	XBXL10_1g22969	0.0863333	0.079	0.079	0.076	0.0826667	0.09	0.096	0.1	0.105	0.113667	0.0923333	2379	KY21.Chr4.484
gene16151	rna47211	pradc1.L	XBXL10_1g421	0.09	0.125	0.083	0.105	0.106	0.103	0.107	0.09	0.082	0.06	0.047	397	KY21.Chr4.326
gene16156	rna47226	spns1.S	XBXL10_1g44382	0.129	0.189	0.145	0.067	0.074	0.06	0.074	0.08	0.097	0.044	0.044	1073	KY21.Chr11.551
gene16160	rna47237	ubqln1.S	XBXL10_1g4907	0.0803333	0.078	0.0773333	0.0846667	0.0863333	0.0913333	0.088	0.094	0.0976667	0.125667	0.0966667	1113	KY21.Chr4.842
gene16162	rna47242	taf6l.S	XBXL10_1g37353	0.109667	0.116667	0.112667	0.099	0.092	0.088	0.0866667	0.0863333	0.0863333	0.07	0.0523333	1182	KY21.Chr10.580
gene16169	rna47255	scgn.L	XBXL10_1g27710	0.0313333	0.0253333	0.0296667	0.0253333	0.0293333	0.0303333	0.0293333	0.0443333	0.056	0.136667	0.562667	551	KY21.Chr3.886
gene16172	rna47262	exoc8.S	XBXL10_1g25360	0.0913333	0.103	0.0996667	0.0863333	0.083	0.08	0.0783333	0.08	0.0796667	0.105	0.114	1417	KY21.Chr7.723
gene16174	rna47266	tead4.S	XBXL10_1g33724	0.014	0.012	0.011	0.04	0.086	0.116	0.118	0.151	0.169	0.151	0.133	899	KY21.Chr14.532
gene1618	rna4723	bves.S	XBXL10_1g25517	0.073	0.0726667	0.0743333	0.065	0.065	0.0553333	0.06	0.064	0.0566667	0.124333	0.289667	749	KY21.Chr6.576
gene16180	rna47277	sqrdl.S	XBXL10_1g15703	0.078	0.0476667	0.0476667	0.0523333	0.051	0.0593333	0.065	0.075	0.0863333	0.214667	0.223667	939	KY21.Chr14.187
gene16184	rna47286	lsm5.L	XBXL10_1g27349	0.11	0.11	0.106	0.0973333	0.093	0.095	0.091	0.0883333	0.0846667	0.0666667	0.0576667	183	KY21.Chr12.829
gene16189	rna47298	zfyve9.L	XBXL10_1g19251	0.0843333	0.0783333	0.0893333	0.0976667	0.0916667	0.095	0.088	0.096	0.0876667	0.100333	0.092	2570	KY21.Chr5.184
gene1619	rna4727	ide.L	XBXL10_1g30322	0.0663333	0.077	0.0926667	0.0986667	0.0996667	0.0963333	0.0956667	0.0976667	0.0966667	0.101	0.0773333	2094	KY21.Chr3.415
gene16194	rna47315	abcc5.L	XBXL10_1g23798	0.1055	0.0755	0.0575	0.0595	0.053	0.049	0.065	0.073	0.0985	0.2125	0.151	2973	KY21.Chr3.1371
gene16201	rna47337	rspry1.S	XBXL10_1g21165	0.0975	0.093	0.109	0.0975	0.104	0.0905	0.0865	0.0885	0.0825	0.073	0.0775	1196	KY21.Chr3.1224
gene16202	rna47346	osbpl8.L	XBXL10_1g12614	0.032	0.031	0.0423333	0.0516667	0.0666667	0.088	0.098	0.12	0.13	0.181333	0.158333	1823	KY21.Chr1.1332
gene1621	rna4734	tubgcp6.L	XBXL10_1g12718	0.103333	0.1	0.102667	0.1	0.107	0.0983333	0.0956667	0.091	0.092	0.0683333	0.0413333	3747	KY21.Chr1.654
gene16211	rna47367	nfu1.S	XBXL10_1g15469	0.137667	0.112333	0.109667	0.105	0.0963333	0.0936667	0.0876667	0.0883333	0.0803333	0.0513333	0.0376667	544	KY21.Chr4.258
gene16213	rna47371	hprt1.L	XBXL10_1g35301	0.098	0.0946667	0.098	0.0923333	0.0913333	0.0896667	0.09	0.0886667	0.0923333	0.0846667	0.081	443	KY21.Chr3.1700
gene16221	rna47394	ctr9.S	XBXL10_1g21017	0.086	0.087	0.0946667	0.095	0.0996667	0.0953333	0.0973333	0.0946667	0.0973333	0.09	0.063	2397	KY21.Chr4.73
gene16223	rna47398	mtr.L	XBXL10_1g23040	0.107	0.101	0.101667	0.101	0.0973333	0.0963333	0.0946667	0.0923333	0.0923333	0.079	0.0373333	2622	KY21.Chr4.780
gene16252	rna47466	prdx3.S	XBXL10_1g32408	0.095	0.118333	0.116333	0.11	0.104	0.0966667	0.0936667	0.0903333	0.084	0.051	0.0403333	523	KY21.Chr10.1108
gene16253	rna47470	kidins220.L	XBXL10_1g24373	0.075	0.0703333	0.0676667	0.079	0.0786667	0.085	0.0863333	0.094	0.0983333	0.139	0.127	3645	KY21.Chr12.684
gene16255	rna47474	elp6.L	XBXL10_1g26674	0.117333	0.105333	0.105667	0.101	0.0976667	0.0933333	0.0906667	0.0923333	0.087	0.0683333	0.0416667	541	KY21.Chr4.789
gene16256	rna47476	fam135a.S	XBXL10_1g25615	0.0903333	0.0826667	0.0813333	0.086	0.0843333	0.0853333	0.0873333	0.097	0.098	0.129	0.0783333	3164	KY21.Chr1.1503
gene16262	rna47497	smarcal1.L	XBXL10_1g40467	0.093	0.107	0.101333	0.095	0.0883333	0.085	0.087	0.0866667	0.087	0.097	0.0726667	2003	KY21.Chr14.303
gene16266	rna47510	anapc4.L	XBXL10_1g734	0.108	0.105	0.108667	0.101667	0.0976667	0.093	0.0906667	0.091	0.0896667	0.0693333	0.0453333	1634	KY21.Chr1.647
gene16267	rna47517	elmo2.L	XBXL10_1g27376	0.0976667	0.106	0.104667	0.091	0.0916667	0.093	0.0876667	0.088	0.085	0.076	0.079	1514	KY21.Chr10.1175
gene16269	rna47521	mroh1.S	XBXL10_1g29902	0.116333	0.106333	0.106667	0.103	0.0986667	0.0933333	0.0906667	0.0896667	0.0816667	0.0596667	0.053	3377	KY21.Chr13.203
gene16277	rna47549	aldoa.L	XBXL10_1g42049	0.108333	0.113	0.107667	0.108	0.0973333	0.0923333	0.091	0.09	0.0846667	0.0683333	0.0393333	754	KY21.Chr5.984
gene16278	rna47551	lsm3.L	XBXL10_1g19956	0.108	0.108	0.11	0.094	0.103	0.091	0.091	0.09	0.096	0.051	0.057	206	KY21.Chr11.793
gene16279	rna47552	noc4l.L	XBXL10_1g2757	0.0913333	0.0673333	0.0596667	0.0656667	0.079	0.0963333	0.103667	0.102	0.130667	0.141	0.0626667	1083	KY21.Chr3.297
gene16281	rna47557	camk1d.S	XBXL10_1g16050	0.046	0.0476667	0.0516667	0.0533333	0.055	0.0593333	0.0663333	0.08	0.0816667	0.215333	0.243	820	KY21.Chr1.2137
gene16287	rna47573	lta4h.L	XBXL10_1g12467	0.116333	0.112667	0.112667	0.106	0.101667	0.0956667	0.0943333	0.09	0.0843333	0.0516667	0.034	1267	KY21.Chr5.524
gene16289	rna47581	nme7.L	XBXL10_1g7206	0.079	0.101	0.119	0.1195	0.117	0.0955	0.105	0.0915	0.0875	0.048	0.0375	785	KY21.Chr1.467
gene16291	rna47586	trap1.S	XBXL10_1g43975	0.099	0.0786667	0.079	0.0773333	0.0786667	0.0803333	0.085	0.0846667	0.0926667	0.152333	0.0926667	1476	KY21.Chr14.671
gene16295	rna47594	ubxn7.L	XBXL10_1g24275	0.121333	0.0936667	0.098	0.101	0.108	0.099	0.109333	0.081	0.0986667	0.0533333	0.0363333	1055	KY21.Chr8.638
gene16299	rna47604	mthfd2.L	XBXL10_1g13483	0.0273333	0.035	0.0363333	0.065	0.0906667	0.127	0.147333	0.136333	0.191667	0.116333	0.0273333	682	KY21.Chr14.438
gene1630	rna4756	ccdc96.S	XBXL10_1g3679	0.072	0.0795	0.0855	0.097	0.09	0.1015	0.1	0.115	0.1095	0.088	0.0625	1028	KY21.Chr1.417
gene16300	rna47606	vps41.S	XBXL10_1g15305	0.106333	0.115333	0.100333	0.0986667	0.097	0.0876667	0.085	0.0873333	0.0806667	0.0716667	0.0703333	1711	KY21.Chr7.1162
gene16302	rna47610	sod1.S	XBXL10_1g9120	0.103667	0.122	0.108333	0.116333	0.099	0.099	0.097	0.0906667	0.0886667	0.0456667	0.0303333	303	KY21.Chr11.126
gene16304	rna47614	scaf8.L	XBXL10_1g23225	0.034	0.0496667	0.0686667	0.0796667	0.0983333	0.106	0.109333	0.115667	0.125	0.130333	0.0833333	2627	KY21.Chr12.816
gene16312	rna47640	ercc2.L	XBXL10_1g35356	0.0946667	0.103667	0.109333	0.0996667	0.0976667	0.088	0.0876667	0.0886667	0.086	0.073	0.0723333	1573	KY21.Chr6.660
gene16318	rna47661	sts.S	XBXL10_1g8977	0.1125	0.107	0.1075	0.0995	0.096	0.092	0.0855	0.0855	0.081	0.066	0.0685	1215	KY21.Chr10.76
gene16321	rna47672	msto1.L	XBXL10_1g37061	0.097	0.104667	0.096	0.091	0.0936667	0.0896667	0.089	0.0976667	0.0966667	0.086	0.0583333	1204	KY21.Chr3.1531
gene16322	rna47675	lsm1.L	XBXL10_1g13812	0.117333	0.118667	0.108667	0.105	0.102667	0.097	0.0983333	0.0866667	0.0883333	0.0433333	0.034	267	KY21.Chr4.516
gene16326	rna47684	wdr74.L	XBXL10_1g18228	0.0426667	0.048	0.0556667	0.061	0.077	0.091	0.101	0.118333	0.136333	0.161667	0.108	780	KY21.Chr7.439
gene16328	rna47688	arvcf.S	XBXL10_1g5307	0.033	0.0326667	0.05	0.082	0.096	0.101667	0.11	0.113667	0.120333	0.113333	0.147333	1884	KY21.Chr12.876
gene16331	rna47709	zbtb8os.L	XBXL10_1g7374	0.121333	0.100333	0.109	0.0963333	0.0956667	0.09	0.0896667	0.0856667	0.0753333	0.067	0.07	340	KY21.Chr8.547
gene16335	rna47718	bcat1.L	XBXL10_1g11363	0.0493333	0.0436667	0.0456667	0.044	0.0476667	0.0583333	0.07	0.0846667	0.109	0.286333	0.161667	821	KY21.Chr4.1033
gene16348	rna47752	rad23b.S	XBXL10_1g4767	0.0986667	0.098	0.0956667	0.0903333	0.093	0.09	0.091	0.092	0.094	0.0826667	0.075	825	KY21.Chr8.232
gene16351	rna47758	tbc1d19.L	XBXL10_1g741	0.131	0.079	0.103	0.112	0.089	0.081	0.081	0.092	0.087	0.078	0.067	1085	KY21.Chr14.621
gene16358	rna47775	arel1.L	XBXL10_1g35701	0.056	0.06	0.096	0.114	0.126	0.092	0.098	0.111	0.105	0.088	0.053	1677	KY21.Chr10.857
gene16360	rna47782	prim1.S	XBXL10_1g10742	0.111667	0.112333	0.109333	0.104333	0.102667	0.0926667	0.0923333	0.0893333	0.0866667	0.0633333	0.0353333	870	KY21.Chr9.723
gene16361	rna47786	aar2.L	XBXL10_1g39907	0.127667	0.126333	0.122667	0.111667	0.102	0.0916667	0.0886667	0.0806667	0.076	0.045	0.0276667	825	KY21.Chr5.67
gene16372	rna47813	tssc1.S	XBXL10_1g26144	0.0973333	0.099	0.101667	0.0926667	0.0893333	0.0873333	0.0836667	0.0923333	0.0843333	0.091	0.0813333	807	KY21.Chr2.904
gene16373	rna47817	syncrip.S	XBXL10_1g25567	0.0366667	0.0373333	0.0503333	0.0636667	0.0806667	0.0936667	0.101667	0.102	0.115333	0.160667	0.159667	1283	KY21.Chr12.1060
gene1639	rna4786	srsf2.S	XBXL10_1g43110	0.0493333	0.051	0.0546667	0.0753333	0.0983333	0.105667	0.11	0.107	0.115333	0.108	0.125333	397	KY21.Chr10.937
gene16393	rna47885	pex11g.S	XBXL10_1g4473	0.132667	0.105667	0.121667	0.100667	0.0933333	0.0833333	0.091	0.082	0.0716667	0.057	0.0606667	479	KY21.Chr3.1035
gene16394	rna47887	mettl22.L	XBXL10_1g41044	0.043	0.0425	0.0625	0.068	0.0695	0.0705	0.0735	0.087	0.0925	0.1725	0.217	793	KY21.Chr14.341
gene16405	rna47918	gpatch1.L	XBXL10_1g18848	0.088	0.101667	0.0926667	0.091	0.093	0.0866667	0.087	0.0856667	0.0916667	0.0986667	0.0843333	1885	KY21.Chr3.1326
gene16406	rna47920	rchy1.L	XBXL10_1g1271	0.108	0.103	0.111	0.104	0.0885	0.082	0.0905	0.079	0.089	0.085	0.06	513	KY21.Chr14.164
gene16410	rna47929	ccdc170.L	XBXL10_1g23153	0.0255	0.036	0.0525	0.044	0.0645	0.077	0.076	0.1335	0.1285	0.1965	0.1655	1543	KY21.Chr3.398
gene16411	rna47931	atp6ap2.L	XBXL10_1g7180	0.107333	0.105333	0.09	0.082	0.083	0.0846667	0.0986667	0.101667	0.111333	0.0893333	0.047	704	KY21.Chr7.846
gene16413	rna47935	pgap3.L	XBXL10_1g38990	0.081	0.118	0.09	0.094	0.092	0.079	0.086	0.069	0.074	0.091	0.126	654	KY21.Chr3.1112
gene16415	rna47944	tsen34.L	XBXL10_1g31868	0.107667	0.101667	0.111	0.0966667	0.0986667	0.091	0.0906667	0.0833333	0.0873333	0.0703333	0.0623333	653	KY21.Chr3.267
gene16418	rna47949	exosc3.L	XBXL10_1g1885	0.0793333	0.0796667	0.0863333	0.0836667	0.09	0.0943333	0.0956667	0.0963333	0.103333	0.0953333	0.0963333	513	KY21.Chr11.120
gene1642	rna4794	fgd4.L	XBXL10_1g11446	0.0636667	0.0686667	0.0796667	0.09	0.099	0.105333	0.105667	0.107	0.105667	0.0943333	0.0806667	1782	KY21.Chr7.996
gene16424	rna47965	mrpl30.S	XBXL10_1g10448	0.126333	0.121	0.111	0.103667	0.097	0.0966667	0.0906667	0.086	0.0806667	0.053	0.035	332	KY21.Chr2.658
gene16429	rna47988	rnf31.S	XBXL10_1g4967	0.103333	0.110667	0.105	0.0956667	0.0916667	0.085	0.0833333	0.0846667	0.0823333	0.0813333	0.0776667	2163	KY21.Chr10.1071
gene16446	rna48032	hpgds.L	XBXL10_1g1231	0.078	0.0873333	0.0833333	0.0766667	0.074	0.0766667	0.0693333	0.072	0.0656667	0.08	0.236	394	KY21.Chr1.280
gene16453	rna48057	mrpl46.S	XBXL10_1g15610	0.111667	0.119	0.106667	0.104333	0.0976667	0.0946667	0.0903333	0.0893333	0.0846667	0.065	0.037	634	KY21.Chr4.771
gene16455	rna48064	sec23ip.L	XBXL10_1g30069	0.0786667	0.0733333	0.0783333	0.0866667	0.0883333	0.093	0.096	0.096	0.100667	0.104	0.104667	2013	KY21.Chr8.1160
gene16457	rna48068	nt5e.S	XBXL10_1g25568	0.153333	0.0603333	0.081	0.145667	0.0803333	0.063	0.126667	0.0773333	0.053	0.0706667	0.0893333	1198	KY21.Chr13.113
gene16458	rna48070	galnt2.S	XBXL10_1g25294	0.0883333	0.089	0.0903333	0.100667	0.098	0.0946667	0.093	0.095	0.091	0.09	0.07	1174	KY21.Chr3.1608
gene1646	rna4803	as3mt.1.L	XBXL10_1g30376	0.0696667	0.0343333	0.0353333	0.038	0.0356667	0.0376667	0.039	0.0473333	0.043	0.26	0.359667	796	KY21.Chr3.1702
gene16466	rna48094	ncoa2.L	XBXL10_1g28027	0.057	0.04	0.072	0.088	0.097	0.112	0.108	0.11	0.116	0.11	0.09	3085	KY21.Chr14.380
gene16470	rna48118	tmem214.S	XBXL10_1g26372	0.116333	0.101333	0.107667	0.103667	0.098	0.0946667	0.0883333	0.0923333	0.082	0.0756667	0.041	1414	KY21.Chr1.1816
gene16473	rna48131	rpn2.L	XBXL10_1g39899	0.125333	0.103	0.099	0.094	0.0956667	0.093	0.0923333	0.0866667	0.0823333	0.0696667	0.0603333	1334	KY21.Chr2.1050
gene16475	rna48139	rrnad1.L	XBXL10_1g36689	0.0735	0.086	0.0985	0.091	0.092	0.0915	0.096	0.0855	0.0965	0.111	0.078	1239	KY21.Chr9.1127
gene16476	rna48141	acadvl.L	XBXL10_1g14801	0.112333	0.111667	0.105667	0.0973333	0.0913333	0.0873333	0.087	0.081	0.078	0.0776667	0.0706667	1310	KY21.Chr10.949
gene16478	rna48145	furin.S	XBXL10_1g15650	0.101667	0.100333	0.0893333	0.101333	0.092	0.084	0.085	0.0816667	0.0826667	0.104667	0.077	1640	KY21.Chr1.1437
gene16481	rna48152	LOC108696882	XBXL10_1g32206	0.061	0.124	0.065	0.101	0.102	0.125	0.104	0.108	0.066	0.09	0.054	1226	KY21.Chr10.679
gene16484	rna48164	thoc3.L	XBXL10_1g12355	0.063	0.0713333	0.0766667	0.083	0.0926667	0.0966667	0.102333	0.111333	0.109667	0.118333	0.0753333	666	KY21.Chr5.310
gene16486	rna48169	atp6v1c1.L	XBXL10_1g28222	0.104	0.102	0.103	0.0976667	0.0946667	0.093	0.092	0.0883333	0.085	0.0656667	0.0746667	785	KY21.Chr2.1494
gene16489	rna48177	tsc2.S	XBXL10_1g44010	0.138	0.134333	0.119	0.108333	0.102667	0.0853333	0.0806667	0.086	0.075	0.0396667	0.032	3498	KY21.Chr10.1048
gene16495	rna48192	tub.L	XBXL10_1g17641	0.021	0.014	0.028	0.024	0.029	0.023	0.019	0.02	0.023	0.359	0.439	1014	KY21.Chr2.862
gene16497	rna48198	nudt16.L	XBXL10_1g34718	0.118667	0.115333	0.112667	0.108	0.100333	0.0943333	0.0953333	0.088	0.0853333	0.0466667	0.0356667	432	KY21.Chr6.261
gene1650	rna4810	nudcd1.S	XBXL10_1g29751	0.116333	0.107667	0.11	0.101667	0.101	0.092	0.091	0.0906667	0.0853333	0.056	0.0476667	1229	KY21.Chr10.879
gene16500	rna48206	arfgap3.L	XBXL10_1g11402	0.103333	0.086	0.088	0.085	0.0923333	0.0976667	0.0956667	0.098	0.0953333	0.101	0.0586667	1087	KY21.Chr14.384
gene16506	rna48219	nkap.S	XBXL10_1g38061	0.027	0.108	0.065	0.135	0.086	0.114	0.093	0.102	0.079	0.094	0.097	702	KY21.Chr7.135
gene16508	rna48224	nup85.L	XBXL10_1g40064	0.116667	0.11	0.108333	0.095	0.092	0.0863333	0.0873333	0.084	0.0803333	0.0623333	0.0773333	1348	KY21.Chr3.807
gene16513	rna48238	chmp2a.L	XBXL10_1g31477	0.098	0.108	0.105667	0.0916667	0.0906667	0.0933333	0.0856667	0.0926667	0.08	0.0773333	0.077	436	KY21.Chr2.1101
gene16514	rna48240	tmed4.S	XBXL10_1g15401	0.0985	0.0955	0.107	0.098	0.1055	0.1055	0.0925	0.077	0.077	0.0675	0.076	473	KY21.Chr10.439
gene16522	rna48256	bin3.S	XBXL10_1g15324	0.098	0.095	0.093	0.104	0.096	0.093	0.088	0.095	0.086	0.094	0.059	515	KY21.Chr1.488
gene16523	rna48258	trmo.L	XBXL10_1g1782	0.032	0.066	0.108	0.127	0.121	0.111667	0.105667	0.102333	0.103	0.0873333	0.035	842	KY21.Chr2.1102
gene16524	rna48260	uba5.S	XBXL10_1g29073	0.113	0.103333	0.104	0.0976667	0.097	0.0933333	0.0913333	0.0903333	0.0876667	0.0716667	0.051	824	KY21.Chr14.683
gene16526	rna48268	mrps10.S	XBXL10_1g37376	0.111	0.112	0.108333	0.106667	0.1	0.0993333	0.092	0.09	0.083	0.0603333	0.037	424	KY21.Chr1.2080
gene16529	rna48275	ube2g2.L	XBXL10_1g40845	0.103667	0.109667	0.108333	0.0943333	0.094	0.0916667	0.09	0.088	0.0866667	0.0763333	0.0563333	344	KY21.Chr8.1022
gene16532	rna48288	gulp1.L	XBXL10_1g40952	0.013	0.006	0.005	0.015	0.015	0.024	0.024	0.033	0.053	0.205	0.607	626	KY21.Chr7.151
gene16533	rna48289	por.L	XBXL10_1g7442	0.042	0.05	0.0643333	0.0783333	0.0853333	0.0906667	0.0953333	0.103333	0.112667	0.158	0.119667	1428	KY21.Chr3.1539
gene16537	rna48297	ipo5.L	XBXL10_1g7861	0.118667	0.112333	0.107333	0.0996667	0.097	0.0926667	0.0916667	0.0896667	0.089	0.0656667	0.036	2264	KY21.Chr1.1212
gene1654	rna4824	snu13.L	XBXL10_1g19545	0.0396667	0.039	0.0456667	0.0536667	0.067	0.083	0.092	0.101	0.122333	0.177	0.179667	260	KY21.Chr9.905
gene16545	rna48334	r3hcc1l.L	XBXL10_1g30456	0.0673333	0.0896667	0.107	0.105333	0.101667	0.099	0.098	0.0986667	0.097	0.0883333	0.0473333	1402	KY21.Chr8.377
gene16546	rna48338	NA	XBXL10_1g40974	0.112667	0.110667	0.110333	0.104667	0.102333	0.094	0.0896667	0.09	0.0813333	0.047	0.058	562	KY21.Chr7.463
gene16550	rna48349	fbxl12.L	XBXL10_1g14010	0.0945	0.0965	0.1065	0.102	0.097	0.086	0.083	0.08	0.0805	0.082	0.0925	679	KY21.Chr5.840
gene16551	rna48351	ddx17.L	XBXL10_1g19691	0.0326667	0.0406667	0.0526667	0.0816667	0.102667	0.108	0.109333	0.104333	0.122	0.130333	0.115	1271	KY21.Chr2.43
gene16553	rna48358	atg3.S	XBXL10_1g9604	0.101333	0.114333	0.109	0.107667	0.102667	0.092	0.0906667	0.096	0.0803333	0.0593333	0.0466667	651	KY21.Chr1.676
gene16557	rna48371	gapdh.S	XBXL10_1g32459	0.109667	0.116333	0.115	0.111667	0.100333	0.0966667	0.092	0.0893333	0.0833333	0.054	0.031	688	KY21.Chr11.276
gene16562	rna48381	fbrs.S	XBXL10_1g44095	0.026	0.026	0.064	0.085	0.111	0.139	0.141	0.127	0.152	0.111	0.019	1799	KY21.Chr4.1050
gene16566	rna48397	dhdh-like.1.L	XBXL10_1g31827	0.121	0.110667	0.113667	0.1	0.101	0.0926667	0.09	0.0893333	0.084	0.0503333	0.046	689	KY21.Chr2.1116
gene16567	rna48405	sytl4.L	XBXL10_1g35238	0.0583333	0.062	0.065	0.0613333	0.0636667	0.0733333	0.082	0.0996667	0.109	0.131667	0.193333	1435	KY21.Chr6.341
gene16578	rna48449	ppp1r21.L	XBXL10_1g22538	0.094	0.092	0.099	0.098	0.0963333	0.0933333	0.092	0.0916667	0.091	0.079	0.073	1594	KY21.Chr10.1063
gene16585	rna48472	xrcc4.L	XBXL10_1g3040	0.100333	0.101667	0.106	0.106667	0.103	0.0986667	0.09	0.0886667	0.083	0.0633333	0.058	754	KY21.Chr3.121
gene16589	rna48482	rtn3.S	XBXL10_1g20618	0.100333	0.0983333	0.113	0.0976667	0.0903333	0.0863333	0.0793333	0.0856667	0.066	0.0906667	0.092	425	KY21.Chr10.356
gene16591	rna48485	mrpl21.L	XBXL10_1g17960	0.126333	0.117	0.113667	0.103667	0.097	0.096	0.092	0.084	0.081	0.0533333	0.0363333	412	KY21.Chr14.511
gene16608	rna48522	trip4.L	XBXL10_1g13045	0.103	0.119	0.112667	0.0996667	0.0913333	0.089	0.088	0.09	0.0896667	0.0766667	0.0406667	1174	KY21.Chr14.672
gene1661	rna4844	gstcd.L	XBXL10_1g1180	0.0546667	0.057	0.081	0.0956667	0.100667	0.1	0.104	0.107333	0.116667	0.111	0.0726667	1267	KY21.Chr4.415
gene16614	rna48537	ccnh.L	XBXL10_1g3033	0.0983333	0.109	0.11	0.102333	0.0983333	0.0946667	0.095	0.0916667	0.087	0.064	0.049	673	KY21.Chr6.182
gene16616	rna48549	ralgapb.L	XBXL10_1g39991	0.048	0.0486667	0.078	0.0833333	0.085	0.0816667	0.085	0.0903333	0.096	0.132	0.173333	3136	KY21.Chr11.30
gene16618	rna48552	lman1.S	XBXL10_1g5814	0.107	0.0986667	0.0966667	0.0913333	0.0913333	0.0863333	0.084	0.0863333	0.0816667	0.0903333	0.086	1082	KY21.Chr12.20
gene16622	rna48561	c20orf194.S	XBXL10_1g3581	0.086	0.075	0.076	0.0865	0.0805	0.094	0.0915	0.1005	0.105	0.1075	0.0975	2446	KY21.Chr5.1089
gene16626	rna48574	cox4i2.S	XBXL10_1g42707	0.125	0.121	0.122667	0.111667	0.106333	0.0936667	0.091	0.0786667	0.0806667	0.0413333	0.0276667	361	KY21.Chr5.352
gene16627	rna48577	tubz1.L	XBXL10_1g26702	0.0943333	0.117333	0.109333	0.103	0.115333	0.0936667	0.0926667	0.098	0.084	0.054	0.0383333	700	KY21.Chr7.1184
gene16628	rna48579	mrpl34.L	XBXL10_1g1878	0.096	0.115333	0.114	0.0993333	0.108333	0.0866667	0.100667	0.088	0.0926667	0.0536667	0.0446667	223	KY21.Chr1.1309
gene16639	rna48608	gpr155.S	XBXL10_1g43515	0.194	0.113	0.156	0.09	0.081	0.075	0.07	0.065	0.062	0.042	0.052	1724	KY21.Chr1.1041
gene16640	rna48617	wrb.L	XBXL10_1g6219	0.114667	0.110667	0.102667	0.100333	0.0943333	0.0943333	0.0963333	0.092	0.091	0.0633333	0.041	338	KY21.Chr8.1159
gene16643	rna48626	idh1.S	XBXL10_1g43700	0.106333	0.094	0.0923333	0.0903333	0.0873333	0.084	0.0826667	0.0813333	0.0793333	0.110667	0.0916667	872	KY21.Chr3.1693
gene16645	rna48634	zmpste24.L	XBXL10_1g7344	0.100667	0.0936667	0.0953333	0.0923333	0.09	0.0873333	0.0893333	0.0903333	0.088	0.096	0.076	956	KY21.Chr6.561
gene16653	rna48655	aifm3-like.L	XBXL10_1g6675	0.0713333	0.08	0.0763333	0.0756667	0.0713333	0.072	0.0793333	0.096	0.0983333	0.137333	0.141667	1095	KY21.Chr12.607
gene16657	rna48668	c22orf39.L	XBXL10_1g2723	0.0943333	0.112667	0.111	0.103667	0.102333	0.099	0.0906667	0.0976667	0.087	0.0603333	0.0426667	220	KY21.Chr3.1370
gene16659	rna48671	eif3k.S	XBXL10_1g38389	0.103667	0.101333	0.107333	0.098	0.0983333	0.0933333	0.0953333	0.0913333	0.0916667	0.077	0.0426667	509	KY21.Chr14.710
gene1666	rna4853	mlxip.L	XBXL10_1g5378	0.0835	0.08	0.103	0.0975	0.0845	0.1035	0.098	0.1035	0.097	0.0965	0.0535	1793	KY21.Chr11.474
gene16660	rna48673	c7orf26.L	XBXL10_1g41331	0.082	0.0895	0.084	0.085	0.0945	0.09	0.0915	0.092	0.1015	0.0965	0.092	917	KY21.Chr9.1002
gene16662	rna48679	map2k1.S	XBXL10_1g15547	0.104667	0.115	0.110667	0.105667	0.104667	0.096	0.0913333	0.092	0.084	0.0493333	0.0473333	811	KY21.Chr10.963
gene16681	rna48737	ppp1r7.L	XBXL10_1g24184	0.11	0.103	0.104667	0.100333	0.0943333	0.1	0.0956667	0.0893333	0.0816667	0.0606667	0.06	754	KY21.Chr1.1921
gene1669	rna4862	bbs2.S	XBXL10_1g21169	0.102	0.119	0.112667	0.098	0.0923333	0.084	0.083	0.0803333	0.0776667	0.082	0.069	1506	KY21.Chr10.787
gene16694	rna48781	coq2.L	XBXL10_1g1343	0.093	0.104	0.105	0.103	0.099	0.101	0.095	0.092	0.084	0.0685	0.056	806	KY21.Chr2.384
gene16696	rna48792	cfap45.S	XBXL10_1g38709	0.0345	0.035	0.04	0.0545	0.059	0.0965	0.1205	0.1595	0.156	0.15	0.095	1078	KY21.Chr1.950
gene167	rna465	ssr4.L	XBXL10_1g34696	0.086	0.089	0.0856667	0.0903333	0.0886667	0.098	0.0953333	0.092	0.0886667	0.106	0.081	362	KY21.Chr1.1508
gene16703	rna48824	LOC108698532	XBXL10_1g35375	0.0866667	0.0906667	0.092	0.0933333	0.0963333	0.096	0.098	0.0933333	0.097	0.079	0.077	382	KY21.Chr4.292
gene16725	rna48875	acot13.S	XBXL10_1g29383	0.107333	0.115	0.110333	0.110333	0.101333	0.0996667	0.0933333	0.094	0.083	0.051	0.0346667	285	KY21.Chr6.637
gene16729	rna48884	ptbp3.S	XBXL10_1g4591	0.061	0.0595	0.0535	0.0495	0.052	0.06	0.0715	0.0925	0.0915	0.179	0.2295	1059	KY21.Chr1.1275
gene16735	rna48904	bhmt.L	XBXL10_1g3119	0.130333	0.0936667	0.0893333	0.0866667	0.084	0.0843333	0.0756667	0.0793333	0.0743333	0.069	0.132333	818	KY21.Chr1.1758
gene16743	rna48934	zbed4.L	XBXL10_1g12731	0.0383333	0.0413333	0.0866667	0.115333	0.12	0.12	0.123667	0.12	0.120667	0.072	0.0426667	2553	KY21.Chr4.550
gene16746	rna48944	adck1.L	XBXL10_1g35739	0.043	0.0475	0.0425	0.048	0.0605	0.085	0.0935	0.1055	0.128	0.2	0.146	1072	KY21.Chr1.1744
gene1675	rna4877	ttc8.L	XBXL10_1g35760	0.0733333	0.091	0.109	0.093	0.0956667	0.0966667	0.093	0.0846667	0.0786667	0.0856667	0.099	1062	KY21.Chr11.769
gene1676	rna4881	svip.S	XBXL10_1g21026	0.125	0.113667	0.0973333	0.089	0.083	0.0773333	0.0823333	0.0736667	0.0753333	0.0716667	0.111667	163	KY21.Chr2.1336
gene16760	rna48986	pelo.L	XBXL10_1g41594	0.111667	0.110667	0.111667	0.103667	0.100667	0.0923333	0.089	0.0903333	0.0826667	0.0666667	0.0396667	795	KY21.Chr8.1248
gene16762	rna48990	mad2l1.S	XBXL10_1g4069	0.099	0.117333	0.117333	0.101333	0.101333	0.0903333	0.0913333	0.0866667	0.0836667	0.0593333	0.0523333	415	KY21.Chr14.698
gene16765	rna49000	slc39a13.L	XBXL10_1g17836	0.039	0.0645	0.0595	0.0725	0.079	0.0915	0.104	0.106	0.1105	0.1745	0.0995	681	KY21.Chr8.321
gene16767	rna49007	nckap1.L	XBXL10_1g40761	0.0836667	0.084	0.0886667	0.0833333	0.0926667	0.083	0.0843333	0.0903333	0.0843333	0.103667	0.121667	2363	KY21.Chr3.481
gene16768	rna49008	ssb.S	XBXL10_1g43491	0.0836667	0.0953333	0.100333	0.101333	0.0993333	0.0986667	0.097	0.0943333	0.0963333	0.0783333	0.055	863	KY21.Chr3.1019
gene16780	rna49038	kmt5a.S	XBXL10_1g5361	0.0353333	0.053	0.099	0.183333	0.135333	0.093	0.0933333	0.092	0.0916667	0.0743333	0.0493333	714	KY21.Chr12.877
gene16782	rna49041	wdr83.L	XBXL10_1g14252	0.09	0.0973333	0.0886667	0.0843333	0.0866667	0.0866667	0.091	0.0906667	0.095	0.0916667	0.0983333	645	KY21.Chr4.470
gene16785	rna49048	c18orf8.S	XBXL10_1g10279	0.109333	0.110667	0.106333	0.0973333	0.094	0.0913333	0.0906667	0.0843333	0.0856667	0.0643333	0.0663333	1362	KY21.Chr5.976
gene16787	rna49052	mrpl35.L	XBXL10_1g587	0.128333	0.127667	0.114333	0.106	0.0993333	0.0896667	0.087	0.0836667	0.077	0.053	0.034	411	KY21.Chr1.1726
gene16788	rna49054	prcc.L	XBXL10_1g36672	0.0906667	0.0756667	0.075	0.086	0.0993333	0.0986667	0.102667	0.102667	0.108333	0.101667	0.059	1619	KY21.Chr4.1147
gene16789	rna49057	ube2e1.L	XBXL10_1g27142	0.1035	0.1015	0.103	0.1015	0.106	0.097	0.1015	0.119	0.0875	0.058	0.0215	425	KY21.Chr9.729
gene1679	rna4892	cep128.L	XBXL10_1g35744	0.102667	0.105333	0.0963333	0.101667	0.112667	0.0933333	0.0796667	0.0863333	0.093	0.0743333	0.0546667	2157	KY21.Chr10.103
gene16790	rna49058	cenpc.L	XBXL10_1g1341	0.083	0.0905	0.074	0.0715	0.0865	0.091	0.1055	0.1065	0.114	0.117	0.0605	2891	KY21.Chr4.815
gene16791	rna49062	sc5d.L	XBXL10_1g31034	0.072	0.062	0.061	0.076	0.056	0.063	0.063	0.074	0.073	0.138	0.262	591	KY21.Chr13.478
gene16795	rna49073	sds.L	XBXL10_1g2533	0.0206667	0.0206667	0.0223333	0.029	0.0333333	0.0453333	0.0616667	0.083	0.119	0.0916667	0.473333	671	KY21.Chr11.129
gene16797	rna49077	cfdp1.L	XBXL10_1g18560	0.091	0.0903333	0.0996667	0.0973333	0.0946667	0.095	0.092	0.0923333	0.093	0.094	0.0613333	601	KY21.Chr12.579
gene16798	rna49084	eif2ak4.L	XBXL10_1g36095	0.0943333	0.104333	0.107333	0.102667	0.1	0.0976667	0.095	0.0943333	0.089	0.0643333	0.051	3472	KY21.Chr10.754
gene16800	rna49089	ndufs6.S	XBXL10_1g29190	0.0826667	0.116	0.121667	0.112667	0.107	0.099	0.0946667	0.0826667	0.0843333	0.0566667	0.0423333	279	KY21.Chr1.2208
gene16809	rna49120	sumo2.S	XBXL10_1g43054	0.0715	0.077	0.0895	0.0795	0.0895	0.0965	0.104	0.103	0.1125	0.0795	0.0975	200	KY21.Chr14.680
gene1681	rna4899	gba2.S	XBXL10_1g5982	0.0336667	0.031	0.034	0.038	0.0473333	0.056	0.0686667	0.0853333	0.1	0.239667	0.266	1786	KY21.Chr4.1136
gene16814	rna49138	ube2c.S	XBXL10_1g42870	0.064	0.2105	0.211	0.1355	0.102	0.0775	0.0635	0.0505	0.046	0.034	0.006	377	KY21.Chr3.1234
gene1682	rna4900	rexo1.L	XBXL10_1g1516	0.06	0.0815	0.082	0.1005	0.1085	0.1015	0.114	0.1095	0.1085	0.1005	0.0325	2360	KY21.Chr5.633
gene16820	rna49159	wapl.L	XBXL10_1g30681	0.0496667	0.0593333	0.0746667	0.0853333	0.095	0.097	0.102	0.107667	0.111667	0.118	0.0993333	2459	KY21.Chr12.882
gene16823	rna49170	ddx4.L	XBXL10_1g3180	0.123333	0.124	0.115333	0.108	0.102667	0.095	0.0926667	0.0866667	0.0836667	0.043	0.0266667	1463	KY21.UAContig2.2
gene16844	rna49217	cyb5a.L	XBXL10_1g27737	0.111667	0.117333	0.113	0.105667	0.0986667	0.096	0.085	0.0853333	0.073	0.0546667	0.0593333	275	KY21.Chr3.213
gene16847	rna49228	nusap1.L	XBXL10_1g36231	0.043	0.0506667	0.110667	0.154667	0.127667	0.107667	0.0983333	0.0856667	0.104	0.082	0.0346667	1000	KY21.Chr11.966
gene16849	rna49237	gemin2.S	XBXL10_1g38447	0.093	0.102333	0.107333	0.111333	0.109	0.103333	0.101667	0.0946667	0.0926667	0.0533333	0.0316667	548	KY21.Chr5.377
gene16852	rna49244	actr6.L	XBXL10_1g12462	0.071	0.072	0.0735	0.0865	0.097	0.1015	0.105	0.1035	0.1085	0.095	0.087	825	KY21.Chr2.1147
gene16860	rna49273	fmn1.L	XBXL10_1g36142	0.023	0.031	0.046	0.033	0.0345	0.0455	0.047	0.0645	0.0975	0.235	0.3435	2855	KY21.Chr10.1120
gene16864	rna49284	rpl26.S	XBXL10_1g16453	0.092	0.12	0.119333	0.109333	0.101667	0.0966667	0.0923333	0.0913333	0.0813333	0.0603333	0.0346667	288	KY21.Chr7.307
gene16870	rna49301	med27.S	XBXL10_1g37613	0.0786667	0.087	0.0963333	0.096	0.099	0.0933333	0.0946667	0.0926667	0.0973333	0.09	0.0746667	647	KY21.Chr8.1107
gene16873	rna49309	prkrip1.L	XBXL10_1g6702	0.0726667	0.073	0.086	0.091	0.099	0.098	0.103667	0.095	0.107	0.100667	0.0743333	348	KY21.Chr10.432
gene16875	rna49318	gatad1.L	XBXL10_1g26939	0.0313333	0.0273333	0.0666667	0.102	0.102333	0.109667	0.103	0.103333	0.110667	0.127	0.116	551	KY21.Chr6.461
gene16876	rna49326	snx27.S	XBXL10_1g38835	0.099	0.0946667	0.099	0.0933333	0.0923333	0.0923333	0.093	0.0896667	0.0883333	0.0766667	0.081	1145	KY21.Chr4.163
gene16880	rna49334	plrg1.S	XBXL10_1g3920	0.061	0.0676667	0.0673333	0.0796667	0.097	0.0993333	0.105667	0.107	0.111333	0.114667	0.0903333	1078	KY21.Chr14.306
gene16884	rna49344	unnamed.L	XBXL10_1g41168	0.093	0.087	0.076	0.0825	0.0715	0.071	0.0725	0.08	0.083	0.1045	0.179	788	KY21.Chr3.798
gene16890	rna49361	med7.L	XBXL10_1g11887	0.0736667	0.100667	0.0873333	0.0973333	0.097	0.101333	0.0953333	0.102	0.0973333	0.084	0.0646667	468	KY21.Chr14.244
gene16913	rna49428	raver2.L	XBXL10_1g19068	0.0655	0.076	0.1045	0.0465	0.0505	0.0605	0.068	0.0765	0.096	0.1695	0.186	1539	KY21.Chr5.326
gene16929	rna49465	trappc4.S	XBXL10_1g33315	0.101333	0.0936667	0.0933333	0.085	0.0846667	0.083	0.086	0.084	0.087	0.093	0.108667	449	KY21.Chr3.385
gene1693	rna4935	aagab.L	XBXL10_1g13432	0.082	0.118333	0.117333	0.0886667	0.09	0.0846667	0.0836667	0.0836667	0.0896667	0.100667	0.0613333	674	KY21.Chr2.905
gene16930	rna49468	napg.L	XBXL10_1g27780	0.104	0.107333	0.109	0.102	0.0996667	0.0936667	0.091	0.088	0.085	0.0596667	0.0606667	644	KY21.Chr1.1530
gene16931	rna49471	bri3bp.L	XBXL10_1g2782	0.0853333	0.0796667	0.0893333	0.0926667	0.0943333	0.0933333	0.0916667	0.086	0.0886667	0.0883333	0.110667	488	KY21.Chr9.462
gene16932	rna49475	csde1.L	XBXL10_1g6814	0.0606667	0.076	0.0843333	0.0953333	0.107333	0.108333	0.111	0.106333	0.111667	0.0933333	0.0456667	1792	KY21.Chr14.465
gene16937	rna49487	trmt61a.L	XBXL10_1g35938	0.102667	0.108667	0.107	0.0993333	0.098	0.094	0.0903333	0.093	0.0873333	0.068	0.0513333	630	KY21.Chr11.500
gene16941	rna49496	cspp1.L	XBXL10_1g28005	0.0926667	0.149	0.106333	0.0963333	0.09	0.0963333	0.092	0.0903333	0.083	0.0636667	0.04	2588	KY21.Chr1.1519
gene16946	rna49512	cap1.L	XBXL10_1g7391	0.107	0.105667	0.107333	0.102333	0.099	0.0946667	0.0923333	0.0896667	0.087	0.0603333	0.055	975	KY21.Chr2.1054
gene16965	rna49568	prpf18.L	XBXL10_1g41199	0.073	0.094	0.103	0.0993333	0.101333	0.102	0.097	0.0936667	0.0996667	0.0863333	0.0516667	702	KY21.Chr1.1964
gene16972	rna49582	eif3h.S	XBXL10_1g29757	0.0983333	0.0983333	0.097	0.0936667	0.0933333	0.0923333	0.0926667	0.092	0.0926667	0.0963333	0.053	696	KY21.Chr7.1189
gene16973	rna49584	trdmt1.L	XBXL10_1g26899	0.075	0.0893333	0.102	0.0966667	0.098	0.100333	0.099	0.0993333	0.1	0.084	0.0563333	818	KY21.Chr14.632
gene16979	rna49601	tns3.L	XBXL10_1g27321	0.0433333	0.0416667	0.065	0.081	0.0876667	0.0936667	0.0996667	0.099	0.108667	0.144333	0.136333	2933	KY21.Chr9.809
gene16985	rna49621	c1d.L	XBXL10_1g22864	0.033	0.033	0.0476667	0.0733333	0.0906667	0.109667	0.114667	0.127333	0.134667	0.144	0.093	301	KY21.Chr11.1221
gene16994	rna49643	gatm.S	XBXL10_1g15693	0.0293333	0.0273333	0.0256667	0.034	0.063	0.100333	0.131667	0.122	0.195	0.220333	0.0513333	887	KY21.Chr11.634
gene17008	rna49701	eif3b.L	XBXL10_1g41137	0.101667	0.106667	0.102667	0.097	0.0976667	0.0933333	0.0913333	0.094	0.0903333	0.0803333	0.0453333	1428	KY21.Chr3.1044
gene17011	rna49708	ift46.S	XBXL10_1g33302	0.0965	0.1045	0.111	0.101	0.0995	0.096	0.097	0.0885	0.097	0.063	0.0465	754	KY21.Chr7.488
gene17012	rna49713	ccnb3.S	XBXL10_1g37873	0.076	0.0403333	0.0393333	0.131	0.135667	0.134333	0.122	0.112	0.118333	0.071	0.0206667	862	KY21.Chr1.2157
gene1702	rna4953	LOC108700910	XBXL10_1g39334	0.05	0.0475	0.0555	0.053	0.0545	0.0535	0.053	0.0665	0.0655	0.2445	0.256	1554	KY21.Chr3.1090
gene17025	rna49748	LOC108710096	XBXL10_1g11309	0.048	0.043	0.045	0.047	0.046	0.04	0.04	0.047	0.048	0.064	0.532	2172	KY21.Chr11.976
gene17027	rna49753	mif4gd.L	XBXL10_1g40062	0.07	0.0766667	0.0813333	0.0866667	0.0903333	0.086	0.0873333	0.0973333	0.0953333	0.0946667	0.134667	463	KY21.Chr5.688
gene17035	rna49778	mdh1.S	XBXL10_1g24800	0.113667	0.117	0.113333	0.110333	0.100333	0.0956667	0.0923333	0.0863333	0.0846667	0.0506667	0.0353333	724	KY21.Chr11.1076
gene17041	rna49793	trappc11.L	XBXL10_1g889	0.104333	0.0893333	0.0906667	0.0906667	0.0923333	0.089	0.0893333	0.091	0.0813333	0.0903333	0.0916667	2325	KY21.Chr12.675
gene17042	rna49794	gpn2.S	XBXL10_1g9923	0.123	0.12	0.119	0.106667	0.101	0.0926667	0.0896667	0.089	0.0826667	0.0486667	0.0276667	652	KY21.Chr7.660
gene17044	rna49799	qtrt1.S	XBXL10_1g17131	0.0336667	0.0526667	0.076	0.0973333	0.11	0.109333	0.109	0.117	0.116667	0.107667	0.07	832	KY21.Chr14.818
gene17051	rna49814	crym.S	XBXL10_1g43920	0.034	0.037	0.038	0.036	0.037	0.0405	0.0415	0.0485	0.0505	0.261	0.3745	642	KY21.Chr10.72
gene17054	rna49823	ddhd1.S	XBXL10_1g37294	0.048	0.313	0.0605	0.0615	0.05	0.289	0.047	0.037	0.045	0.0305	0.018	1693	KY21.Chr5.252
gene17056	rna49828	pex16.S	XBXL10_1g20923	0.108	0.115	0.109333	0.104667	0.102	0.0933333	0.089	0.089	0.081	0.0583333	0.051	684	KY21.Chr1.1831
gene17057	rna49830	e2f4.S	XBXL10_1g21437	0.07	0.08	0.0913333	0.089	0.0943333	0.0976667	0.101	0.0976667	0.111333	0.112	0.056	761	KY21.Chr6.488
gene17058	rna49832	cpsf3.L	XBXL10_1g24377	0.107	0.112333	0.108667	0.096	0.094	0.089	0.09	0.0866667	0.084	0.0713333	0.0606667	1445	KY21.Chr2.1074
gene1706	rna4967	cenpt.L	XBXL10_1g30571	0.093	0.103	0.093	0.108	0.114	0.109	0.095	0.102	0.092	0.07	0.021	1578	KY21.Chr11.85
gene17075	rna49879	apoo.L	XBXL10_1g6632	0.116	0.113	0.118667	0.105333	0.100667	0.0896667	0.0896667	0.0836667	0.0803333	0.055	0.049	455	KY21.Chr1.1677
gene17084	rna49909	wdr76.S	XBXL10_1g15512	0.107667	0.123	0.132333	0.079	0.0686667	0.0753333	0.075	0.0813333	0.0866667	0.0993333	0.0706667	1206	KY21.Chr9.768
gene17107	rna49971	adsl.L	XBXL10_1g19714	0.112333	0.107333	0.116333	0.106667	0.102667	0.0986667	0.0926667	0.094	0.0826667	0.0523333	0.0343333	1049	KY21.Chr4.1168
gene17110	rna49982	dyrk1a.2.L	XBXL10_1g32117	0.0306667	0.0343333	0.0486667	0.072	0.0893333	0.106667	0.111333	0.125667	0.125667	0.141667	0.114667	1557	KY21.Chr10.858
gene17115	rna49993	med23.L	XBXL10_1g23382	0.076	0.076	0.0796667	0.0813333	0.0926667	0.0943333	0.101333	0.101667	0.104333	0.103333	0.089	2884	KY21.Chr4.429
gene17129	rna50024	aadat.S	XBXL10_1g3880	0.072	0.0656667	0.063	0.065	0.062	0.0566667	0.0556667	0.0583333	0.0583333	0.146667	0.296333	909	KY21.Chr14.154
gene1714	rna4986	ipmk.L	XBXL10_1g30199	0.0483333	0.041	0.0593333	0.065	0.0723333	0.0733333	0.0766667	0.0933333	0.0996667	0.167333	0.204	839	KY21.Chr9.928
gene17145	rna50075	gspt1.L	XBXL10_1g41088	0.068	0.0686667	0.0703333	0.0743333	0.091	0.099	0.111667	0.107667	0.119333	0.123333	0.067	1170	KY21.Chr2.293
gene17147	rna50079	rpl30.S	XBXL10_1g29703	0.106333	0.115667	0.108333	0.103333	0.101333	0.0916667	0.093	0.09	0.0876667	0.0693333	0.033	238	KY21.Chr2.1200
gene1716	rna4990	c12orf49.L	XBXL10_1g2883	0.0825	0.0775	0.078	0.1005	0.0875	0.0985	0.098	0.098	0.1	0.0935	0.0855	424	KY21.Chr13.459
gene17160	rna50108	hacd3.L	XBXL10_1g13406	0.0916667	0.0853333	0.095	0.0996667	0.099	0.0963333	0.094	0.0903333	0.0873333	0.0916667	0.0696667	736	KY21.Chr4.33
gene17163	rna50116	tmtc3.L	XBXL10_1g12501	0.087	0.089	0.095	0.0996667	0.096	0.0953333	0.093	0.091	0.0916667	0.0986667	0.063	1907	KY21.Chr2.104
gene17164	rna50124	mus81.L	XBXL10_1g18354	0.12	0.129	0.120667	0.110667	0.102	0.0973333	0.089	0.0863333	0.078	0.0423333	0.0256667	1273	KY21.Chr13.210
gene17165	rna50126	casc1.L	XBXL10_1g11365	0.0783333	0.0803333	0.0786667	0.075	0.0796667	0.087	0.0976667	0.110667	0.114	0.111333	0.0866667	1437	KY21.Chr12.595
gene17167	rna50129	nudt9.L	XBXL10_1g42055	0.116667	0.103667	0.102	0.0956667	0.096	0.0896667	0.0873333	0.0876667	0.0833333	0.061	0.0773333	673	KY21.Chr3.1079
gene17173	rna50147	zc2hc1a.S	XBXL10_1g29638	0.089	0.0843333	0.095	0.0886667	0.0843333	0.0906667	0.100667	0.0923333	0.105667	0.0993333	0.0693333	750	KY21.Chr14.368
gene1718	rna4999	piga.L	XBXL10_1g6376	0.112667	0.0916667	0.107667	0.0883333	0.0863333	0.0956667	0.092	0.1	0.0946667	0.0793333	0.0516667	1014	KY21.Chr2.704
gene17180	rna50165	sirt6.S	XBXL10_1g28939	0.0503333	0.0606667	0.079	0.0963333	0.106333	0.106667	0.107667	0.111	0.112	0.101	0.0676667	688	KY21.Chr14.79
gene17182	rna50170	tmf1.S	XBXL10_1g22348	0.0733333	0.089	0.0833333	0.0876667	0.0873333	0.095	0.094	0.103667	0.100667	0.120667	0.065	2206	KY21.Chr14.271
gene17183	rna50172	yars2.L	XBXL10_1g11444	0.114667	0.100333	0.093	0.0896667	0.086	0.086	0.0846667	0.081	0.0863333	0.099	0.079	956	KY21.Chr8.1018
gene17191	rna50197	arl1.S	XBXL10_1g16368	0.069	0.0693333	0.075	0.074	0.088	0.0896667	0.096	0.102	0.109	0.116667	0.111	388	KY21.Chr14.144
gene17194	rna50204	crocc.L	XBXL10_1g32299	0.05	0.0503333	0.048	0.0556667	0.0933333	0.133667	0.117	0.113667	0.123	0.104667	0.111333	3561	KY21.Chr4.134
gene17196	rna50210	eapp.L	XBXL10_1g36103	0.0286667	0.037	0.0596667	0.120333	0.134667	0.127	0.129	0.113333	0.124667	0.0863333	0.0396667	612	KY21.Chr10.296
gene17198	rna50217	dlst.S	XBXL10_1g37413	0.107	0.0903333	0.100667	0.0943333	0.0953333	0.091	0.0896667	0.0866667	0.083	0.0856667	0.0766667	920	KY21.Chr9.619
gene1720	rna5010	fam173b.S	XBXL10_1g29168	0.072	0.059	0.051	0.068	0.046	0.075	0.077	0.086	0.086	0.187	0.193	468	KY21.Chr7.523
gene17206	rna50241	smyd3.L	XBXL10_1g23198	0.132333	0.105	0.112333	0.104333	0.102333	0.0933333	0.0913333	0.0916667	0.0843333	0.05	0.0323333	655	KY21.Chr9.1069
gene17210	rna50251	pprc1.L	XBXL10_1g30428	0.123	0.045	0.044	0.072	0.098	0.133	0.127	0.1	0.146	0.083	0.03	3536	KY21.Chr5.592
gene1722	rna5014	dusp23.L	XBXL10_1g36826	0.107333	0.0943333	0.0893333	0.0916667	0.091	0.0876667	0.081	0.0813333	0.0786667	0.126667	0.0703333	316	KY21.Chr7.277
gene17221	rna50280	NA	XBXL10_1g21431	0.117667	0.100667	0.102333	0.101333	0.0996667	0.0993333	0.0943333	0.0966667	0.088	0.0546667	0.0456667	554	KY21.Chr12.895
gene17222	rna50281	fkbp9.L	XBXL10_1g36706	0.0383333	0.0303333	0.0296667	0.0313333	0.0416667	0.064	0.0846667	0.091	0.118667	0.343	0.127667	1203	KY21.Chr9.51
gene17225	rna50289	plcl2.S	XBXL10_1g28993	0.0385	0.073	0.078	0.082	0.082	0.0815	0.08	0.0845	0.0835	0.127	0.19	2327	KY21.Chr7.68
gene17226	rna50291	dpagt1.L	XBXL10_1g31060	0.089	0.0866667	0.082	0.087	0.0886667	0.091	0.09	0.0946667	0.0913333	0.104333	0.0953333	816	KY21.Chr1.876
gene17230	rna50303	tctex1d2.L	XBXL10_1g23873	0.096	0.1205	0.108	0.1	0.097	0.0925	0.097	0.086	0.0905	0.059	0.0535	260	KY21.Chr7.635
gene17231	rna50304	spc25.L	XBXL10_1g35792	0.0583333	0.086	0.125333	0.124333	0.113333	0.1	0.102667	0.0936667	0.0976667	0.075	0.024	463	KY21.Chr8.1257
gene17236	rna50319	anp32c.L	XBXL10_1g1622	0.0366667	0.0443333	0.0653333	0.0956667	0.109667	0.118667	0.117	0.121333	0.117667	0.0903333	0.0836667	451	KY21.Chr3.930
gene17238	rna50323	arl15.L	XBXL10_1g3208	0.05	0.073	0.055	0.081	0.0825	0.0965	0.094	0.105	0.0975	0.1195	0.1455	442	KY21.Chr6.83
gene17239	rna50328	vdr.L	XBXL10_1g8214	0.055	0.052	0.058	0.059	0.064	0.073	0.091	0.11	0.102	0.191	0.145	869	KY21.Chr10.482
gene17240	rna50329	mrps31.S	XBXL10_1g10924	0.118333	0.112	0.109667	0.101333	0.098	0.0916667	0.0886667	0.087	0.086	0.0723333	0.0356667	853	KY21.Chr12.966
gene17243	rna50336	acyp1.S	XBXL10_1g37410	0.0956667	0.102	0.108	0.100333	0.102	0.095	0.0886667	0.0926667	0.0866667	0.066	0.0633333	204	KY21.Chr3.215
gene1725	rna5021	abce1.L	XBXL10_1g1025	0.084	0.0766667	0.0863333	0.0843333	0.0926667	0.095	0.100667	0.102	0.104	0.110333	0.0626667	1239	KY21.Chr13.52
gene17258	rna50373	dicer1.S	XBXL10_1g37340	0.0856667	0.0873333	0.0923333	0.100667	0.0953333	0.0973333	0.098	0.113	0.097	0.086	0.0473333	3644	KY21.Chr11.963
gene17265	rna50390	gar1.S	XBXL10_1g4039	0.039	0.0423333	0.042	0.0486667	0.0666667	0.0853333	0.1	0.11	0.125333	0.167	0.173667	400	KY21.Chr10.345
gene17266	rna50394	akap1.S	XBXL10_1g10348	0.364	0.058	0.0446667	0.0553333	0.0623333	0.0646667	0.067	0.0713333	0.075	0.0876667	0.05	2111	KY21.Chr4.196
gene17271	rna50405	pigt.L	XBXL10_1g39996	0.113	0.113667	0.112333	0.104	0.100667	0.0933333	0.0893333	0.0896667	0.08	0.0573333	0.047	1197	KY21.Chr3.1686
gene17272	rna50407	yme1l1.L	XBXL10_1g26853	0.0613333	0.0743333	0.078	0.0836667	0.0846667	0.0893333	0.0903333	0.09	0.098	0.159333	0.091	1483	KY21.Chr11.463
gene17274	rna50411	glul-like.1.S	XBXL10_1g21776	0.0556667	0.0243333	0.0226667	0.0226667	0.0243333	0.0263333	0.029	0.0363333	0.0456667	0.075	0.638667	787	KY21.Chr6.567
gene17276	rna50416	tstd3.L	XBXL10_1g23528	0.115667	0.116667	0.111333	0.110667	0.100333	0.102	0.091	0.0933333	0.082	0.0473333	0.0296667	352	KY21.Chr1.1857
gene17277	rna50418	actr2.L	XBXL10_1g22871	0.0996667	0.0993333	0.103333	0.095	0.0933333	0.0886667	0.0883333	0.0856667	0.0843333	0.0753333	0.087	814	KY21.Chr11.1257
gene17279	rna50422	crnkl1.S	XBXL10_1g25097	0.0886667	0.0953333	0.098	0.094	0.0956667	0.096	0.0963333	0.0926667	0.094	0.0786667	0.071	1410	KY21.Chr5.1123
gene17280	rna50424	hps4.L	XBXL10_1g2576	0.102	0.077	0.0906667	0.102	0.111667	0.0966667	0.102333	0.0946667	0.108333	0.064	0.0513333	1415	KY21.Chr8.1346
gene17285	rna50445	dok1.L	XBXL10_1g3	0.0776667	0.0806667	0.0946667	0.0926667	0.0956667	0.097	0.0953333	0.0936667	0.095	0.0973333	0.08	1355	KY21.Chr2.1193
gene17287	rna50451	LOC108712726	XBXL10_1g15387	0.038	0.041	0.0426667	0.0403333	0.0516667	0.0863333	0.104667	0.12	0.145333	0.234667	0.095	422	KY21.Chr2.417
gene17289	rna50457	ankrd27.L	XBXL10_1g18858	0.116667	0.117	0.116333	0.107	0.103	0.0943333	0.09	0.0823333	0.0793333	0.0503333	0.0443333	2326	KY21.Chr11.372
gene17300	rna50491	skp2.L	XBXL10_1g3259	0.0423333	0.0323333	0.0723333	0.133333	0.129333	0.120667	0.0993333	0.095	0.102	0.0893333	0.0846667	861	KY21.Chr5.663
gene17301	rna50494	ece1.L	XBXL10_1g32316	0.191333	0.132333	0.114	0.0983333	0.0856667	0.0816667	0.0793333	0.0746667	0.0713333	0.0403333	0.0306667	1372	KY21.Chr1.1973
gene17312	rna50520	elovl7.S	XBXL10_1g5684	0.0815	0.0115	0.0105	0.062	0.1215	0.1515	0.167	0.1655	0.1515	0.0555	0.0215	631	KY21.Chr5.569
gene17318	rna50544	cox18.L	XBXL10_1g1289	0.0973333	0.11	0.112	0.102667	0.096	0.101	0.093	0.091	0.0806667	0.0603333	0.0566667	836	KY21.Chr11.721
gene17320	rna50553	btbd19.S	XBXL10_1g21627	0.092	0.0923333	0.110667	0.108333	0.111	0.095	0.0943333	0.0883333	0.087	0.0546667	0.066	627	KY21.Chr2.138
gene17323	rna50557	wdr81.L	XBXL10_1g6541	0.105333	0.104333	0.107	0.102667	0.0996667	0.096	0.092	0.0913333	0.0876667	0.0633333	0.0503333	3876	KY21.Chr8.392
gene17327	rna50569	ift20.S	XBXL10_1g9468	0.066	0.089	0.0935	0.0955	0.101	0.107	0.099	0.092	0.098	0.086	0.0725	266	KY21.Chr3.426
gene17328	rna50572	mtfr2.L	XBXL10_1g23413	0.032	0.058	0.106	0.132667	0.134333	0.130667	0.120333	0.097	0.110667	0.0546667	0.0236667	818	KY21.UAContig48.3
gene1733	rna5039	naglu.L	XBXL10_1g22764	0.0553333	0.0476667	0.052	0.0546667	0.0563333	0.0636667	0.0666667	0.0853333	0.0863333	0.130667	0.301333	1608	KY21.Chr8.567
gene17331	rna50578	rps6ka3.L	XBXL10_1g6652	0.109	0.111	0.109	0.101667	0.0976667	0.092	0.0913333	0.0876667	0.0836667	0.0636667	0.053	1538	KY21.Chr6.339
gene17334	rna50592	LOC108718031	XBXL10_1g25677	0.038	0.05	0.057	0.056	0.064	0.072	0.1	0.113	0.113	0.202	0.136	538	KY21.Chr7.797
gene17353	rna50655	ercc6.L	XBXL10_1g30879	0.0413333	0.04	0.0556667	0.069	0.091	0.109333	0.119667	0.129	0.143	0.134667	0.067	2851	KY21.Chr6.651
gene1736	rna5050	tp63.L	XBXL10_1g23891	0.0295	0.039	0.0465	0.032	0.0555	0.083	0.116	0.1115	0.145	0.189	0.153	1328	KY21.Chr1.1577
gene17363	rna50689	ttc9.L	XBXL10_1g36085	0.071	0.079	0.0833333	0.0783333	0.084	0.0873333	0.0896667	0.106333	0.102333	0.116	0.102	372	KY21.Chr8.1267
gene17365	rna50692	prps2.L	XBXL10_1g7673	0.082	0.0806667	0.0873333	0.0906667	0.098	0.0946667	0.0973333	0.107333	0.103	0.102333	0.0566667	655	KY21.Chr9.777
gene17371	rna50707	gart.L	XBXL10_1g6262	0.111667	0.112	0.108333	0.104667	0.102	0.1	0.0986667	0.0943333	0.0906667	0.051	0.0263333	2051	KY21.Chr12.598
gene17379	rna50732	sf3b2.L	XBXL10_1g18458	0.0606667	0.066	0.0686667	0.0746667	0.0903333	0.1	0.102667	0.104667	0.111333	0.118667	0.102333	1531	KY21.Chr8.1119
gene17381	rna50734	lactb.S	XBXL10_1g15934	0.109	0.102333	0.108667	0.101333	0.102	0.0966667	0.0933333	0.0896667	0.087	0.056	0.0543333	1016	KY21.Chr2.1232
gene17383	rna50739	sdhd.S	XBXL10_1g33372	0.127333	0.104667	0.112333	0.111667	0.107667	0.0936667	0.0943333	0.0926667	0.088	0.0433333	0.0243333	306	KY21.Chr10.306
gene17391	rna50774	pick1.S	XBXL10_1g22198	0.082	0.087	0.089	0.089	0.0926667	0.094	0.0953333	0.0983333	0.0986667	0.092	0.082	834	KY21.Chr2.1275
gene17396	rna50794	osbpl9.L	XBXL10_1g19246	0.0926667	0.0906667	0.102	0.0966667	0.0916667	0.0966667	0.0923333	0.0943333	0.0873333	0.0813333	0.0746667	1541	KY21.Chr8.936
gene17398	rna50804	traf4.S	XBXL10_1g8998	0.065	0.0885	0.0755	0.083	0.078	0.0885	0.0875	0.0865	0.0875	0.122	0.1375	977	KY21.Chr4.226
gene17402	rna50813	acadl.L	XBXL10_1g40827	0.116	0.116	0.11	0.108	0.102333	0.0976667	0.094	0.09	0.0833333	0.0466667	0.0363333	930	KY21.Chr9.980
gene17411	rna50842	mrpl52.S	XBXL10_1g4990	0.12	0.1265	0.118	0.0995	0.1045	0.095	0.0885	0.0825	0.085	0.0515	0.0285	302	KY21.Chr1.1175
gene17416	rna50861	isca1.L	XBXL10_1g2144	0.0956667	0.087	0.0946667	0.096	0.092	0.095	0.092	0.0966667	0.0973333	0.0983333	0.0556667	265	KY21.Chr5.206
gene17419	rna50868	pdzd8.S	XBXL10_1g32391	0.088	0.0816667	0.103333	0.0993333	0.095	0.0943333	0.0943333	0.0906667	0.0916667	0.097	0.064	2204	KY21.Chr1.141
gene1742	rna5062	mgat4a.S	XBXL10_1g3970	0.06	0.065	0.0893333	0.0943333	0.092	0.0966667	0.096	0.100333	0.0916667	0.119	0.0953333	1094	KY21.Chr10.161
gene17424	rna50882	dnah12.L	XBXL10_1g20140	0.04	0.0465	0.0425	0.039	0.0585	0.0915	0.1125	0.1315	0.1515	0.1515	0.1355	8208	KY21.Chr5.316
gene17434	rna50921	cyb5r4.S	XBXL10_1g25571	0.104667	0.0943333	0.095	0.0993333	0.096	0.0916667	0.0896667	0.093	0.087	0.082	0.0673333	1083	KY21.Chr2.738
gene1744	rna5066	pygo2.S	XBXL10_1g38846	0.036	0.04	0.037	0.063	0.072	0.11	0.13	0.124	0.15	0.177	0.061	782	KY21.Chr4.840
gene17440	rna50939	cltc.S	XBXL10_1g10203	0.095	0.101333	0.0956667	0.091	0.0896667	0.0856667	0.084	0.0893333	0.08	0.0876667	0.101	3474	KY21.Chr12.474
gene17445	rna50948	fbxo11.S	XBXL10_1g25041	0.046	0.0626667	0.0936667	0.103	0.111333	0.106333	0.106333	0.0996667	0.115	0.102667	0.053	1835	KY21.Chr3.1099
gene17447	rna50955	arhgdia.L	XBXL10_1g39728	0.076	0.0806667	0.093	0.0926667	0.092	0.0903333	0.0833333	0.0856667	0.0846667	0.0956667	0.126	426	KY21.Chr14.859
gene17452	rna50973	h1f0.L	XBXL10_1g19742	0.208667	0.0416667	0.0303333	0.0366667	0.0316667	0.033	0.0336667	0.041	0.0396667	0.109333	0.394333	356	KY21.Chr2.1333
gene17453	rna50975	dapk3.L	XBXL10_1g1429	0.045	0.058	0.086	0.081	0.0823333	0.086	0.087	0.0836667	0.088	0.129	0.173333	926	KY21.Chr2.1185
gene17454	rna50978	atp6v0d1.L	XBXL10_1g18566	0.129	0.105333	0.103	0.0926667	0.0896667	0.0813333	0.0833333	0.0793333	0.076	0.0633333	0.0973333	746	KY21.Chr3.896
gene17456	rna50984	rsph14.L	XBXL10_1g2654	0.0815	0.1115	0.1025	0.0785	0.0815	0.0895	0.0925	0.0955	0.102	0.0965	0.0685	691	KY21.Chr14.645
gene17460	rna50995	chtf8.L	XBXL10_1g18754	0.097	0.0973333	0.103667	0.104	0.101	0.099	0.0973333	0.0893333	0.093	0.069	0.0486667	247	KY21.Chr5.213
gene17463	rna51003	irgq.L	XBXL10_1g31933	0.1	0.121	0.113333	0.099	0.112333	0.0883333	0.095	0.0846667	0.082	0.0613333	0.0426667	1197	KY21.Chr7.419
gene17465	rna51010	hs2st1.S	XBXL10_1g21837	0.119	0.106	0.1055	0.096	0.0965	0.0935	0.0895	0.088	0.0925	0.07	0.044	746	KY21.Chr5.338
gene17476	rna51041	ruvbl1.S	XBXL10_1g22256	0.105667	0.105333	0.102667	0.098	0.0976667	0.0936667	0.0936667	0.0923333	0.091	0.0673333	0.0523333	928	KY21.Chr1.298
gene1748	rna5075	pgm2.L	XBXL10_1g750	0.0983333	0.083	0.0863333	0.0866667	0.0853333	0.086	0.0856667	0.089	0.0873333	0.095	0.116667	1278	KY21.Chr14.630
gene17489	rna51075	atp6v1f.S	XBXL10_1g12894	0.124333	0.114	0.107333	0.0996667	0.0933333	0.0866667	0.088	0.085	0.0806667	0.06	0.061	245	KY21.Chr12.982
gene17495	rna51093	prcp.L	XBXL10_1g8825	0.088	0.097	0.0976667	0.0913333	0.091	0.0883333	0.0773333	0.0806667	0.0746667	0.057	0.158	1041	KY21.Chr1.2081
gene17496	rna51098	gpm6b.L	XBXL10_1g7661	0.174333	0.145	0.126	0.104	0.088	0.0726667	0.0676667	0.0533333	0.038	0.051	0.0803333	595	KY21.Chr14.673
gene1750	rna5080	mri1.L	XBXL10_1g14281	0.116667	0.116	0.112	0.110667	0.102333	0.0993333	0.095	0.091	0.084	0.0466667	0.0263333	729	KY21.Chr11.758
gene17511	rna51141	npdc1.1.L	XBXL10_1g34227	0.2285	0.242	0.101	0.0715	0.0675	0.057	0.0575	0.0485	0.034	0.035	0.057	716	KY21.Chr9.1175
gene17512	rna51142	nfkbil1.L	XBXL10_1g35477	0.0695	0.081	0.1225	0.131	0.1135	0.1085	0.101	0.0915	0.0795	0.059	0.0435	805	KY21.Chr8.996
gene17520	rna51162	lss.S	XBXL10_1g43573	0.125	0.118667	0.111	0.107667	0.1	0.091	0.0866667	0.0826667	0.077	0.0523333	0.0486667	1530	KY21.UAContig1.24
gene17524	rna51170	dhrs11.S	XBXL10_1g9770	0.105333	0.114333	0.110333	0.104667	0.107667	0.091	0.0926667	0.0936667	0.0813333	0.0493333	0.0496667	531	KY21.Chr10.607
gene17535	rna51201	hid1.S	XBXL10_1g43039	0.110667	0.098	0.0976667	0.0923333	0.092	0.09	0.09	0.0933333	0.09	0.0786667	0.068	1635	KY21.Chr2.1349
gene17543	rna51226	akap2.S	XBXL10_1g4596	0.037	0.0386667	0.0393333	0.048	0.0566667	0.075	0.101333	0.124667	0.15	0.206	0.123667	2693	KY21.Chr5.1070
gene17545	rna51247	lmo7.L	XBXL10_1g7907	0.202667	0.0296667	0.036	0.0556667	0.068	0.077	0.0876667	0.117333	0.143667	0.108333	0.0743333	3664	KY21.Chr9.679
gene17557	rna51284	etfb.L	XBXL10_1g32054	0.11	0.113667	0.113	0.106	0.1	0.095	0.091	0.0886667	0.0836667	0.0586667	0.0396667	509	KY21.Chr4.273
gene17560	rna51289	keap1.S	XBXL10_1g17095	0.058	0.0965	0.057	0.0925	0.1	0.094	0.09	0.133	0.0865	0.094	0.0995	1290	KY21.Chr8.1193
gene17564	rna51302	fpgs.S	XBXL10_1g37705	0.072	0.085	0.0886667	0.0996667	0.114667	0.113667	0.104	0.0946667	0.0966667	0.073	0.0583333	1224	KY21.Chr1.167
gene17565	rna51307	b3gat3.L	XBXL10_1g18239	0.0646667	0.058	0.062	0.0636667	0.0746667	0.0876667	0.0966667	0.0903333	0.104	0.160667	0.137333	650	KY21.Chr1.419
gene17582	rna51349	timm22.S	XBXL10_1g9021	0.13	0.1055	0.11	0.101	0.1005	0.094	0.09	0.086	0.077	0.056	0.05	407	KY21.Chr6.114
gene17587	rna51369	ostm1.L	XBXL10_1g23500	0.097	0.0846667	0.098	0.0903333	0.0906667	0.09	0.0893333	0.079	0.0893333	0.112	0.0806667	620	KY21.Chr2.828
gene176	rna496	mknk1.S	XBXL10_1g21679	0.0323333	0.11	0.121333	0.105333	0.102	0.101	0.0976667	0.0946667	0.098	0.0856667	0.0516667	873	KY21.Chr8.605
gene1760	rna5108	ccdc173.L	XBXL10_1g40672	0.365	0.0283333	0.032	0.0293333	0.0453333	0.07	0.0833333	0.0946667	0.103333	0.0966667	0.0523333	1127	KY21.Chr9.243
gene17613	rna51465	asxl1.S	XBXL10_1g42154	0.083	0.063	0.076	0.115	0.106	0.117	0.1	0.089	0.092	0.078	0.081	1938	KY21.Chr7.943
gene17625	rna51497	impdh2.S	XBXL10_1g22283	0.0713333	0.0763333	0.079	0.086	0.0896667	0.0943333	0.102	0.102	0.113667	0.118667	0.067	1039	KY21.Chr1.1608
gene17631	rna51514	acss1.L	XBXL10_1g22946	0.0696667	0.0553333	0.051	0.0526667	0.051	0.0496667	0.0526667	0.065	0.077	0.169667	0.305667	1468	KY21.Chr6.97
gene17633	rna51518	fgfr1op2.S	XBXL10_1g14958	0.075	0.074	0.08	0.084	0.085	0.088	0.083	0.087	0.097	0.132	0.115	432	KY21.Chr9.264
gene17639	rna51542	gemin7.L	XBXL10_1g35371	0.114	0.126333	0.110667	0.0993333	0.097	0.0946667	0.0836667	0.0963333	0.0783333	0.0566667	0.0433333	277	KY21.Chr10.84
gene1764	rna5121	LOC108712618	XBXL10_1g15195	0.091	0.107	0.094	0.104	0.0896667	0.101	0.088	0.101667	0.088	0.0806667	0.055	650	KY21.Chr1.2069
gene17642	rna51550	cep41.S	XBXL10_1g16013	0.0953333	0.094	0.105333	0.107333	0.108667	0.106667	0.102	0.0993333	0.096	0.0533333	0.0316667	754	KY21.Chr5.526
gene17644	rna51556	etf1.S	XBXL10_1g15202	0.0736667	0.0773333	0.0793333	0.0926667	0.101667	0.106	0.108	0.108	0.104667	0.098	0.051	897	KY21.Chr14.792
gene17651	rna51578	zfand6.S	XBXL10_1g15507	0.017	0.014	0.015	0.066	0.085	0.111	0.128	0.181	0.18	0.176	0.027	423	KY21.Chr3.118
gene17654	rna51593	LOC108704592	XBXL10_1g22416	0.108333	0.092	0.112	0.103	0.094	0.0953333	0.0943333	0.095	0.0883333	0.0676667	0.05	339	KY21.Chr8.1104
gene17656	rna51601	pax7.L	XBXL10_1g32277	0.086	0.0985	0.102	0.105	0.1155	0.0715	0.079	0.103	0.083	0.106	0.0495	1036	KY21.Chr10.288
gene17659	rna51608	crat.1.L	XBXL10_1g34418	0.102667	0.096	0.095	0.089	0.089	0.083	0.079	0.079	0.0743333	0.074	0.138667	1293	KY21.Chr9.523
gene1767	rna5128	rpsa.S	XBXL10_1g21938	0.105	0.120333	0.110333	0.111	0.101667	0.0943333	0.0906667	0.089	0.0816667	0.0643333	0.032	634	KY21.Chr11.1165
gene17670	rna51653	spice1.L	XBXL10_1g6102	0.066	0.09	0.129	0.121667	0.116	0.106333	0.0966667	0.0893333	0.083	0.0623333	0.0396667	1731	KY21.Chr10.917
gene1768	rna5130	pola2.L	XBXL10_1g18050	0.106333	0.109	0.107333	0.103333	0.109	0.0936667	0.0943333	0.0883333	0.0886667	0.0626667	0.037	1395	KY21.Chr13.472
gene17695	rna51715	dap3.L	XBXL10_1g37060	0.114333	0.114	0.111333	0.102667	0.0996667	0.0956667	0.0926667	0.0883333	0.0856667	0.0616667	0.035	822	KY21.Chr9.340
gene17698	rna51720	insr.L	XBXL10_1g1858	0.0613333	0.0463333	0.0506667	0.0483333	0.0586667	0.0646667	0.0706667	0.0803333	0.0826667	0.105667	0.330333	2844	KY21.Chr11.436
gene17699	rna51722	ascc1.L	XBXL10_1g30606	0.0856667	0.117	0.0973333	0.0943333	0.0913333	0.0866667	0.084	0.0883333	0.0876667	0.103667	0.0646667	734	KY21.Chr3.46
gene1770	rna5138	nnt.L	XBXL10_1g3223	0.1	0.106667	0.105333	0.100667	0.096	0.09	0.0853333	0.0813333	0.0766667	0.0666667	0.092	2207	KY21.Chr5.638
gene17704	rna51737	nipsnap3a.S	XBXL10_1g4756	0.123667	0.109	0.112	0.106	0.104	0.0963333	0.095	0.0866667	0.082	0.042	0.0433333	536	KY21.Chr12.924
gene17706	rna51745	tm2d1.L	XBXL10_1g19084	0.119	0.094	0.1	0.089	0.092	0.089	0.089	0.088	0.101	0.069	0.071	394	KY21.Chr9.597
gene17707	rna51749	acot7.L	XBXL10_1g31404	0.098	0.105333	0.106667	0.098	0.097	0.09	0.0896667	0.0856667	0.0833333	0.0636667	0.0826667	815	KY21.Chr1.2001
gene1772	rna5142	eefsec.S	XBXL10_1g22257	0.111667	0.099	0.0996667	0.097	0.0946667	0.092	0.0913333	0.088	0.0886667	0.0793333	0.0583333	1184	KY21.Chr3.909
gene17721	rna51785	fam221a.L	XBXL10_1g27055	0.043	0.058	0.114	0.09	0.133	0.087	0.126	0.083	0.132	0.067	0.066	614	KY21.Chr12.953
gene17741	rna51864	cyfip2.S	XBXL10_1g15154	0.081	0.079	0.0716667	0.0733333	0.0816667	0.0846667	0.0876667	0.0936667	0.0876667	0.123	0.136667	2618	KY21.Chr14.853
gene17743	rna51870	rce1.S	XBXL10_1g20559	0.0953333	0.0943333	0.0936667	0.0996667	0.102667	0.094	0.0913333	0.103333	0.09	0.0723333	0.0626667	626	KY21.Chr11.417
gene17747	rna51881	mnat1.L	XBXL10_1g35997	0.074	0.0866667	0.101	0.113667	0.108333	0.102667	0.099	0.0966667	0.098	0.07	0.0493333	645	KY21.Chr1.761
gene17750	rna51891	snx25.L	XBXL10_1g873	0.059	0.089	0.1155	0.119	0.106	0.098	0.0885	0.0885	0.0875	0.0815	0.068	2164	KY21.Chr2.703
gene17751	rna51892	acp6.S	XBXL10_1g9199	0.0993333	0.106	0.104667	0.0983333	0.0956667	0.0913333	0.0876667	0.088	0.082	0.0703333	0.0766667	871	KY21.Chr4.921
gene17752	rna51894	gnpnat1.L	XBXL10_1g35873	0.0553333	0.0593333	0.0563333	0.0606667	0.0743333	0.0936667	0.0956667	0.113667	0.105333	0.140333	0.146333	382	KY21.Chr3.1422
gene17754	rna51898	kdm1a.L	XBXL10_1g7329	0.0525	0.0815	0.1015	0.098	0.1025	0.1035	0.108	0.1075	0.1175	0.084	0.044	1718	KY21.Chr9.1087
gene17759	rna51909	srm.L	XBXL10_1g30902	0.102667	0.109333	0.107667	0.101667	0.100667	0.0956667	0.0933333	0.0903333	0.089	0.0616667	0.048	604	KY21.Chr7.1056
gene17769	rna51933	daxx.L	XBXL10_1g35412	0.0776667	0.0876667	0.093	0.0966667	0.0976667	0.0993333	0.0986667	0.101	0.104333	0.098	0.0463333	1867	KY21.Chr13.225
gene17773	rna51943	slc25a11.S	XBXL10_1g17459	0.115667	0.113333	0.113667	0.104	0.101333	0.093	0.092	0.0853333	0.0786667	0.054	0.048	630	KY21.Chr1.1181
gene17786	rna51987	LOC108698355	XBXL10_1g35013	0.0225	0.0225	0.024	0.033	0.0465	0.0385	0.0445	0.0335	0.041	0.0255	0.668	555	KY21.Chr1.278
gene17787	rna51989	rab32.S	XBXL10_1g25247	0.126667	0.115	0.112667	0.104333	0.103333	0.0956667	0.0873333	0.093	0.0806667	0.0483333	0.0326667	465	KY21.Chr12.15
gene17788	rna51991	utp6.L	XBXL10_1g40357	0.052	0.0493333	0.0436667	0.05	0.0673333	0.0943333	0.108	0.118667	0.128	0.169333	0.119667	1222	KY21.Chr11.1152
gene17791	rna51997	ift27.L	XBXL10_1g19769	0.102667	0.109667	0.111	0.105667	0.102	0.102	0.0973333	0.0903333	0.0896667	0.0516667	0.039	389	KY21.Chr1.2239
gene17795	rna52010	gtf3c2.L	XBXL10_1g24730	0.069	0.0856667	0.149	0.116	0.0943333	0.0966667	0.084	0.0823333	0.0853333	0.0816667	0.0556667	1998	KY21.Chr5.970
gene1781	rna5165	usp37.S	XBXL10_1g43387	0.075	0.064	0.078	0.073	0.11	0.112	0.119	0.131	0.138	0.072	0.029	2014	KY21.Chr1.2171
gene17811	rna52052	ccdc174.S	XBXL10_1g22236	0.0916667	0.0956667	0.110333	0.104	0.101667	0.0996667	0.0933333	0.0923333	0.093	0.0753333	0.0423333	913	KY21.Chr12.1054
gene17812	rna52057	npr3.L	XBXL10_1g3283	0.0435	0.042	0.037	0.0445	0.054	0.075	0.0895	0.1115	0.1175	0.156	0.229	1066	KY21.Chr6.595
gene17813	rna52059	pafah1b1.S	XBXL10_1g9473	0.0976667	0.112667	0.108667	0.103333	0.100333	0.0926667	0.0933333	0.0886667	0.0836667	0.065	0.0536667	858	KY21.Chr11.1139
gene17817	rna52071	ccdc12.S	XBXL10_1g28663	0.0696667	0.0776667	0.0886667	0.0853333	0.0953333	0.0946667	0.0993333	0.108333	0.112667	0.106667	0.0623333	300	KY21.Chr2.956
gene17828	rna52102	eif4a1.L	XBXL10_1g14836	0.098	0.0956667	0.1	0.0993333	0.0956667	0.106667	0.102667	0.086	0.0936667	0.0733333	0.0486667	842	KY21.Chr1.63
gene1783	rna5175	trub2.L	XBXL10_1g34216	0.104333	0.0943333	0.093	0.081	0.082	0.0803333	0.0856667	0.0893333	0.0973333	0.127333	0.065	684	KY21.Chr5.809
gene17831	rna52109	med16.L	XBXL10_1g1582	0.0885	0.089	0.0895	0.0965	0.0905	0.099	0.099	0.0955	0.0935	0.0915	0.067	1705	KY21.Chr8.852
gene17833	rna52114	zfyve19.L	XBXL10_1g36217	0.0933333	0.108667	0.111	0.104	0.0936667	0.0933333	0.0873333	0.086	0.079	0.0856667	0.059	879	KY21.Chr13.346
gene17839	rna52133	yipf3.S	XBXL10_1g24860	0.053	0.0646667	0.066	0.073	0.0816667	0.086	0.0996667	0.103333	0.117	0.149333	0.106333	704	KY21.Chr11.1158
gene17842	rna52142	akr7a2.L	XBXL10_1g32247	0.125	0.107667	0.107333	0.104667	0.1	0.100333	0.09	0.091	0.0826667	0.0506667	0.0403333	700	KY21.Chr1.2244
gene1785	rna5189	scap.S	XBXL10_1g28653	0.0716667	0.0886667	0.071	0.0873333	0.0796667	0.088	0.0823333	0.0876667	0.0816667	0.139333	0.123333	2686	KY21.Chr10.454
gene17851	rna52162	tet2.S	XBXL10_1g4088	0.0605	0.0615	0.0645	0.0625	0.071	0.0855	0.0995	0.1145	0.124	0.177	0.079	3767	KY21.Chr12.756
gene1786	rna5191	alkbh4.L	XBXL10_1g6691	0.0266667	0.0773333	0.119333	0.126	0.122	0.111667	0.108	0.100333	0.0976667	0.0713333	0.0396667	645	KY21.Chr4.823
gene17866	rna52211	celf2.L	XBXL10_1g12843	0.0703333	0.0666667	0.067	0.0646667	0.0676667	0.0776667	0.093	0.098	0.111	0.145667	0.139	1094	KY21.Chr2.931
gene17871	rna52226	hgd.L	XBXL10_1g6074	0.0293333	0.03	0.032	0.032	0.03	0.0303333	0.03	0.0303333	0.032	0.113333	0.610667	932	KY21.Chr3.1152
gene17872	rna52228	cog5.L	XBXL10_1g12769	0.0906667	0.0863333	0.091	0.089	0.0886667	0.0863333	0.0846667	0.087	0.0856667	0.113333	0.0966667	1751	KY21.Chr1.2141
gene17873	rna52233	sept7.L	XBXL10_1g27381	0.0776667	0.0796667	0.077	0.079	0.0806667	0.0816667	0.0856667	0.087	0.0923333	0.104333	0.155667	878	KY21.Chr11.410
gene17876	rna52243	scyl2.L	XBXL10_1g12421	0.065	0.0726667	0.0993333	0.101333	0.1	0.0936667	0.093	0.0893333	0.0876667	0.0853333	0.112667	2008	KY21.Chr1.1803
gene17882	rna52262	pipox.L	XBXL10_1g6491	0.0943333	0.0943333	0.094	0.09	0.0863333	0.0823333	0.078	0.0753333	0.0683333	0.0706667	0.166	813	KY21.Chr4.532
gene17883	rna52264	cib1.L	XBXL10_1g13296	0.0446667	0.0643333	0.087	0.115	0.105	0.102333	0.0883333	0.0793333	0.08	0.0726667	0.161333	385	KY21.Chr1.1147
gene17893	rna52299	stard3.S	XBXL10_1g42236	0.0946667	0.104667	0.109333	0.0996667	0.104	0.0983333	0.0946667	0.0923333	0.0843333	0.0623333	0.056	930	KY21.Chr1.1977
gene1791	rna5201	kif15.S	XBXL10_1g29074	0.102	0.094	0.098	0.0983333	0.100667	0.101333	0.103	0.0976667	0.101667	0.0766667	0.0263333	2821	KY21.Chr3.975
gene17920	rna52380	uqcc2.S	XBXL10_1g25127	0.095	0.104	0.101333	0.102333	0.097	0.0973333	0.0893333	0.091	0.0833333	0.0746667	0.0656667	259	KY21.Chr1.1894
gene17922	rna52385	cog6.L	XBXL10_1g8348	0.101333	0.092	0.0946667	0.09	0.091	0.0876667	0.0876667	0.0893333	0.0866667	0.0893333	0.09	1342	KY21.Chr1.409
gene17926	rna52406	chd4.L	XBXL10_1g30181	0.075	0.0793333	0.0786667	0.0843333	0.092	0.0966667	0.1	0.105667	0.109333	0.117667	0.062	3935	KY21.Chr8.929
gene17927	rna52409	grn.L	XBXL10_1g39148	0.218333	0.158667	0.107667	0.0896667	0.0833333	0.077	0.0646667	0.0693333	0.0523333	0.0356667	0.0426667	2191	KY21.Chr1.997
gene17928	rna52417	gtf3c3.S	XBXL10_1g15189	0.107333	0.118667	0.129667	0.105	0.102333	0.094	0.0866667	0.082	0.0766667	0.0556667	0.0423333	1825	KY21.Chr14.330
gene17936	rna52438	gyg2.L	XBXL10_1g6553	0.042	0.0375	0.038	0.036	0.04	0.0405	0.043	0.0485	0.052	0.228	0.395	741	KY21.Chr1.36
gene17940	rna52450	gstt1.L	XBXL10_1g2675	0.108333	0.112667	0.103	0.103667	0.097	0.0913333	0.0876667	0.0846667	0.0796667	0.0636667	0.068	503	KY21.Chr3.435
gene17948	rna52467	spg21.L	XBXL10_1g13391	0.125	0.103333	0.103333	0.09	0.0916667	0.0803333	0.0836667	0.0836667	0.0813333	0.0706667	0.0873333	647	KY21.Chr1.1358
gene17955	rna52491	kri1.L	XBXL10_1g14163	0.0393333	0.032	0.0356667	0.0466667	0.0693333	0.087	0.107333	0.117	0.147667	0.181333	0.137667	1527	KY21.Chr8.303
gene17959	rna52499	phactr2.L	XBXL10_1g23325	0.056	0.062	0.0576667	0.0776667	0.0806667	0.0873333	0.0986667	0.113333	0.114333	0.152333	0.100667	1384	KY21.Chr1.899
gene17964	rna52514	fbln1.L	XBXL10_1g11411	0.025	0.03	0.0323333	0.032	0.0403333	0.059	0.0673333	0.0736667	0.081	0.170667	0.388667	1066	KY21.Chr1.1298
gene17965	rna52515	mettl13.S	XBXL10_1g21850	0.115333	0.117333	0.108	0.102	0.0986667	0.0946667	0.092	0.092	0.0876667	0.0616667	0.031	1443	KY21.Chr11.951
gene17974	rna52541	LOC108704178	XBXL10_1g44426	0.112333	0.106333	0.0993333	0.0953333	0.092	0.0936667	0.087	0.095	0.088	0.0856667	0.0456667	854	KY21.Chr11.929
gene1798	rna5236	ran.L	XBXL10_1g2768	0.103667	0.112	0.108	0.110667	0.0986667	0.0936667	0.0916667	0.088	0.0903333	0.0596667	0.0436667	452	KY21.Chr1.75
gene17981	rna52554	ppp2r5a.L	XBXL10_1g22609	0.107	0.1	0.0986667	0.0903333	0.089	0.0846667	0.0833333	0.0873333	0.084	0.08	0.096	977	KY21.Chr10.535
gene17988	rna52573	guf1.L	XBXL10_1g786	0.102	0.115667	0.120667	0.111	0.11	0.100333	0.0953333	0.0913333	0.0836667	0.0436667	0.027	1392	KY21.Chr6.195
gene17993	rna52588	NA	XBXL10_1g18417	0.046	0.0583333	0.0633333	0.072	0.074	0.077	0.0813333	0.082	0.0853333	0.155667	0.205333	1028	KY21.Chr3.17
gene17996	rna52594	wbscr27.L	XBXL10_1g6600	0.132333	0.092	0.102667	0.105333	0.0983333	0.099	0.0983333	0.0876667	0.0856667	0.052	0.0466667	486	KY21.Chr6.168
gene17999	rna52605	kifc1.L	XBXL10_1g35413	0.029	0.0546667	0.101667	0.181667	0.169333	0.123	0.102333	0.0793333	0.0793333	0.0553333	0.024	1321	KY21.Chr1.431
gene18006	rna52626	cwc22.S	XBXL10_1g43550	0.0706667	0.0713333	0.0803333	0.085	0.0953333	0.104	0.108	0.106333	0.104333	0.093	0.0826667	1653	KY21.Chr4.711
gene18008	rna52631	dnajb14.S	XBXL10_1g4104	0.0596667	0.0753333	0.106	0.110333	0.113333	0.099	0.103	0.097	0.101	0.0876667	0.0476667	777	KY21.Chr1.1934
gene18014	rna52645	myl9.S	XBXL10_1g42927	0.097	0.100667	0.110667	0.105667	0.0823333	0.0973333	0.088	0.0763333	0.088	0.071	0.0826667	353	KY21.Chr11.333
gene18015	rna52647	ccnt2.L	XBXL10_1g40501	0.045	0.049	0.082	0.0863333	0.111	0.106	0.115667	0.118667	0.118333	0.100333	0.0676667	1507	KY21.Chr7.682
gene18016	rna52655	wdr61.S	XBXL10_1g10692	0.0946667	0.105	0.109333	0.106	0.106333	0.0996667	0.0983333	0.0933333	0.0866667	0.0593333	0.042	615	KY21.Chr5.409
gene18017	rna52657	fscn2.L	XBXL10_1g39695	0.0883333	0.09	0.088	0.089	0.084	0.0793333	0.074	0.072	0.0716667	0.160333	0.103333	1034	KY21.Chr3.1627
gene18019	rna52666	aldh9a1.S	XBXL10_1g21995	0.146333	0.100333	0.098	0.095	0.0933333	0.0903333	0.087	0.0853333	0.0813333	0.0593333	0.0633333	1070	KY21.Chr13.363
gene1802	rna5246	usp40.L	XBXL10_1g40792	0.126	0.107667	0.106667	0.103	0.098	0.0916667	0.0893333	0.086	0.0836667	0.059	0.049	2527	KY21.Chr2.919
gene18020	rna52668	nup188.S	XBXL10_1g37675	0.120333	0.119667	0.117333	0.091	0.0896667	0.0846667	0.0863333	0.0823333	0.081	0.0586667	0.0686667	3592	KY21.Chr12.566
gene18022	rna52674	gpalpp1.L	XBXL10_1g7953	0.077	0.086	0.099	0.102333	0.104	0.104	0.0993333	0.101667	0.097	0.0796667	0.051	679	KY21.Chr1.577
gene18023	rna52675	sphk1.L	XBXL10_1g40104	0.082	0.0915	0.087	0.089	0.081	0.0795	0.0735	0.09	0.088	0.1175	0.1205	1053	KY21.Chr3.681
gene18025	rna52681	gemin6.L	XBXL10_1g23030	0.105667	0.109333	0.11	0.107333	0.102333	0.0986667	0.0926667	0.0923333	0.087	0.0536667	0.0413333	519	KY21.Chr13.460
gene18036	rna52713	mien1.S	XBXL10_1g42229	0.124	0.0936667	0.0956667	0.087	0.0873333	0.0896667	0.0923333	0.087	0.088	0.088	0.0676667	193	KY21.Chr1.661
gene18038	rna52716	igfals.L	XBXL10_1g42144	0.117	0.071	0.115	0.119	0.139	0.086	0.09	0.093	0.095	0.048	0.026	1218	KY21.Chr2.1477
gene18041	rna52728	LOC108716182	XBXL10_1g23722	0.049	0.056	0.053	0.058	0.055	0.053	0.053	0.048	0.043	0.109	0.425	654	KY21.Chr1.138
gene18042	rna52730	kiaa2013.S	XBXL10_1g33104	0.067	0.067	0.0806667	0.084	0.0893333	0.0916667	0.095	0.096	0.0986667	0.116667	0.113667	1271	KY21.Chr8.758
gene18044	rna52741	arhgef15.S	XBXL10_1g17502	0.019	0.0385	0.0405	0.0535	0.0585	0.066	0.0635	0.0855	0.0895	0.447	0.0385	2159	KY21.Chr12.544
gene18045	rna52745	letm1.L	XBXL10_1g606	0.113333	0.106667	0.108333	0.105	0.106	0.0996667	0.0993333	0.0936667	0.09	0.0483333	0.0293333	1545	KY21.Chr3.1581
gene18046	rna52746	rpl9.L	XBXL10_1g760	0.108333	0.121333	0.113	0.110667	0.101	0.0923333	0.0933333	0.0876667	0.0826667	0.0583333	0.0313333	393	KY21.Chr14.298
gene1806	rna5262	cpt2.S	XBXL10_1g21722	0.114333	0.109667	0.108333	0.104667	0.101667	0.095	0.093	0.0886667	0.0856667	0.054	0.045	1380	KY21.Chr1.1970
gene1807	rna5267	qdpr.L	XBXL10_1g709	0.113333	0.106	0.104333	0.100667	0.0956667	0.0923333	0.0883333	0.0863333	0.0816667	0.0813333	0.0503333	494	KY21.Chr8.1066
gene18070	rna52816	pno1.L	XBXL10_1g22861	0.0756667	0.0626667	0.0526667	0.054	0.0646667	0.0933333	0.105667	0.108333	0.135667	0.162	0.0846667	485	KY21.Chr3.867
gene1808	rna5270	mipol1.L	XBXL10_1g36113	0.0475	0.0585	0.072	0.0825	0.083	0.084	0.0925	0.0965	0.1065	0.151	0.1265	814	KY21.Chr2.29
gene18082	rna52856	ift52.L	XBXL10_1g39911	0.107667	0.110667	0.103	0.0993333	0.099	0.0956667	0.0923333	0.094	0.0863333	0.0626667	0.049	925	KY21.Chr7.1157
gene18085	rna52861	galns.L	XBXL10_1g18656	0.109333	0.108	0.107333	0.0993333	0.099	0.091	0.0883333	0.0876667	0.084	0.0523333	0.0733333	1077	KY21.Chr4.432
gene18094	rna52881	cpped1.L	XBXL10_1g41083	0.099	0.0966667	0.0956667	0.0923333	0.0906667	0.0873333	0.0876667	0.087	0.087	0.083	0.094	649	KY21.Chr11.187
gene18095	rna52887	copb1.L	XBXL10_1g17639	0.106	0.1	0.102667	0.0936667	0.0926667	0.089	0.0913333	0.0936667	0.0876667	0.083	0.0603333	1978	KY21.Chr14.406
gene181	rna509	cep135.L	XBXL10_1g825	0.0483333	0.0923333	0.106	0.097	0.111	0.102	0.0953333	0.0803333	0.0903333	0.106333	0.071	2338	KY21.Chr2.997
gene18100	rna52899	leo1.L	XBXL10_1g13198	0.0655	0.1175	0.0765	0.0925	0.1015	0.1015	0.1005	0.1395	0.0875	0.0745	0.0425	1424	KY21.Chr8.1207
gene18101	rna52901	tada3.S	XBXL10_1g22313	0.068	0.075	0.127	0.066	0.067	0.066	0.075	0.06	0.066	0.162	0.169	870	KY21.Chr4.886
gene18107	rna52922	rfc5.L	XBXL10_1g2890	0.0923333	0.0923333	0.0946667	0.0933333	0.0896667	0.0946667	0.0956667	0.0896667	0.0936667	0.104333	0.0596667	698	KY21.Chr11.1260
gene18110	rna52928	ccdc134.L	XBXL10_1g19674	0.106667	0.106	0.101333	0.099	0.0996667	0.095	0.0896667	0.0916667	0.0826667	0.0676667	0.061	471	KY21.Chr2.1005
gene18115	rna52940	mbip.L	XBXL10_1g36107	0.081	0.075	0.0876667	0.0923333	0.0956667	0.0956667	0.0963333	0.0996667	0.0983333	0.086	0.0923333	690	KY21.Chr3.864
gene18118	rna52953	bap1.S	XBXL10_1g22175	0.088	0.053	0.069	0.073	0.102	0.099	0.119	0.143	0.141	0.092	0.021	1432	KY21.Chr11.1282
gene18130	rna52982	mlkl.L	XBXL10_1g18903	0.0505	0.061	0.063	0.063	0.06	0.0695	0.0805	0.0895	0.1065	0.15	0.206	1025	KY21.Chr4.32
gene18131	rna52983	tex9.L	XBXL10_1g13174	0.0645	0.0675	0.07	0.084	0.1085	0.113	0.1155	0.119	0.129	0.0815	0.0475	875	KY21.Chr9.669
gene18132	rna52986	pold1.L	XBXL10_1g31899	0.124667	0.119	0.116667	0.108	0.101667	0.0936667	0.0906667	0.0856667	0.083	0.0496667	0.0266667	2307	KY21.Chr14.436
gene18134	rna52989	eri1.L	XBXL10_1g1509	0.0473333	0.0753333	0.102333	0.121333	0.122	0.115	0.109667	0.101333	0.101	0.0666667	0.0373333	731	KY21.Chr1.1104
gene18136	rna52993	trit1.L	XBXL10_1g7394	0.116	0.107	0.108	0.100333	0.0973333	0.094	0.0903333	0.0876667	0.083	0.068	0.049	972	KY21.Chr1.1435
gene18141	rna53003	adam17.S	XBXL10_1g26168	0.0923333	0.0796667	0.0773333	0.08	0.077	0.0773333	0.085	0.0893333	0.0953333	0.104667	0.143	1791	KY21.Chr2.839
gene18145	rna53011	ids.L	XBXL10_1g35169	0.151	0.086	0.073	0.0725	0.0525	0.063	0.064	0.072	0.0525	0.0605	0.2515	1132	KY21.Chr1.2113
gene18146	rna53013	NA	XBXL10_1g7231	0.0296667	0.0273333	0.0336667	0.0716667	0.108333	0.129333	0.135667	0.134667	0.138333	0.130667	0.0613333	1338	KY21.Chr6.438
gene18147	rna53018	traip.L	XBXL10_1g19832	0.032	0.05	0.089	0.05	0.062	0.05	0.085	0.09	0.135	0.177	0.181	956	KY21.Chr9.282
gene18153	rna53046	numb.L	XBXL10_1g36072	0.033	0.0526667	0.0663333	0.0746667	0.0933333	0.106	0.104667	0.107667	0.118	0.135667	0.108333	1337	KY21.Chr3.570
gene1816	rna5288	tanc1-like.L	XBXL10_1g40620	0.0775	0.0955	0.0725	0.0835	0.0675	0.0705	0.0875	0.11	0.109	0.107	0.119	3815	KY21.Chr1.247
gene18160	rna53070	fam92a1.L	XBXL10_1g28169	0.0855	0.1195	0.115	0.103	0.0995	0.096	0.088	0.09	0.086	0.0625	0.0545	585	KY21.Chr11.357
gene18162	rna53075	itgb4.L	XBXL10_1g40081	0.0286667	0.03	0.0296667	0.0286667	0.0286667	0.031	0.034	0.0386667	0.04	0.233333	0.477333	3813	KY21.Chr13.475
gene18163	rna53079	LOC108709344	XBXL10_1g9449	0.0815	0.079	0.077	0.073	0.081	0.079	0.0915	0.0865	0.0955	0.135	0.1205	3110	KY21.Chr2.78
gene18169	rna53094	bysl.S	XBXL10_1g9729	0.081	0.085	0.0873333	0.0833333	0.088	0.0933333	0.0993333	0.0993333	0.107667	0.109333	0.0666667	890	KY21.Chr8.531
gene18171	rna53098	rrm2.2.L	XBXL10_1g24385	0.017	0.089	0.179	0.146667	0.117	0.0966667	0.087	0.0723333	0.0853333	0.0876667	0.0226667	805	KY21.Chr1.391
gene18180	rna53124	chmp2b.S	XBXL10_1g9077	0.111667	0.0926667	0.0996667	0.0943333	0.102	0.0953333	0.101333	0.0916667	0.094	0.0746667	0.0426667	426	KY21.Chr5.810
gene18184	rna53135	tsnax.S	XBXL10_1g25361	0.109333	0.108	0.104333	0.100333	0.100333	0.0916667	0.0913333	0.0903333	0.0846667	0.0653333	0.0543333	613	KY21.Chr14.439
gene18187	rna53141	tmem70.S	XBXL10_1g29623	0.129333	0.107	0.109667	0.099	0.0976667	0.0906667	0.0906667	0.0853333	0.0843333	0.0573333	0.049	494	KY21.Chr2.42
gene18193	rna53156	bbs10.L	XBXL10_1g12613	0.047	0.092	0.093	0.134	0.119	0.116	0.106	0.091	0.095	0.055	0.052	1316	KY21.Chr6.539
gene18198	rna53170	c10orf107.L	XBXL10_1g30214	0.0696667	0.1	0.0896667	0.088	0.0803333	0.0876667	0.095	0.100667	0.103	0.100667	0.0853333	579	KY21.Chr1.1693
gene18200	rna53175	cxorf38.L	XBXL10_1g7181	0.0986667	0.107667	0.101	0.095	0.0973333	0.089	0.0833333	0.084	0.0796667	0.0713333	0.093	642	KY21.Chr7.845
gene18201	rna53177	trmt12.L	XBXL10_1g34727	0.113333	0.115	0.117333	0.111333	0.109	0.0963333	0.093	0.0906667	0.0836667	0.0483333	0.0223333	847	KY21.Chr3.713
gene18203	rna53183	phb.S	XBXL10_1g42365	0.113667	0.116667	0.116	0.109	0.105667	0.0973333	0.093	0.078	0.077	0.0503333	0.044	550	KY21.Chr10.712
gene18206	rna53192	aptx.L	XBXL10_1g1464	0.116333	0.11	0.0993333	0.0923333	0.092	0.0893333	0.0923333	0.0943333	0.094	0.0713333	0.049	726	KY21.Chr7.938
gene18208	rna53196	kansl2.L	XBXL10_1g7987	0.0463333	0.045	0.0513333	0.08	0.0983333	0.122333	0.128667	0.115333	0.134	0.0996667	0.0786667	1015	KY21.Chr1.1690
gene18223	rna53238	ankzf1.L	XBXL10_1g40512	0.111333	0.106	0.113667	0.103	0.0936667	0.093	0.088	0.0926667	0.087	0.0713333	0.0406667	1475	KY21.Chr1.1602
gene18228	rna53256	lrrc36.L	XBXL10_1g18895	0.048	0.046	0.046	0.043	0.136	0.152	0.119	0.128	0.132	0.095	0.054	1209	KY21.Chr3.1243
gene1823	rna5312	ube2q2.L	XBXL10_1g12948	0.0586667	0.067	0.0866667	0.106	0.118667	0.111	0.115333	0.102333	0.109333	0.0813333	0.0436667	758	KY21.Chr4.952
gene18249	rna53302	emc7.L	XBXL10_1g36356	0.083	0.0783333	0.0763333	0.0776667	0.09	0.091	0.0953333	0.0996667	0.102	0.127667	0.0786667	503	KY21.Chr10.401
gene18257	rna53323	epha4.L	XBXL10_1g24153	0.044	0.041	0.0453333	0.102	0.117	0.135333	0.125	0.122667	0.115	0.0896667	0.0626667	2059	KY21.Chr1.301
gene1826	rna5325	myo1d.L	XBXL10_1g39182	0.0503333	0.054	0.0493333	0.0483333	0.049	0.0483333	0.045	0.0486667	0.0516667	0.17	0.385333	2103	KY21.Chr7.254
gene18261	rna53337	wdr91.L	XBXL10_1g11465	0.104667	0.104667	0.107667	0.104667	0.101333	0.0986667	0.0933333	0.093	0.0883333	0.057	0.047	936	KY21.Chr8.721
gene18263	rna53342	smn2.S	XBXL10_1g5581	0.0953333	0.119333	0.118667	0.116333	0.109333	0.101	0.099	0.0886667	0.0876667	0.044	0.0206667	633	KY21.Chr14.500
gene18264	rna53347	ankar.L	XBXL10_1g40960	0.120333	0.134	0.106	0.0893333	0.0873333	0.0746667	0.0863333	0.087	0.0823333	0.063	0.07	2940	KY21.Chr1.875
gene18266	rna53355	sppl2b.S	XBXL10_1g4284	0.148	0.135	0.114	0.111	0.092	0.082	0.08	0.068	0.069	0.055	0.047	1295	KY21.Chr4.742
gene18267	rna53357	malsu1.L	XBXL10_1g27047	0.104333	0.107667	0.112667	0.108667	0.102667	0.103333	0.0953333	0.0923333	0.0896667	0.0556667	0.028	496	KY21.Chr7.487
gene18269	rna53362	dus1l.L	XBXL10_1g39743	0.0233333	0.054	0.110333	0.134667	0.119667	0.113667	0.106667	0.105	0.101667	0.0833333	0.0476667	970	KY21.Chr8.1019
gene18272	rna53372	ltv1.L	XBXL10_1g23324	0.0873333	0.0933333	0.0916667	0.087	0.0893333	0.0946667	0.0986667	0.102333	0.113667	0.107667	0.0343333	954	KY21.Chr7.1196
gene18274	rna53380	whsc1.L	XBXL10_1g607	0.04	0.0456667	0.0763333	0.0943333	0.105	0.103667	0.110333	0.118333	0.126667	0.123	0.0566667	2701	KY21.Chr12.650
gene18277	rna53391	pigk.S	XBXL10_1g21524	0.117	0.112333	0.109667	0.104667	0.103333	0.0873333	0.0856667	0.0893333	0.083	0.0583333	0.0493333	822	KY21.Chr13.370
gene18283	rna53409	tmem38b.L	XBXL10_1g1991	0.103333	0.0756667	0.0903333	0.0903333	0.0876667	0.0866667	0.0873333	0.0836667	0.0853333	0.105667	0.104667	588	KY21.Chr2.182
gene1829	rna5333	slc25a16.L	XBXL10_1g30527	0.0456667	0.0436667	0.0616667	0.0726667	0.0753333	0.0736667	0.075	0.091	0.0906667	0.166	0.204333	664	KY21.Chr12.517
gene18290	rna53430	man2c1.L	XBXL10_1g13070	0.1	0.110667	0.114333	0.102667	0.103333	0.096	0.0923333	0.092	0.0846667	0.0553333	0.0496667	2192	KY21.Chr5.701
gene18302	rna53467	supt6h.L	XBXL10_1g6517	0.0576667	0.0666667	0.0796667	0.104667	0.104333	0.105333	0.102333	0.105667	0.102333	0.0876667	0.0833333	3606	KY21.Chr12.608
gene18304	rna53471	mrps26.L	XBXL10_1g4	0.118667	0.104	0.106	0.104	0.099	0.0993333	0.0943333	0.0856667	0.0846667	0.0613333	0.043	411	KY21.Chr2.1284
gene18308	rna53486	tma16.L	XBXL10_1g940	0.045	0.0526667	0.0663333	0.0883333	0.097	0.103	0.109333	0.104667	0.123333	0.138333	0.072	401	KY21.Chr2.346
gene1831	rna5338	phospho2.L	XBXL10_1g40673	0.105333	0.0853333	0.0876667	0.087	0.092	0.089	0.0913333	0.0903333	0.0893333	0.0846667	0.097	498	KY21.Chr2.1312
gene18314	rna53501	fdps.S	XBXL10_1g38868	0.117333	0.0916667	0.0923333	0.0823333	0.0816667	0.0793333	0.0813333	0.08	0.0783333	0.088	0.128	868	KY21.Chr10.425
gene18316	rna53506	ercc8.S	XBXL10_1g3931	0.054	0.067	0.0926667	0.102333	0.103333	0.102	0.107333	0.0923333	0.128333	0.084	0.066	834	KY21.Chr5.532
gene18332	rna53548	psip1.S	XBXL10_1g4785	0.0796667	0.08	0.0813333	0.0793333	0.0743333	0.0763333	0.08	0.0873333	0.083	0.108	0.171	1144	KY21.Chr8.1288
gene18334	rna53553	lrrd1.L	XBXL10_1g26934	0.115	0.094	0.0925	0.087	0.092	0.0885	0.091	0.0885	0.0865	0.0865	0.078	1491	KY21.Chr9.598
gene18336	rna53558	dnajc21.L	XBXL10_1g3272	0.0723333	0.079	0.083	0.0803333	0.0863333	0.095	0.102	0.113667	0.119333	0.120667	0.0493333	1246	KY21.Chr5.1100
gene18337	rna53561	ergic3.L	XBXL10_1g39980	0.0853333	0.0766667	0.0803333	0.077	0.0803333	0.0826667	0.0886667	0.0903333	0.096	0.114	0.129	812	KY21.Chr12.814
gene18340	rna53569	hspa8.S	XBXL10_1g33108	0.084	0.0883333	0.086	0.0893333	0.0956667	0.102333	0.102333	0.0963333	0.105333	0.0933333	0.057	1335	KY21.Chr7.178
gene18345	rna53584	alyref.S	XBXL10_1g42781	0.0326667	0.0523333	0.0696667	0.0963333	0.110333	0.113	0.117333	0.113	0.119333	0.101667	0.0743333	504	KY21.Chr4.366
gene18346	rna53587	tasp1.S	XBXL10_1g24822	0.0965	0.1065	0.103	0.094	0.1015	0.088	0.09	0.0875	0.0895	0.0675	0.076	875	KY21.Chr4.490
gene18347	rna53589	eif2s2.S	XBXL10_1g42974	0.0966667	0.0956667	0.102	0.097	0.099	0.098	0.095	0.0983333	0.0966667	0.0853333	0.0363333	680	KY21.Chr3.766
gene18353	rna53606	mcm6.2.S	XBXL10_1g43397	0.0773333	0.08	0.0783333	0.075	0.0816667	0.0916667	0.102333	0.107	0.119333	0.136	0.0506667	1707	KY21.Chr8.753
gene18360	rna53639	pola1.S	XBXL10_1g9320	0.110667	0.111667	0.11	0.107	0.1	0.094	0.0933333	0.0893333	0.0883333	0.0633333	0.0326667	1517	KY21.Chr1.977
gene18381	rna53697	pex14.S	XBXL10_1g33080	0.124	0.114	0.136	0.111	0.119	0.093	0.091	0.072	0.088	0.038	0.015	736	KY21.Chr7.249
gene18399	rna53750	mrpl14.L	XBXL10_1g22812	0.111667	0.113333	0.114	0.103667	0.108333	0.1	0.0986667	0.0913333	0.0873333	0.0473333	0.025	298	KY21.Chr7.946
gene184	rna515	eef1b2.L	XBXL10_1g40907	0.115667	0.117333	0.111	0.110333	0.100667	0.0976667	0.0926667	0.089	0.086	0.0533333	0.026	460	KY21.Chr3.1168
gene18400	rna53757	ppil4.S	XBXL10_1g25355	0.079	0.0856667	0.0873333	0.088	0.0886667	0.0943333	0.0976667	0.0906667	0.102	0.100333	0.0863333	969	KY21.Chr2.1236
gene18405	rna53768	sart1.S	XBXL10_1g20560	0.057	0.0416667	0.0566667	0.083	0.102667	0.105667	0.108667	0.111667	0.119	0.133667	0.08	1548	KY21.Chr3.1151
gene18411	rna53784	ppm1e.S	XBXL10_1g10256	0.120333	0.111667	0.116333	0.105667	0.102	0.0956667	0.0896667	0.094	0.0816667	0.045	0.0376667	1347	KY21.Chr3.496
gene18413	rna53788	f11r.S	XBXL10_1g38877	0.0546667	0.0743333	0.0843333	0.0973333	0.0943333	0.0893333	0.0856667	0.094	0.0953333	0.106	0.124333	619	KY21.Chr10.258
gene18421	rna53806	pdia4.L	XBXL10_1g27409	0.108667	0.113	0.11	0.102333	0.0973333	0.096	0.0916667	0.09	0.0866667	0.0636667	0.041	1310	KY21.Chr10.765
gene18422	rna53808	serhl2.S	XBXL10_1g21933	0.0963333	0.102667	0.102667	0.104667	0.0986667	0.0943333	0.0866667	0.0953333	0.0873333	0.0763333	0.0546667	630	KY21.Chr3.125
gene18424	rna53813	chkb.L	XBXL10_1g12935	0.047	0.024	0.027	0.03	0.037	0.06	0.073	0.085	0.097	0.242	0.278	943	KY21.Chr1.1772
gene18433	rna53839	oat.1.S	XBXL10_1g32548	0.137667	0.128	0.127333	0.113	0.104667	0.0916667	0.087	0.0863333	0.0723333	0.03	0.0223333	909	KY21.Chr8.366
gene18436	rna53845	smpd4.L	XBXL10_1g2665	0.09	0.096	0.114	0.0976667	0.098	0.0916667	0.0933333	0.091	0.0926667	0.0643333	0.0706667	1628	KY21.Chr14.545
gene18437	rna53847	c6.2.L	XBXL10_1g3238	0.0596667	0.0493333	0.047	0.041	0.0536667	0.065	0.0806667	0.085	0.0943333	0.213333	0.212	1929	KY21.Chr14.172
gene18443	rna53867	arih2.L	XBXL10_1g20011	0.109667	0.108667	0.105333	0.108333	0.104	0.094	0.0953333	0.0926667	0.0893333	0.0563333	0.0356667	1033	KY21.Chr6.245
gene18444	rna53868	cnn3.L	XBXL10_1g19370	0.0346667	0.039	0.053	0.084	0.103333	0.112333	0.117	0.122	0.134667	0.137667	0.0616667	692	KY21.Chr5.55
gene18448	rna53877	gnptg.L	XBXL10_1g41158	0.0816667	0.0833333	0.082	0.0863333	0.085	0.0953333	0.0933333	0.0986667	0.099	0.111333	0.0843333	632	KY21.Chr8.374
gene18450	rna53883	rbmx.S	XBXL10_1g38177	0.0343333	0.0343333	0.0386667	0.0683333	0.0933333	0.103333	0.111667	0.111667	0.117333	0.136	0.151	705	KY21.Chr8.671
gene18459	rna53902	cdc20.L	XBXL10_1g19117	0.101333	0.178667	0.209667	0.116	0.0816667	0.0723333	0.0603333	0.0586667	0.0633333	0.038	0.0186667	1070	KY21.Chr5.204
gene1847	rna5388	rreb1.S	XBXL10_1g29302	0.037	0.047	0.061	0.109	0.129	0.13	0.124	0.117	0.11	0.093	0.044	3428	KY21.Chr9.681
gene18479	rna53960	hells.L	XBXL10_1g30570	0.0826667	0.227	0.297	0.0716667	0.0446667	0.048	0.052	0.0513333	0.0613333	0.0443333	0.0193333	1733	KY21.Chr1.1997
gene18482	rna53966	emg1.S	XBXL10_1g32437	0.057	0.05	0.0506667	0.0536667	0.071	0.0863333	0.101	0.107333	0.127333	0.154333	0.142	481	KY21.Chr10.720
gene18490	rna53982	spag6.S	XBXL10_1g28794	0.0423333	0.0383333	0.045	0.0416667	0.05	0.0866667	0.103333	0.126333	0.134667	0.173667	0.157333	1162	KY21.Chr9.142
gene18495	rna53997	adarb1.L	XBXL10_1g40839	0.04	0.0396667	0.0593333	0.0756667	0.0763333	0.0826667	0.084	0.091	0.102333	0.172333	0.177333	1510	KY21.Chr14.5
gene18496	rna53999	echdc3.L	XBXL10_1g12841	0.115	0.112667	0.112333	0.106333	0.101333	0.0963333	0.0926667	0.0926667	0.0833333	0.049	0.039	612	KY21.Chr2.1412
gene185	rna517	edc3.S	XBXL10_1g15891	0.0526667	0.0793333	0.1	0.108333	0.111333	0.118	0.108333	0.106667	0.0946667	0.0753333	0.0453333	1038	KY21.Chr1.1929
gene18503	rna54021	sil1.L	XBXL10_1g36065	0.132	0.115333	0.112333	0.102	0.104	0.0903333	0.0873333	0.0886667	0.0803333	0.0516667	0.036	928	KY21.Chr5.1077
gene18505	rna54028	slc39a1.L	XBXL10_1g37001	0.114	0.099	0.109	0.1	0.092	0.091	0.099	0.09	0.087	0.061	0.056	636	KY21.Chr11.830
gene18507	rna54033	atg13.S	XBXL10_1g20932	0.0953333	0.0926667	0.1	0.0926667	0.101333	0.0926667	0.0916667	0.0936667	0.092	0.078	0.07	1106	KY21.Chr1.349
gene18508	rna54050	cnot3.S	XBXL10_1g33617	0.081	0.0826667	0.086	0.0913333	0.0986667	0.0983333	0.101333	0.101667	0.103333	0.0956667	0.06	1511	KY21.Chr14.272
gene1851	rna5404	safb.L	XBXL10_1g1684	0.0413333	0.049	0.055	0.0713333	0.093	0.106	0.111	0.117667	0.12	0.133333	0.103333	1615	KY21.Chr8.1362
gene18512	rna54068	LOC108715154	XBXL10_1g20636	0.101333	0.107667	0.107	0.099	0.0953333	0.0953333	0.093	0.0893333	0.0916667	0.074	0.0473333	250	KY21.Chr8.745
gene18518	rna54087	dydc1.L	XBXL10_1g30719	0.021	0.0085	0.003	0.026	0.047	0.09	0.1365	0.1525	0.2	0.197	0.1185	407	KY21.Chr12.61
gene18520	rna54090	npepl1.S	XBXL10_1g42603	0.119	0.110667	0.112333	0.106333	0.104	0.0936667	0.0896667	0.0873333	0.0793333	0.053	0.045	1073	KY21.Chr4.613
gene18531	rna54115	znf367.L	XBXL10_1g2158	0.02	0.019	0.024	0.021	0.019	0.02	0.021	0.022	0.017	0.109	0.708	721	KY21.Chr5.237
gene18532	rna54117	wdr46.L	XBXL10_1g35406	0.0606667	0.0533333	0.05	0.0526667	0.07	0.094	0.107	0.113	0.135	0.158333	0.105	1229	KY21.Chr9.454
gene18536	rna54127	rpl7.L	XBXL10_1g28051	0.107333	0.116333	0.115	0.106	0.100333	0.094	0.0916667	0.0856667	0.0836667	0.0646667	0.0356667	496	KY21.Chr2.1079
gene18542	rna54143	acrc.L	XBXL10_1g34948	0.104333	0.174333	0.164333	0.121	0.104333	0.085	0.071	0.062	0.0563333	0.032	0.025	1239	KY21.Chr12.796
gene18544	rna54150	psmc1.S	XBXL10_1g37375	0.103	0.0986667	0.104333	0.0986667	0.0953333	0.09	0.092	0.0896667	0.0883333	0.0853333	0.0546667	891	KY21.Chr10.1091
gene18549	rna54161	mrps18c.L	XBXL10_1g2130	0.109	0.106667	0.105	0.100667	0.103333	0.0963333	0.0906667	0.0876667	0.0833333	0.065	0.053	276	KY21.Chr11.547
gene18555	rna54177	LOC108716695	XBXL10_1g23164	0.119	0.104667	0.0976667	0.0916667	0.092	0.089	0.0903333	0.0926667	0.0926667	0.082	0.048	627	KY21.Chr13.245
gene18557	rna54182	lin54.S	XBXL10_1g4232	0.0556667	0.0833333	0.0953333	0.101	0.0876667	0.0936667	0.0916667	0.0966667	0.0983333	0.115	0.0813333	1503	KY21.Chr14.237
gene18559	rna54190	ccdc9.S	XBXL10_1g38327	0.0496667	0.0593333	0.0866667	0.104667	0.107	0.107667	0.109	0.113667	0.113333	0.0943333	0.0553333	1582	KY21.Chr10.527
gene18567	rna54210	phkb.S	XBXL10_1g21479	0.101333	0.100333	0.102	0.099	0.0946667	0.088	0.0886667	0.088	0.0873333	0.0836667	0.0676667	2254	KY21.Chr11.903
gene18570	rna54219	rbm18.L	XBXL10_1g34674	0.097	0.1085	0.119	0.1025	0.095	0.1015	0.0985	0.0835	0.0995	0.0645	0.03	448	KY21.Chr12.972
gene18572	rna54225	anpep.S	XBXL10_1g15637	0.036	0.0353333	0.0353333	0.0386667	0.0643333	0.095	0.0913333	0.079	0.0753333	0.0563333	0.394	2058	KY21.Chr8.253
gene18573	rna54226	nup133.L	XBXL10_1g13534	0.111667	0.118333	0.118	0.0986667	0.0953333	0.0876667	0.0873333	0.0826667	0.0786667	0.0546667	0.067	2367	KY21.Chr4.303
gene18587	rna54265	NA	XBXL10_1g30854	0.0455	0.0705	0.0775	0.078	0.0725	0.0885	0.094	0.101	0.096	0.2125	0.064	483	KY21.Chr7.1183
gene18588	rna54271	wdr70.L	XBXL10_1g3253	0.108333	0.0966667	0.101333	0.0933333	0.0946667	0.0873333	0.09	0.0853333	0.089	0.0863333	0.068	1303	KY21.Chr8.868
gene1859	rna5430	sh2b2.S	XBXL10_1g9448	0.029	0.013	0.01	0.007	0.017	0.067	0.07	0.108	0.105	0.299	0.276	1375	KY21.Chr4.598
gene18591	rna54278	ntan1.L	XBXL10_1g41093	0.121333	0.108	0.109333	0.102333	0.101333	0.0926667	0.0866667	0.093	0.081	0.054	0.051	644	KY21.Chr11.1306
gene18593	rna54281	orc4.L	XBXL10_1g40581	0.123	0.105333	0.107333	0.099	0.103667	0.1	0.099	0.0913333	0.09	0.0476667	0.034	887	KY21.Chr5.321
gene18597	rna54294	gcc1.S	XBXL10_1g15980	0.065	0.0723333	0.0783333	0.0943333	0.092	0.0966667	0.0956667	0.100333	0.095	0.110333	0.0993333	1397	KY21.Chr1.12
gene18598	rna54296	psmc2.S	XBXL10_1g16089	0.105333	0.106667	0.104	0.101333	0.096	0.092	0.0916667	0.088	0.0883333	0.074	0.0523333	890	KY21.Chr6.580
gene18599	rna54298	cep350.L	XBXL10_1g19357	0.107667	0.0856667	0.0843333	0.091	0.099	0.110333	0.105	0.0923333	0.0976667	0.084	0.042	5350	KY21.Chr9.685
gene186	rna525	fopnl.L	XBXL10_1g41100	0.0833333	0.108333	0.152667	0.132667	0.117	0.0973333	0.0866667	0.0763333	0.0676667	0.038	0.0403333	350	KY21.Chr4.831
gene1860	rna5431	dcun1d3.L	XBXL10_1g41231	0.04	0.041	0.052	0.085	0.088	0.096	0.096	0.098	0.11	0.145	0.147	707	KY21.Chr5.1047
gene18601	rna54303	exoc5.L	XBXL10_1g36032	0.0776667	0.108	0.116333	0.100667	0.089	0.0803333	0.0746667	0.0773333	0.0696667	0.0983333	0.107667	1466	KY21.Chr4.877
gene18602	rna54307	man1a2.L	XBXL10_1g6068	0.096	0.096	0.0833333	0.0853333	0.0846667	0.0833333	0.082	0.0833333	0.0823333	0.122	0.101667	1329	KY21.Chr6.397
gene18604	rna54311	cstf1.S	XBXL10_1g42524	0.0663333	0.08	0.0856667	0.0913333	0.0936667	0.0966667	0.0956667	0.096	0.100667	0.0963333	0.0973333	908	KY21.Chr1.886
gene18606	rna54315	leng1.L	XBXL10_1g31548	0.033	0.031	0.045	0.077	0.11	0.117	0.146	0.124	0.143	0.114	0.061	525	KY21.Chr8.595
gene1861	rna5435	abcb8.L	XBXL10_1g26468	0.073	0.0793333	0.0703333	0.0676667	0.0706667	0.071	0.0773333	0.083	0.0833333	0.142	0.182	1553	KY21.Chr9.636
gene18611	rna54328	fbp1.S	XBXL10_1g4924	0.049	0.0416667	0.0463333	0.049	0.0556667	0.066	0.0716667	0.089	0.111667	0.261667	0.158333	694	KY21.Chr13.40
gene18614	rna54336	ttc12.L	XBXL10_1g31189	0.114667	0.109	0.115333	0.108	0.1	0.0983333	0.100667	0.0966667	0.089	0.044	0.024	1460	KY21.Chr11.1003
gene18620	rna54369	mlf2.S	XBXL10_1g32451	0.0956667	0.0776667	0.076	0.0696667	0.0703333	0.0843333	0.0846667	0.094	0.105667	0.143	0.0986667	547	KY21.Chr1.2119
gene18632	rna54401	rpusd4.L	XBXL10_1g41483	0.115333	0.0996667	0.0973333	0.0913333	0.0916667	0.089	0.0946667	0.091	0.104	0.0906667	0.035	645	KY21.Chr1.1423
gene18636	rna54410	fahd2a.L	XBXL10_1g13526	0.112333	0.113667	0.110333	0.107	0.103	0.0956667	0.0946667	0.09	0.0843333	0.0473333	0.0416667	659	KY21.Chr5.683
gene18648	rna54438	chn1.L	XBXL10_1g40738	0.0235	0.029	0.03	0.038	0.0435	0.07	0.0775	0.092	0.1035	0.1825	0.31	962	KY21.Chr7.187
gene18649	rna54441	coq3.L	XBXL10_1g23531	0.116667	0.112	0.114333	0.103	0.105333	0.0943333	0.0923333	0.0893333	0.0813333	0.0486667	0.0433333	711	KY21.Chr12.926
gene18656	rna54460	mgea5.S	XBXL10_1g32660	0.0753333	0.082	0.083	0.0806667	0.0853333	0.088	0.087	0.091	0.0963333	0.12	0.112	1922	KY21.Chr8.817
gene18659	rna54473	arpc1a.L	XBXL10_1g41005	0.111	0.115	0.112	0.11	0.103	0.099	0.0916667	0.0916667	0.083	0.049	0.0346667	774	KY21.Chr2.1509
gene18660	rna54475	ube2o.S	XBXL10_1g43094	0.288667	0.167	0.0823333	0.06	0.0586667	0.058	0.0603333	0.0596667	0.0636667	0.0613333	0.0413333	2641	KY21.Chr3.916
gene18661	rna54477	nhej1.S	XBXL10_1g43373	0.107667	0.103667	0.110667	0.102	0.105667	0.0906667	0.0946667	0.0866667	0.0893333	0.056	0.0523333	751	KY21.Chr1.915
gene18669	rna54507	hpcal4.L	XBXL10_1g7396	0.0453333	0.0413333	0.048	0.0573333	0.051	0.0436667	0.0433333	0.043	0.0433333	0.126667	0.457	397	KY21.Chr7.927
gene1867	rna5451	nup37.L	XBXL10_1g12439	0.114333	0.112	0.112333	0.1	0.102667	0.09	0.0916667	0.0843333	0.082	0.0473333	0.0633333	686	KY21.Chr2.244
gene18671	rna54513	katnbl1.L	XBXL10_1g36355	0.124	0.105	0.113	0.1	0.1075	0.102	0.0825	0.0825	0.08	0.0575	0.0465	619	KY21.Chr3.529
gene18675	rna54523	tfap2a.L	XBXL10_1g27621	0.0536667	0.048	0.0576667	0.112	0.115667	0.107	0.106667	0.115	0.111333	0.101	0.0723333	961	KY21.Chr7.1145
gene18685	rna54546	stom.S	XBXL10_1g37583	0.034	0.0215	0.0225	0.0205	0.021	0.023	0.023	0.028	0.035	0.0575	0.714	574	KY21.Chr9.613
gene18692	rna54562	mcm2.S	XBXL10_1g22251	0.0243333	0.031	0.0346667	0.0376667	0.045	0.0713333	0.087	0.126667	0.14	0.300333	0.101667	1835	KY21.Chr6.247
gene18697	rna54578	arhgap10.S	XBXL10_1g3941	0.0793333	0.0806667	0.0956667	0.0853333	0.0873333	0.0843333	0.0863333	0.0906667	0.0946667	0.114333	0.102	1633	KY21.Chr12.581
gene187	rna526	fbxo15.S	XBXL10_1g29416	0.093	0.128	0.126	0.112	0.118	0.101	0.1	0.096	0.086	0.03	0.011	1113	KY21.Chr14.825
gene18703	rna54589	stx1a.L	XBXL10_1g6583	0.0406667	0.0366667	0.036	0.0516667	0.0506667	0.056	0.0596667	0.0516667	0.061	0.106	0.449333	583	KY21.Chr2.1408
gene18722	rna54653	rpn1.L	XBXL10_1g19988	0.107	0.110667	0.113333	0.108333	0.103	0.0986667	0.094	0.0843333	0.0806667	0.0566667	0.043	1230	KY21.Chr8.695
gene18723	rna54656	clpb.L	XBXL10_1g8584	0.112333	0.114667	0.113667	0.100667	0.1	0.0906667	0.0856667	0.085	0.079	0.0696667	0.048	1081	KY21.Chr9.440
gene1873	rna5471	cir1.L	XBXL10_1g40710	0.047	0.036	0.047	0.061	0.084	0.086	0.114	0.111	0.152	0.149	0.113	1048	KY21.Chr5.331
gene18730	rna54681	atp1a3.L	XBXL10_1g31678	0.0636667	0.0433333	0.0406667	0.04	0.043	0.0393333	0.0436667	0.0456667	0.0553333	0.212667	0.372	2124	KY21.Chr10.102
gene18731	rna54684	cdc26.L	XBXL10_1g34186	0.0773333	0.09	0.1	0.0986667	0.0936667	0.0986667	0.0906667	0.0923333	0.0843333	0.0883333	0.086	232	KY21.Chr9.527
gene18734	rna54693	nup58.L	XBXL10_1g8421	0.105333	0.103333	0.109667	0.0926667	0.093	0.096	0.0936667	0.0923333	0.0886667	0.054	0.0723333	1171	KY21.Chr14.231
gene18742	rna54712	rangap1.L	XBXL10_1g19717	0.107667	0.103667	0.101	0.0903333	0.0916667	0.0886667	0.091	0.0916667	0.09	0.0713333	0.072	1179	KY21.Chr4.67
gene1875	rna5475	ccdc93.L	XBXL10_1g40376	0.113	0.109	0.109333	0.100333	0.0976667	0.0903333	0.0896667	0.0833333	0.0823333	0.0606667	0.0636667	1238	KY21.Chr10.520
gene18751	rna54737	cyp8b1.S	XBXL10_1g28684	0.094	0.0913333	0.087	0.0803333	0.0793333	0.073	0.0723333	0.078	0.073	0.109333	0.162333	1067	KY21.Chr2.1152
gene18756	rna54752	nelfcd.L	XBXL10_1g39383	0.0833333	0.084	0.0906667	0.0913333	0.0933333	0.0943333	0.0923333	0.0993333	0.0956667	0.0886667	0.0863333	1212	KY21.Chr3.363
gene1876	rna5477	ncstn.L	XBXL10_1g36790	0.116	0.112	0.113333	0.0976667	0.0943333	0.089	0.0883333	0.086	0.0806667	0.0656667	0.0573333	1488	KY21.Chr1.1952
gene18766	rna54780	bahcc1.S	XBXL10_1g42764	0.1285	0.1245	0.09	0.1025	0.097	0.1415	0.0885	0.089	0.0695	0.0485	0.021	5263	KY21.Chr1.576
gene18769	rna54787	stk16.L	XBXL10_1g40514	0.0886667	0.0723333	0.0856667	0.09	0.0946667	0.093	0.0946667	0.105333	0.105	0.0916667	0.0783333	638	KY21.Chr12.63
gene18774	rna54803	dmtf1.L	XBXL10_1g12817	0.066	0.122	0.16	0.161	0.097	0.098	0.075	0.065	0.055	0.054	0.048	1654	KY21.Chr5.578
gene18775	rna54806	exosc4.S	XBXL10_1g29888	0.0906667	0.0953333	0.094	0.0906667	0.092	0.092	0.091	0.093	0.0923333	0.083	0.0863333	516	KY21.Chr3.828
gene18781	rna54825	c11orf70.L	XBXL10_1g8450	0.108333	0.110333	0.108	0.107	0.0986667	0.1	0.0923333	0.0943333	0.0876667	0.0573333	0.0366667	555	KY21.Chr1.1330
gene18788	rna54844	las1l.L	XBXL10_1g35030	0.0943333	0.0626667	0.0763333	0.0876667	0.093	0.0946667	0.0933333	0.101333	0.101333	0.106333	0.0883333	1219	KY21.Chr10.284
gene188	rna532	akap17a.L	XBXL10_1g6557	0.041	0.047	0.082	0.094	0.11	0.12	0.086	0.124	0.122	0.087	0.086	1358	KY21.Chr9.1134
gene18803	rna54879	stk39.L	XBXL10_1g26756	0.097	0.092	0.089	0.0815	0.0905	0.083	0.0885	0.096	0.1035	0.098	0.081	1089	KY21.Chr5.186
gene18809	rna54902	znf277.L	XBXL10_1g12664	0.129667	0.122667	0.116667	0.109	0.100667	0.0936667	0.0896667	0.084	0.0826667	0.045	0.0263333	913	KY21.Chr8.411
gene1881	rna5492	shcbp1.L	XBXL10_1g18885	0.102	0.131667	0.097	0.12	0.102667	0.0866667	0.096	0.082	0.0856667	0.075	0.0213333	1445	KY21.Chr13.464
gene18810	rna54905	cyb5d2.L	XBXL10_1g7608	0.119333	0.101333	0.109	0.0943333	0.097	0.0873333	0.089	0.083	0.0856667	0.0633333	0.071	568	KY21.Chr11.468
gene18814	rna54913	slc25a20.2.L	XBXL10_1g20008	0.113667	0.109333	0.109333	0.104667	0.102667	0.088	0.0893333	0.087	0.0806667	0.0603333	0.0553333	617	KY21.Chr10.489
gene18819	rna54925	grik2.L	XBXL10_1g23520	0.0405	0.0455	0.05	0.042	0.053	0.0555	0.061	0.0675	0.0835	0.171	0.3295	1907	KY21.Chr1.1346
gene18821	rna54933	ints10.L	XBXL10_1g1481	0.0736667	0.0836667	0.0826667	0.0826667	0.0943333	0.0956667	0.0996667	0.103333	0.106333	0.0976667	0.0796667	1541	KY21.Chr10.442
gene18826	rna54952	cdk5rap1.L	XBXL10_1g39769	0.094	0.106	0.094	0.0875	0.0875	0.0805	0.073	0.0815	0.0805	0.113	0.103	1174	KY21.Chr6.535
gene18827	rna54955	pyroxd2.L	XBXL10_1g30459	0.0346667	0.029	0.0316667	0.0273333	0.0266667	0.025	0.0283333	0.029	0.0273333	0.165333	0.575333	1187	KY21.Chr12.198
gene18830	rna54961	igf2bp3.L	XBXL10_1g27048	0.0836667	0.089	0.0883333	0.0873333	0.0876667	0.0906667	0.0913333	0.0943333	0.096	0.0983333	0.0933333	1218	KY21.Chr12.813
gene18836	rna54978	gmeb2.L	XBXL10_1g39461	0.061	0.0275	0.0525	0.063	0.1075	0.134	0.109	0.118	0.1405	0.1435	0.045	1097	KY21.Chr14.458
gene1884	rna5501	pmvk.L	XBXL10_1g37020	0.128667	0.100667	0.101333	0.0963333	0.0906667	0.0873333	0.0846667	0.0836667	0.0793333	0.0586667	0.0893333	528	KY21.Chr1.1235
gene18842	rna54996	atxn2l.S	XBXL10_1g44429	0.0396667	0.0516667	0.0716667	0.0933333	0.101333	0.110333	0.113333	0.118333	0.118	0.131333	0.0506667	903	KY21.Chr6.677
gene18851	rna55019	fkbp2.S	XBXL10_1g20631	0.122333	0.117	0.114333	0.109667	0.100667	0.1	0.0906667	0.0933333	0.0726667	0.0473333	0.0316667	290	KY21.Chr11.835
gene18855	rna55029	nap1l4.S	XBXL10_1g21101	0.116	0.113667	0.111667	0.103333	0.103333	0.0963333	0.0906667	0.0903333	0.0806667	0.0526667	0.0413333	763	KY21.Chr4.744
gene18859	rna55041	nol10.L	XBXL10_1g24389	0.0496667	0.0486667	0.044	0.0573333	0.071	0.091	0.105667	0.113333	0.135333	0.162	0.121667	1425	KY21.Chr1.1541
gene18860	rna55044	hadhb.S	XBXL10_1g26330	0.108667	0.115	0.116	0.109667	0.100667	0.0986667	0.0926667	0.0886667	0.0846667	0.0513333	0.0336667	973	KY21.Chr1.228
gene18868	rna55070	sdhc.S	XBXL10_1g38738	0.118333	0.121667	0.119667	0.108	0.111667	0.089	0.0873333	0.091	0.077	0.044	0.0326667	343	KY21.Chr12.968
gene18871	rna55079	msl2.L	XBXL10_1g24327	0.0395	0.0635	0.061	0.107	0.1165	0.146	0.158	0.091	0.09	0.0595	0.068	1181	KY21.Chr1.1289
gene18874	rna55088	plbd2.L	XBXL10_1g2534	0.105667	0.109667	0.116333	0.105667	0.105	0.0976667	0.093	0.0893333	0.082	0.0443333	0.0506667	1149	KY21.Chr3.1603
gene18875	rna55090	vmac.L	XBXL10_1g1613	0.0523333	0.0573333	0.074	0.0663333	0.0616667	0.067	0.0673333	0.0763333	0.0933333	0.154333	0.229667	318	KY21.Chr8.1097
gene18876	rna55091	eepd1.L	XBXL10_1g27380	0.0455	0.047	0.051	0.0455	0.045	0.0495	0.057	0.0795	0.094	0.1805	0.305	1159	KY21.Chr10.71
gene18879	rna55108	tp53i3.S	XBXL10_1g26228	0.117333	0.0976667	0.100667	0.093	0.092	0.088	0.0873333	0.0856667	0.0823333	0.0736667	0.082	686	KY21.Chr8.391
gene18882	rna55113	mblac1.S	XBXL10_1g17248	0.103333	0.111	0.103	0.0983333	0.0986667	0.0916667	0.0886667	0.0926667	0.0873333	0.0683333	0.0566667	473	KY21.Chr1.283
gene18888	rna55127	dph6.L	XBXL10_1g36153	0.086	0.102667	0.113	0.107	0.107333	0.0976667	0.097	0.095	0.0926667	0.0613333	0.0403333	1396	KY21.Chr4.788
gene1889	rna5511	slc25a26.L	XBXL10_1g20092	0.081	0.143667	0.0976667	0.0936667	0.0973333	0.091	0.0826667	0.088	0.086	0.083	0.056	539	KY21.Chr1.79
gene18890	rna55137	grhl1.S	XBXL10_1g26170	0.0426667	0.0436667	0.117333	0.091	0.106333	0.103	0.116333	0.101	0.117667	0.0913333	0.07	1297	KY21.Chr1.1779
gene18893	rna55144	poldip2.L	XBXL10_1g6528	0.101333	0.11	0.106667	0.0963333	0.0986667	0.0896667	0.0896667	0.0926667	0.0866667	0.0763333	0.052	769	KY21.Chr10.901
gene18895	rna55148	pkmyt1.S	XBXL10_1g44110	0.24	0.111	0.131	0.133	0.098	0.087	0.069	0.051	0.051	0.023	0.005	1126	KY21.Chr11.977
gene18896	rna55153	bcas2.L	XBXL10_1g26675	0.0763333	0.091	0.0926667	0.0903333	0.0983333	0.0983333	0.0983333	0.095	0.099	0.09	0.071	464	KY21.Chr8.229
gene189	rna534	rwdd1.L	XBXL10_1g23448	0.106333	0.106	0.105	0.101667	0.0973333	0.100667	0.0966667	0.092	0.0863333	0.068	0.0396667	483	KY21.Chr8.445
gene18903	rna55178	rere.S	XBXL10_1g33403	0.007	0.026	0.064	0.068	0.097	0.112	0.111	0.115	0.135	0.148	0.116	3134	KY21.Chr1.662
gene18904	rna55180	msl1.L	XBXL10_1g38976	0.066	0.07	0.079	0.09	0.101	0.096	0.102	0.098	0.109	0.102	0.088	992	KY21.Chr10.468
gene18906	rna55184	apopt1.L	XBXL10_1g35940	0.0965	0.0835	0.0765	0.079	0.0765	0.0755	0.0745	0.0915	0.0995	0.131	0.1165	392	KY21.Chr4.97
gene1891	rna5515	ccdc146.L	XBXL10_1g12797	0.088	0.079	0.083	0.074	0.082	0.1025	0.11	0.112	0.114	0.097	0.058	1915	KY21.Chr6.160
gene18911	rna55202	phf21a.L	XBXL10_1g17795	0.068	0.083	0.094	0.093	0.085	0.077	0.071	0.071	0.086	0.153	0.119	1358	KY21.Chr1.143
gene18933	rna55265	hhat.L	XBXL10_1g22591	0.079	0.101	0.103	0.103	0.091	0.09	0.102	0.092	0.09	0.075	0.074	1083	KY21.Chr13.45
gene18937	rna55286	ostf1.S	XBXL10_1g4890	0.0646667	0.083	0.0993333	0.0843333	0.0816667	0.078	0.077	0.0806667	0.0843333	0.100667	0.166333	446	KY21.Chr3.1441
gene18942	rna55298	vps11.S	XBXL10_1g33318	0.117	0.112667	0.101667	0.0953333	0.0963333	0.088	0.0866667	0.0873333	0.0816667	0.0676667	0.0656667	1917	KY21.Chr14.536
gene18943	rna55300	dnajc2.S	XBXL10_1g16088	0.09	0.0966667	0.0956667	0.0946667	0.0963333	0.0983333	0.0993333	0.094	0.0973333	0.0913333	0.046	1264	KY21.Chr1.1004
gene18946	rna55309	nedd1.S	XBXL10_1g16340	0.083	0.069	0.085	0.084	0.09	0.087	0.087	0.106	0.106	0.117	0.087	1349	KY21.Chr5.877
gene18951	rna55326	mettl25.L	XBXL10_1g12492	0.071	0.0755	0.092	0.104	0.105	0.1015	0.1025	0.102	0.1055	0.087	0.054	1103	KY21.Chr2.1501
gene18969	rna55371	mrps35.L	XBXL10_1g11861	0.114	0.113	0.109333	0.104667	0.0996667	0.0963333	0.092	0.0863333	0.0853333	0.0603333	0.0396667	676	KY21.Chr14.329
gene1897	rna5533	LOC108716560	XBXL10_1g22820	0.104	0.105333	0.108333	0.099	0.0976667	0.0883333	0.087	0.092	0.083	0.0653333	0.0696667	223	KY21.Chr12.112
gene18986	rna55429	nup107.S	XBXL10_1g16256	0.103667	0.113	0.113333	0.101	0.098	0.0903333	0.0896667	0.0873333	0.0816667	0.0563333	0.0663333	2101	KY21.Chr8.724
gene1899	rna5538	dnpep.L	XBXL10_1g40519	0.111667	0.112667	0.115667	0.108	0.105333	0.0973333	0.0963333	0.0913333	0.0836667	0.0463333	0.0323333	997	KY21.Chr13.196
[truncated: 3,377 more rows]
